# Supplementary material for: Integrative Single Cell Atlas Revealed Intratumoral Heterogeneity Generation from an Adaptive Epigenetic Cell State in Human Bladder Urothelial Carcinoma
Source: Adv Sci (Weinh). 2024 Apr 6;11(24):2308438. doi: 10.1002/advs.202308438 (PMC11200000; doi:10.1002/advs.202308438)
Supplement: Supplementary file 2 — Supporting Information [file ADVS-11-2308438-s001.zip]

Archive with 10 entries (10 files):
- Supplementary dataset 2. Autosomal and X copy number segments output..xlsx
- Supplementary dataset 3. SNV mutations of each sample..xlsx
- Supplementary dataset 4. scRNA cell annotations..xlsx
- Supplementary dataset 5. scRNA cell type markers..xlsx
- Supplementary dataset 6. MIBC associated DMR loci..xlsx
- Supplementary dataset 7. scATAC marker peaks for epithelial cell type..xlsx
- Supplementary dataset 8. scATAC of non hematopoitic lineage epigenotype..xlsx
- Supplementary dataset 9. Details of cisTarget TPCS NMF..xlsx
- Supplementary dataset 10. Glossary of abbreviations..xlsx
- Supplementary dataset 1. Human biospecimen and sequencing details..xlsx
