# Supplementary material for: Integrative Single Cell Atlas Revealed Intratumoral Heterogeneity Generation from an Adaptive Epigenetic Cell State in Human Bladder Urothelial Carcinoma
Source: Adv Sci (Weinh). 2024 Apr 6;11(24):2308438. doi: 10.1002/advs.202308438 (PMC11200000; doi:10.1002/advs.202308438)
Supplement: Supplementary file 2 — Supporting Information [file ADVS-11-2308438-s001.zip › Supplementary dataset 4. scRNA cell annotations..xlsx]

## Sheet: Sheet 1
Supplementary Dataset 4. scRNA cell annotations.
Cell	Seurat_clusters	Annotation
2005365S1-10XSC3_AAACCCAGTGTGTACT	Fb-13	FB-P-FGF2
2005365S1-10XSC3_AAAGGATCATGTGCCG	Fb-8	FB-DCN
2005365S1-10XSC3_AAAGTGACAAGTGACG	Fb-13	FB-P-FGF2
2005365S1-10XSC3_AACAAAGAGAGCAGCT	Fb-9	FB-DCN
2005365S1-10XSC3_AAGAACATCGCAATGT	Fb-13	FB-P-FGF2
2005365S1-10XSC3_AAGACTCAGAGGATGA	Fb-16	FB-P
2005365S1-10XSC3_AAGACTCGTTCTATCT	Fb-13	FB-P-FGF2
2005365S1-10XSC3_AAGGTAAGTACAAGCG	Fb-8	FB-DCN
2005365S1-10XSC3_ACTACGATCGTGTGAT	Fb-8	FB-DCN
2005365S1-10XSC3_ACTCCCAAGATTGCGG	Fb-13	FB-P-FGF2
2005365S1-10XSC3_ACTTATCTCCACAGGC	Fb-6	FB-DCN
2005365S1-10XSC3_AGACACTAGGTAGCAC	Fb-8	FB-DCN
2005365S1-10XSC3_AGACAGGCATTCTGTT	Fb-16	FB-P
2005365S1-10XSC3_AGATGAACATAGGCGA	Fb-16	FB-P
2005365S1-10XSC3_AGCGTATCAGGTTACT	Fb-13	FB-P-FGF2
2005365S1-10XSC3_AGGGTGACAAGAGATT	Fb-8	FB-DCN
2005365S1-10XSC3_ATAGACCAGAAGATCT	Fb-8	FB-DCN
2005365S1-10XSC3_ATATCCTTCTACGGGC	Fb-6	FB-DCN
2005365S1-10XSC3_ATCCTATTCAACTCTT	Fb-20	FB-R-HES4
2005365S1-10XSC3_ATCGGATAGGTCTGGA	Fb-16	FB-P
2005365S1-10XSC3_ATCTCTACATGTGGTT	Fb-13	FB-P-FGF2
2005365S1-10XSC3_ATGAAAGCAATCGCAT	Fb-6	FB-DCN
2005365S1-10XSC3_CAAAGAAGTGTCATCA	Fb-13	FB-P-FGF2
2005365S1-10XSC3_CAACGATTCAAAGACA	Fb-13	FB-P-FGF2
2005365S1-10XSC3_CACCAAAAGCGCTTCG	Fb-16	FB-P
2005365S1-10XSC3_CACCAAATCCGATAGT	Fb-11	FB-R-DES
2005365S1-10XSC3_CATTCCGTCGGATTAC	Fb-4	FB-R-DES
2005365S1-10XSC3_CCACACTAGCAATTAG	Fb-5	FB-DCN
2005365S1-10XSC3_CCGGACACATGTGCTA	Fb-8	FB-DCN
2005365S1-10XSC3_CGCCATTCAGACCTAT	Fb-16	FB-P
2005365S1-10XSC3_CGTTCTGTCCATTTCA	Fb-8	FB-DCN
2005365S1-10XSC3_CTAACTTGTGTTGACT	Fb-16	FB-P
2005365S1-10XSC3_CTAAGTGGTACGATGG	Fb-13	FB-P-FGF2
2005365S1-10XSC3_CTATCCGAGGGCTGAT	Fb-8	FB-DCN
2005365S1-10XSC3_CTGCCATCATACAGGG	Fb-13	FB-P-FGF2
2005365S1-10XSC3_CTTTCAAGTCGCGTTG	Fb-4	FB-R-DES
2005365S1-10XSC3_GAAGCGAAGAGTCGAC	Fb-8	FB-DCN
2005365S1-10XSC3_GACAGCCAGATGGCGT	Fb-8	FB-DCN
2005365S1-10XSC3_GACCTTCGTAAGATAC	Fb-16	FB-P
2005365S1-10XSC3_GACGCTGCACGTAGAG	Fb-16	FB-P
2005365S1-10XSC3_GAGAAATTCGCTTGAA	Fb-13	FB-P-FGF2
2005365S1-10XSC3_GAGAGGTAGATGTTAG	Fb-13	FB-P-FGF2
2005365S1-10XSC3_GATTCGAGTATGGTTC	Fb-13	FB-P-FGF2
2005365S1-10XSC3_GCATGATGTGCTCTTC	Fb-8	FB-DCN
2005365S1-10XSC3_GCCAGTGTCTCGTCAC	Fb-13	FB-P-FGF2
2005365S1-10XSC3_GCCATTCAGATAACGT	Fb-13	FB-P-FGF2
2005365S1-10XSC3_GCCCAGACAATACCCA	Fb-13	FB-P-FGF2
2005365S1-10XSC3_GGAACCCTCACTGCTC	Fb-16	FB-P
2005365S1-10XSC3_GGAGCAATCTCGTGGG	Fb-8	FB-DCN
2005365S1-10XSC3_GGGCCATTCGCGTTTC	Fb-13	FB-P-FGF2
2005365S1-10XSC3_GGGCTCATCTGGTGGC	Fb-8	FB-DCN
2005365S1-10XSC3_GGGTTATGTCCAGCCA	Fb-11	FB-R-DES
2005365S1-10XSC3_GTAACCAGTACATACC	Fb-4	FB-R-DES
2005365S1-10XSC3_GTAGCTAGTTACAGCT	Fb-13	FB-P-FGF2
2005365S1-10XSC3_TATACCTTCGTTTACT	Fb-13	FB-P-FGF2
2005365S1-10XSC3_TCCATGCCAGGGCTTC	Fb-13	FB-P-FGF2
2005365S1-10XSC3_TGACCCTTCAGCATTG	Fb-8	FB-DCN
2005365S1-10XSC3_TGGGAAGCATTCAGCA	Fb-6	FB-DCN
2005365S1-10XSC3_TGGGCGTGTTGCTCGG	Fb-6	FB-DCN
2005365S1-10XSC3_TGGGCTGGTTTGACAC	Fb-5	FB-DCN
2005365S1-10XSC3_TGTTTGTGTTACGTAC	Fb-13	FB-P-FGF2
2005365S1-10XSC3_TTAGGGTTCCTCTGCA	Fb-13	FB-P-FGF2
2005365S1-10XSC3_TTCACCGTCGCAAGAG	Fb-13	FB-P-FGF2
2005365S1-10XSC3_TTCTAACCACCTCGTT	Fb-8	FB-DCN
2005365S1-10XSC3_TTGCATTGTAGCGTAG	Fb-13	FB-P-FGF2
2002634S1-10XSC3_AAACGAAAGATTGACA	Fb-2	FB-R-JAG1
2002634S1-10XSC3_AAACGAAAGGGACACT	Fb-2	FB-R-JAG1
2002634S1-10XSC3_AAACGCTAGTCCTACA	Fb-2	FB-R-JAG1
2002634S1-10XSC3_AAAGGTATCACATACG	Fb-2	FB-R-JAG1
2002634S1-10XSC3_AAAGTGACACTGAATC	Fb-2	FB-R-JAG1
2002634S1-10XSC3_AACAACCCACCGTCTT	Fb-2	FB-R-JAG1
2002634S1-10XSC3_AACAACCGTATGTCTG	Fb-2	FB-R-JAG1
2002634S1-10XSC3_AACAACCTCCTATGGA	Fb-18	FB-P-MMP2
2002634S1-10XSC3_AACCCAATCGCCAACG	Fb-2	FB-R-JAG1
2002634S1-10XSC3_AACCTGAAGTAGCTCT	Fb-2	FB-R-JAG1
2002634S1-10XSC3_AACGTCAGTGATTCAC	Fb-2	FB-R-JAG1
2002634S1-10XSC3_AAGACTCAGGTTCCAT	Fb-2	FB-R-JAG1
2002634S1-10XSC3_AAGATAGTCTGCTAGA	Fb-2	FB-R-JAG1
2002634S1-10XSC3_AAGCATCTCTGGTTGA	Fb-2	FB-R-JAG1
2002634S1-10XSC3_AAGTACCTCGAGAACG	Fb-18	FB-P-MMP2
2002634S1-10XSC3_AATCGACTCTCCCATG	Fb-2	FB-R-JAG1
2002634S1-10XSC3_AATGAAGTCAGTCCGG	Fb-2	FB-R-JAG1
2002634S1-10XSC3_AATTTCCAGCCTTGAT	Fb-2	FB-R-JAG1
2002634S1-10XSC3_ACACGCGGTCTCGACG	Fb-2	FB-R-JAG1
2002634S1-10XSC3_ACACTGACATTCACAG	Fb-2	FB-R-JAG1
2002634S1-10XSC3_ACAGGGAAGAGCATCG	Fb-3	FB-R-JAG1
2002634S1-10XSC3_ACAGGGAGTCATCGGC	Fb-2	FB-R-JAG1
2002634S1-10XSC3_ACATCGAAGGTTCTAC	Fb-2	FB-R-JAG1
2002634S1-10XSC3_ACCAACAAGAGTTGTA	Fb-2	FB-R-JAG1
2002634S1-10XSC3_ACCCTTGCAGCAGACA	Fb-2	FB-R-JAG1
2002634S1-10XSC3_ACCTGAATCGTGCGAC	Fb-2	FB-R-JAG1
2002634S1-10XSC3_ACGGTTATCGAGCACC	Fb-2	FB-R-JAG1
2002634S1-10XSC3_ACGTACAAGGTGCCAA	Fb-2	FB-R-JAG1
2002634S1-10XSC3_ACGTACACAACGATTC	Fb-2	FB-R-JAG1
2002634S1-10XSC3_ACGTAGTCAGCACACC	Fb-2	FB-R-JAG1
2002634S1-10XSC3_ACTATCTTCAATCGGT	Fb-2	FB-R-JAG1
2002634S1-10XSC3_ACTCTCGGTGAGTAGC	Fb-2	FB-R-JAG1
2002634S1-10XSC3_ACTGATGTCCTCTAGC	Fb-2	FB-R-JAG1
2002634S1-10XSC3_ACTTAGGCATTGAAAG	Fb-2	FB-R-JAG1
2002634S1-10XSC3_ACTTATCGTATTTCTC	Fb-2	FB-R-JAG1
2002634S1-10XSC3_ACTTCCGCAGTTGTTG	Fb-2	FB-R-JAG1
2002634S1-10XSC3_AGAAATGTCATAAGGA	Fb-2	FB-R-JAG1
2002634S1-10XSC3_AGAAGTAAGTAAATGC	Fb-2	FB-R-JAG1
2002634S1-10XSC3_AGACAGGAGATGCAGC	Fb-2	FB-R-JAG1
2002634S1-10XSC3_AGAGCAGCAATGACCT	Fb-2	FB-R-JAG1
2002634S1-10XSC3_AGAGCAGGTTCCATTT	Fb-2	FB-R-JAG1
2002634S1-10XSC3_AGATCCATCGTTGCCT	Fb-2	FB-R-JAG1
2002634S1-10XSC3_AGCCACGCAAGTGTCT	Fb-2	FB-R-JAG1
2002634S1-10XSC3_AGCGATTCAGGATGAC	Fb-2	FB-R-JAG1
2002634S1-10XSC3_AGCGATTGTATCGTTG	Fb-2	FB-R-JAG1
2002634S1-10XSC3_AGCGATTTCAAAGCCT	Fb-2	FB-R-JAG1
2002634S1-10XSC3_AGCGTATAGAGATTCA	Fb-2	FB-R-JAG1
2002634S1-10XSC3_AGCGTATAGAGTTGCG	Fb-2	FB-R-JAG1
2002634S1-10XSC3_AGCTACAAGGACGCTA	Fb-2	FB-R-JAG1
2002634S1-10XSC3_AGGACGATCTCGCTCA	Fb-2	FB-R-JAG1
2002634S1-10XSC3_AGGACTTAGTTTGCTG	Fb-2	FB-R-JAG1
2002634S1-10XSC3_AGGCATTGTAAGGCTG	Fb-2	FB-R-JAG1
2002634S1-10XSC3_AGGCCACAGGATACCG	Fb-18	FB-P-MMP2
2002634S1-10XSC3_AGGCCACGTGTTGACT	Fb-2	FB-R-JAG1
2002634S1-10XSC3_AGGCTGCGTGATACCT	Fb-2	FB-R-JAG1
2002634S1-10XSC3_AGGGAGTCACTACTTT	Fb-2	FB-R-JAG1
2002634S1-10XSC3_AGGGCCTTCTTGCAGA	Fb-18	FB-P-MMP2
2002634S1-10XSC3_AGGTCTACACCTCGTT	Fb-2	FB-R-JAG1
2002634S1-10XSC3_AGGTGTTAGGCCTTCG	Fb-2	FB-R-JAG1
2002634S1-10XSC3_AGTAACCTCGTTTACT	Fb-0	FB-P-MMP2-LUM
2002634S1-10XSC3_AGTACCAAGCTGGTGA	Fb-2	FB-R-JAG1
2002634S1-10XSC3_AGTGTTGGTGCGAGTA	Fb-2	FB-R-JAG1
2002634S1-10XSC3_AGTTAGCAGGTGCTGA	Fb-2	FB-R-JAG1
2002634S1-10XSC3_ATCAGGTCAGGAGGTT	Fb-18	FB-P-MMP2
2002634S1-10XSC3_ATCCCTGGTATACAGA	Fb-2	FB-R-JAG1
2002634S1-10XSC3_ATCGGCGAGGTAGTAT	Fb-2	FB-R-JAG1
2002634S1-10XSC3_ATCGTCCAGCTATCCA	Fb-2	FB-R-JAG1
2002634S1-10XSC3_ATGACCAAGAATCTAG	Fb-2	FB-R-JAG1
2002634S1-10XSC3_ATGCGATGTGATGTAA	Fb-2	FB-R-JAG1
2002634S1-10XSC3_ATGGATCCACGCGGTT	Fb-2	FB-R-JAG1
2002634S1-10XSC3_ATGGTTGGTACGTACT	Fb-2	FB-R-JAG1
2002634S1-10XSC3_ATTACCTAGGCTCTCG	Fb-2	FB-R-JAG1
2002634S1-10XSC3_ATTACCTCAAGCTGCC	Fb-2	FB-R-JAG1
2002634S1-10XSC3_ATTATCCTCTAAGCGT	Fb-2	FB-R-JAG1
2002634S1-10XSC3_ATTCAGGCAGAGTTCT	Fb-2	FB-R-JAG1
2002634S1-10XSC3_ATTCCCGCAAGGTCGA	Fb-2	FB-R-JAG1
2002634S1-10XSC3_CAACAGTAGACGACTG	Fb-2	FB-R-JAG1
2002634S1-10XSC3_CAAGACTCAAGTGGGT	Fb-2	FB-R-JAG1
2002634S1-10XSC3_CAAGAGGGTAATTGGA	Fb-2	FB-R-JAG1
2002634S1-10XSC3_CAAGCTAGTGCAGGAT	Fb-2	FB-R-JAG1
2002634S1-10XSC3_CAATGACAGTCTAACC	Fb-2	FB-R-JAG1
2002634S1-10XSC3_CACAGATGTCACTTAG	Fb-2	FB-R-JAG1
2002634S1-10XSC3_CACCAAATCGCGTGCA	Fb-2	FB-R-JAG1
2002634S1-10XSC3_CACGGGTTCTCCCAAC	Fb-2	FB-R-JAG1
2002634S1-10XSC3_CACTGAAAGCCGAATG	Fb-2	FB-R-JAG1
2002634S1-10XSC3_CACTGGGAGAAGCTGC	Fb-2	FB-R-JAG1
2002634S1-10XSC3_CAGATCACAAAGGGTC	Fb-2	FB-R-JAG1
2002634S1-10XSC3_CAGCCAGGTATCTCTT	Fb-2	FB-R-JAG1
2002634S1-10XSC3_CAGGGCTCAAATAAGC	Fb-2	FB-R-JAG1
2002634S1-10XSC3_CAGTTCCTCGCATAGT	Fb-2	FB-R-JAG1
2002634S1-10XSC3_CATCGCTGTCTCGACG	Fb-2	FB-R-JAG1
2002634S1-10XSC3_CATGCTCGTATTTCCT	Fb-2	FB-R-JAG1
2002634S1-10XSC3_CATGGTACAAGAGTGC	Fb-2	FB-R-JAG1
2002634S1-10XSC3_CATTCATCATAATCCG	Fb-2	FB-R-JAG1
2002634S1-10XSC3_CATTCCGCAGGCTCTG	Fb-2	FB-R-JAG1
2002634S1-10XSC3_CATTGAGCATCACAGT	Fb-2	FB-R-JAG1
2002634S1-10XSC3_CATTTCAAGGTGCTTT	Fb-2	FB-R-JAG1
2002634S1-10XSC3_CCACCATCACCCAAGC	Fb-2	FB-R-JAG1
2002634S1-10XSC3_CCACGTTCACAAAGTA	Fb-2	FB-R-JAG1
2002634S1-10XSC3_CCCTGATAGCGGCTCT	Fb-2	FB-R-JAG1
2002634S1-10XSC3_CCGCAAGCAATGCAAA	Fb-2	FB-R-JAG1
2002634S1-10XSC3_CCGGGTAAGGCGACAT	Fb-2	FB-R-JAG1
2002634S1-10XSC3_CCGTGAGGTCCAGAAG	Fb-2	FB-R-JAG1
2002634S1-10XSC3_CCGTTCAAGTGCACAG	Fb-2	FB-R-JAG1
2002634S1-10XSC3_CCGTTCAGTACTCGCG	Fb-2	FB-R-JAG1
2002634S1-10XSC3_CCTAAGAGTAACGGTG	Fb-2	FB-R-JAG1
2002634S1-10XSC3_CCTACGTTCCGATAGT	Fb-2	FB-R-JAG1
2002634S1-10XSC3_CCTGCATCATTGGGAG	Fb-2	FB-R-JAG1
2002634S1-10XSC3_CCTTCAGTCCTCATAT	Fb-2	FB-R-JAG1
2002634S1-10XSC3_CCTTGTGGTCTTGCTC	Fb-2	FB-R-JAG1
2002634S1-10XSC3_CGACAGCTCGATTGGT	Fb-2	FB-R-JAG1
2002634S1-10XSC3_CGAGAAGTCCGATAGT	Fb-2	FB-R-JAG1
2002634S1-10XSC3_CGAGGCTGTGTGTGTT	Fb-2	FB-R-JAG1
2002634S1-10XSC3_CGAGTTATCGACGATT	Fb-2	FB-R-JAG1
2002634S1-10XSC3_CGCAGGTAGACGCAGT	Fb-0	FB-P-MMP2-LUM
2002634S1-10XSC3_CGGGTCATCCACTTTA	Fb-2	FB-R-JAG1
2002634S1-10XSC3_CGGGTGTAGGCTAACG	Fb-2	FB-R-JAG1
2002634S1-10XSC3_CGTAATGAGAGCTGAC	Fb-2	FB-R-JAG1
2002634S1-10XSC3_CGTAGTAAGCGATGAC	Fb-0	FB-P-MMP2-LUM
2002634S1-10XSC3_CTAAGTGGTGGCGCTT	Fb-2	FB-R-JAG1
2002634S1-10XSC3_CTACATTAGAGCAGAA	Fb-2	FB-R-JAG1
2002634S1-10XSC3_CTACATTAGTCAGCGA	Fb-2	FB-R-JAG1
2002634S1-10XSC3_CTAGGTAGTGAGTTGG	Fb-2	FB-R-JAG1
2002634S1-10XSC3_CTATCTAGTAAGACCG	Fb-2	FB-R-JAG1
2002634S1-10XSC3_CTCAAGACAGCACACC	Fb-18	FB-P-MMP2
2002634S1-10XSC3_CTCAATTAGCATCTTG	Fb-2	FB-R-JAG1
2002634S1-10XSC3_CTCAGGGAGTAGGTTA	Fb-18	FB-P-MMP2
2002634S1-10XSC3_CTCAGGGGTCAATGGG	Fb-2	FB-R-JAG1
2002634S1-10XSC3_CTCCAACCAGGAGGAG	Fb-2	FB-R-JAG1
2002634S1-10XSC3_CTCCATGAGATCCTAC	Fb-2	FB-R-JAG1
2002634S1-10XSC3_CTCCCTCTCGTCCTTG	Fb-2	FB-R-JAG1
2002634S1-10XSC3_CTCCGATCACGACGTC	Fb-18	FB-P-MMP2
2002634S1-10XSC3_CTCTGGTCAAAGACTA	Fb-2	FB-R-JAG1
2002634S1-10XSC3_CTGAGGCGTTGGTAGG	Fb-2	FB-R-JAG1
2002634S1-10XSC3_CTGCAGGGTTCAAGGG	Fb-2	FB-R-JAG1
2002634S1-10XSC3_CTGCCTATCTTTGATC	Fb-2	FB-R-JAG1
2002634S1-10XSC3_CTTACCGCAAGTACCT	Fb-18	FB-P-MMP2
2002634S1-10XSC3_CTTCAATAGCCTATCA	Fb-2	FB-R-JAG1
2002634S1-10XSC3_CTTCCGATCGCTTACC	Fb-2	FB-R-JAG1
2002634S1-10XSC3_CTTCTCTCAAGCTCTA	Fb-2	FB-R-JAG1
2002634S1-10XSC3_CTTGATTAGGCACAAC	Fb-2	FB-R-JAG1
2002634S1-10XSC3_CTTTCAACACGATAGG	Fb-2	FB-R-JAG1
2002634S1-10XSC3_CTTTCGGGTACGATCT	Fb-2	FB-R-JAG1
2002634S1-10XSC3_GAACGTTGTCGATTCA	Fb-2	FB-R-JAG1
2002634S1-10XSC3_GAAGCCCGTCCTGGTG	Fb-2	FB-R-JAG1
2002634S1-10XSC3_GAAGCGACAGGTTCCG	Fb-2	FB-R-JAG1
2002634S1-10XSC3_GAAGGGTAGGAACTAT	Fb-2	FB-R-JAG1
2002634S1-10XSC3_GAAGGGTCACGTCGTG	Fb-2	FB-R-JAG1
2002634S1-10XSC3_GAATAGATCTCAGTCC	Fb-2	FB-R-JAG1
2002634S1-10XSC3_GACACGCAGTGGTTCT	Fb-2	FB-R-JAG1
2002634S1-10XSC3_GACCGTGGTAACATAG	Fb-2	FB-R-JAG1
2002634S1-10XSC3_GACCTTCAGCTAAGTA	Fb-2	FB-R-JAG1
2002634S1-10XSC3_GACGCTGTCATCTATC	Fb-2	FB-R-JAG1
2002634S1-10XSC3_GACGTTAAGTAGCAAT	Fb-2	FB-R-JAG1
2002634S1-10XSC3_GACTATGGTATGAAGT	Fb-2	FB-R-JAG1
2002634S1-10XSC3_GACTCTCTCGATGGAG	Fb-2	FB-R-JAG1
2002634S1-10XSC3_GAGACCCTCCACTGGG	Fb-2	FB-R-JAG1
2002634S1-10XSC3_GAGATGGAGTGAATAC	Fb-2	FB-R-JAG1
2002634S1-10XSC3_GAGATGGGTCATCGGC	Fb-2	FB-R-JAG1
2002634S1-10XSC3_GAGCTGCTCTCTCTTC	Fb-2	FB-R-JAG1
2002634S1-10XSC3_GAGTCATGTGGCAACA	Fb-2	FB-R-JAG1
2002634S1-10XSC3_GAGTCTAGTCAACCTA	Fb-2	FB-R-JAG1
2002634S1-10XSC3_GAGTCTAGTGAGGCAT	Fb-2	FB-R-JAG1
2002634S1-10XSC3_GAGTGTTTCGTGCACG	Fb-2	FB-R-JAG1
2002634S1-10XSC3_GATAGAAAGGATCACG	Fb-2	FB-R-JAG1
2002634S1-10XSC3_GATAGCTTCTCCTGTG	Fb-18	FB-P-MMP2
2002634S1-10XSC3_GATCGTACATCCCACT	Fb-2	FB-R-JAG1
2002634S1-10XSC3_GCACATAGTATTGAGA	Fb-2	FB-R-JAG1
2002634S1-10XSC3_GCACGTGAGGATATGT	Fb-2	FB-R-JAG1
2002634S1-10XSC3_GCACTAAAGACAGCTG	Fb-2	FB-R-JAG1
2002634S1-10XSC3_GCAGTTAAGGTTACAA	Fb-2	FB-R-JAG1
2002634S1-10XSC3_GCAGTTATCAACGCTA	Fb-18	FB-P-MMP2
2002634S1-10XSC3_GCCAACGCATGCGGTC	Fb-2	FB-R-JAG1
2002634S1-10XSC3_GCCGTGATCATGCTAG	Fb-0	FB-P-MMP2-LUM
2002634S1-10XSC3_GCTGGGTCAATACAGA	Fb-2	FB-R-JAG1
2002634S1-10XSC3_GCTTCACGTTTCGGCG	Fb-2	FB-R-JAG1
2002634S1-10XSC3_GGACGTCAGTATAACG	Fb-2	FB-R-JAG1
2002634S1-10XSC3_GGCTTTCCATTCACAG	Fb-2	FB-R-JAG1
2002634S1-10XSC3_GGGACCTCAACGTATC	Fb-2	FB-R-JAG1
2002634S1-10XSC3_GGGATCCAGAGAGCGG	Fb-2	FB-R-JAG1
2002634S1-10XSC3_GGGATGATCCACCTGT	Fb-2	FB-R-JAG1
2002634S1-10XSC3_GGGCGTTCACCATAAC	Fb-2	FB-R-JAG1
2002634S1-10XSC3_GGGCTACCATGACTCA	Fb-2	FB-R-JAG1
2002634S1-10XSC3_GGGTAGAGTCGGAACA	Fb-2	FB-R-JAG1
2002634S1-10XSC3_GGGTTATCAGGACTTT	Fb-2	FB-R-JAG1
2002634S1-10XSC3_GGTAATCAGAATTGTG	Fb-2	FB-R-JAG1
2002634S1-10XSC3_GGTCACGTCGGTTAGT	Fb-2	FB-R-JAG1
2002634S1-10XSC3_GGTTAACCACTCGATA	Fb-2	FB-R-JAG1
2002634S1-10XSC3_GGTTGTATCGCAATTG	Fb-2	FB-R-JAG1
2002634S1-10XSC3_GTAAGTCAGTACAACA	Fb-2	FB-R-JAG1
2002634S1-10XSC3_GTAATCGGTTAAACCC	Fb-2	FB-R-JAG1
2002634S1-10XSC3_GTAGGAGCACTGTCGG	Fb-2	FB-R-JAG1
2002634S1-10XSC3_GTAGGTTAGAAAGTCT	Fb-2	FB-R-JAG1
2002634S1-10XSC3_GTATTTCCATGGCTGC	Fb-2	FB-R-JAG1
2002634S1-10XSC3_GTCATCCTCTAGTCAG	Fb-2	FB-R-JAG1
2002634S1-10XSC3_GTCCTCAGTTGCACGC	Fb-2	FB-R-JAG1
2002634S1-10XSC3_GTCGCGAGTCTTAGTG	Fb-3	FB-R-JAG1
2002634S1-10XSC3_GTGAGCCAGGTAATCA	Fb-2	FB-R-JAG1
2002634S1-10XSC3_GTGAGCCGTTCATCTT	Fb-2	FB-R-JAG1
2002634S1-10XSC3_GTGAGGAGTAGCGAGT	Fb-18	FB-P-MMP2
2002634S1-10XSC3_GTGCACGCAAGCAGGT	Fb-2	FB-R-JAG1
2002634S1-10XSC3_GTGGAAGAGAACTCCT	Fb-2	FB-R-JAG1
2002634S1-10XSC3_GTGGGAATCCATTTAC	Fb-2	FB-R-JAG1
2002634S1-10XSC3_GTGTCCTTCCCTCGAT	Fb-2	FB-R-JAG1
2002634S1-10XSC3_GTGTGGCCATGACTGT	Fb-2	FB-R-JAG1
2002634S1-10XSC3_GTGTTCCAGTGTAGTA	Fb-2	FB-R-JAG1
2002634S1-10XSC3_GTTACCCGTTTCGGCG	Fb-2	FB-R-JAG1
2002634S1-10XSC3_GTTACGAAGTCCGCGT	Fb-2	FB-R-JAG1
2002634S1-10XSC3_GTTAGACTCACTACGA	Fb-18	FB-P-MMP2
2002634S1-10XSC3_GTTAGTGGTAAGGAGA	Fb-18	FB-P-MMP2
2002634S1-10XSC3_GTTCCGTAGAGGTTTA	Fb-2	FB-R-JAG1
2002634S1-10XSC3_GTTGAACGTTCCGTTC	Fb-2	FB-R-JAG1
2002634S1-10XSC3_GTTGCTCCAGGCCTGT	Fb-2	FB-R-JAG1
2002634S1-10XSC3_GTTGTAGGTAGAGTTA	Fb-2	FB-R-JAG1
2002634S1-10XSC3_TAACCAGTCAAATGAG	Fb-2	FB-R-JAG1
2002634S1-10XSC3_TAACGACGTGTATTGC	Fb-2	FB-R-JAG1
2002634S1-10XSC3_TAAGCACCATAACCCA	Fb-2	FB-R-JAG1
2002634S1-10XSC3_TAAGCGTCACAACGTT	Fb-2	FB-R-JAG1
2002634S1-10XSC3_TAAGCGTGTATGCGTT	Fb-18	FB-P-MMP2
2002634S1-10XSC3_TACAGGTAGCACACCC	Fb-2	FB-R-JAG1
2002634S1-10XSC3_TACCCACCACTTGACA	Fb-2	FB-R-JAG1
2002634S1-10XSC3_TACCGGGGTAGCACAG	Fb-3	FB-R-JAG1
2002634S1-10XSC3_TACTGCCGTGAGCTCC	Fb-18	FB-P-MMP2
2002634S1-10XSC3_TAGGGTTAGCTCGGCT	Fb-2	FB-R-JAG1
2002634S1-10XSC3_TAGGGTTAGGGTGAAA	Fb-3	FB-R-JAG1
2002634S1-10XSC3_TAGTGCAGTACACTCA	Fb-2	FB-R-JAG1
2002634S1-10XSC3_TATTGGGAGGCGCTTC	Fb-2	FB-R-JAG1
2002634S1-10XSC3_TATTTCGAGGGCGAGA	Fb-2	FB-R-JAG1
2002634S1-10XSC3_TCAAGCACAGAGACTG	Fb-2	FB-R-JAG1
2002634S1-10XSC3_TCACAAGTCTGAACGT	Fb-2	FB-R-JAG1
2002634S1-10XSC3_TCACTATTCTGGAAGG	Fb-2	FB-R-JAG1
2002634S1-10XSC3_TCAGGGCGTTGCGGCT	Fb-2	FB-R-JAG1
2002634S1-10XSC3_TCAGTTTAGACTTCCA	Fb-2	FB-R-JAG1
2002634S1-10XSC3_TCATCCGGTCCCTAAA	Fb-2	FB-R-JAG1
2002634S1-10XSC3_TCATGGAAGGACATCG	Fb-2	FB-R-JAG1
2002634S1-10XSC3_TCATTACTCCACAGCG	Fb-2	FB-R-JAG1
2002634S1-10XSC3_TCCACGTCAGCTGGTC	Fb-2	FB-R-JAG1
2002634S1-10XSC3_TCCAGAAAGGAGGCAG	Fb-18	FB-P-MMP2
2002634S1-10XSC3_TCCAGAAGTAGGTCAG	Fb-2	FB-R-JAG1
2002634S1-10XSC3_TCCATGCTCCTCAGGG	Fb-2	FB-R-JAG1
2002634S1-10XSC3_TCCCATGAGTCGTCTA	Fb-2	FB-R-JAG1
2002634S1-10XSC3_TCCGAAATCTGGGCGT	Fb-2	FB-R-JAG1
2002634S1-10XSC3_TCCTCCCCAGTTGCGC	Fb-2	FB-R-JAG1
2002634S1-10XSC3_TCGCTTGAGCTAATGA	Fb-2	FB-R-JAG1
2002634S1-10XSC3_TCGTGCTGTTTCGATG	Fb-2	FB-R-JAG1
2002634S1-10XSC3_TCTAACTCAACAGCTT	Fb-2	FB-R-JAG1
2002634S1-10XSC3_TGAGCGCGTGCTCTCT	Fb-2	FB-R-JAG1
2002634S1-10XSC3_TGAGGGACACAGACGA	Fb-2	FB-R-JAG1
2002634S1-10XSC3_TGATGCATCGTGTTCC	Fb-2	FB-R-JAG1
2002634S1-10XSC3_TGCAGTACAATGTCTG	Fb-18	FB-P-MMP2
2002634S1-10XSC3_TGCATCCAGCTTTCTT	Fb-2	FB-R-JAG1
2002634S1-10XSC3_TGCATGACAAGAGCTG	Fb-2	FB-R-JAG1
2002634S1-10XSC3_TGCGACGAGCTACAAA	Fb-2	FB-R-JAG1
2002634S1-10XSC3_TGCGACGTCATGTCAG	Fb-2	FB-R-JAG1
2002634S1-10XSC3_TGCGGCACAAACCATC	Fb-2	FB-R-JAG1
2002634S1-10XSC3_TGCTCGTAGATGACCG	Fb-2	FB-R-JAG1
2002634S1-10XSC3_TGGAGGACAAGAGAGA	Fb-2	FB-R-JAG1
2002634S1-10XSC3_TGGGAAGGTGTCTTGA	Fb-2	FB-R-JAG1
2002634S1-10XSC3_TGTAGACAGAGGCTGT	Fb-18	FB-P-MMP2
2002634S1-10XSC3_TGTCAGAGTTAGCTAC	Fb-18	FB-P-MMP2
2002634S1-10XSC3_TGTCCACAGATCCCAT	Fb-2	FB-R-JAG1
2002634S1-10XSC3_TGTCCACGTCACCTTC	Fb-2	FB-R-JAG1
2002634S1-10XSC3_TGTCCTGAGCGTTCCG	Fb-2	FB-R-JAG1
2002634S1-10XSC3_TGTGGCGTCTTAAGGC	Fb-2	FB-R-JAG1
2002634S1-10XSC3_TGTTTGTAGAAGTGTT	Fb-2	FB-R-JAG1
2002634S1-10XSC3_TTACAGGGTCTCAAGT	Fb-2	FB-R-JAG1
2002634S1-10XSC3_TTACCATAGTGCGTCC	Fb-2	FB-R-JAG1
2002634S1-10XSC3_TTAGGGTAGCCTCTGG	Fb-2	FB-R-JAG1
2002634S1-10XSC3_TTCCACGAGTCATGAA	Fb-2	FB-R-JAG1
2002634S1-10XSC3_TTCCACGCATCGCTCT	Fb-2	FB-R-JAG1
2002634S1-10XSC3_TTCCTTCGTGGATCGA	Fb-2	FB-R-JAG1
2002634S1-10XSC3_TTCTCTCAGTAAACTG	Fb-3	FB-R-JAG1
2002634S1-10XSC3_TTCTCTCCAAGTTCCA	Fb-2	FB-R-JAG1
2002634S1-10XSC3_TTGAACGGTGTCGCTG	Fb-3	FB-R-JAG1
2002634S1-10XSC3_TTGACCCAGTGAACAT	Fb-2	FB-R-JAG1
2002634S1-10XSC3_TTGAGTGCAGCCGGTT	Fb-2	FB-R-JAG1
2002634S1-10XSC3_TTGGGCGCATGAAGGC	Fb-2	FB-R-JAG1
2002634S1-10XSC3_TTGTTCAGTCTAGGCC	Fb-2	FB-R-JAG1
2002634S1-10XSC3_TTGTTCAGTTGATCGT	Fb-2	FB-R-JAG1
2002634S1-10XSC3_TTGTTGTAGGCTTCCG	Fb-18	FB-P-MMP2
2002634S1-10XSC3_TTTAGTCGTAGAGCTG	Fb-2	FB-R-JAG1
2002634S1-10XSC3_TTTCACACACTCTAGA	Fb-2	FB-R-JAG1
2002634S1-10XSC3_TTTCGATTCCATACAG	Fb-2	FB-R-JAG1
2002634S1-10XSC3_TTTGACTGTGTCCGGT	Fb-2	FB-R-JAG1
2002634S1-10XSC3_TTTGGAGTCGCAAGAG	Fb-2	FB-R-JAG1
2002801S3-10XSC3_ACTCCCAGTGCTCCGA	Fb-2	FB-R-JAG1
2002801S3-10XSC3_AGTAACCCATTGTAGC	Fb-2	FB-R-JAG1
2002801S3-10XSC3_TAACACGCAGGTCCCA	Fb-2	FB-R-JAG1
2002801S3-10XSC3_TTGATGGAGAATGTTG	Fb-2	FB-R-JAG1
2002945S4-10X5_AACCACAGTATTCTCT	Fb-3	FB-R-JAG1
2002945S4-10X5_AACCATGAGGTACACA	Fb-21	FB-LUM
2002945S4-10X5_AACGTCACACTGTCGG	Fb-3	FB-R-JAG1
2002945S4-10X5_AACGTCATCCGTAGGC	Fb-3	FB-R-JAG1
2002945S4-10X5_AAGACAATCTGATTCT	Fb-3	FB-R-JAG1
2002945S4-10X5_AAGATAGCAATGACCT	Fb-12	FB-P-MMP2-LUM
2002945S4-10X5_ACACCAACAATCGAAA	Fb-21	FB-LUM
2002945S4-10X5_ACACCAATCCCATTTA	Fb-12	FB-P-MMP2-LUM
2002945S4-10X5_ACAGGGAGTATCTGCA	Fb-3	FB-R-JAG1
2002945S4-10X5_AGAGAGCAGATCCCGC	Fb-3	FB-R-JAG1
2002945S4-10X5_AGCATCATCCGTAGGC	Fb-12	FB-P-MMP2-LUM
2002945S4-10X5_AGCCACGGTATTCTCT	Fb-3	FB-R-JAG1
2002945S4-10X5_AGCTACATCCGTAGGC	Fb-21	FB-LUM
2002945S4-10X5_AGGGTGAAGTGTTGAA	Fb-12	FB-P-MMP2-LUM
2002945S4-10X5_AGTCAACAGATGGCGT	Fb-3	FB-R-JAG1
2002945S4-10X5_AGTGATCCAACGATGG	Fb-21	FB-LUM
2002945S4-10X5_ATCGTAGAGTGATCGG	Fb-12	FB-P-MMP2-LUM
2002945S4-10X5_ATTTCTGTCGCCTAGA	Fb-21	FB-LUM
2002945S4-10X5_ATTTCTGTCGCTGATA	Fb-12	FB-P-MMP2-LUM
2002945S4-10X5_CAAAGAACAGGGATTG	Fb-3	FB-R-JAG1
2002945S4-10X5_CAACAACCACTAGTAC	Fb-3	FB-R-JAG1
2002945S4-10X5_CAACCTCGTATAGTAG	Fb-21	FB-LUM
2002945S4-10X5_CAACCTCGTGAATTAG	Fb-12	FB-P-MMP2-LUM
2002945S4-10X5_CAACCTCGTTATGAAG	Fb-21	FB-LUM
2002945S4-10X5_CAAGCTACAATCGAAA	Fb-21	FB-LUM
2002945S4-10X5_CAGCAGCTCAGTGTCA	Fb-21	FB-LUM
2002945S4-10X5_CAGCAGCTCATCGACA	Fb-21	FB-LUM
2002945S4-10X5_CAGCAGCTCCAGGTCA	Fb-12	FB-P-MMP2-LUM
2002945S4-10X5_CCACACTGTATTCTCT	Fb-3	FB-R-JAG1
2002945S4-10X5_CCCAACTGTATTCTCT	Fb-3	FB-R-JAG1
2002945S4-10X5_CCGCAAGCACCGCTAG	Fb-21	FB-LUM
2002945S4-10X5_CGTTCTGGTAGAAATC	Fb-12	FB-P-MMP2-LUM
2002945S4-10X5_CTAGACACACAAGCCC	Fb-21	FB-LUM
2002945S4-10X5_CTAGACACACTGTCGG	Fb-3	FB-R-JAG1
2002945S4-10X5_CTAGACATCCGTAGGC	Fb-3	FB-R-JAG1
2002945S4-10X5_CTGGTCTAGAAGAGGC	Fb-12	FB-P-MMP2-LUM
2002945S4-10X5_GCACATACAATCGAAA	Fb-21	FB-LUM
2002945S4-10X5_GCTGCAGAGAAGAGTA	Fb-12	FB-P-MMP2-LUM
2002945S4-10X5_GCTGCAGAGAATCTTC	Fb-12	FB-P-MMP2-LUM
2002945S4-10X5_GCTGGGTAGTGTACCT	Fb-12	FB-P-MMP2-LUM
2002945S4-10X5_GGCGTCACAGTTTACG	Fb-12	FB-P-MMP2-LUM
2002945S4-10X5_GGCGTCATCCGTAGGC	Fb-3	FB-R-JAG1
2002945S4-10X5_GTAGGTTGTGAAATCA	Fb-3	FB-R-JAG1
2002945S4-10X5_GTCCACTCAGTTTACG	Fb-12	FB-P-MMP2-LUM
2002945S4-10X5_GTCGAATAGTGATCGG	Fb-21	FB-LUM
2002945S4-10X5_TAACTTCCACTAGTAC	Fb-3	FB-R-JAG1
2002945S4-10X5_TACGGGCGTATCGCGC	Fb-12	FB-P-MMP2-LUM
2002945S4-10X5_TACGGGCGTCAACCGC	Fb-12	FB-P-MMP2-LUM
2002945S4-10X5_TACGGGCGTCGAGCTC	Fb-12	FB-P-MMP2-LUM
2002945S4-10X5_TACTTCATCCGTAGGC	Fb-12	FB-P-MMP2-LUM
2002945S4-10X5_TCAATCTCATAAGCAA	Fb-21	FB-LUM
2002945S4-10X5_TCCCACAGTATTCTCT	Fb-3	FB-R-JAG1
2002945S4-10X5_TCGGATACATTCTTAC	Fb-8	FB-DCN
2002945S4-10X5_TGAGACTCAGTTTACG	Fb-21	FB-LUM
2002945S4-10X5_TGTTCTAGTTTAGGAA	Fb-3	FB-R-JAG1
2002945S4-10X5_TTATTGCCACCTATCC	Fb-3	FB-R-JAG1
2002945S4-10X5_TTCTAGTAGACATAAC	Fb-3	FB-R-JAG1
2002945S4-10X5_TTGAACGGTTACTGAC	Fb-2	FB-R-JAG1
2002945S4-10X5_TTGGGATGTGAAATCA	Fb-3	FB-R-JAG1
2002945S4-10X5_TTGGTTTGTGAAATCA	Fb-3	FB-R-JAG1
2002945S4-10X5_TTTGGTTGTGTAAACA	Fb-3	FB-R-JAG1
2003353S1-10XSC3_AAACCCAAGTTGAAGT	Fb-0	FB-P-MMP2-LUM
2003353S1-10XSC3_AAACCCACAACCAGAG	Fb-0	FB-P-MMP2-LUM
2003353S1-10XSC3_AAACCCACAGTGTGGA	Fb-0	FB-P-MMP2-LUM
2003353S1-10XSC3_AAACCCACATGACTAC	Fb-20	FB-R-HES4
2003353S1-10XSC3_AAACCCAGTGATGGCA	Fb-12	FB-P-MMP2-LUM
2003353S1-10XSC3_AAACCCATCAGCGCAC	Fb-0	FB-P-MMP2-LUM
2003353S1-10XSC3_AAACGAAAGTCTAACC	Fb-0	FB-P-MMP2-LUM
2003353S1-10XSC3_AAACGAATCAGGGTAG	Fb-12	FB-P-MMP2-LUM
2003353S1-10XSC3_AAACGAATCCACACCT	Fb-3	FB-R-JAG1
2003353S1-10XSC3_AAAGAACAGCAAGGAA	Fb-3	FB-R-JAG1
2003353S1-10XSC3_AAAGAACCAGCCGGTT	Fb-0	FB-P-MMP2-LUM
2003353S1-10XSC3_AAAGGATCATGGCTAT	Fb-0	FB-P-MMP2-LUM
2003353S1-10XSC3_AAAGGATTCGCAGTTA	Fb-3	FB-R-JAG1
2003353S1-10XSC3_AAAGGATTCTGGTTGA	Fb-0	FB-P-MMP2-LUM
2003353S1-10XSC3_AAAGGGCAGCCTGAAG	Fb-0	FB-P-MMP2-LUM
2003353S1-10XSC3_AAAGGTACAATTCTTC	Fb-3	FB-R-JAG1
2003353S1-10XSC3_AAAGGTAGTTCTGACA	Fb-0	FB-P-MMP2-LUM
2003353S1-10XSC3_AAAGTCCTCGATACGT	Fb-0	FB-P-MMP2-LUM
2003353S1-10XSC3_AAAGTGAGTAGTGTGG	Fb-3	FB-R-JAG1
2003353S1-10XSC3_AAATGGACAATTGCCA	Fb-0	FB-P-MMP2-LUM
2003353S1-10XSC3_AAATGGACATATGCGT	Fb-3	FB-R-JAG1
2003353S1-10XSC3_AAATGGACATCATTGG	Fb-3	FB-R-JAG1
2003353S1-10XSC3_AAATGGAGTCAAAGAT	Fb-0	FB-P-MMP2-LUM
2003353S1-10XSC3_AAATGGAGTCACGTGC	Fb-0	FB-P-MMP2-LUM
2003353S1-10XSC3_AAATGGAGTCTGTGCG	Fb-0	FB-P-MMP2-LUM
2003353S1-10XSC3_AACAAAGGTAATGCTC	Fb-3	FB-R-JAG1
2003353S1-10XSC3_AACAAAGTCGCTAATG	Fb-3	FB-R-JAG1
2003353S1-10XSC3_AACAACCAGCATCAAA	Fb-12	FB-P-MMP2-LUM
2003353S1-10XSC3_AACAACCAGCGCATCC	Fb-12	FB-P-MMP2-LUM
2003353S1-10XSC3_AACAACCTCAGCGCAC	Fb-0	FB-P-MMP2-LUM
2003353S1-10XSC3_AACAACCTCGGCATAT	Fb-0	FB-P-MMP2-LUM
2003353S1-10XSC3_AACAAGAGTTAAGGAT	Fb-0	FB-P-MMP2-LUM
2003353S1-10XSC3_AACAAGATCTACGCGG	Fb-3	FB-R-JAG1
2003353S1-10XSC3_AACACACAGCGCCATC	Fb-0	FB-P-MMP2-LUM
2003353S1-10XSC3_AACACACCACAACGCC	Fb-0	FB-P-MMP2-LUM
2003353S1-10XSC3_AACACACGTGGTCCCA	Fb-3	FB-R-JAG1
2003353S1-10XSC3_AACAGGGAGGAGAATG	Fb-3	FB-R-JAG1
2003353S1-10XSC3_AACAGGGAGGGTGAAA	Fb-0	FB-P-MMP2-LUM
2003353S1-10XSC3_AACAGGGTCATCCCGT	Fb-0	FB-P-MMP2-LUM
2003353S1-10XSC3_AACAGGGTCGTTCTCG	Fb-12	FB-P-MMP2-LUM
2003353S1-10XSC3_AACAGGGTCTTCACGC	Fb-0	FB-P-MMP2-LUM
2003353S1-10XSC3_AACCAACCAAAGAGTT	Fb-3	FB-R-JAG1
2003353S1-10XSC3_AACCAACCAAGTGCTT	Fb-3	FB-R-JAG1
2003353S1-10XSC3_AACCAACGTTCCTTGC	Fb-0	FB-P-MMP2-LUM
2003353S1-10XSC3_AACCACACAACATCGT	Fb-0	FB-P-MMP2-LUM
2003353S1-10XSC3_AACCACAGTGAAAGTT	Fb-3	FB-R-JAG1
2003353S1-10XSC3_AACCACAGTTGGGACA	Fb-12	FB-P-MMP2-LUM
2003353S1-10XSC3_AACCACATCTGCGTCT	Fb-12	FB-P-MMP2-LUM
2003353S1-10XSC3_AACCATGAGCCTCACG	Fb-12	FB-P-MMP2-LUM
2003353S1-10XSC3_AACCATGAGGTAAAGG	Fb-0	FB-P-MMP2-LUM
2003353S1-10XSC3_AACCATGAGTCACAGG	Fb-12	FB-P-MMP2-LUM
2003353S1-10XSC3_AACCATGGTACGAAAT	Fb-3	FB-R-JAG1
2003353S1-10XSC3_AACCATGTCCCAGTGG	Fb-0	FB-P-MMP2-LUM
2003353S1-10XSC3_AACCATGTCGTCACCT	Fb-0	FB-P-MMP2-LUM
2003353S1-10XSC3_AACCCAAAGTCATTGC	Fb-0	FB-P-MMP2-LUM
2003353S1-10XSC3_AACCCAAGTTGACTAC	Fb-3	FB-R-JAG1
2003353S1-10XSC3_AACCCAATCTCGCCTA	Fb-3	FB-R-JAG1
2003353S1-10XSC3_AACCTGAAGAGACAAG	Fb-0	FB-P-MMP2-LUM
2003353S1-10XSC3_AACCTGAAGTACAACA	Fb-0	FB-P-MMP2-LUM
2003353S1-10XSC3_AACCTGACACGAGAAC	Fb-0	FB-P-MMP2-LUM
2003353S1-10XSC3_AACCTGAGTGTTAACC	Fb-3	FB-R-JAG1
2003353S1-10XSC3_AACCTGATCACGGACC	Fb-3	FB-R-JAG1
2003353S1-10XSC3_AACCTGATCGATAACC	Fb-0	FB-P-MMP2-LUM
2003353S1-10XSC3_AACCTTTAGTATGGCG	Fb-0	FB-P-MMP2-LUM
2003353S1-10XSC3_AACCTTTCACTAGGCC	Fb-3	FB-R-JAG1
2003353S1-10XSC3_AACCTTTTCTAGTTCT	Fb-3	FB-R-JAG1
2003353S1-10XSC3_AACGAAAAGAGTGACC	Fb-3	FB-R-JAG1
2003353S1-10XSC3_AACGAAAAGCGATGAC	Fb-0	FB-P-MMP2-LUM
2003353S1-10XSC3_AACGAAAAGTCGAGGT	Fb-0	FB-P-MMP2-LUM
2003353S1-10XSC3_AACGAAAGTAGCACAG	Fb-0	FB-P-MMP2-LUM
2003353S1-10XSC3_AACGAAAGTAGGTGCA	Fb-3	FB-R-JAG1
2003353S1-10XSC3_AACGGGACAAGAGAGA	Fb-0	FB-P-MMP2-LUM
2003353S1-10XSC3_AACGGGAGTGTACAGG	Fb-0	FB-P-MMP2-LUM
2003353S1-10XSC3_AACGGGATCAACTGAC	Fb-0	FB-P-MMP2-LUM
2003353S1-10XSC3_AACGTCATCAGGAACG	Fb-0	FB-P-MMP2-LUM
2003353S1-10XSC3_AACTTCTAGTAGTCAA	Fb-0	FB-P-MMP2-LUM
2003353S1-10XSC3_AACTTCTTCTTTGGAG	Fb-3	FB-R-JAG1
2003353S1-10XSC3_AAGAACACAGGAGGAG	Fb-0	FB-P-MMP2-LUM
2003353S1-10XSC3_AAGAACACATATCTGG	Fb-0	FB-P-MMP2-LUM
2003353S1-10XSC3_AAGAACAGTCTAGGTT	Fb-3	FB-R-JAG1
2003353S1-10XSC3_AAGAACATCGTGCAGC	Fb-0	FB-P-MMP2-LUM
2003353S1-10XSC3_AAGACAACATATGCGT	Fb-3	FB-R-JAG1
2003353S1-10XSC3_AAGACAAGTAGGAAAG	Fb-0	FB-P-MMP2-LUM
2003353S1-10XSC3_AAGACAATCAGCGCAC	Fb-3	FB-R-JAG1
2003353S1-10XSC3_AAGACAATCTCATGGA	Fb-12	FB-P-MMP2-LUM
2003353S1-10XSC3_AAGACTCGTACTAACC	Fb-3	FB-R-JAG1
2003353S1-10XSC3_AAGACTCGTCTTCCGT	Fb-3	FB-R-JAG1
2003353S1-10XSC3_AAGATAGGTTAAGCAA	Fb-0	FB-P-MMP2-LUM
2003353S1-10XSC3_AAGCATCCAGGGATAC	Fb-12	FB-P-MMP2-LUM
2003353S1-10XSC3_AAGCATCGTCAGATTC	Fb-0	FB-P-MMP2-LUM
2003353S1-10XSC3_AAGCCATCAAACGGCA	Fb-12	FB-P-MMP2-LUM
2003353S1-10XSC3_AAGCGAGAGGACACTG	Fb-0	FB-P-MMP2-LUM
2003353S1-10XSC3_AAGCGAGAGGATATAC	Fb-0	FB-P-MMP2-LUM
2003353S1-10XSC3_AAGCGAGAGTCGTTAC	Fb-0	FB-P-MMP2-LUM
2003353S1-10XSC3_AAGCGAGGTGGTCCCA	Fb-0	FB-P-MMP2-LUM
2003353S1-10XSC3_AAGCGTTCAAGTTGGG	Fb-3	FB-R-JAG1
2003353S1-10XSC3_AAGGAATGTAGTTAGA	Fb-12	FB-P-MMP2-LUM
2003353S1-10XSC3_AAGGAATGTCACGACC	Fb-0	FB-P-MMP2-LUM
2003353S1-10XSC3_AAGGAATTCATTTCGT	Fb-0	FB-P-MMP2-LUM
2003353S1-10XSC3_AAGGAATTCCATCAGA	Fb-0	FB-P-MMP2-LUM
2003353S1-10XSC3_AAGTACCGTGTCCAAT	Fb-3	FB-R-JAG1
2003353S1-10XSC3_AAGTACCGTTACAGCT	Fb-12	FB-P-MMP2-LUM
2003353S1-10XSC3_AAGTACCGTTCTTGCC	Fb-0	FB-P-MMP2-LUM
2003353S1-10XSC3_AAGTACCTCACAATGC	Fb-0	FB-P-MMP2-LUM
2003353S1-10XSC3_AAGTACCTCATCTATC	Fb-0	FB-P-MMP2-LUM
2003353S1-10XSC3_AAGTCGTAGCCTCTTC	Fb-3	FB-R-JAG1
2003353S1-10XSC3_AAGTCGTCACCCTTAC	Fb-0	FB-P-MMP2-LUM
2003353S1-10XSC3_AAGTCGTGTCAACGCC	Fb-0	FB-P-MMP2-LUM
2003353S1-10XSC3_AAGTCGTGTGAACCGA	Fb-12	FB-P-MMP2-LUM
2003353S1-10XSC3_AAGTCGTTCGAGAGAC	Fb-3	FB-R-JAG1
2003353S1-10XSC3_AAGTGAAAGAATTGCA	Fb-3	FB-R-JAG1
2003353S1-10XSC3_AAGTGAAAGCAACCAG	Fb-3	FB-R-JAG1
2003353S1-10XSC3_AAGTGAACAGACATCT	Fb-3	FB-R-JAG1
2003353S1-10XSC3_AAGTGAAGTCTATGAC	Fb-0	FB-P-MMP2-LUM
2003353S1-10XSC3_AAGTGAAGTGGTCTCG	Fb-12	FB-P-MMP2-LUM
2003353S1-10XSC3_AAGTGAAGTTAACCTG	Fb-3	FB-R-JAG1
2003353S1-10XSC3_AAGTTCGCAAAGGCTG	Fb-12	FB-P-MMP2-LUM
2003353S1-10XSC3_AAGTTCGCAGCGGATA	Fb-3	FB-R-JAG1
2003353S1-10XSC3_AAGTTCGGTAGGCAGT	Fb-3	FB-R-JAG1
2003353S1-10XSC3_AAGTTCGGTTACGGAG	Fb-3	FB-R-JAG1
2003353S1-10XSC3_AATAGAGGTCACCGAC	Fb-3	FB-R-JAG1
2003353S1-10XSC3_AATCACGAGGTTGCCC	Fb-12	FB-P-MMP2-LUM
2003353S1-10XSC3_AATCACGCAGAGACTG	Fb-0	FB-P-MMP2-LUM
2003353S1-10XSC3_AATCACGGTTCTTCAT	Fb-3	FB-R-JAG1
2003353S1-10XSC3_AATCACGTCTCATAGG	Fb-3	FB-R-JAG1
2003353S1-10XSC3_AATCGACCATCATTTC	Fb-3	FB-R-JAG1
2003353S1-10XSC3_AATCGACCATTCACAG	Fb-3	FB-R-JAG1
2003353S1-10XSC3_AATCGACTCGATTCCC	Fb-0	FB-P-MMP2-LUM
2003353S1-10XSC3_AATCGTGGTAGTGTGG	Fb-0	FB-P-MMP2-LUM
2003353S1-10XSC3_AATCGTGTCGAAGAAT	Fb-3	FB-R-JAG1
2003353S1-10XSC3_AATGAAGTCGGATAAA	Fb-3	FB-R-JAG1
2003353S1-10XSC3_AATGACCAGATTCGCT	Fb-3	FB-R-JAG1
2003353S1-10XSC3_AATGACCAGTCCCGAC	Fb-3	FB-R-JAG1
2003353S1-10XSC3_AATGACCGTTTCACAG	Fb-20	FB-R-HES4
2003353S1-10XSC3_AATGCCAAGGACTTCT	Fb-0	FB-P-MMP2-LUM
2003353S1-10XSC3_AATGGAAAGTCCTGTA	Fb-3	FB-R-JAG1
2003353S1-10XSC3_AATGGAACAGCAGATG	Fb-0	FB-P-MMP2-LUM
2003353S1-10XSC3_AATGGAAGTTTACACG	Fb-3	FB-R-JAG1
2003353S1-10XSC3_AATGGCTCAGACCATT	Fb-0	FB-P-MMP2-LUM
2003353S1-10XSC3_AATGGCTCAGACTCTA	Fb-3	FB-R-JAG1
2003353S1-10XSC3_AATGGCTGTTTAGACC	Fb-3	FB-R-JAG1
2003353S1-10XSC3_AATGGCTTCGACGTCG	Fb-3	FB-R-JAG1
2003353S1-10XSC3_AATTCCTAGTTCGCAT	Fb-12	FB-P-MMP2-LUM
2003353S1-10XSC3_AATTCCTGTGCACAAG	Fb-0	FB-P-MMP2-LUM
2003353S1-10XSC3_AATTTCCAGACATCAA	Fb-12	FB-P-MMP2-LUM
2003353S1-10XSC3_AATTTCCAGCGAGAAA	Fb-0	FB-P-MMP2-LUM
2003353S1-10XSC3_AATTTCCCAATCGCGC	Fb-0	FB-P-MMP2-LUM
2003353S1-10XSC3_AATTTCCTCGTAGCCG	Fb-3	FB-R-JAG1
2003353S1-10XSC3_ACAAAGAAGATGGTCG	Fb-0	FB-P-MMP2-LUM
2003353S1-10XSC3_ACAAAGAAGCGGCTCT	Fb-3	FB-R-JAG1
2003353S1-10XSC3_ACAAAGAGTCGCTCGA	Fb-12	FB-P-MMP2-LUM
2003353S1-10XSC3_ACAAAGATCGGATACT	Fb-0	FB-P-MMP2-LUM
2003353S1-10XSC3_ACAACCAAGTCCGCGT	Fb-0	FB-P-MMP2-LUM
2003353S1-10XSC3_ACAACCAGTGATTAGA	Fb-12	FB-P-MMP2-LUM
2003353S1-10XSC3_ACAACCAGTGCACAAG	Fb-0	FB-P-MMP2-LUM
2003353S1-10XSC3_ACAACCATCTCGTCAC	Fb-0	FB-P-MMP2-LUM
2003353S1-10XSC3_ACAAGCTCATCAGCTA	Fb-0	FB-P-MMP2-LUM
2003353S1-10XSC3_ACACAGTAGATTACCC	Fb-12	FB-P-MMP2-LUM
2003353S1-10XSC3_ACACAGTCAGTTACCA	Fb-12	FB-P-MMP2-LUM
2003353S1-10XSC3_ACACAGTGTCCGGCAT	Fb-0	FB-P-MMP2-LUM
2003353S1-10XSC3_ACACAGTGTTAGTCGT	Fb-0	FB-P-MMP2-LUM
2003353S1-10XSC3_ACACAGTTCCGAGCTG	Fb-3	FB-R-JAG1
2003353S1-10XSC3_ACACCAAAGGTGGGTT	Fb-12	FB-P-MMP2-LUM
2003353S1-10XSC3_ACACCAAGTCGGTACC	Fb-3	FB-R-JAG1
2003353S1-10XSC3_ACACCAATCCTCTCTT	Fb-3	FB-R-JAG1
2003353S1-10XSC3_ACACGCGAGATCACTC	Fb-12	FB-P-MMP2-LUM
2003353S1-10XSC3_ACACGCGGTAGCGATG	Fb-0	FB-P-MMP2-LUM
2003353S1-10XSC3_ACACGCGTCTGAACGT	Fb-12	FB-P-MMP2-LUM
2003353S1-10XSC3_ACACTGAAGAGCATCG	Fb-12	FB-P-MMP2-LUM
2003353S1-10XSC3_ACACTGAAGATCCGAG	Fb-0	FB-P-MMP2-LUM
2003353S1-10XSC3_ACACTGAAGGCATCAG	Fb-0	FB-P-MMP2-LUM
2003353S1-10XSC3_ACACTGACACAAATAG	Fb-12	FB-P-MMP2-LUM
2003353S1-10XSC3_ACACTGACAGCCGTCA	Fb-3	FB-R-JAG1
2003353S1-10XSC3_ACACTGATCTCGAACA	Fb-3	FB-R-JAG1
2003353S1-10XSC3_ACAGAAACACAGTCCG	Fb-12	FB-P-MMP2-LUM
2003353S1-10XSC3_ACAGAAAGTGCGGCTT	Fb-3	FB-R-JAG1
2003353S1-10XSC3_ACAGCCGAGCTCCACG	Fb-0	FB-P-MMP2-LUM
2003353S1-10XSC3_ACAGCCGGTCTCGCGA	Fb-0	FB-P-MMP2-LUM
2003353S1-10XSC3_ACAGGGAAGAGTCTTC	Fb-3	FB-R-JAG1
2003353S1-10XSC3_ACATCCCCACCTCTGT	Fb-3	FB-R-JAG1
2003353S1-10XSC3_ACATCGAAGAGTCAAT	Fb-3	FB-R-JAG1
2003353S1-10XSC3_ACATCGAAGCTCAGAG	Fb-12	FB-P-MMP2-LUM
2003353S1-10XSC3_ACATCGAAGGGCCCTT	Fb-0	FB-P-MMP2-LUM
2003353S1-10XSC3_ACATCGAGTCTGCGCA	Fb-3	FB-R-JAG1
2003353S1-10XSC3_ACATCGATCACGATAC	Fb-0	FB-P-MMP2-LUM
2003353S1-10XSC3_ACATCGATCGCAACAT	Fb-0	FB-P-MMP2-LUM
2003353S1-10XSC3_ACATGCAAGCACCAGA	Fb-0	FB-P-MMP2-LUM
2003353S1-10XSC3_ACATGCATCCGATGCG	Fb-3	FB-R-JAG1
2003353S1-10XSC3_ACATTTCGTCTACAAC	Fb-12	FB-P-MMP2-LUM
2003353S1-10XSC3_ACATTTCTCTCGTTTA	Fb-3	FB-R-JAG1
2003353S1-10XSC3_ACCAAACCACCCTAGG	Fb-0	FB-P-MMP2-LUM
2003353S1-10XSC3_ACCAAACCAGGTGGAT	Fb-0	FB-P-MMP2-LUM
2003353S1-10XSC3_ACCAAACGTGGATCGA	Fb-12	FB-P-MMP2-LUM
2003353S1-10XSC3_ACCAAACTCGTTCTCG	Fb-0	FB-P-MMP2-LUM
2003353S1-10XSC3_ACCAACAGTAGGACTG	Fb-0	FB-P-MMP2-LUM
2003353S1-10XSC3_ACCAACATCATCTACT	Fb-0	FB-P-MMP2-LUM
2003353S1-10XSC3_ACCAACATCTACTTCA	Fb-0	FB-P-MMP2-LUM
2003353S1-10XSC3_ACCACAAAGGAGACCT	Fb-3	FB-R-JAG1
2003353S1-10XSC3_ACCACAAAGTCATACC	Fb-2	FB-R-JAG1
2003353S1-10XSC3_ACCACAACACACTGGC	Fb-0	FB-P-MMP2-LUM
2003353S1-10XSC3_ACCACAACAGTGCCTG	Fb-3	FB-R-JAG1
2003353S1-10XSC3_ACCACAAGTAGACAAT	Fb-3	FB-R-JAG1
2003353S1-10XSC3_ACCACAAGTAGAGGAA	Fb-0	FB-P-MMP2-LUM
2003353S1-10XSC3_ACCATTTCACTGAGTT	Fb-3	FB-R-JAG1
2003353S1-10XSC3_ACCATTTCAGCAGGAT	Fb-0	FB-P-MMP2-LUM
2003353S1-10XSC3_ACCCAAAAGCACCGTC	Fb-3	FB-R-JAG1
2003353S1-10XSC3_ACCCAAAAGCGAATGC	Fb-0	FB-P-MMP2-LUM
2003353S1-10XSC3_ACCCAAAGTTAAGACA	Fb-0	FB-P-MMP2-LUM
2003353S1-10XSC3_ACCCAAATCCTTCAGC	Fb-0	FB-P-MMP2-LUM
2003353S1-10XSC3_ACCCTCAGTCGGCACT	Fb-12	FB-P-MMP2-LUM
2003353S1-10XSC3_ACCCTCAGTTGGCCTG	Fb-12	FB-P-MMP2-LUM
2003353S1-10XSC3_ACCCTCATCATCTGTT	Fb-0	FB-P-MMP2-LUM
2003353S1-10XSC3_ACCCTTGAGGGCCCTT	Fb-3	FB-R-JAG1
2003353S1-10XSC3_ACCCTTGCAACGTATC	Fb-0	FB-P-MMP2-LUM
2003353S1-10XSC3_ACCCTTGCATAATGAG	Fb-0	FB-P-MMP2-LUM
2003353S1-10XSC3_ACCCTTGGTAACGATA	Fb-12	FB-P-MMP2-LUM
2003353S1-10XSC3_ACCCTTGGTAAGGAGA	Fb-0	FB-P-MMP2-LUM
2003353S1-10XSC3_ACCCTTGTCAAATGAG	Fb-0	FB-P-MMP2-LUM
2003353S1-10XSC3_ACCGTTCAGACTAAGT	Fb-12	FB-P-MMP2-LUM
2003353S1-10XSC3_ACCGTTCTCCTCTCGA	Fb-12	FB-P-MMP2-LUM
2003353S1-10XSC3_ACCGTTCTCTACACAG	Fb-3	FB-R-JAG1
2003353S1-10XSC3_ACCTACCAGACCTTTG	Fb-3	FB-R-JAG1
2003353S1-10XSC3_ACCTGAAAGACCAAGC	Fb-3	FB-R-JAG1
2003353S1-10XSC3_ACCTGAAGTCATCCCT	Fb-0	FB-P-MMP2-LUM
2003353S1-10XSC3_ACCTGTCAGACGAGCT	Fb-12	FB-P-MMP2-LUM
2003353S1-10XSC3_ACCTGTCAGTGGAATT	Fb-0	FB-P-MMP2-LUM
2003353S1-10XSC3_ACCTGTCCAGAAGCGT	Fb-3	FB-R-JAG1
2003353S1-10XSC3_ACCTGTCCATCAGCAT	Fb-0	FB-P-MMP2-LUM
2003353S1-10XSC3_ACGATCAGTGCGTTTA	Fb-3	FB-R-JAG1
2003353S1-10XSC3_ACGATCATCGGCATCG	Fb-3	FB-R-JAG1
2003353S1-10XSC3_ACGATGTAGTAGAATC	Fb-3	FB-R-JAG1
2003353S1-10XSC3_ACGATGTGTGCATGTT	Fb-3	FB-R-JAG1
2003353S1-10XSC3_ACGCACGAGAGCCCAA	Fb-0	FB-P-MMP2-LUM
2003353S1-10XSC3_ACGCACGAGAGTTGCG	Fb-3	FB-R-JAG1
2003353S1-10XSC3_ACGCACGAGCGAGAAA	Fb-3	FB-R-JAG1
2003353S1-10XSC3_ACGCACGGTAATGATG	Fb-0	FB-P-MMP2-LUM
2003353S1-10XSC3_ACGGAAGCAGTGAGCA	Fb-0	FB-P-MMP2-LUM
2003353S1-10XSC3_ACGGAAGGTGATTGGG	Fb-0	FB-P-MMP2-LUM
2003353S1-10XSC3_ACGGAAGTCAACGTGT	Fb-0	FB-P-MMP2-LUM
2003353S1-10XSC3_ACGGAAGTCGCGTGAC	Fb-0	FB-P-MMP2-LUM
2003353S1-10XSC3_ACGGGTCAGAAGCGAA	Fb-3	FB-R-JAG1
2003353S1-10XSC3_ACGGGTCAGGAATTAC	Fb-0	FB-P-MMP2-LUM
2003353S1-10XSC3_ACGGGTCCAGCATGCC	Fb-12	FB-P-MMP2-LUM
2003353S1-10XSC3_ACGGGTCTCCACATAG	Fb-0	FB-P-MMP2-LUM
2003353S1-10XSC3_ACGGTCGAGAAACACT	Fb-12	FB-P-MMP2-LUM
2003353S1-10XSC3_ACGGTCGAGGAGAGTA	Fb-12	FB-P-MMP2-LUM
2003353S1-10XSC3_ACGGTCGAGTTAACAG	Fb-12	FB-P-MMP2-LUM
2003353S1-10XSC3_ACGGTCGCAGAGTAAT	Fb-12	FB-P-MMP2-LUM
2003353S1-10XSC3_ACGGTTAGTACAAGTA	Fb-3	FB-R-JAG1
2003353S1-10XSC3_ACGGTTAGTCGACTTA	Fb-12	FB-P-MMP2-LUM
2003353S1-10XSC3_ACGGTTATCCACTAGA	Fb-0	FB-P-MMP2-LUM
2003353S1-10XSC3_ACGTAACCACAAGTGG	Fb-0	FB-P-MMP2-LUM
2003353S1-10XSC3_ACGTAACGTCGTGATT	Fb-0	FB-P-MMP2-LUM
2003353S1-10XSC3_ACGTAACGTGTCCCTT	Fb-0	FB-P-MMP2-LUM
2003353S1-10XSC3_ACGTACACACGTCTCT	Fb-3	FB-R-JAG1
2003353S1-10XSC3_ACGTAGTCAAGTTGGG	Fb-0	FB-P-MMP2-LUM
2003353S1-10XSC3_ACGTAGTGTTAACCTG	Fb-3	FB-R-JAG1
2003353S1-10XSC3_ACGTAGTTCGACGACC	Fb-12	FB-P-MMP2-LUM
2003353S1-10XSC3_ACGTCCTAGATGGTCG	Fb-3	FB-R-JAG1
2003353S1-10XSC3_ACGTCCTCAGCTGAAG	Fb-12	FB-P-MMP2-LUM
2003353S1-10XSC3_ACGTCCTGTACACGCC	Fb-0	FB-P-MMP2-LUM
2003353S1-10XSC3_ACGTCCTGTACTAACC	Fb-0	FB-P-MMP2-LUM
2003353S1-10XSC3_ACGTCCTGTCTCTCTG	Fb-12	FB-P-MMP2-LUM
2003353S1-10XSC3_ACGTTCCAGTCACAGG	Fb-0	FB-P-MMP2-LUM
2003353S1-10XSC3_ACGTTCCGTAGTGTGG	Fb-0	FB-P-MMP2-LUM
2003353S1-10XSC3_ACGTTCCTCCATTGCC	Fb-3	FB-R-JAG1
2003353S1-10XSC3_ACGTTCCTCGTTCCTG	Fb-0	FB-P-MMP2-LUM
2003353S1-10XSC3_ACTACGAGTAGGGAGG	Fb-0	FB-P-MMP2-LUM
2003353S1-10XSC3_ACTACGATCGATGCTA	Fb-0	FB-P-MMP2-LUM
2003353S1-10XSC3_ACTATCTCAGTAACAA	Fb-3	FB-R-JAG1
2003353S1-10XSC3_ACTATGGAGAGTTCGG	Fb-12	FB-P-MMP2-LUM
2003353S1-10XSC3_ACTATGGCACCATAAC	Fb-0	FB-P-MMP2-LUM
2003353S1-10XSC3_ACTATGGCATGTTTGG	Fb-3	FB-R-JAG1
2003353S1-10XSC3_ACTATGGGTCAGTCCG	Fb-0	FB-P-MMP2-LUM
2003353S1-10XSC3_ACTATGGGTGATACTC	Fb-0	FB-P-MMP2-LUM
2003353S1-10XSC3_ACTATGGTCTAGTCAG	Fb-3	FB-R-JAG1
2003353S1-10XSC3_ACTATTCAGGGTAATT	Fb-12	FB-P-MMP2-LUM
2003353S1-10XSC3_ACTATTCGTAACGATA	Fb-3	FB-R-JAG1
2003353S1-10XSC3_ACTATTCTCAGACTGT	Fb-3	FB-R-JAG1
2003353S1-10XSC3_ACTATTCTCTCACGAA	Fb-0	FB-P-MMP2-LUM
2003353S1-10XSC3_ACTCCCAAGACAAGCC	Fb-0	FB-P-MMP2-LUM
2003353S1-10XSC3_ACTCCCAAGCCGTCGT	Fb-12	FB-P-MMP2-LUM
2003353S1-10XSC3_ACTCCCAAGTGTAGAT	Fb-3	FB-R-JAG1
2003353S1-10XSC3_ACTCCCAGTAGCACAG	Fb-0	FB-P-MMP2-LUM
2003353S1-10XSC3_ACTCCCAGTGCCGAAA	Fb-0	FB-P-MMP2-LUM
2003353S1-10XSC3_ACTCCCATCACCATGA	Fb-0	FB-P-MMP2-LUM
2003353S1-10XSC3_ACTCTCGAGGACACTG	Fb-12	FB-P-MMP2-LUM
2003353S1-10XSC3_ACTCTCGCAGTTGCGC	Fb-3	FB-R-JAG1
2003353S1-10XSC3_ACTCTCGGTTATAGAG	Fb-0	FB-P-MMP2-LUM
2003353S1-10XSC3_ACTCTCGTCGAACTCA	Fb-0	FB-P-MMP2-LUM
2003353S1-10XSC3_ACTGATGCAAAGGCTG	Fb-0	FB-P-MMP2-LUM
2003353S1-10XSC3_ACTGATGCAGTCTCTC	Fb-12	FB-P-MMP2-LUM
2003353S1-10XSC3_ACTGATGTCATGTCAG	Fb-3	FB-R-JAG1
2003353S1-10XSC3_ACTGATGTCGCCCAGA	Fb-0	FB-P-MMP2-LUM
2003353S1-10XSC3_ACTGCAAAGGTCCCGT	Fb-3	FB-R-JAG1
2003353S1-10XSC3_ACTGCAAAGTGCGTCC	Fb-0	FB-P-MMP2-LUM
2003353S1-10XSC3_ACTGCAAGTGCCGTTG	Fb-3	FB-R-JAG1
2003353S1-10XSC3_ACTGTCCCAACAAGAT	Fb-3	FB-R-JAG1
2003353S1-10XSC3_ACTGTCCCAGCAGTCC	Fb-0	FB-P-MMP2-LUM
2003353S1-10XSC3_ACTGTCCGTAGCCCTG	Fb-0	FB-P-MMP2-LUM
2003353S1-10XSC3_ACTGTCCGTCGGAAAC	Fb-0	FB-P-MMP2-LUM
2003353S1-10XSC3_ACTGTCCTCAGTCAGT	Fb-3	FB-R-JAG1
2003353S1-10XSC3_ACTGTGAAGTAAGGGA	Fb-0	FB-P-MMP2-LUM
2003353S1-10XSC3_ACTGTGATCACACCGG	Fb-0	FB-P-MMP2-LUM
2003353S1-10XSC3_ACTTAGGAGTACGTCT	Fb-0	FB-P-MMP2-LUM
2003353S1-10XSC3_ACTTATCGTATCCCAA	Fb-3	FB-R-JAG1
2003353S1-10XSC3_ACTTATCGTGCTGATT	Fb-12	FB-P-MMP2-LUM
2003353S1-10XSC3_ACTTCCGCAATTGTGC	Fb-0	FB-P-MMP2-LUM
2003353S1-10XSC3_ACTTCCGCATAGGAGC	Fb-0	FB-P-MMP2-LUM
2003353S1-10XSC3_ACTTCCGGTCTCGCGA	Fb-12	FB-P-MMP2-LUM
2003353S1-10XSC3_ACTTCCGGTGCCGAAA	Fb-3	FB-R-JAG1
2003353S1-10XSC3_ACTTCCGTCCGTTGGG	Fb-0	FB-P-MMP2-LUM
2003353S1-10XSC3_ACTTCGCGTAGACGGT	Fb-12	FB-P-MMP2-LUM
2003353S1-10XSC3_ACTTTCACAGCAGATG	Fb-3	FB-R-JAG1
2003353S1-10XSC3_ACTTTGTAGTGCACTT	Fb-12	FB-P-MMP2-LUM
2003353S1-10XSC3_ACTTTGTGTCTGTGGC	Fb-3	FB-R-JAG1
2003353S1-10XSC3_AGAAATGTCGATTGGT	Fb-12	FB-P-MMP2-LUM
2003353S1-10XSC3_AGAACAAAGCGGGTAT	Fb-0	FB-P-MMP2-LUM
2003353S1-10XSC3_AGAACAAGTTTACCAG	Fb-12	FB-P-MMP2-LUM
2003353S1-10XSC3_AGAACAATCGAGAACG	Fb-3	FB-R-JAG1
2003353S1-10XSC3_AGAACCTGTCCATCTC	Fb-3	FB-R-JAG1
2003353S1-10XSC3_AGAACCTTCTGTGCGG	Fb-12	FB-P-MMP2-LUM
2003353S1-10XSC3_AGAAGCGAGACTCTTG	Fb-3	FB-R-JAG1
2003353S1-10XSC3_AGAAGCGCAAACTGCT	Fb-12	FB-P-MMP2-LUM
2003353S1-10XSC3_AGAAGCGCATGTGGTT	Fb-0	FB-P-MMP2-LUM
2003353S1-10XSC3_AGAAGCGTCAGAGCGA	Fb-3	FB-R-JAG1
2003353S1-10XSC3_AGAAGTATCAGTGCGC	Fb-12	FB-P-MMP2-LUM
2003353S1-10XSC3_AGAAGTATCCGCACGA	Fb-3	FB-R-JAG1
2003353S1-10XSC3_AGAAGTATCTCGAACA	Fb-3	FB-R-JAG1
2003353S1-10XSC3_AGAAGTATCTCGAGTA	Fb-0	FB-P-MMP2-LUM
2003353S1-10XSC3_AGACAAAAGAGTGTTA	Fb-3	FB-R-JAG1
2003353S1-10XSC3_AGACACTAGAGCATAT	Fb-3	FB-R-JAG1
2003353S1-10XSC3_AGACACTCATATGGCT	Fb-3	FB-R-JAG1
2003353S1-10XSC3_AGACACTGTATCATGC	Fb-0	FB-P-MMP2-LUM
2003353S1-10XSC3_AGACACTGTTGCCAAT	Fb-0	FB-P-MMP2-LUM
2003353S1-10XSC3_AGACACTTCCGGACTG	Fb-0	FB-P-MMP2-LUM
2003353S1-10XSC3_AGACAGGAGAAACTCA	Fb-12	FB-P-MMP2-LUM
2003353S1-10XSC3_AGACAGGTCTTACTGT	Fb-0	FB-P-MMP2-LUM
2003353S1-10XSC3_AGACCATCAATTGTGC	Fb-0	FB-P-MMP2-LUM
2003353S1-10XSC3_AGACCATCACGGAAGT	Fb-3	FB-R-JAG1
2003353S1-10XSC3_AGACCATGTAACATAG	Fb-0	FB-P-MMP2-LUM
2003353S1-10XSC3_AGACCATGTGGAGGTT	Fb-0	FB-P-MMP2-LUM
2003353S1-10XSC3_AGACCATTCGATTCCC	Fb-0	FB-P-MMP2-LUM
2003353S1-10XSC3_AGACCCGAGCTAGAGC	Fb-3	FB-R-JAG1
2003353S1-10XSC3_AGACCCGCAATGTTGC	Fb-3	FB-R-JAG1
2003353S1-10XSC3_AGACCCGGTCCGTACG	Fb-0	FB-P-MMP2-LUM
2003353S1-10XSC3_AGACCCGGTGAATTGA	Fb-0	FB-P-MMP2-LUM
2003353S1-10XSC3_AGACCCGTCAACTCTT	Fb-0	FB-P-MMP2-LUM
2003353S1-10XSC3_AGACCCGTCGCATAGT	Fb-3	FB-R-JAG1
2003353S1-10XSC3_AGACTCAAGAGAACCC	Fb-3	FB-R-JAG1
2003353S1-10XSC3_AGACTCAAGTTCCAGT	Fb-3	FB-R-JAG1
2003353S1-10XSC3_AGACTCACAGGTGAGT	Fb-12	FB-P-MMP2-LUM
2003353S1-10XSC3_AGACTCAGTAACTGCT	Fb-0	FB-P-MMP2-LUM
2003353S1-10XSC3_AGACTCAGTTGTCCCT	Fb-12	FB-P-MMP2-LUM
2003353S1-10XSC3_AGAGAATAGGATTTAG	Fb-3	FB-R-JAG1
2003353S1-10XSC3_AGAGAATGTGCCTACG	Fb-3	FB-R-JAG1
2003353S1-10XSC3_AGAGAGCAGGCCACCT	Fb-0	FB-P-MMP2-LUM
2003353S1-10XSC3_AGAGAGCGTGGCCCAT	Fb-12	FB-P-MMP2-LUM
2003353S1-10XSC3_AGAGAGCTCTCATGGA	Fb-0	FB-P-MMP2-LUM
2003353S1-10XSC3_AGAGCAGGTCGCTGCA	Fb-12	FB-P-MMP2-LUM
2003353S1-10XSC3_AGAGCAGTCATTTACC	Fb-3	FB-R-JAG1
2003353S1-10XSC3_AGAGCCCAGCACGTCC	Fb-0	FB-P-MMP2-LUM
2003353S1-10XSC3_AGAGCCCCATGGAATA	Fb-0	FB-P-MMP2-LUM
2003353S1-10XSC3_AGAGCCCCATGTGGCC	Fb-0	FB-P-MMP2-LUM
2003353S1-10XSC3_AGAGCCCCATTGTGCA	Fb-3	FB-R-JAG1
2003353S1-10XSC3_AGAGCCCTCGATAACC	Fb-12	FB-P-MMP2-LUM
2003353S1-10XSC3_AGATAGAAGACCGTTT	Fb-0	FB-P-MMP2-LUM
2003353S1-10XSC3_AGATAGAAGGTCCGAA	Fb-0	FB-P-MMP2-LUM
2003353S1-10XSC3_AGATCCAAGTCTAGAA	Fb-0	FB-P-MMP2-LUM
2003353S1-10XSC3_AGATCCACAACGAGGT	Fb-12	FB-P-MMP2-LUM
2003353S1-10XSC3_AGATCCATCACCACAA	Fb-0	FB-P-MMP2-LUM
2003353S1-10XSC3_AGATCGTAGGAAAGTG	Fb-3	FB-R-JAG1
2003353S1-10XSC3_AGATCGTGTGTTAGCT	Fb-0	FB-P-MMP2-LUM
2003353S1-10XSC3_AGATCGTGTGTTCCTC	Fb-3	FB-R-JAG1
2003353S1-10XSC3_AGATCGTGTTAATGAG	Fb-12	FB-P-MMP2-LUM
2003353S1-10XSC3_AGATCGTTCTTCACGC	Fb-0	FB-P-MMP2-LUM
2003353S1-10XSC3_AGATGAAGTGCAGTGA	Fb-0	FB-P-MMP2-LUM
2003353S1-10XSC3_AGATGAATCCGTGACG	Fb-12	FB-P-MMP2-LUM
2003353S1-10XSC3_AGATGAATCGAATCCA	Fb-3	FB-R-JAG1
2003353S1-10XSC3_AGATGCTAGCAGGGAG	Fb-3	FB-R-JAG1
2003353S1-10XSC3_AGATGCTCAACTGCCG	Fb-12	FB-P-MMP2-LUM
2003353S1-10XSC3_AGATGCTTCCTTATCA	Fb-3	FB-R-JAG1
2003353S1-10XSC3_AGCATCAAGAGTGACC	Fb-12	FB-P-MMP2-LUM
2003353S1-10XSC3_AGCATCAAGTTCCTGA	Fb-0	FB-P-MMP2-LUM
2003353S1-10XSC3_AGCATCAAGTTCGCAT	Fb-0	FB-P-MMP2-LUM
2003353S1-10XSC3_AGCATCACAGGCTATT	Fb-0	FB-P-MMP2-LUM
2003353S1-10XSC3_AGCATCATCACGAGGA	Fb-0	FB-P-MMP2-LUM
2003353S1-10XSC3_AGCATCATCATTGCGA	Fb-3	FB-R-JAG1
2003353S1-10XSC3_AGCCACGAGCATCCTA	Fb-3	FB-R-JAG1
2003353S1-10XSC3_AGCCACGCACGAGAAC	Fb-12	FB-P-MMP2-LUM
2003353S1-10XSC3_AGCCACGTCTTGCAGA	Fb-12	FB-P-MMP2-LUM
2003353S1-10XSC3_AGCCAGCCATAATCCG	Fb-2	FB-R-JAG1
2003353S1-10XSC3_AGCCAGCCATCTCGTC	Fb-3	FB-R-JAG1
2003353S1-10XSC3_AGCCAGCTCATTACTC	Fb-0	FB-P-MMP2-LUM
2003353S1-10XSC3_AGCGATTTCAGGGATG	Fb-0	FB-P-MMP2-LUM
2003353S1-10XSC3_AGCGCCAAGGCCACCT	Fb-0	FB-P-MMP2-LUM
2003353S1-10XSC3_AGCGCCACAACACTAC	Fb-12	FB-P-MMP2-LUM
2003353S1-10XSC3_AGCGCCATCACCTGTC	Fb-0	FB-P-MMP2-LUM
2003353S1-10XSC3_AGCGCCATCAGGACGA	Fb-0	FB-P-MMP2-LUM
2003353S1-10XSC3_AGCGCTGCATGACGGA	Fb-0	FB-P-MMP2-LUM
2003353S1-10XSC3_AGCGCTGTCACCCATC	Fb-3	FB-R-JAG1
2003353S1-10XSC3_AGCGCTGTCTGCAGCG	Fb-3	FB-R-JAG1
2003353S1-10XSC3_AGCGTATAGGTTCCGC	Fb-0	FB-P-MMP2-LUM
2003353S1-10XSC3_AGCGTATCAAATCAAG	Fb-3	FB-R-JAG1
2003353S1-10XSC3_AGCGTATCAGGTTCCG	Fb-0	FB-P-MMP2-LUM
2003353S1-10XSC3_AGCGTCGAGAAGTATC	Fb-3	FB-R-JAG1
2003353S1-10XSC3_AGCGTCGGTCCGTACG	Fb-12	FB-P-MMP2-LUM
2003353S1-10XSC3_AGCTACAAGAAGCGCT	Fb-3	FB-R-JAG1
2003353S1-10XSC3_AGCTACAAGGGTCAAC	Fb-3	FB-R-JAG1
2003353S1-10XSC3_AGCTACAAGTGGAATT	Fb-3	FB-R-JAG1
2003353S1-10XSC3_AGCTACAAGTTTAGGA	Fb-12	FB-P-MMP2-LUM
2003353S1-10XSC3_AGCTACAGTGCCTACG	Fb-0	FB-P-MMP2-LUM
2003353S1-10XSC3_AGCTACATCATGAGGG	Fb-0	FB-P-MMP2-LUM
2003353S1-10XSC3_AGCTCAATCCGACAGC	Fb-3	FB-R-JAG1
2003353S1-10XSC3_AGCTCAATCTCATTAC	Fb-3	FB-R-JAG1
2003353S1-10XSC3_AGCTTCCAGTCCCAAT	Fb-0	FB-P-MMP2-LUM
2003353S1-10XSC3_AGCTTCCGTTCCGTTC	Fb-0	FB-P-MMP2-LUM
2003353S1-10XSC3_AGGAAATTCACCTCGT	Fb-3	FB-R-JAG1
2003353S1-10XSC3_AGGAAATTCGGACTTA	Fb-3	FB-R-JAG1
2003353S1-10XSC3_AGGAAATTCGTGGTAT	Fb-0	FB-P-MMP2-LUM
2003353S1-10XSC3_AGGAATAAGAGAACCC	Fb-3	FB-R-JAG1
2003353S1-10XSC3_AGGAATAAGCACCTGC	Fb-3	FB-R-JAG1
2003353S1-10XSC3_AGGAATACATCGAACT	Fb-0	FB-P-MMP2-LUM
2003353S1-10XSC3_AGGAATACATTGCTGA	Fb-2	FB-R-JAG1
2003353S1-10XSC3_AGGAATAGTAGGGTAC	Fb-3	FB-R-JAG1
2003353S1-10XSC3_AGGAATAGTCTGCGCA	Fb-3	FB-R-JAG1
2003353S1-10XSC3_AGGACGACAACGCCCA	Fb-3	FB-R-JAG1
2003353S1-10XSC3_AGGACGACACGTATAC	Fb-3	FB-R-JAG1
2003353S1-10XSC3_AGGACGACAGGTCTCG	Fb-3	FB-R-JAG1
2003353S1-10XSC3_AGGACGAGTTCAGCGC	Fb-12	FB-P-MMP2-LUM
2003353S1-10XSC3_AGGACGATCCTGATAG	Fb-12	FB-P-MMP2-LUM
2003353S1-10XSC3_AGGACGATCTAGGCAT	Fb-3	FB-R-JAG1
2003353S1-10XSC3_AGGACTTAGGTCTACT	Fb-0	FB-P-MMP2-LUM
2003353S1-10XSC3_AGGACTTCATAGTCAC	Fb-0	FB-P-MMP2-LUM
2003353S1-10XSC3_AGGACTTGTACAAGTA	Fb-3	FB-R-JAG1
2003353S1-10XSC3_AGGAGGTCAGCTGAAG	Fb-3	FB-R-JAG1
2003353S1-10XSC3_AGGAGGTGTCCCGTGA	Fb-3	FB-R-JAG1
2003353S1-10XSC3_AGGAGGTGTCTGATAC	Fb-3	FB-R-JAG1
2003353S1-10XSC3_AGGAGGTTCGGTGCAC	Fb-0	FB-P-MMP2-LUM
2003353S1-10XSC3_AGGAGGTTCTCTCTAA	Fb-3	FB-R-JAG1
2003353S1-10XSC3_AGGATAAAGTTGAAGT	Fb-0	FB-P-MMP2-LUM
2003353S1-10XSC3_AGGATAACAACCGTGC	Fb-0	FB-P-MMP2-LUM
2003353S1-10XSC3_AGGATAACACTCGATA	Fb-15	FB-R-JAG1
2003353S1-10XSC3_AGGATCTAGTATGTAG	Fb-0	FB-P-MMP2-LUM
2003353S1-10XSC3_AGGATCTCACAAATCC	Fb-3	FB-R-JAG1
2003353S1-10XSC3_AGGCATTAGACATAAC	Fb-0	FB-P-MMP2-LUM
2003353S1-10XSC3_AGGCATTAGTCTCGTA	Fb-12	FB-P-MMP2-LUM
2003353S1-10XSC3_AGGCATTCAACTGTGT	Fb-3	FB-R-JAG1
2003353S1-10XSC3_AGGCATTTCGTTCCTG	Fb-3	FB-R-JAG1
2003353S1-10XSC3_AGGCCACAGCGTTAGG	Fb-3	FB-R-JAG1
2003353S1-10XSC3_AGGCCACAGGCTGAAC	Fb-12	FB-P-MMP2-LUM
2003353S1-10XSC3_AGGCCACCATCTGGGC	Fb-0	FB-P-MMP2-LUM
2003353S1-10XSC3_AGGCCACGTCCAGTTA	Fb-0	FB-P-MMP2-LUM
2003353S1-10XSC3_AGGCTGCAGATCGACG	Fb-0	FB-P-MMP2-LUM
2003353S1-10XSC3_AGGCTGCTCCGACGGT	Fb-0	FB-P-MMP2-LUM
2003353S1-10XSC3_AGGCTGCTCTAACGGT	Fb-0	FB-P-MMP2-LUM
2003353S1-10XSC3_AGGGAGTCAAGTTCCA	Fb-0	FB-P-MMP2-LUM
2003353S1-10XSC3_AGGGAGTGTAATGTGA	Fb-0	FB-P-MMP2-LUM
2003353S1-10XSC3_AGGGAGTGTTGCGGCT	Fb-12	FB-P-MMP2-LUM
2003353S1-10XSC3_AGGGAGTTCCGCGAGT	Fb-0	FB-P-MMP2-LUM
2003353S1-10XSC3_AGGGAGTTCTTTCAGT	Fb-0	FB-P-MMP2-LUM
2003353S1-10XSC3_AGGGCCTCACAAATGA	Fb-0	FB-P-MMP2-LUM
2003353S1-10XSC3_AGGGCCTGTTGGCCGT	Fb-3	FB-R-JAG1
2003353S1-10XSC3_AGGGCCTTCGCTCTAC	Fb-0	FB-P-MMP2-LUM
2003353S1-10XSC3_AGGGCCTTCTCTCAAT	Fb-12	FB-P-MMP2-LUM
2003353S1-10XSC3_AGGGTCCCAGAGTCAG	Fb-0	FB-P-MMP2-LUM
2003353S1-10XSC3_AGGGTCCCAGATTTCG	Fb-3	FB-R-JAG1
2003353S1-10XSC3_AGGGTCCTCTTCTAAC	Fb-0	FB-P-MMP2-LUM
2003353S1-10XSC3_AGGGTGAAGTCTTCGA	Fb-12	FB-P-MMP2-LUM
2003353S1-10XSC3_AGGGTGACAACACTAC	Fb-3	FB-R-JAG1
2003353S1-10XSC3_AGGGTGACAGCAGTGA	Fb-3	FB-R-JAG1
2003353S1-10XSC3_AGGGTGAGTTACACTG	Fb-12	FB-P-MMP2-LUM
2003353S1-10XSC3_AGGGTGATCACATACG	Fb-0	FB-P-MMP2-LUM
2003353S1-10XSC3_AGGGTGATCACTTCTA	Fb-0	FB-P-MMP2-LUM
2003353S1-10XSC3_AGGGTTTAGGTGGGTT	Fb-3	FB-R-JAG1
2003353S1-10XSC3_AGGGTTTCAACGGTAG	Fb-12	FB-P-MMP2-LUM
2003353S1-10XSC3_AGGGTTTTCGTCTACC	Fb-0	FB-P-MMP2-LUM
2003353S1-10XSC3_AGGTAGGAGAGTTCGG	Fb-0	FB-P-MMP2-LUM
2003353S1-10XSC3_AGGTAGGCACTGTTCC	Fb-12	FB-P-MMP2-LUM
2003353S1-10XSC3_AGGTAGGGTCGTTTCC	Fb-12	FB-P-MMP2-LUM
2003353S1-10XSC3_AGGTAGGGTCTTACTT	Fb-3	FB-R-JAG1
2003353S1-10XSC3_AGGTAGGGTGTCGATT	Fb-0	FB-P-MMP2-LUM
2003353S1-10XSC3_AGGTCATAGACCAGAC	Fb-0	FB-P-MMP2-LUM
2003353S1-10XSC3_AGGTCATCATACCATG	Fb-12	FB-P-MMP2-LUM
2003353S1-10XSC3_AGGTCATGTCAAGCGA	Fb-0	FB-P-MMP2-LUM
2003353S1-10XSC3_AGGTCATGTCACCGAC	Fb-0	FB-P-MMP2-LUM
2003353S1-10XSC3_AGGTCTAAGTTCGGTT	Fb-3	FB-R-JAG1
2003353S1-10XSC3_AGGTCTACACCAACAT	Fb-3	FB-R-JAG1
2003353S1-10XSC3_AGGTCTAGTCCTGGTG	Fb-12	FB-P-MMP2-LUM
2003353S1-10XSC3_AGGTGTTAGACGGAAA	Fb-0	FB-P-MMP2-LUM
2003353S1-10XSC3_AGGTGTTAGCCTCTCT	Fb-12	FB-P-MMP2-LUM
2003353S1-10XSC3_AGGTGTTGTGTGCTTA	Fb-3	FB-R-JAG1
2003353S1-10XSC3_AGGTGTTTCGGCTTGG	Fb-0	FB-P-MMP2-LUM
2003353S1-10XSC3_AGGTTACAGAAGTCCG	Fb-0	FB-P-MMP2-LUM
2003353S1-10XSC3_AGGTTGTAGCATGGGT	Fb-11	FB-R-DES
2003353S1-10XSC3_AGGTTGTAGCCGCTTG	Fb-12	FB-P-MMP2-LUM
2003353S1-10XSC3_AGGTTGTAGGTAAGAG	Fb-0	FB-P-MMP2-LUM
2003353S1-10XSC3_AGGTTGTCACAAACGG	Fb-3	FB-R-JAG1
2003353S1-10XSC3_AGGTTGTTCACTTGGA	Fb-0	FB-P-MMP2-LUM
2003353S1-10XSC3_AGGTTGTTCGAGATAA	Fb-0	FB-P-MMP2-LUM
2003353S1-10XSC3_AGTACCACAACACAAA	Fb-0	FB-P-MMP2-LUM
2003353S1-10XSC3_AGTACCACAAGGTTGG	Fb-3	FB-R-JAG1
2003353S1-10XSC3_AGTACCACACATAACC	Fb-3	FB-R-JAG1
2003353S1-10XSC3_AGTACCACACGGTGCT	Fb-0	FB-P-MMP2-LUM
2003353S1-10XSC3_AGTACCACACGGTGTC	Fb-0	FB-P-MMP2-LUM
2003353S1-10XSC3_AGTACCACAGTTGGTT	Fb-3	FB-R-JAG1
2003353S1-10XSC3_AGTACCAGTACGAAAT	Fb-3	FB-R-JAG1
2003353S1-10XSC3_AGTACCAGTGACGCCT	Fb-12	FB-P-MMP2-LUM
2003353S1-10XSC3_AGTACCAGTGATTCTG	Fb-3	FB-R-JAG1
2003353S1-10XSC3_AGTACTGAGTGCTCAT	Fb-12	FB-P-MMP2-LUM
2003353S1-10XSC3_AGTACTGGTGATTCTG	Fb-11	FB-R-DES
2003353S1-10XSC3_AGTACTGTCGCGATCG	Fb-0	FB-P-MMP2-LUM
2003353S1-10XSC3_AGTAGCTCAGCTGGTC	Fb-0	FB-P-MMP2-LUM
2003353S1-10XSC3_AGTAGTCAGAGTGTGC	Fb-0	FB-P-MMP2-LUM
2003353S1-10XSC3_AGTAGTCCACTACAGT	Fb-12	FB-P-MMP2-LUM
2003353S1-10XSC3_AGTAGTCCATATAGCC	Fb-0	FB-P-MMP2-LUM
2003353S1-10XSC3_AGTAGTCGTCCAATCA	Fb-3	FB-R-JAG1
2003353S1-10XSC3_AGTCAACAGGCCCACT	Fb-3	FB-R-JAG1
2003353S1-10XSC3_AGTCAACGTTACCCAA	Fb-0	FB-P-MMP2-LUM
2003353S1-10XSC3_AGTCAACTCAACTTTC	Fb-0	FB-P-MMP2-LUM
2003353S1-10XSC3_AGTCACACAATACGAA	Fb-3	FB-R-JAG1
2003353S1-10XSC3_AGTCATGTCAGCTCTC	Fb-3	FB-R-JAG1
2003353S1-10XSC3_AGTCATGTCCTGCCAT	Fb-12	FB-P-MMP2-LUM
2003353S1-10XSC3_AGTCTCCAGCGAGTCA	Fb-3	FB-R-JAG1
2003353S1-10XSC3_AGTCTCCAGTTACGGG	Fb-0	FB-P-MMP2-LUM
2003353S1-10XSC3_AGTCTCCTCCCGGTAG	Fb-12	FB-P-MMP2-LUM
2003353S1-10XSC3_AGTCTCCTCGACGATT	Fb-3	FB-R-JAG1
2003353S1-10XSC3_AGTGACTAGCAAATGT	Fb-12	FB-P-MMP2-LUM
2003353S1-10XSC3_AGTGACTCAAGTGGCA	Fb-3	FB-R-JAG1
2003353S1-10XSC3_AGTGACTTCATCTGTT	Fb-0	FB-P-MMP2-LUM
2003353S1-10XSC3_AGTGACTTCGTCACCT	Fb-0	FB-P-MMP2-LUM
2003353S1-10XSC3_AGTGATCAGCTTAGTC	Fb-3	FB-R-JAG1
2003353S1-10XSC3_AGTGATCAGGGCGAAG	Fb-3	FB-R-JAG1
2003353S1-10XSC3_AGTGATCAGGTGAGAA	Fb-0	FB-P-MMP2-LUM
2003353S1-10XSC3_AGTGATCAGTTGGAAT	Fb-16	FB-P
2003353S1-10XSC3_AGTGCCGAGTGATCGG	Fb-0	FB-P-MMP2-LUM
2003353S1-10XSC3_AGTGCCGGTCCATAGT	Fb-16	FB-P
2003353S1-10XSC3_AGTGTTGAGTCTACCA	Fb-12	FB-P-MMP2-LUM
2003353S1-10XSC3_AGTGTTGCACCCTAGG	Fb-3	FB-R-JAG1
2003353S1-10XSC3_AGTTAGCAGATGCAGC	Fb-3	FB-R-JAG1
2003353S1-10XSC3_AGTTAGCCACAAATAG	Fb-0	FB-P-MMP2-LUM
2003353S1-10XSC3_AGTTAGCCATAATCCG	Fb-12	FB-P-MMP2-LUM
2003353S1-10XSC3_AGTTAGCGTATTTCCT	Fb-0	FB-P-MMP2-LUM
2003353S1-10XSC3_AGTTCCCAGCTCAGAG	Fb-3	FB-R-JAG1
2003353S1-10XSC3_AGTTCCCGTAAGCAAT	Fb-3	FB-R-JAG1
2003353S1-10XSC3_AGTTCCCGTATCGCAT	Fb-0	FB-P-MMP2-LUM
2003353S1-10XSC3_AGTTCCCGTCACTCAA	Fb-0	FB-P-MMP2-LUM
2003353S1-10XSC3_AGTTCCCGTGTTCCAA	Fb-3	FB-R-JAG1
2003353S1-10XSC3_AGTTCCCGTTAGCTAC	Fb-0	FB-P-MMP2-LUM
2003353S1-10XSC3_AGTTCCCTCTGCATGA	Fb-3	FB-R-JAG1
2003353S1-10XSC3_AGTTCCCTCTTGTTAC	Fb-3	FB-R-JAG1
2003353S1-10XSC3_AGTTCGAAGAGAGCGG	Fb-0	FB-P-MMP2-LUM
2003353S1-10XSC3_AGTTCGAGTGTTGAGG	Fb-0	FB-P-MMP2-LUM
2003353S1-10XSC3_ATACCGAAGAGAGTGA	Fb-12	FB-P-MMP2-LUM
2003353S1-10XSC3_ATACCGAAGATAGGGA	Fb-0	FB-P-MMP2-LUM
2003353S1-10XSC3_ATACCGAAGATTGAGT	Fb-3	FB-R-JAG1
2003353S1-10XSC3_ATACCGACAAAGGTTA	Fb-3	FB-R-JAG1
2003353S1-10XSC3_ATACCGACAGACGCTC	Fb-3	FB-R-JAG1
2003353S1-10XSC3_ATACCGATCAATCTTC	Fb-3	FB-R-JAG1
2003353S1-10XSC3_ATACCTTAGGTAAGTT	Fb-0	FB-P-MMP2-LUM
2003353S1-10XSC3_ATACCTTGTCGCGTTG	Fb-12	FB-P-MMP2-LUM
2003353S1-10XSC3_ATACCTTTCCGGCTTT	Fb-0	FB-P-MMP2-LUM
2003353S1-10XSC3_ATACTTCCAGAACTTC	Fb-3	FB-R-JAG1
2003353S1-10XSC3_ATACTTCGTGCGTTTA	Fb-3	FB-R-JAG1
2003353S1-10XSC3_ATACTTCGTTCCACGG	Fb-3	FB-R-JAG1
2003353S1-10XSC3_ATAGACCAGCCTTTGA	Fb-0	FB-P-MMP2-LUM
2003353S1-10XSC3_ATAGACCAGGGAGTTC	Fb-12	FB-P-MMP2-LUM
2003353S1-10XSC3_ATAGACCCAGAATTCC	Fb-0	FB-P-MMP2-LUM
2003353S1-10XSC3_ATAGACCGTAAGGTCG	Fb-3	FB-R-JAG1
2003353S1-10XSC3_ATAGAGAAGGTAGGCT	Fb-16	FB-P
2003353S1-10XSC3_ATAGAGACAACAAGTA	Fb-3	FB-R-JAG1
2003353S1-10XSC3_ATAGAGAGTACTCCGG	Fb-0	FB-P-MMP2-LUM
2003353S1-10XSC3_ATAGGCTGTAATTAGG	Fb-3	FB-R-JAG1
2003353S1-10XSC3_ATATCCTAGATTACCC	Fb-12	FB-P-MMP2-LUM
2003353S1-10XSC3_ATATCCTAGCATGCGA	Fb-0	FB-P-MMP2-LUM
2003353S1-10XSC3_ATATCCTGTGAGACCA	Fb-0	FB-P-MMP2-LUM
2003353S1-10XSC3_ATATCCTTCAGAGTGG	Fb-0	FB-P-MMP2-LUM
2003353S1-10XSC3_ATCACAGAGCGCTGCT	Fb-3	FB-R-JAG1
2003353S1-10XSC3_ATCACAGAGTGCCTCG	Fb-0	FB-P-MMP2-LUM
2003353S1-10XSC3_ATCACAGGTCACCACG	Fb-3	FB-R-JAG1
2003353S1-10XSC3_ATCACAGGTCGTACAT	Fb-0	FB-P-MMP2-LUM
2003353S1-10XSC3_ATCACAGTCCATCAGA	Fb-3	FB-R-JAG1
2003353S1-10XSC3_ATCACAGTCGCACTCT	Fb-3	FB-R-JAG1
2003353S1-10XSC3_ATCACGACATAGGCGA	Fb-0	FB-P-MMP2-LUM
2003353S1-10XSC3_ATCACGAGTGCAGTGA	Fb-3	FB-R-JAG1
2003353S1-10XSC3_ATCACGATCAGCCTTC	Fb-2	FB-R-JAG1
2003353S1-10XSC3_ATCACTTAGTCTCGTA	Fb-0	FB-P-MMP2-LUM
2003353S1-10XSC3_ATCACTTCAACCGGAA	Fb-12	FB-P-MMP2-LUM
2003353S1-10XSC3_ATCACTTGTTCCACAA	Fb-0	FB-P-MMP2-LUM
2003353S1-10XSC3_ATCACTTTCCGGACGT	Fb-3	FB-R-JAG1
2003353S1-10XSC3_ATCACTTTCGAGCCAC	Fb-3	FB-R-JAG1
2003353S1-10XSC3_ATCAGGTAGTGACACG	Fb-12	FB-P-MMP2-LUM
2003353S1-10XSC3_ATCAGGTTCACGGAGA	Fb-3	FB-R-JAG1
2003353S1-10XSC3_ATCAGGTTCTGGGATT	Fb-0	FB-P-MMP2-LUM
2003353S1-10XSC3_ATCAGGTTCTGTCAGA	Fb-0	FB-P-MMP2-LUM
2003353S1-10XSC3_ATCATTCAGCGGCTCT	Fb-3	FB-R-JAG1
2003353S1-10XSC3_ATCATTCAGCTGAGTG	Fb-3	FB-R-JAG1
2003353S1-10XSC3_ATCATTCCAATTGCAC	Fb-0	FB-P-MMP2-LUM
2003353S1-10XSC3_ATCATTCGTTAGTTCG	Fb-3	FB-R-JAG1
2003353S1-10XSC3_ATCATTCTCCTCAGGG	Fb-3	FB-R-JAG1
2003353S1-10XSC3_ATCCACCCACACGGTC	Fb-3	FB-R-JAG1
2003353S1-10XSC3_ATCCACCCACATTCTT	Fb-0	FB-P-MMP2-LUM
2003353S1-10XSC3_ATCCACCGTTACGCCG	Fb-3	FB-R-JAG1
2003353S1-10XSC3_ATCCATTCACTTTATC	Fb-0	FB-P-MMP2-LUM
2003353S1-10XSC3_ATCCATTGTTACTCAG	Fb-0	FB-P-MMP2-LUM
2003353S1-10XSC3_ATCCCTGCAGCAGTAG	Fb-0	FB-P-MMP2-LUM
2003353S1-10XSC3_ATCCCTGCATACCATG	Fb-0	FB-P-MMP2-LUM
2003353S1-10XSC3_ATCCCTGGTCGTAATC	Fb-3	FB-R-JAG1
2003353S1-10XSC3_ATCCCTGTCCTAACAG	Fb-3	FB-R-JAG1
2003353S1-10XSC3_ATCCCTGTCCTCGATC	Fb-0	FB-P-MMP2-LUM
2003353S1-10XSC3_ATCCGTCAGTATGAAC	Fb-0	FB-P-MMP2-LUM
2003353S1-10XSC3_ATCCGTCCACGTACTA	Fb-3	FB-R-JAG1
2003353S1-10XSC3_ATCCGTCTCATACGGT	Fb-12	FB-P-MMP2-LUM
2003353S1-10XSC3_ATCCGTCTCGGTGTAT	Fb-0	FB-P-MMP2-LUM
2003353S1-10XSC3_ATCCTATAGCCTGAAG	Fb-0	FB-P-MMP2-LUM
2003353S1-10XSC3_ATCCTATCAAGGAGTC	Fb-3	FB-R-JAG1
2003353S1-10XSC3_ATCCTATGTGCACGCT	Fb-12	FB-P-MMP2-LUM
2003353S1-10XSC3_ATCCTATTCATCACAG	Fb-3	FB-R-JAG1
2003353S1-10XSC3_ATCGATGAGACTCTAC	Fb-3	FB-R-JAG1
2003353S1-10XSC3_ATCGATGGTGGACCAA	Fb-0	FB-P-MMP2-LUM
2003353S1-10XSC3_ATCGCCTCATGATAGA	Fb-3	FB-R-JAG1
2003353S1-10XSC3_ATCGCCTCATGCCATA	Fb-0	FB-P-MMP2-LUM
2003353S1-10XSC3_ATCGCCTGTTAGGGTG	Fb-3	FB-R-JAG1
2003353S1-10XSC3_ATCGCCTTCACCTCGT	Fb-3	FB-R-JAG1
2003353S1-10XSC3_ATCGGATAGCTTAGTC	Fb-3	FB-R-JAG1
2003353S1-10XSC3_ATCGGATGTTAGGAGC	Fb-0	FB-P-MMP2-LUM
2003353S1-10XSC3_ATCGGATGTTGGGAAC	Fb-0	FB-P-MMP2-LUM
2003353S1-10XSC3_ATCGGCGCACTGCGAC	Fb-12	FB-P-MMP2-LUM
2003353S1-10XSC3_ATCGGCGCAGGCTACC	Fb-3	FB-R-JAG1
2003353S1-10XSC3_ATCGGCGTCGCTCCTA	Fb-12	FB-P-MMP2-LUM
2003353S1-10XSC3_ATCGTAGAGTACGTCT	Fb-0	FB-P-MMP2-LUM
2003353S1-10XSC3_ATCGTAGCACTGTGTA	Fb-3	FB-R-JAG1
2003353S1-10XSC3_ATCGTAGGTGTTACTG	Fb-12	FB-P-MMP2-LUM
2003353S1-10XSC3_ATCGTCCCACTAAACC	Fb-3	FB-R-JAG1
2003353S1-10XSC3_ATCGTCCGTGATTCTG	Fb-3	FB-R-JAG1
2003353S1-10XSC3_ATCGTCCTCGTAGAGG	Fb-3	FB-R-JAG1
2003353S1-10XSC3_ATCGTCCTCGTCCTCA	Fb-12	FB-P-MMP2-LUM
2003353S1-10XSC3_ATCGTGAGTTCCTTGC	Fb-3	FB-R-JAG1
2003353S1-10XSC3_ATCGTGAGTTTGCAGT	Fb-0	FB-P-MMP2-LUM
2003353S1-10XSC3_ATCGTGATCCGTTGGG	Fb-0	FB-P-MMP2-LUM
2003353S1-10XSC3_ATCGTGATCGTCTAAG	Fb-12	FB-P-MMP2-LUM
2003353S1-10XSC3_ATCTCTAAGAGTGGCT	Fb-0	FB-P-MMP2-LUM
2003353S1-10XSC3_ATCTCTACAAATGAGT	Fb-3	FB-R-JAG1
2003353S1-10XSC3_ATCTCTACACGCGGTT	Fb-0	FB-P-MMP2-LUM
2003353S1-10XSC3_ATCTCTACACGGATCC	Fb-0	FB-P-MMP2-LUM
2003353S1-10XSC3_ATCTCTATCATCCTAT	Fb-0	FB-P-MMP2-LUM
2003353S1-10XSC3_ATCTTCACACTACAGT	Fb-0	FB-P-MMP2-LUM
2003353S1-10XSC3_ATCTTCAGTCCTGTCT	Fb-0	FB-P-MMP2-LUM
2003353S1-10XSC3_ATGAAAGCAACCGTGC	Fb-3	FB-R-JAG1
2003353S1-10XSC3_ATGAAAGCAGCTCTGG	Fb-3	FB-R-JAG1
2003353S1-10XSC3_ATGACCATCCTCTGCA	Fb-0	FB-P-MMP2-LUM
2003353S1-10XSC3_ATGACCATCGTTGTGA	Fb-3	FB-R-JAG1
2003353S1-10XSC3_ATGAGTCAGCTCGAAG	Fb-0	FB-P-MMP2-LUM
2003353S1-10XSC3_ATGATCGAGATGGCGT	Fb-3	FB-R-JAG1
2003353S1-10XSC3_ATGATCGAGCCGAATG	Fb-12	FB-P-MMP2-LUM
2003353S1-10XSC3_ATGATCGCAAGGCAAC	Fb-0	FB-P-MMP2-LUM
2003353S1-10XSC3_ATGATCGCAGAGGACT	Fb-0	FB-P-MMP2-LUM
2003353S1-10XSC3_ATGATCGGTTGTAGCT	Fb-0	FB-P-MMP2-LUM
2003353S1-10XSC3_ATGATCGTCAAAGGAT	Fb-0	FB-P-MMP2-LUM
2003353S1-10XSC3_ATGCATGAGTGGAATT	Fb-12	FB-P-MMP2-LUM
2003353S1-10XSC3_ATGCATGTCAAGTCTG	Fb-3	FB-R-JAG1
2003353S1-10XSC3_ATGCCTCCACGCTGTG	Fb-12	FB-P-MMP2-LUM
2003353S1-10XSC3_ATGCCTCCATATCGGT	Fb-0	FB-P-MMP2-LUM
2003353S1-10XSC3_ATGCCTCTCGATGGAG	Fb-3	FB-R-JAG1
2003353S1-10XSC3_ATGCGATAGTAAATGC	Fb-12	FB-P-MMP2-LUM
2003353S1-10XSC3_ATGCGATAGTTCTACG	Fb-0	FB-P-MMP2-LUM
2003353S1-10XSC3_ATGCGATCATGATAGA	Fb-0	FB-P-MMP2-LUM
2003353S1-10XSC3_ATGCGATTCAGCGCGT	Fb-11	FB-R-DES
2003353S1-10XSC3_ATGCGATTCTTCACGC	Fb-3	FB-R-JAG1
2003353S1-10XSC3_ATGGAGGAGACTCTTG	Fb-3	FB-R-JAG1
2003353S1-10XSC3_ATGGAGGAGTGTCATC	Fb-12	FB-P-MMP2-LUM
2003353S1-10XSC3_ATGGAGGGTAGACACG	Fb-0	FB-P-MMP2-LUM
2003353S1-10XSC3_ATGGAGGGTATGCGTT	Fb-3	FB-R-JAG1
2003353S1-10XSC3_ATGGAGGGTGCGAACA	Fb-12	FB-P-MMP2-LUM
2003353S1-10XSC3_ATGGAGGTCAACTTTC	Fb-12	FB-P-MMP2-LUM
2003353S1-10XSC3_ATGGAGGTCTACTATC	Fb-12	FB-P-MMP2-LUM
2003353S1-10XSC3_ATGGATCAGTAAGACT	Fb-3	FB-R-JAG1
2003353S1-10XSC3_ATGGATCAGTGGTGAC	Fb-3	FB-R-JAG1
2003353S1-10XSC3_ATGGATCCACTTGAGT	Fb-0	FB-P-MMP2-LUM
2003353S1-10XSC3_ATGGATCGTCGTTTCC	Fb-12	FB-P-MMP2-LUM
2003353S1-10XSC3_ATGGATCGTGCATACT	Fb-0	FB-P-MMP2-LUM
2003353S1-10XSC3_ATGGATCTCCCACAGG	Fb-0	FB-P-MMP2-LUM
2003353S1-10XSC3_ATGGGAGCAGAAATTG	Fb-0	FB-P-MMP2-LUM
2003353S1-10XSC3_ATGGGAGGTCACCTTC	Fb-0	FB-P-MMP2-LUM
2003353S1-10XSC3_ATGGGAGTCTTCCCAG	Fb-12	FB-P-MMP2-LUM
2003353S1-10XSC3_ATGGGTTTCATTTCCA	Fb-0	FB-P-MMP2-LUM
2003353S1-10XSC3_ATGGTTGAGTATTAGG	Fb-12	FB-P-MMP2-LUM
2003353S1-10XSC3_ATGGTTGAGTCCTGTA	Fb-3	FB-R-JAG1
2003353S1-10XSC3_ATGGTTGCACGTACAT	Fb-12	FB-P-MMP2-LUM
2003353S1-10XSC3_ATGGTTGGTCGCTTAA	Fb-0	FB-P-MMP2-LUM
2003353S1-10XSC3_ATGGTTGTCTGAACGT	Fb-0	FB-P-MMP2-LUM
2003353S1-10XSC3_ATGTCCCCACGCCAGT	Fb-0	FB-P-MMP2-LUM
2003353S1-10XSC3_ATGTCCCCATTGCTTT	Fb-3	FB-R-JAG1
2003353S1-10XSC3_ATGTCCCGTGTGTTTG	Fb-0	FB-P-MMP2-LUM
2003353S1-10XSC3_ATGTCCCTCAGCTAGT	Fb-0	FB-P-MMP2-LUM
2003353S1-10XSC3_ATGTCTTAGTTGAAGT	Fb-3	FB-R-JAG1
2003353S1-10XSC3_ATGTCTTGTACGCGTC	Fb-0	FB-P-MMP2-LUM
2003353S1-10XSC3_ATGTCTTGTGTATTCG	Fb-12	FB-P-MMP2-LUM
2003353S1-10XSC3_ATGTCTTTCTGCTAGA	Fb-0	FB-P-MMP2-LUM
2003353S1-10XSC3_ATTACCTAGTGCACAG	Fb-0	FB-P-MMP2-LUM
2003353S1-10XSC3_ATTACCTGTGTCCACG	Fb-0	FB-P-MMP2-LUM
2003353S1-10XSC3_ATTATCCAGTACCCTA	Fb-3	FB-R-JAG1
2003353S1-10XSC3_ATTATCCCAGGAAGTC	Fb-0	FB-P-MMP2-LUM
2003353S1-10XSC3_ATTATCCGTTGTGTTG	Fb-3	FB-R-JAG1
2003353S1-10XSC3_ATTCACTAGCATGCAG	Fb-12	FB-P-MMP2-LUM
2003353S1-10XSC3_ATTCACTAGCTGCGAA	Fb-0	FB-P-MMP2-LUM
2003353S1-10XSC3_ATTCAGGAGCTGCCAC	Fb-0	FB-P-MMP2-LUM
2003353S1-10XSC3_ATTCAGGTCACTGGTA	Fb-0	FB-P-MMP2-LUM
2003353S1-10XSC3_ATTCAGGTCGCGATCG	Fb-3	FB-R-JAG1
2003353S1-10XSC3_ATTCATCAGTGGACGT	Fb-0	FB-P-MMP2-LUM
2003353S1-10XSC3_ATTCATCGTCTGTGTA	Fb-12	FB-P-MMP2-LUM
2003353S1-10XSC3_ATTCATCGTGTTACAC	Fb-3	FB-R-JAG1
2003353S1-10XSC3_ATTCCATAGATAACGT	Fb-16	FB-P
2003353S1-10XSC3_ATTCCATAGCAAACAT	Fb-12	FB-P-MMP2-LUM
2003353S1-10XSC3_ATTCCATTCAGGGATG	Fb-12	FB-P-MMP2-LUM
2003353S1-10XSC3_ATTCCCGCAAACTCGT	Fb-0	FB-P-MMP2-LUM
2003353S1-10XSC3_ATTCCCGCAGAAGTTA	Fb-12	FB-P-MMP2-LUM
2003353S1-10XSC3_ATTCCCGGTTGTATGC	Fb-3	FB-R-JAG1
2003353S1-10XSC3_ATTCCTATCAAGAGGC	Fb-3	FB-R-JAG1
2003353S1-10XSC3_ATTCGTTCACAAAGTA	Fb-3	FB-R-JAG1
2003353S1-10XSC3_ATTCGTTGTTAAAGTG	Fb-3	FB-R-JAG1
2003353S1-10XSC3_ATTCGTTGTTTCGATG	Fb-3	FB-R-JAG1
2003353S1-10XSC3_ATTCGTTTCGGATTAC	Fb-3	FB-R-JAG1
2003353S1-10XSC3_ATTCTACCAAACTCGT	Fb-3	FB-R-JAG1
2003353S1-10XSC3_ATTCTACTCGTCGACG	Fb-12	FB-P-MMP2-LUM
2003353S1-10XSC3_ATTCTTGAGGACTTCT	Fb-12	FB-P-MMP2-LUM
2003353S1-10XSC3_ATTCTTGGTCCAATCA	Fb-0	FB-P-MMP2-LUM
2003353S1-10XSC3_ATTGGGTGTCATATGC	Fb-3	FB-R-JAG1
2003353S1-10XSC3_ATTGGGTGTTATGTGC	Fb-0	FB-P-MMP2-LUM
2003353S1-10XSC3_ATTGGGTTCACATTGG	Fb-0	FB-P-MMP2-LUM
2003353S1-10XSC3_ATTGTTCAGGCCACCT	Fb-0	FB-P-MMP2-LUM
2003353S1-10XSC3_ATTGTTCCACAAATGA	Fb-0	FB-P-MMP2-LUM
2003353S1-10XSC3_ATTGTTCCAGTTGTTG	Fb-3	FB-R-JAG1
2003353S1-10XSC3_ATTGTTCGTTAGGCCC	Fb-0	FB-P-MMP2-LUM
2003353S1-10XSC3_ATTTACCAGGACTATA	Fb-12	FB-P-MMP2-LUM
2003353S1-10XSC3_ATTTCACAGAGGTCAC	Fb-12	FB-P-MMP2-LUM
2003353S1-10XSC3_ATTTCACTCTCCAAGA	Fb-0	FB-P-MMP2-LUM
2003353S1-10XSC3_ATTTCACTCTTGGTCC	Fb-0	FB-P-MMP2-LUM
2003353S1-10XSC3_ATTTCTGAGCACGTCC	Fb-0	FB-P-MMP2-LUM
2003353S1-10XSC3_ATTTCTGGTCAAAGCG	Fb-3	FB-R-JAG1
2003353S1-10XSC3_ATTTCTGTCATGCCAA	Fb-0	FB-P-MMP2-LUM
2003353S1-10XSC3_CAAAGAAGTGATTCAC	Fb-0	FB-P-MMP2-LUM
2003353S1-10XSC3_CAACAACAGGTAGCAC	Fb-0	FB-P-MMP2-LUM
2003353S1-10XSC3_CAACAACCAAATACGA	Fb-0	FB-P-MMP2-LUM
2003353S1-10XSC3_CAACAACCAATCTCGA	Fb-12	FB-P-MMP2-LUM
2003353S1-10XSC3_CAACAACCAGAGTGAC	Fb-3	FB-R-JAG1
2003353S1-10XSC3_CAACAACCATTGAGGG	Fb-0	FB-P-MMP2-LUM
2003353S1-10XSC3_CAACAACGTGTCCGGT	Fb-12	FB-P-MMP2-LUM
2003353S1-10XSC3_CAACAACTCACCACAA	Fb-12	FB-P-MMP2-LUM
2003353S1-10XSC3_CAACAGTAGCACTAAA	Fb-0	FB-P-MMP2-LUM
2003353S1-10XSC3_CAACAGTTCCTTATCA	Fb-0	FB-P-MMP2-LUM
2003353S1-10XSC3_CAACAGTTCTGCGATA	Fb-0	FB-P-MMP2-LUM
2003353S1-10XSC3_CAACCAAAGCGACTGA	Fb-12	FB-P-MMP2-LUM
2003353S1-10XSC3_CAACCAAGTCCAACGC	Fb-0	FB-P-MMP2-LUM
2003353S1-10XSC3_CAACGATCACCTGATA	Fb-0	FB-P-MMP2-LUM
2003353S1-10XSC3_CAACGATCACTATGTG	Fb-3	FB-R-JAG1
2003353S1-10XSC3_CAACGATTCCGATAGT	Fb-0	FB-P-MMP2-LUM
2003353S1-10XSC3_CAACGGCAGATGTTGA	Fb-3	FB-R-JAG1
2003353S1-10XSC3_CAACGGCGTAGCTTAC	Fb-2	FB-R-JAG1
2003353S1-10XSC3_CAAGACTTCTGATTCT	Fb-0	FB-P-MMP2-LUM
2003353S1-10XSC3_CAAGCTACATTCGATG	Fb-0	FB-P-MMP2-LUM
2003353S1-10XSC3_CAAGCTATCAGAGTTC	Fb-0	FB-P-MMP2-LUM
2003353S1-10XSC3_CAAGCTATCGCAGATT	Fb-12	FB-P-MMP2-LUM
2003353S1-10XSC3_CAAGCTATCTCTGCCA	Fb-3	FB-R-JAG1
2003353S1-10XSC3_CAAGGGAGTAAGATAC	Fb-12	FB-P-MMP2-LUM
2003353S1-10XSC3_CAAGGGAGTGGGAGAG	Fb-0	FB-P-MMP2-LUM
2003353S1-10XSC3_CAATACGAGACCAGCA	Fb-0	FB-P-MMP2-LUM
2003353S1-10XSC3_CAATACGCACTAGAGG	Fb-3	FB-R-JAG1
2003353S1-10XSC3_CAATACGCATGATCTG	Fb-3	FB-R-JAG1
2003353S1-10XSC3_CAATCGAGTGATACTC	Fb-0	FB-P-MMP2-LUM
2003353S1-10XSC3_CAATGACAGGAAACGA	Fb-12	FB-P-MMP2-LUM
2003353S1-10XSC3_CAATGACCACTGGACC	Fb-0	FB-P-MMP2-LUM
2003353S1-10XSC3_CAATGACTCTCCAAGA	Fb-3	FB-R-JAG1
2003353S1-10XSC3_CAATTTCAGCCGAACA	Fb-0	FB-P-MMP2-LUM
2003353S1-10XSC3_CAATTTCCAAGGCTTT	Fb-0	FB-P-MMP2-LUM
2003353S1-10XSC3_CAATTTCCAGCTATTG	Fb-0	FB-P-MMP2-LUM
2003353S1-10XSC3_CAATTTCCATGACAAA	Fb-0	FB-P-MMP2-LUM
2003353S1-10XSC3_CACAACAAGTGGTGAC	Fb-0	FB-P-MMP2-LUM
2003353S1-10XSC3_CACAACACAAGTAGTA	Fb-0	FB-P-MMP2-LUM
2003353S1-10XSC3_CACAACAGTCTTTATC	Fb-0	FB-P-MMP2-LUM
2003353S1-10XSC3_CACAACAGTGATCATC	Fb-0	FB-P-MMP2-LUM
2003353S1-10XSC3_CACAACATCGGATAAA	Fb-3	FB-R-JAG1
2003353S1-10XSC3_CACACAAAGCATGTTC	Fb-0	FB-P-MMP2-LUM
2003353S1-10XSC3_CACACAACACACGGTC	Fb-0	FB-P-MMP2-LUM
2003353S1-10XSC3_CACACAACATCGTGCG	Fb-0	FB-P-MMP2-LUM
2003353S1-10XSC3_CACACAAGTACTCAAC	Fb-3	FB-R-JAG1
2003353S1-10XSC3_CACAGATAGATGCGAC	Fb-12	FB-P-MMP2-LUM
2003353S1-10XSC3_CACAGATAGTAAACGT	Fb-3	FB-R-JAG1
2003353S1-10XSC3_CACAGATCAAACTCGT	Fb-0	FB-P-MMP2-LUM
2003353S1-10XSC3_CACAGATGTCGTATTG	Fb-0	FB-P-MMP2-LUM
2003353S1-10XSC3_CACAGATGTGATAGTA	Fb-0	FB-P-MMP2-LUM
2003353S1-10XSC3_CACAGATTCATTTCGT	Fb-0	FB-P-MMP2-LUM
2003353S1-10XSC3_CACAGGCCACGTCATA	Fb-0	FB-P-MMP2-LUM
2003353S1-10XSC3_CACAGGCGTGGTATGG	Fb-0	FB-P-MMP2-LUM
2003353S1-10XSC3_CACAGGCTCTGCGGCA	Fb-0	FB-P-MMP2-LUM
2003353S1-10XSC3_CACCAAAGTGAGCGAT	Fb-3	FB-R-JAG1
2003353S1-10XSC3_CACCAAAGTGTTCCTC	Fb-3	FB-R-JAG1
2003353S1-10XSC3_CACCAAATCGAGCCAC	Fb-3	FB-R-JAG1
2003353S1-10XSC3_CACCGTTGTCGCCACA	Fb-0	FB-P-MMP2-LUM
2003353S1-10XSC3_CACGAATCACAGGATG	Fb-3	FB-R-JAG1
2003353S1-10XSC3_CACGAATGTAGCACGA	Fb-0	FB-P-MMP2-LUM
2003353S1-10XSC3_CACGAATGTTGTACGT	Fb-3	FB-R-JAG1
2003353S1-10XSC3_CACGGGTAGACGGAAA	Fb-2	FB-R-JAG1
2003353S1-10XSC3_CACGGGTAGGAAAGGT	Fb-0	FB-P-MMP2-LUM
2003353S1-10XSC3_CACGGGTGTATATGGA	Fb-3	FB-R-JAG1
2003353S1-10XSC3_CACGTGGAGTTGCATC	Fb-0	FB-P-MMP2-LUM
2003353S1-10XSC3_CACGTGGAGTTGCTGT	Fb-0	FB-P-MMP2-LUM
2003353S1-10XSC3_CACGTGGTCACTTCTA	Fb-3	FB-R-JAG1
2003353S1-10XSC3_CACGTGGTCAGTGTCA	Fb-0	FB-P-MMP2-LUM
2003353S1-10XSC3_CACGTGGTCCATTTAC	Fb-0	FB-P-MMP2-LUM
2003353S1-10XSC3_CACGTGGTCGGTGTAT	Fb-0	FB-P-MMP2-LUM
2003353S1-10XSC3_CACGTTCAGAAGCTGC	Fb-0	FB-P-MMP2-LUM
2003353S1-10XSC3_CACGTTCAGGATGCGT	Fb-0	FB-P-MMP2-LUM
2003353S1-10XSC3_CACGTTCCATACCGTA	Fb-3	FB-R-JAG1
2003353S1-10XSC3_CACGTTCGTAGTGTGG	Fb-0	FB-P-MMP2-LUM
2003353S1-10XSC3_CACGTTCGTGTACAGG	Fb-0	FB-P-MMP2-LUM
2003353S1-10XSC3_CACGTTCGTTTCGTAG	Fb-0	FB-P-MMP2-LUM
2003353S1-10XSC3_CACTAAGCACTTCTCG	Fb-0	FB-P-MMP2-LUM
2003353S1-10XSC3_CACTAAGGTAACAGTA	Fb-0	FB-P-MMP2-LUM
2003353S1-10XSC3_CACTAAGGTATGGAGC	Fb-3	FB-R-JAG1
2003353S1-10XSC3_CACTAAGGTCCACTTC	Fb-0	FB-P-MMP2-LUM
2003353S1-10XSC3_CACTAAGGTGCATGTT	Fb-0	FB-P-MMP2-LUM
2003353S1-10XSC3_CACTGAAAGCCGAATG	Fb-0	FB-P-MMP2-LUM
2003353S1-10XSC3_CACTGGGCACAAATAG	Fb-3	FB-R-JAG1
2003353S1-10XSC3_CACTGGGCAGCTCGGT	Fb-0	FB-P-MMP2-LUM
2003353S1-10XSC3_CACTGGGGTTGCATCA	Fb-0	FB-P-MMP2-LUM
2003353S1-10XSC3_CACTGTCAGAACAGGA	Fb-3	FB-R-JAG1
2003353S1-10XSC3_CACTGTCCAGTGCCTG	Fb-0	FB-P-MMP2-LUM
2003353S1-10XSC3_CACTTCGCAACACGAG	Fb-0	FB-P-MMP2-LUM
2003353S1-10XSC3_CACTTCGGTAGCGAGT	Fb-3	FB-R-JAG1
2003353S1-10XSC3_CACTTCGGTGGCAGAT	Fb-0	FB-P-MMP2-LUM
2003353S1-10XSC3_CAGAGCCAGTCAACAA	Fb-0	FB-P-MMP2-LUM
2003353S1-10XSC3_CAGAGCCAGTCCGCCA	Fb-0	FB-P-MMP2-LUM
2003353S1-10XSC3_CAGAGCCCAAATGGAT	Fb-12	FB-P-MMP2-LUM
2003353S1-10XSC3_CAGAGCCGTATCGTAC	Fb-12	FB-P-MMP2-LUM
2003353S1-10XSC3_CAGATACAGCATAGGC	Fb-12	FB-P-MMP2-LUM
2003353S1-10XSC3_CAGATACAGCTGCGAA	Fb-0	FB-P-MMP2-LUM
2003353S1-10XSC3_CAGATACCAACGACTT	Fb-18	FB-P-MMP2
2003353S1-10XSC3_CAGATCAAGGAAGAAC	Fb-3	FB-R-JAG1
2003353S1-10XSC3_CAGATCAAGTGCACAG	Fb-0	FB-P-MMP2-LUM
2003353S1-10XSC3_CAGATCACATAGAATG	Fb-0	FB-P-MMP2-LUM
2003353S1-10XSC3_CAGATTGTCAATCCGA	Fb-3	FB-R-JAG1
2003353S1-10XSC3_CAGATTGTCATCGCCT	Fb-12	FB-P-MMP2-LUM
2003353S1-10XSC3_CAGATTGTCCCATGGG	Fb-3	FB-R-JAG1
2003353S1-10XSC3_CAGCAATAGGTCCGAA	Fb-3	FB-R-JAG1
2003353S1-10XSC3_CAGCAATCAATGCAAA	Fb-0	FB-P-MMP2-LUM
2003353S1-10XSC3_CAGCAATTCAAGAGGC	Fb-3	FB-R-JAG1
2003353S1-10XSC3_CAGCAATTCCGCAACG	Fb-0	FB-P-MMP2-LUM
2003353S1-10XSC3_CAGCACGCACTGTCGG	Fb-0	FB-P-MMP2-LUM
2003353S1-10XSC3_CAGCACGCATCCGAAT	Fb-0	FB-P-MMP2-LUM
2003353S1-10XSC3_CAGCACGGTGTCCGGT	Fb-2	FB-R-JAG1
2003353S1-10XSC3_CAGCACGTCACTGATG	Fb-0	FB-P-MMP2-LUM
2003353S1-10XSC3_CAGCACGTCGACACTA	Fb-0	FB-P-MMP2-LUM
2003353S1-10XSC3_CAGCAGCAGCACTCGC	Fb-0	FB-P-MMP2-LUM
2003353S1-10XSC3_CAGCAGCGTAATGCTC	Fb-12	FB-P-MMP2-LUM
2003353S1-10XSC3_CAGCAGCGTATAATGG	Fb-0	FB-P-MMP2-LUM
2003353S1-10XSC3_CAGCAGCGTGTCCCTT	Fb-3	FB-R-JAG1
2003353S1-10XSC3_CAGCAGCTCAAGATAG	Fb-0	FB-P-MMP2-LUM
2003353S1-10XSC3_CAGCAGCTCTATCACT	Fb-3	FB-R-JAG1
2003353S1-10XSC3_CAGCCAGGTGCCTGCA	Fb-3	FB-R-JAG1
2003353S1-10XSC3_CAGCCAGTCAGGCGAA	Fb-0	FB-P-MMP2-LUM
2003353S1-10XSC3_CAGCGTGAGATGTTGA	Fb-3	FB-R-JAG1
2003353S1-10XSC3_CAGCGTGAGTAGTCTC	Fb-12	FB-P-MMP2-LUM
2003353S1-10XSC3_CAGCGTGTCACGTCCT	Fb-12	FB-P-MMP2-LUM
2003353S1-10XSC3_CAGGCCACATAGGCGA	Fb-0	FB-P-MMP2-LUM
2003353S1-10XSC3_CAGGGCTCAGTTGAAA	Fb-0	FB-P-MMP2-LUM
2003353S1-10XSC3_CAGGGCTGTACGATGG	Fb-3	FB-R-JAG1
2003353S1-10XSC3_CAGGGCTGTTACCCTC	Fb-12	FB-P-MMP2-LUM
2003353S1-10XSC3_CAGGGCTTCAGCGCAC	Fb-0	FB-P-MMP2-LUM
2003353S1-10XSC3_CAGGGCTTCGGCGATC	Fb-0	FB-P-MMP2-LUM
2003353S1-10XSC3_CAGGTATTCCCATAGA	Fb-0	FB-P-MMP2-LUM
2003353S1-10XSC3_CAGTGCGAGTGCAACG	Fb-0	FB-P-MMP2-LUM
2003353S1-10XSC3_CAGTGCGCACGCTGTG	Fb-0	FB-P-MMP2-LUM
2003353S1-10XSC3_CAGTGCGTCACCTTGC	Fb-3	FB-R-JAG1
2003353S1-10XSC3_CAGTGCGTCATAGCAC	Fb-3	FB-R-JAG1
2003353S1-10XSC3_CAGTGCGTCCTCTAAT	Fb-3	FB-R-JAG1
2003353S1-10XSC3_CAGTGCGTCGACCCAG	Fb-12	FB-P-MMP2-LUM
2003353S1-10XSC3_CAGTTAGAGTGACCTT	Fb-3	FB-R-JAG1
2003353S1-10XSC3_CAGTTAGCATGGGTCC	Fb-3	FB-R-JAG1
2003353S1-10XSC3_CAGTTCCCAAATGAAC	Fb-3	FB-R-JAG1
2003353S1-10XSC3_CAGTTCCGTCAGGCAA	Fb-12	FB-P-MMP2-LUM
2003353S1-10XSC3_CATAAGCAGTGCACAG	Fb-0	FB-P-MMP2-LUM
2003353S1-10XSC3_CATAAGCCAGTAGGAC	Fb-12	FB-P-MMP2-LUM
2003353S1-10XSC3_CATAAGCTCGGTCACG	Fb-3	FB-R-JAG1
2003353S1-10XSC3_CATACAGAGCACCGTC	Fb-0	FB-P-MMP2-LUM
2003353S1-10XSC3_CATACAGAGTCGTTAC	Fb-3	FB-R-JAG1
2003353S1-10XSC3_CATACAGGTACTGAGG	Fb-3	FB-R-JAG1
2003353S1-10XSC3_CATACAGTCTGGGATT	Fb-0	FB-P-MMP2-LUM
2003353S1-10XSC3_CATACCCAGGACAGCT	Fb-3	FB-R-JAG1
2003353S1-10XSC3_CATACCCAGGCGAAGG	Fb-3	FB-R-JAG1
2003353S1-10XSC3_CATACCCTCCTAGCTC	Fb-12	FB-P-MMP2-LUM
2003353S1-10XSC3_CATACCCTCGACGCTG	Fb-0	FB-P-MMP2-LUM
2003353S1-10XSC3_CATACTTAGCCTGCCA	Fb-12	FB-P-MMP2-LUM
2003353S1-10XSC3_CATACTTCAACGACTT	Fb-3	FB-R-JAG1
2003353S1-10XSC3_CATACTTCACCAGACC	Fb-3	FB-R-JAG1
2003353S1-10XSC3_CATACTTTCCATCTCG	Fb-3	FB-R-JAG1
2003353S1-10XSC3_CATAGACAGCAAATCA	Fb-0	FB-P-MMP2-LUM
2003353S1-10XSC3_CATAGACGTACCTGTA	Fb-0	FB-P-MMP2-LUM
2003353S1-10XSC3_CATAGACGTTAGAAAC	Fb-2	FB-R-JAG1
2003353S1-10XSC3_CATCAAGAGAGTTCGG	Fb-0	FB-P-MMP2-LUM
2003353S1-10XSC3_CATCAAGAGCTTAGTC	Fb-0	FB-P-MMP2-LUM
2003353S1-10XSC3_CATCAAGAGTGATCGG	Fb-0	FB-P-MMP2-LUM
2003353S1-10XSC3_CATCAAGCAGATTCGT	Fb-0	FB-P-MMP2-LUM
2003353S1-10XSC3_CATCCACCATTCCTCG	Fb-3	FB-R-JAG1
2003353S1-10XSC3_CATCCCAGTTGTATGC	Fb-3	FB-R-JAG1
2003353S1-10XSC3_CATCCCATCAAGAGGC	Fb-0	FB-P-MMP2-LUM
2003353S1-10XSC3_CATCCGTCAATCGCGC	Fb-0	FB-P-MMP2-LUM
2003353S1-10XSC3_CATCCGTGTTCCAGGC	Fb-3	FB-R-JAG1
2003353S1-10XSC3_CATCCGTTCAAGTGGG	Fb-12	FB-P-MMP2-LUM
2003353S1-10XSC3_CATCGCTAGCGTTGTT	Fb-12	FB-P-MMP2-LUM
2003353S1-10XSC3_CATCGCTCACGGCACT	Fb-3	FB-R-JAG1
2003353S1-10XSC3_CATCGGGCATGGCCCA	Fb-0	FB-P-MMP2-LUM
2003353S1-10XSC3_CATCGTCCACTGTCGG	Fb-3	FB-R-JAG1
2003353S1-10XSC3_CATCGTCGTCCAAAGG	Fb-0	FB-P-MMP2-LUM
2003353S1-10XSC3_CATCGTCGTTGGGTAG	Fb-0	FB-P-MMP2-LUM
2003353S1-10XSC3_CATGAGTAGAGCCGTA	Fb-0	FB-P-MMP2-LUM
2003353S1-10XSC3_CATGAGTAGATTGGGC	Fb-0	FB-P-MMP2-LUM
2003353S1-10XSC3_CATGAGTAGGAGTACC	Fb-3	FB-R-JAG1
2003353S1-10XSC3_CATGAGTCAAATGCGG	Fb-12	FB-P-MMP2-LUM
2003353S1-10XSC3_CATGCAAAGAAATTCG	Fb-3	FB-R-JAG1
2003353S1-10XSC3_CATGCAAAGCCATGCC	Fb-0	FB-P-MMP2-LUM
2003353S1-10XSC3_CATGCAACACACAGAG	Fb-0	FB-P-MMP2-LUM
2003353S1-10XSC3_CATGCAATCGGCTTCT	Fb-12	FB-P-MMP2-LUM
2003353S1-10XSC3_CATGCCTAGCTGCGAA	Fb-12	FB-P-MMP2-LUM
2003353S1-10XSC3_CATGCCTGTAACCCGC	Fb-0	FB-P-MMP2-LUM
2003353S1-10XSC3_CATGCCTGTCTGTTAG	Fb-0	FB-P-MMP2-LUM
2003353S1-10XSC3_CATGCTCAGATACCAA	Fb-12	FB-P-MMP2-LUM
2003353S1-10XSC3_CATGCTCGTTTGCCGG	Fb-12	FB-P-MMP2-LUM
2003353S1-10XSC3_CATGCTCTCAGCACCG	Fb-3	FB-R-JAG1
2003353S1-10XSC3_CATGCTCTCCTGCCAT	Fb-0	FB-P-MMP2-LUM
2003353S1-10XSC3_CATGCTCTCGCGGTAC	Fb-0	FB-P-MMP2-LUM
2003353S1-10XSC3_CATGGATAGGTTAGTA	Fb-3	FB-R-JAG1
2003353S1-10XSC3_CATGGATTCCCGAACG	Fb-3	FB-R-JAG1
2003353S1-10XSC3_CATGGTAAGCTGACAG	Fb-0	FB-P-MMP2-LUM
2003353S1-10XSC3_CATGGTACATTGAGCT	Fb-0	FB-P-MMP2-LUM
2003353S1-10XSC3_CATGGTAGTGAACCGA	Fb-3	FB-R-JAG1
2003353S1-10XSC3_CATGGTATCCCGAGTG	Fb-12	FB-P-MMP2-LUM
2003353S1-10XSC3_CATGGTATCTGCAGCG	Fb-0	FB-P-MMP2-LUM
2003353S1-10XSC3_CATTCATAGTAGCATA	Fb-0	FB-P-MMP2-LUM
2003353S1-10XSC3_CATTCATCAACCGATT	Fb-3	FB-R-JAG1
2003353S1-10XSC3_CATTCATCATAACGGG	Fb-0	FB-P-MMP2-LUM
2003353S1-10XSC3_CATTCATGTTCTCCAC	Fb-0	FB-P-MMP2-LUM
2003353S1-10XSC3_CATTCATTCCAACCAA	Fb-0	FB-P-MMP2-LUM
2003353S1-10XSC3_CATTCATTCTGGTTGA	Fb-0	FB-P-MMP2-LUM
2003353S1-10XSC3_CATTCCGCAAGTGGGT	Fb-3	FB-R-JAG1
2003353S1-10XSC3_CATTCCGCACCCTGTT	Fb-3	FB-R-JAG1
2003353S1-10XSC3_CATTCTAGTAGCTCGC	Fb-3	FB-R-JAG1
2003353S1-10XSC3_CATTCTATCGCCACTT	Fb-3	FB-R-JAG1
2003353S1-10XSC3_CATTGAGAGTGCGCTC	Fb-3	FB-R-JAG1
2003353S1-10XSC3_CATTGAGCATAGAAAC	Fb-3	FB-R-JAG1
2003353S1-10XSC3_CATTGAGGTGAGTTTC	Fb-0	FB-P-MMP2-LUM
2003353S1-10XSC3_CATTGAGTCGCCCAGA	Fb-0	FB-P-MMP2-LUM
2003353S1-10XSC3_CATTGAGTCGCCGTGA	Fb-12	FB-P-MMP2-LUM
2003353S1-10XSC3_CATTGCCAGAAATGGG	Fb-0	FB-P-MMP2-LUM
2003353S1-10XSC3_CATTGCCAGACAACAT	Fb-3	FB-R-JAG1
2003353S1-10XSC3_CATTGCCCAACTGAAA	Fb-0	FB-P-MMP2-LUM
2003353S1-10XSC3_CATTGCCCATCCTCAC	Fb-12	FB-P-MMP2-LUM
2003353S1-10XSC3_CATTGCCCATCGTGCG	Fb-3	FB-R-JAG1
2003353S1-10XSC3_CATTGCCGTCATCTAG	Fb-12	FB-P-MMP2-LUM
2003353S1-10XSC3_CATTGCCGTTCCGCTT	Fb-0	FB-P-MMP2-LUM
2003353S1-10XSC3_CATTGCCTCATTGTGG	Fb-0	FB-P-MMP2-LUM
2003353S1-10XSC3_CATTGTTAGAGTGTTA	Fb-2	FB-R-JAG1
2003353S1-10XSC3_CATTGTTCATCGCTGG	Fb-3	FB-R-JAG1
2003353S1-10XSC3_CCAAGCGCACGGGCTT	Fb-3	FB-R-JAG1
2003353S1-10XSC3_CCAAGCGGTCAAGCCC	Fb-0	FB-P-MMP2-LUM
2003353S1-10XSC3_CCAATGAAGTCTGCGC	Fb-3	FB-R-JAG1
2003353S1-10XSC3_CCAATGACACAAATGA	Fb-0	FB-P-MMP2-LUM
2003353S1-10XSC3_CCAATGAGTCTCGACG	Fb-0	FB-P-MMP2-LUM
2003353S1-10XSC3_CCAATTTGTACCACGC	Fb-12	FB-P-MMP2-LUM
2003353S1-10XSC3_CCAATTTGTAGCGTAG	Fb-3	FB-R-JAG1
2003353S1-10XSC3_CCAATTTTCATGAGGG	Fb-3	FB-R-JAG1
2003353S1-10XSC3_CCAATTTTCTTGATTC	Fb-0	FB-P-MMP2-LUM
2003353S1-10XSC3_CCACAAACAATGTCAC	Fb-0	FB-P-MMP2-LUM
2003353S1-10XSC3_CCACAAACATAGAAAC	Fb-3	FB-R-JAG1
2003353S1-10XSC3_CCACAAACATGGCACC	Fb-0	FB-P-MMP2-LUM
2003353S1-10XSC3_CCACAAAGTGCCTGCA	Fb-0	FB-P-MMP2-LUM
2003353S1-10XSC3_CCACAAAGTGCTCGTG	Fb-12	FB-P-MMP2-LUM
2003353S1-10XSC3_CCACACTAGGCGTTAG	Fb-0	FB-P-MMP2-LUM
2003353S1-10XSC3_CCACACTAGTCGTCTA	Fb-3	FB-R-JAG1
2003353S1-10XSC3_CCACACTCATTGCTGA	Fb-3	FB-R-JAG1
2003353S1-10XSC3_CCACACTTCCATACTT	Fb-12	FB-P-MMP2-LUM
2003353S1-10XSC3_CCACACTTCTCGACGG	Fb-0	FB-P-MMP2-LUM
2003353S1-10XSC3_CCACCATAGTTCCTGA	Fb-3	FB-R-JAG1
2003353S1-10XSC3_CCACCATCACAGTCCG	Fb-0	FB-P-MMP2-LUM
2003353S1-10XSC3_CCACCATGTCCTACGG	Fb-12	FB-P-MMP2-LUM
2003353S1-10XSC3_CCACCATGTTCGTAAC	Fb-12	FB-P-MMP2-LUM
2003353S1-10XSC3_CCACGAGAGCTGCCAC	Fb-0	FB-P-MMP2-LUM
2003353S1-10XSC3_CCACGAGAGGTTCCAT	Fb-3	FB-R-JAG1
2003353S1-10XSC3_CCACGAGAGTGCACAG	Fb-0	FB-P-MMP2-LUM
2003353S1-10XSC3_CCACGAGCAGGTTCGC	Fb-0	FB-P-MMP2-LUM
2003353S1-10XSC3_CCACGTTCACTGGATT	Fb-3	FB-R-JAG1
2003353S1-10XSC3_CCACGTTGTCACCACG	Fb-12	FB-P-MMP2-LUM
2003353S1-10XSC3_CCACGTTTCAGACCCG	Fb-0	FB-P-MMP2-LUM
2003353S1-10XSC3_CCACTTGAGCGGTAAC	Fb-0	FB-P-MMP2-LUM
2003353S1-10XSC3_CCACTTGAGGCGTTAG	Fb-12	FB-P-MMP2-LUM
2003353S1-10XSC3_CCACTTGCACTTCAAG	Fb-0	FB-P-MMP2-LUM
2003353S1-10XSC3_CCACTTGGTGGTCTCG	Fb-3	FB-R-JAG1
2003353S1-10XSC3_CCACTTGGTTAGAGAT	Fb-0	FB-P-MMP2-LUM
2003353S1-10XSC3_CCACTTGTCGCACTCT	Fb-3	FB-R-JAG1
2003353S1-10XSC3_CCACTTGTCGTCGATA	Fb-12	FB-P-MMP2-LUM
2003353S1-10XSC3_CCATAAGCAAGTGGTG	Fb-3	FB-R-JAG1
2003353S1-10XSC3_CCATAAGGTGTATTCG	Fb-3	FB-R-JAG1
2003353S1-10XSC3_CCATAAGGTTCAGCGC	Fb-3	FB-R-JAG1
2003353S1-10XSC3_CCATAAGTCAAATGAG	Fb-0	FB-P-MMP2-LUM
2003353S1-10XSC3_CCATCACAGACCTGGA	Fb-0	FB-P-MMP2-LUM
2003353S1-10XSC3_CCATCACCATTAAGCC	Fb-0	FB-P-MMP2-LUM
2003353S1-10XSC3_CCATCACTCTTTCCAA	Fb-0	FB-P-MMP2-LUM
2003353S1-10XSC3_CCCAACTCAACGCCCA	Fb-12	FB-P-MMP2-LUM
2003353S1-10XSC3_CCCAACTTCTTTGCAT	Fb-12	FB-P-MMP2-LUM
2003353S1-10XSC3_CCCATTGAGTTATGGA	Fb-0	FB-P-MMP2-LUM
2003353S1-10XSC3_CCCATTGCACACGGAA	Fb-0	FB-P-MMP2-LUM
2003353S1-10XSC3_CCCATTGCATTGTACG	Fb-3	FB-R-JAG1
2003353S1-10XSC3_CCCATTGGTGGCCACT	Fb-0	FB-P-MMP2-LUM
2003353S1-10XSC3_CCCGAAGCAATCGCGC	Fb-0	FB-P-MMP2-LUM
2003353S1-10XSC3_CCCGGAAAGGACATCG	Fb-3	FB-R-JAG1
2003353S1-10XSC3_CCCGGAACAAGCTGCC	Fb-3	FB-R-JAG1
2003353S1-10XSC3_CCCGGAATCATCACTT	Fb-0	FB-P-MMP2-LUM
2003353S1-10XSC3_CCCTAACAGCTCTTCC	Fb-3	FB-R-JAG1
2003353S1-10XSC3_CCCTAACAGTGCTACT	Fb-12	FB-P-MMP2-LUM
2003353S1-10XSC3_CCCTCAATCGGCATAT	Fb-0	FB-P-MMP2-LUM
2003353S1-10XSC3_CCCTCAATCGGTGTAT	Fb-3	FB-R-JAG1
2003353S1-10XSC3_CCCTCAATCTCCTACG	Fb-0	FB-P-MMP2-LUM
2003353S1-10XSC3_CCCTCTCAGTCGCTAT	Fb-3	FB-R-JAG1
2003353S1-10XSC3_CCCTCTCCACCCTCTA	Fb-0	FB-P-MMP2-LUM
2003353S1-10XSC3_CCCTCTCGTCCACATA	Fb-0	FB-P-MMP2-LUM
2003353S1-10XSC3_CCCTCTCGTGTAACGG	Fb-0	FB-P-MMP2-LUM
2003353S1-10XSC3_CCCTCTCGTGTGATGG	Fb-0	FB-P-MMP2-LUM
2003353S1-10XSC3_CCCTGATCATTGAAAG	Fb-0	FB-P-MMP2-LUM
2003353S1-10XSC3_CCCTTAGAGCTGGTGA	Fb-3	FB-R-JAG1
2003353S1-10XSC3_CCCTTAGAGTATGCAA	Fb-0	FB-P-MMP2-LUM
2003353S1-10XSC3_CCCTTAGCACAAAGTA	Fb-3	FB-R-JAG1
2003353S1-10XSC3_CCCTTAGCAGGGAATC	Fb-0	FB-P-MMP2-LUM
2003353S1-10XSC3_CCCTTAGTCATATGGC	Fb-3	FB-R-JAG1
2003353S1-10XSC3_CCGAACGAGACCATGG	Fb-3	FB-R-JAG1
2003353S1-10XSC3_CCGAACGTCTCCGTGT	Fb-0	FB-P-MMP2-LUM
2003353S1-10XSC3_CCGATCTAGGGAGTGG	Fb-0	FB-P-MMP2-LUM
2003353S1-10XSC3_CCGATCTAGTAGTCTC	Fb-3	FB-R-JAG1
2003353S1-10XSC3_CCGATCTAGTCGCGAA	Fb-0	FB-P-MMP2-LUM
2003353S1-10XSC3_CCGATCTCAGTACTAC	Fb-12	FB-P-MMP2-LUM
2003353S1-10XSC3_CCGATCTGTATCAGGG	Fb-0	FB-P-MMP2-LUM
2003353S1-10XSC3_CCGATCTTCCTGGGTG	Fb-3	FB-R-JAG1
2003353S1-10XSC3_CCGATGGAGCCTGTGC	Fb-0	FB-P-MMP2-LUM
2003353S1-10XSC3_CCGATGGAGTGGCAGT	Fb-3	FB-R-JAG1
2003353S1-10XSC3_CCGATGGCATACGCAT	Fb-0	FB-P-MMP2-LUM
2003353S1-10XSC3_CCGATGGGTCCGAAAG	Fb-0	FB-P-MMP2-LUM
2003353S1-10XSC3_CCGATGGTCTAGATCG	Fb-3	FB-R-JAG1
2003353S1-10XSC3_CCGCAAGGTCACGTGC	Fb-3	FB-R-JAG1
2003353S1-10XSC3_CCGCAAGTCGTCAAAC	Fb-3	FB-R-JAG1
2003353S1-10XSC3_CCGCAAGTCGTGGGAA	Fb-0	FB-P-MMP2-LUM
2003353S1-10XSC3_CCGGACAAGTGCCAGA	Fb-0	FB-P-MMP2-LUM
2003353S1-10XSC3_CCGGACACACCCTAGG	Fb-0	FB-P-MMP2-LUM
2003353S1-10XSC3_CCGGACACAGAAATTG	Fb-12	FB-P-MMP2-LUM
2003353S1-10XSC3_CCGGACAGTTCTAACG	Fb-12	FB-P-MMP2-LUM
2003353S1-10XSC3_CCGGACATCCTTGAAG	Fb-3	FB-R-JAG1
2003353S1-10XSC3_CCGGGTAAGTTGTCAC	Fb-0	FB-P-MMP2-LUM
2003353S1-10XSC3_CCGGGTACAGGCTATT	Fb-12	FB-P-MMP2-LUM
2003353S1-10XSC3_CCGGGTAGTGTGTTTG	Fb-0	FB-P-MMP2-LUM
2003353S1-10XSC3_CCGGGTAGTTCTTCAT	Fb-12	FB-P-MMP2-LUM
2003353S1-10XSC3_CCGGTAGCAAATAGCA	Fb-3	FB-R-JAG1
2003353S1-10XSC3_CCGGTAGGTGGCTTGC	Fb-0	FB-P-MMP2-LUM
2003353S1-10XSC3_CCGGTGAAGACGAAGA	Fb-12	FB-P-MMP2-LUM
2003353S1-10XSC3_CCGGTGAAGTCGTTAC	Fb-0	FB-P-MMP2-LUM
2003353S1-10XSC3_CCGGTGAAGTTGCCCG	Fb-3	FB-R-JAG1
2003353S1-10XSC3_CCGGTGAGTAAGGAGA	Fb-0	FB-P-MMP2-LUM
2003353S1-10XSC3_CCGGTGAGTGATGAAT	Fb-12	FB-P-MMP2-LUM
2003353S1-10XSC3_CCGGTGATCTAGGAAA	Fb-0	FB-P-MMP2-LUM
2003353S1-10XSC3_CCGTAGGAGAGGGTAA	Fb-0	FB-P-MMP2-LUM
2003353S1-10XSC3_CCGTAGGTCGAGTACT	Fb-0	FB-P-MMP2-LUM
2003353S1-10XSC3_CCGTGAGAGTTGGGAC	Fb-0	FB-P-MMP2-LUM
2003353S1-10XSC3_CCGTGAGGTACGGCAA	Fb-0	FB-P-MMP2-LUM
2003353S1-10XSC3_CCGTGAGTCCTATTGT	Fb-12	FB-P-MMP2-LUM
2003353S1-10XSC3_CCGTTCAGTATCACGT	Fb-0	FB-P-MMP2-LUM
2003353S1-10XSC3_CCGTTCATCGTTAGAC	Fb-3	FB-R-JAG1
2003353S1-10XSC3_CCGTTCATCTTAGCTT	Fb-3	FB-R-JAG1
2003353S1-10XSC3_CCTAACCCATAGAAAC	Fb-0	FB-P-MMP2-LUM
2003353S1-10XSC3_CCTAACCGTTTGTTCT	Fb-0	FB-P-MMP2-LUM
2003353S1-10XSC3_CCTAACCTCTGAATGC	Fb-3	FB-R-JAG1
2003353S1-10XSC3_CCTAAGAAGCTATCCA	Fb-3	FB-R-JAG1
2003353S1-10XSC3_CCTAAGAAGGGTCAAC	Fb-0	FB-P-MMP2-LUM
2003353S1-10XSC3_CCTAAGAAGGTTGGTG	Fb-0	FB-P-MMP2-LUM
2003353S1-10XSC3_CCTAAGATCACCCTTG	Fb-3	FB-R-JAG1
2003353S1-10XSC3_CCTACGTAGCTCACTA	Fb-3	FB-R-JAG1
2003353S1-10XSC3_CCTACGTCACTAAACC	Fb-0	FB-P-MMP2-LUM
2003353S1-10XSC3_CCTACGTCAGAACTTC	Fb-3	FB-R-JAG1
2003353S1-10XSC3_CCTACGTTCATCTACT	Fb-0	FB-P-MMP2-LUM
2003353S1-10XSC3_CCTACGTTCGCACTCT	Fb-0	FB-P-MMP2-LUM
2003353S1-10XSC3_CCTATCGAGAAGAGCA	Fb-0	FB-P-MMP2-LUM
2003353S1-10XSC3_CCTATCGTCGGTCGAC	Fb-0	FB-P-MMP2-LUM
2003353S1-10XSC3_CCTCAACAGATTAGAC	Fb-0	FB-P-MMP2-LUM
2003353S1-10XSC3_CCTCAACCACAGCCTG	Fb-3	FB-R-JAG1
2003353S1-10XSC3_CCTCAGTAGCATGCGA	Fb-0	FB-P-MMP2-LUM
2003353S1-10XSC3_CCTCAGTGTACATTGC	Fb-3	FB-R-JAG1
2003353S1-10XSC3_CCTCAGTTCCTCACGT	Fb-3	FB-R-JAG1
2003353S1-10XSC3_CCTCATGAGTTAACGA	Fb-0	FB-P-MMP2-LUM
2003353S1-10XSC3_CCTCATGGTCATTGCA	Fb-0	FB-P-MMP2-LUM
2003353S1-10XSC3_CCTCATGGTCGTGGAA	Fb-0	FB-P-MMP2-LUM
2003353S1-10XSC3_CCTCCAAAGACCAACG	Fb-3	FB-R-JAG1
2003353S1-10XSC3_CCTCCAAAGCGTCTGC	Fb-0	FB-P-MMP2-LUM
2003353S1-10XSC3_CCTCCAACAACACACT	Fb-12	FB-P-MMP2-LUM
2003353S1-10XSC3_CCTCCAACAGCTCGGT	Fb-12	FB-P-MMP2-LUM
2003353S1-10XSC3_CCTCCAACATAGATCC	Fb-3	FB-R-JAG1
2003353S1-10XSC3_CCTCCAAGTCTCAGGC	Fb-0	FB-P-MMP2-LUM
2003353S1-10XSC3_CCTCCAATCACGGGCT	Fb-0	FB-P-MMP2-LUM
2003353S1-10XSC3_CCTCCAATCATTATCC	Fb-3	FB-R-JAG1
2003353S1-10XSC3_CCTCCAATCGTAGTCA	Fb-0	FB-P-MMP2-LUM
2003353S1-10XSC3_CCTCCTCAGGTATCTC	Fb-0	FB-P-MMP2-LUM
2003353S1-10XSC3_CCTCCTCAGTTGTACC	Fb-0	FB-P-MMP2-LUM
2003353S1-10XSC3_CCTCCTCGTATCGCAT	Fb-0	FB-P-MMP2-LUM
2003353S1-10XSC3_CCTCCTCGTGAAGCTG	Fb-3	FB-R-JAG1
2003353S1-10XSC3_CCTCCTCGTGATGGCA	Fb-3	FB-R-JAG1
2003353S1-10XSC3_CCTCCTCGTGGTCAAG	Fb-0	FB-P-MMP2-LUM
2003353S1-10XSC3_CCTCCTCTCACAAGAA	Fb-0	FB-P-MMP2-LUM
2003353S1-10XSC3_CCTCCTCTCTAAGCCA	Fb-12	FB-P-MMP2-LUM
2003353S1-10XSC3_CCTCTAGAGAATCGTA	Fb-0	FB-P-MMP2-LUM
2003353S1-10XSC3_CCTCTAGGTGGGTATG	Fb-3	FB-R-JAG1
2003353S1-10XSC3_CCTCTAGTCGACCCAG	Fb-3	FB-R-JAG1
2003353S1-10XSC3_CCTCTCCGTCTTTCTA	Fb-0	FB-P-MMP2-LUM
2003353S1-10XSC3_CCTCTCCGTGTTCAGT	Fb-0	FB-P-MMP2-LUM
2003353S1-10XSC3_CCTCTCCTCATCGCCT	Fb-0	FB-P-MMP2-LUM
2003353S1-10XSC3_CCTCTCCTCTGGGAGA	Fb-0	FB-P-MMP2-LUM
2003353S1-10XSC3_CCTGCATAGGCCACTC	Fb-3	FB-R-JAG1
2003353S1-10XSC3_CCTGCATAGTGTTCCA	Fb-3	FB-R-JAG1
2003353S1-10XSC3_CCTGCATGTCAGTTTG	Fb-12	FB-P-MMP2-LUM
2003353S1-10XSC3_CCTGCATGTCCAAAGG	Fb-0	FB-P-MMP2-LUM
2003353S1-10XSC3_CCTGCATTCACTTGGA	Fb-3	FB-R-JAG1
2003353S1-10XSC3_CCTGTTGAGTGGCCTC	Fb-0	FB-P-MMP2-LUM
2003353S1-10XSC3_CCTTCAGAGCGGCTCT	Fb-12	FB-P-MMP2-LUM
2003353S1-10XSC3_CCTTCAGAGTTGCATC	Fb-0	FB-P-MMP2-LUM
2003353S1-10XSC3_CCTTCAGCAAGGCTTT	Fb-0	FB-P-MMP2-LUM
2003353S1-10XSC3_CCTTCAGCACTCTAGA	Fb-0	FB-P-MMP2-LUM
2003353S1-10XSC3_CCTTCAGGTTTACTTC	Fb-0	FB-P-MMP2-LUM
2003353S1-10XSC3_CCTTCAGTCGAAGGAC	Fb-0	FB-P-MMP2-LUM
2003353S1-10XSC3_CCTTGTGAGAGAATCT	Fb-0	FB-P-MMP2-LUM
2003353S1-10XSC3_CCTTGTGAGCATGATA	Fb-0	FB-P-MMP2-LUM
2003353S1-10XSC3_CCTTGTGGTGCCTTCT	Fb-0	FB-P-MMP2-LUM
2003353S1-10XSC3_CCTTGTGTCACGATAC	Fb-3	FB-R-JAG1
2003353S1-10XSC3_CCTTTGGTCACCATCC	Fb-0	FB-P-MMP2-LUM
2003353S1-10XSC3_CCTTTGGTCCCAGGCA	Fb-0	FB-P-MMP2-LUM
2003353S1-10XSC3_CCTTTGGTCGTGCATA	Fb-0	FB-P-MMP2-LUM
2003353S1-10XSC3_CGAAGGAAGTTCATCG	Fb-3	FB-R-JAG1
2003353S1-10XSC3_CGAAGGAGTATAATGG	Fb-3	FB-R-JAG1
2003353S1-10XSC3_CGAAGGATCATTTCCA	Fb-3	FB-R-JAG1
2003353S1-10XSC3_CGAAGTTTCTACCTTA	Fb-3	FB-R-JAG1
2003353S1-10XSC3_CGAATTGGTACCGGAA	Fb-3	FB-R-JAG1
2003353S1-10XSC3_CGAGAAGTCTGACAGT	Fb-3	FB-R-JAG1
2003353S1-10XSC3_CGAGGAAGTCAGTTTG	Fb-12	FB-P-MMP2-LUM
2003353S1-10XSC3_CGAGGAAGTGAGTAAT	Fb-0	FB-P-MMP2-LUM
2003353S1-10XSC3_CGAGGAATCACGGTCG	Fb-12	FB-P-MMP2-LUM
2003353S1-10XSC3_CGAGGCTCATGAGTAA	Fb-0	FB-P-MMP2-LUM
2003353S1-10XSC3_CGAGTGCCATTCAGCA	Fb-0	FB-P-MMP2-LUM
2003353S1-10XSC3_CGAGTTACAAGTGCAG	Fb-0	FB-P-MMP2-LUM
2003353S1-10XSC3_CGAGTTAGTCAACACT	Fb-0	FB-P-MMP2-LUM
2003353S1-10XSC3_CGATCGGAGAGAGCCT	Fb-12	FB-P-MMP2-LUM
2003353S1-10XSC3_CGATCGGAGGGCAAGG	Fb-3	FB-R-JAG1
2003353S1-10XSC3_CGATCGGAGTGTTCAC	Fb-12	FB-P-MMP2-LUM
2003353S1-10XSC3_CGATCGGCACGTCATA	Fb-12	FB-P-MMP2-LUM
2003353S1-10XSC3_CGATCGGTCGAGAGCA	Fb-0	FB-P-MMP2-LUM
2003353S1-10XSC3_CGATGCGCAGCACAGA	Fb-0	FB-P-MMP2-LUM
2003353S1-10XSC3_CGATGCGGTACGTAGG	Fb-12	FB-P-MMP2-LUM
2003353S1-10XSC3_CGATGCGGTAGACACG	Fb-12	FB-P-MMP2-LUM
2003353S1-10XSC3_CGATGGCAGAGTCTTC	Fb-3	FB-R-JAG1
2003353S1-10XSC3_CGATGGCCACGCAGTC	Fb-0	FB-P-MMP2-LUM
2003353S1-10XSC3_CGATGGCCACGCTGAC	Fb-12	FB-P-MMP2-LUM
2003353S1-10XSC3_CGATGGCCAGCTGGTC	Fb-3	FB-R-JAG1
2003353S1-10XSC3_CGATGGCGTGCCAAGA	Fb-0	FB-P-MMP2-LUM
2003353S1-10XSC3_CGATGGCGTGGACAGT	Fb-3	FB-R-JAG1
2003353S1-10XSC3_CGATGGCTCCCAATAG	Fb-0	FB-P-MMP2-LUM
2003353S1-10XSC3_CGATGGCTCTTGCAGA	Fb-12	FB-P-MMP2-LUM
2003353S1-10XSC3_CGCAGGTAGACCTTTG	Fb-3	FB-R-JAG1
2003353S1-10XSC3_CGCAGGTAGACTGTTC	Fb-0	FB-P-MMP2-LUM
2003353S1-10XSC3_CGCAGGTAGATACCAA	Fb-0	FB-P-MMP2-LUM
2003353S1-10XSC3_CGCAGGTAGGCGATAC	Fb-12	FB-P-MMP2-LUM
2003353S1-10XSC3_CGCAGGTCAACGTATC	Fb-3	FB-R-JAG1
2003353S1-10XSC3_CGCAGGTCATCTAACG	Fb-0	FB-P-MMP2-LUM
2003353S1-10XSC3_CGCATAACACTCCACT	Fb-12	FB-P-MMP2-LUM
2003353S1-10XSC3_CGCATAAGTTTACTGG	Fb-12	FB-P-MMP2-LUM
2003353S1-10XSC3_CGCATAATCATTGGTG	Fb-0	FB-P-MMP2-LUM
2003353S1-10XSC3_CGCATAATCCACACAA	Fb-12	FB-P-MMP2-LUM
2003353S1-10XSC3_CGCATAATCCAGTGCG	Fb-12	FB-P-MMP2-LUM
2003353S1-10XSC3_CGCATGGGTTCACCGG	Fb-3	FB-R-JAG1
2003353S1-10XSC3_CGCATGGTCAAGCCCG	Fb-0	FB-P-MMP2-LUM
2003353S1-10XSC3_CGCATGGTCTGAGGTT	Fb-3	FB-R-JAG1
2003353S1-10XSC3_CGCCAGACATCTAGAC	Fb-0	FB-P-MMP2-LUM
2003353S1-10XSC3_CGCCAGAGTCTCAGAT	Fb-3	FB-R-JAG1
2003353S1-10XSC3_CGCCAGATCCATTGGA	Fb-0	FB-P-MMP2-LUM
2003353S1-10XSC3_CGCCAGATCCGTACGG	Fb-0	FB-P-MMP2-LUM
2003353S1-10XSC3_CGCCATTAGCACTCAT	Fb-0	FB-P-MMP2-LUM
2003353S1-10XSC3_CGCCATTAGTCCGTCG	Fb-0	FB-P-MMP2-LUM
2003353S1-10XSC3_CGCCATTTCACACGAT	Fb-2	FB-R-JAG1
2003353S1-10XSC3_CGCGTGACACCCTAAA	Fb-12	FB-P-MMP2-LUM
2003353S1-10XSC3_CGGAACCAGCGTTCAT	Fb-0	FB-P-MMP2-LUM
2003353S1-10XSC3_CGGAACCGTCAAACGG	Fb-0	FB-P-MMP2-LUM
2003353S1-10XSC3_CGGAACCGTCCCAAAT	Fb-3	FB-R-JAG1
2003353S1-10XSC3_CGGAACCGTCTCGACG	Fb-3	FB-R-JAG1
2003353S1-10XSC3_CGGAACCGTGGCTAGA	Fb-3	FB-R-JAG1
2003353S1-10XSC3_CGGAATTAGTACCCTA	Fb-12	FB-P-MMP2-LUM
2003353S1-10XSC3_CGGAATTCATACTGTG	Fb-3	FB-R-JAG1
2003353S1-10XSC3_CGGAATTTCCTGCTAC	Fb-0	FB-P-MMP2-LUM
2003353S1-10XSC3_CGGAATTTCTAGTCAG	Fb-3	FB-R-JAG1
2003353S1-10XSC3_CGGACACAGGACTATA	Fb-0	FB-P-MMP2-LUM
2003353S1-10XSC3_CGGAGAAAGAGAGGGC	Fb-0	FB-P-MMP2-LUM
2003353S1-10XSC3_CGGAGAACACGGTGTC	Fb-3	FB-R-JAG1
2003353S1-10XSC3_CGGAGAAGTAGCTGCC	Fb-3	FB-R-JAG1
2003353S1-10XSC3_CGGAGAAGTTTACGAC	Fb-0	FB-P-MMP2-LUM
2003353S1-10XSC3_CGGAGAATCATTTACC	Fb-12	FB-P-MMP2-LUM
2003353S1-10XSC3_CGGAGAATCCGATCGG	Fb-0	FB-P-MMP2-LUM
2003353S1-10XSC3_CGGAGAATCCTAGCTC	Fb-12	FB-P-MMP2-LUM
2003353S1-10XSC3_CGGAGAATCGTTAGAC	Fb-0	FB-P-MMP2-LUM
2003353S1-10XSC3_CGGCAGTAGCGCACAA	Fb-0	FB-P-MMP2-LUM
2003353S1-10XSC3_CGGCAGTCAAGATCCT	Fb-0	FB-P-MMP2-LUM
2003353S1-10XSC3_CGGCAGTCATTAAAGG	Fb-0	FB-P-MMP2-LUM
2003353S1-10XSC3_CGGCAGTGTACCAATC	Fb-0	FB-P-MMP2-LUM
2003353S1-10XSC3_CGGCAGTTCTCTGCTG	Fb-0	FB-P-MMP2-LUM
2003353S1-10XSC3_CGGGACTGTCTAGGTT	Fb-3	FB-R-JAG1
2003353S1-10XSC3_CGGGACTGTTCATCGA	Fb-0	FB-P-MMP2-LUM
2003353S1-10XSC3_CGGGACTTCGCCAACG	Fb-3	FB-R-JAG1
2003353S1-10XSC3_CGGGCATAGCTGACTT	Fb-0	FB-P-MMP2-LUM
2003353S1-10XSC3_CGGGCATCACCTCAGG	Fb-3	FB-R-JAG1
2003353S1-10XSC3_CGGGCATCAGACGCTC	Fb-3	FB-R-JAG1
2003353S1-10XSC3_CGGGCATGTGTGCTTA	Fb-0	FB-P-MMP2-LUM
2003353S1-10XSC3_CGGGCATTCTCAGTCC	Fb-0	FB-P-MMP2-LUM
2003353S1-10XSC3_CGGGTCAAGACATGCG	Fb-3	FB-R-JAG1
2003353S1-10XSC3_CGGGTCACAGGTATGG	Fb-3	FB-R-JAG1
2003353S1-10XSC3_CGGGTGTAGGGTGAAA	Fb-0	FB-P-MMP2-LUM
2003353S1-10XSC3_CGGGTGTTCTATCGTT	Fb-0	FB-P-MMP2-LUM
2003353S1-10XSC3_CGGTCAGGTCTGTCCT	Fb-3	FB-R-JAG1
2003353S1-10XSC3_CGGTCAGGTTGTAGCT	Fb-3	FB-R-JAG1
2003353S1-10XSC3_CGGTCAGTCAGAATAG	Fb-0	FB-P-MMP2-LUM
2003353S1-10XSC3_CGGTCAGTCCTTATGT	Fb-0	FB-P-MMP2-LUM
2003353S1-10XSC3_CGGTCAGTCTGGTCAA	Fb-3	FB-R-JAG1
2003353S1-10XSC3_CGTAAGTAGCCACAAG	Fb-0	FB-P-MMP2-LUM
2003353S1-10XSC3_CGTAAGTGTCCCTGTT	Fb-3	FB-R-JAG1
2003353S1-10XSC3_CGTAAGTTCGGCTGGT	Fb-3	FB-R-JAG1
2003353S1-10XSC3_CGTAAGTTCGGTTCAA	Fb-3	FB-R-JAG1
2003353S1-10XSC3_CGTAAGTTCGTGGACC	Fb-3	FB-R-JAG1
2003353S1-10XSC3_CGTAATGGTGCAATAA	Fb-0	FB-P-MMP2-LUM
2003353S1-10XSC3_CGTAGTAGTGCCCAGT	Fb-3	FB-R-JAG1
2003353S1-10XSC3_CGTAGTAGTTAGGAGC	Fb-3	FB-R-JAG1
2003353S1-10XSC3_CGTAGTAGTTGAGGAC	Fb-12	FB-P-MMP2-LUM
2003353S1-10XSC3_CGTAGTATCTGTGTGA	Fb-0	FB-P-MMP2-LUM
2003353S1-10XSC3_CGTCAAATCCATTGCC	Fb-12	FB-P-MMP2-LUM
2003353S1-10XSC3_CGTCCATGTACTTCCC	Fb-12	FB-P-MMP2-LUM
2003353S1-10XSC3_CGTCCATGTCAGGCAA	Fb-12	FB-P-MMP2-LUM
2003353S1-10XSC3_CGTGAATAGGCTTAAA	Fb-0	FB-P-MMP2-LUM
2003353S1-10XSC3_CGTGAATGTGGCAGAT	Fb-0	FB-P-MMP2-LUM
2003353S1-10XSC3_CGTGAATTCATGAAAG	Fb-0	FB-P-MMP2-LUM
2003353S1-10XSC3_CGTGATAAGACGCCCT	Fb-0	FB-P-MMP2-LUM
2003353S1-10XSC3_CGTGATACATTCTCCG	Fb-3	FB-R-JAG1
2003353S1-10XSC3_CGTGATAGTTTGCCGG	Fb-3	FB-R-JAG1
2003353S1-10XSC3_CGTGCTTCAAGTGGGT	Fb-12	FB-P-MMP2-LUM
2003353S1-10XSC3_CGTGTCTTCATTCGGA	Fb-3	FB-R-JAG1
2003353S1-10XSC3_CGTTAGAGTGGCTAGA	Fb-0	FB-P-MMP2-LUM
2003353S1-10XSC3_CGTTCTGCACAATGAA	Fb-0	FB-P-MMP2-LUM
2003353S1-10XSC3_CGTTCTGTCAATCCGA	Fb-3	FB-R-JAG1
2003353S1-10XSC3_CGTTGGGAGACATATG	Fb-0	FB-P-MMP2-LUM
2003353S1-10XSC3_CGTTGGGAGTAGAATC	Fb-0	FB-P-MMP2-LUM
2003353S1-10XSC3_CGTTGGGCAGAAGCGT	Fb-3	FB-R-JAG1
2003353S1-10XSC3_CGTTGGGTCACCTGTC	Fb-0	FB-P-MMP2-LUM
2003353S1-10XSC3_CTAACCCAGAGGGCGA	Fb-0	FB-P-MMP2-LUM
2003353S1-10XSC3_CTAACCCAGCGCCTCA	Fb-0	FB-P-MMP2-LUM
2003353S1-10XSC3_CTAACCCCAGACTGCC	Fb-3	FB-R-JAG1
2003353S1-10XSC3_CTAACCCGTGTCTTCC	Fb-11	FB-R-DES
2003353S1-10XSC3_CTAACTTAGTTGCGCC	Fb-3	FB-R-JAG1
2003353S1-10XSC3_CTAACTTCAGTAGAGC	Fb-3	FB-R-JAG1
2003353S1-10XSC3_CTAACTTGTGACAGGT	Fb-12	FB-P-MMP2-LUM
2003353S1-10XSC3_CTAACTTTCCACTGAA	Fb-12	FB-P-MMP2-LUM
2003353S1-10XSC3_CTAAGTGAGTCGGCCT	Fb-3	FB-R-JAG1
2003353S1-10XSC3_CTAAGTGCAATCACGT	Fb-3	FB-R-JAG1
2003353S1-10XSC3_CTAAGTGGTCATGCAT	Fb-3	FB-R-JAG1
2003353S1-10XSC3_CTAAGTGGTTAAACAG	Fb-3	FB-R-JAG1
2003353S1-10XSC3_CTACAGAGTCATCAGT	Fb-3	FB-R-JAG1
2003353S1-10XSC3_CTACAGAGTTATGGTC	Fb-0	FB-P-MMP2-LUM
2003353S1-10XSC3_CTACAGAGTTCGGTTA	Fb-3	FB-R-JAG1
2003353S1-10XSC3_CTACAGATCCTCTTTC	Fb-0	FB-P-MMP2-LUM
2003353S1-10XSC3_CTACATTGTGCCGAAA	Fb-3	FB-R-JAG1
2003353S1-10XSC3_CTACCCAAGCACGGAT	Fb-0	FB-P-MMP2-LUM
2003353S1-10XSC3_CTACCCACACTAACCA	Fb-3	FB-R-JAG1
2003353S1-10XSC3_CTACCCATCCCTGTTG	Fb-0	FB-P-MMP2-LUM
2003353S1-10XSC3_CTACCTGAGAGAGCGG	Fb-0	FB-P-MMP2-LUM
2003353S1-10XSC3_CTACCTGCAGTGGGTA	Fb-0	FB-P-MMP2-LUM
2003353S1-10XSC3_CTACCTGGTTCCCAAA	Fb-0	FB-P-MMP2-LUM
2003353S1-10XSC3_CTACCTGGTTCTTGTT	Fb-0	FB-P-MMP2-LUM
2003353S1-10XSC3_CTACGGGGTTCAATCG	Fb-0	FB-P-MMP2-LUM
2003353S1-10XSC3_CTACTATCAGTTAAAG	Fb-0	FB-P-MMP2-LUM
2003353S1-10XSC3_CTACTATCATGGCCAC	Fb-12	FB-P-MMP2-LUM
2003353S1-10XSC3_CTAGACAAGCCTTGAT	Fb-12	FB-P-MMP2-LUM
2003353S1-10XSC3_CTAGACACAAATGAAC	Fb-3	FB-R-JAG1
2003353S1-10XSC3_CTAGACATCATAGAGA	Fb-0	FB-P-MMP2-LUM
2003353S1-10XSC3_CTAGACATCCGTCCTA	Fb-0	FB-P-MMP2-LUM
2003353S1-10XSC3_CTAGACATCGTGCACG	Fb-3	FB-R-JAG1
2003353S1-10XSC3_CTAGACATCGTTTACT	Fb-2	FB-R-JAG1
2003353S1-10XSC3_CTAGGTAAGGATGTTA	Fb-3	FB-R-JAG1
2003353S1-10XSC3_CTAGGTACACAACGTT	Fb-3	FB-R-JAG1
2003353S1-10XSC3_CTAGGTAGTTAGCGGA	Fb-3	FB-R-JAG1
2003353S1-10XSC3_CTAGGTATCTGGTGCG	Fb-3	FB-R-JAG1
2003353S1-10XSC3_CTATAGGTCAATGTCG	Fb-0	FB-P-MMP2-LUM
2003353S1-10XSC3_CTATAGGTCACCATCC	Fb-12	FB-P-MMP2-LUM
2003353S1-10XSC3_CTATCCGAGCTTACGT	Fb-0	FB-P-MMP2-LUM
2003353S1-10XSC3_CTATCCGCATCACCAA	Fb-3	FB-R-JAG1
2003353S1-10XSC3_CTATCCGGTAGTAAGT	Fb-0	FB-P-MMP2-LUM
2003353S1-10XSC3_CTATCTAGTGTTAAAG	Fb-3	FB-R-JAG1
2003353S1-10XSC3_CTATCTATCACGACTA	Fb-3	FB-R-JAG1
2003353S1-10XSC3_CTCAACCAGCAAGTGC	Fb-0	FB-P-MMP2-LUM
2003353S1-10XSC3_CTCAACCCAAGACGGT	Fb-3	FB-R-JAG1
2003353S1-10XSC3_CTCAACCCACCAAAGG	Fb-12	FB-P-MMP2-LUM
2003353S1-10XSC3_CTCAACCGTGCGTGCT	Fb-0	FB-P-MMP2-LUM
2003353S1-10XSC3_CTCAACCTCCCAGGAC	Fb-0	FB-P-MMP2-LUM
2003353S1-10XSC3_CTCAAGAAGCGTACAG	Fb-0	FB-P-MMP2-LUM
2003353S1-10XSC3_CTCAAGACAGGCATGA	Fb-0	FB-P-MMP2-LUM
2003353S1-10XSC3_CTCAAGAGTGGTAACG	Fb-12	FB-P-MMP2-LUM
2003353S1-10XSC3_CTCAAGAGTTCAGTAC	Fb-0	FB-P-MMP2-LUM
2003353S1-10XSC3_CTCAAGAGTTGCGAAG	Fb-3	FB-R-JAG1
2003353S1-10XSC3_CTCAAGATCCTTCTAA	Fb-0	FB-P-MMP2-LUM
2003353S1-10XSC3_CTCAATTCAACTCATG	Fb-3	FB-R-JAG1
2003353S1-10XSC3_CTCAATTCAGATTTCG	Fb-3	FB-R-JAG1
2003353S1-10XSC3_CTCAATTGTCTGTAGT	Fb-0	FB-P-MMP2-LUM
2003353S1-10XSC3_CTCAATTGTGCCCGTA	Fb-3	FB-R-JAG1
2003353S1-10XSC3_CTCAATTGTTAAGCAA	Fb-0	FB-P-MMP2-LUM
2003353S1-10XSC3_CTCAATTTCCTTCTAA	Fb-0	FB-P-MMP2-LUM
2003353S1-10XSC3_CTCACTGGTAGCGTCC	Fb-0	FB-P-MMP2-LUM
2003353S1-10XSC3_CTCAGAAAGCCTCAGC	Fb-12	FB-P-MMP2-LUM
2003353S1-10XSC3_CTCAGAAAGGTTGAGC	Fb-3	FB-R-JAG1
2003353S1-10XSC3_CTCAGAACAACTACGT	Fb-0	FB-P-MMP2-LUM
2003353S1-10XSC3_CTCAGAAGTTGCCGAC	Fb-12	FB-P-MMP2-LUM
2003353S1-10XSC3_CTCAGAATCTCGGGAC	Fb-3	FB-R-JAG1
2003353S1-10XSC3_CTCAGGGAGATGGGCT	Fb-3	FB-R-JAG1
2003353S1-10XSC3_CTCAGGGCAAGTAGTA	Fb-3	FB-R-JAG1
2003353S1-10XSC3_CTCAGGGGTACGCGTC	Fb-3	FB-R-JAG1
2003353S1-10XSC3_CTCAGGGGTCATATGC	Fb-12	FB-P-MMP2-LUM
2003353S1-10XSC3_CTCAGGGGTGTATTCG	Fb-0	FB-P-MMP2-LUM
2003353S1-10XSC3_CTCAGGGTCGGTAACT	Fb-3	FB-R-JAG1
2003353S1-10XSC3_CTCAGTCCACACGCCA	Fb-3	FB-R-JAG1
2003353S1-10XSC3_CTCATCGCATGGGCAA	Fb-3	FB-R-JAG1
2003353S1-10XSC3_CTCATGCCACTCCGAG	Fb-3	FB-R-JAG1
2003353S1-10XSC3_CTCATGCTCACTCCGT	Fb-3	FB-R-JAG1
2003353S1-10XSC3_CTCATGCTCCGCTTAC	Fb-12	FB-P-MMP2-LUM
2003353S1-10XSC3_CTCATGCTCGGACAAG	Fb-3	FB-R-JAG1
2003353S1-10XSC3_CTCATGCTCGTTACCC	Fb-3	FB-R-JAG1
2003353S1-10XSC3_CTCATTAAGTGATAGT	Fb-0	FB-P-MMP2-LUM
2003353S1-10XSC3_CTCATTACATATTCGG	Fb-0	FB-P-MMP2-LUM
2003353S1-10XSC3_CTCCAACAGACATACA	Fb-0	FB-P-MMP2-LUM
2003353S1-10XSC3_CTCCAACAGGACTGGT	Fb-0	FB-P-MMP2-LUM
2003353S1-10XSC3_CTCCAACAGTAGGGTC	Fb-12	FB-P-MMP2-LUM
2003353S1-10XSC3_CTCCAACAGTGCACCC	Fb-12	FB-P-MMP2-LUM
2003353S1-10XSC3_CTCCAACGTGTCTTCC	Fb-0	FB-P-MMP2-LUM
2003353S1-10XSC3_CTCCAACTCTGTTCAT	Fb-3	FB-R-JAG1
2003353S1-10XSC3_CTCCACAAGCGCTGAA	Fb-3	FB-R-JAG1
2003353S1-10XSC3_CTCCACAAGTGTAGAT	Fb-12	FB-P-MMP2-LUM
2003353S1-10XSC3_CTCCACAGTACCATAC	Fb-3	FB-R-JAG1
2003353S1-10XSC3_CTCCACATCAAGCCCG	Fb-0	FB-P-MMP2-LUM
2003353S1-10XSC3_CTCCACATCTTGGCTC	Fb-0	FB-P-MMP2-LUM
2003353S1-10XSC3_CTCCATGAGTTGGACG	Fb-0	FB-P-MMP2-LUM
2003353S1-10XSC3_CTCCATGCAGGCTCTG	Fb-3	FB-R-JAG1
2003353S1-10XSC3_CTCCATGTCCACTAGA	Fb-0	FB-P-MMP2-LUM
2003353S1-10XSC3_CTCCCAATCCTACCGT	Fb-0	FB-P-MMP2-LUM
2003353S1-10XSC3_CTCCCAATCGCATTAG	Fb-0	FB-P-MMP2-LUM
2003353S1-10XSC3_CTCCCTCCAGCCGTCA	Fb-0	FB-P-MMP2-LUM
2003353S1-10XSC3_CTCCCTCCATTCAGCA	Fb-3	FB-R-JAG1
2003353S1-10XSC3_CTCCGATAGTGCAGCA	Fb-12	FB-P-MMP2-LUM
2003353S1-10XSC3_CTCCGATCAGGACGAT	Fb-3	FB-R-JAG1
2003353S1-10XSC3_CTCCGATGTCTAACGT	Fb-0	FB-P-MMP2-LUM
2003353S1-10XSC3_CTCCGATGTTCCATTT	Fb-0	FB-P-MMP2-LUM
2003353S1-10XSC3_CTCCGATTCTTCGTAT	Fb-3	FB-R-JAG1
2003353S1-10XSC3_CTCCTCCAGTCATGCT	Fb-0	FB-P-MMP2-LUM
2003353S1-10XSC3_CTCCTCCCATAGTCAC	Fb-3	FB-R-JAG1
2003353S1-10XSC3_CTCCTCCGTCTTGAGT	Fb-0	FB-P-MMP2-LUM
2003353S1-10XSC3_CTCCTCCGTGGAACAC	Fb-3	FB-R-JAG1
2003353S1-10XSC3_CTCCTCCTCACTGCTC	Fb-3	FB-R-JAG1
2003353S1-10XSC3_CTCCTTTCAATAGGAT	Fb-0	FB-P-MMP2-LUM
2003353S1-10XSC3_CTCCTTTGTAGCACGA	Fb-11	FB-R-DES
2003353S1-10XSC3_CTCCTTTGTTGTCCCT	Fb-0	FB-P-MMP2-LUM
2003353S1-10XSC3_CTCGAGGCAAAGAACT	Fb-3	FB-R-JAG1
2003353S1-10XSC3_CTCGAGGCAAATTAGG	Fb-12	FB-P-MMP2-LUM
2003353S1-10XSC3_CTCGAGGCAATATCCG	Fb-0	FB-P-MMP2-LUM
2003353S1-10XSC3_CTCGAGGCACCGCTAG	Fb-0	FB-P-MMP2-LUM
2003353S1-10XSC3_CTCGAGGGTGTGACCC	Fb-0	FB-P-MMP2-LUM
2003353S1-10XSC3_CTCGAGGTCCATTCAT	Fb-0	FB-P-MMP2-LUM
2003353S1-10XSC3_CTCTCAGAGGTGAGAA	Fb-0	FB-P-MMP2-LUM
2003353S1-10XSC3_CTCTCAGCAAGCACCC	Fb-3	FB-R-JAG1
2003353S1-10XSC3_CTCTCAGCACAATTCG	Fb-0	FB-P-MMP2-LUM
2003353S1-10XSC3_CTCTCAGGTCCTTAAG	Fb-0	FB-P-MMP2-LUM
2003353S1-10XSC3_CTCTCAGGTGTGTTTG	Fb-12	FB-P-MMP2-LUM
2003353S1-10XSC3_CTCTCAGTCATTCCTA	Fb-0	FB-P-MMP2-LUM
2003353S1-10XSC3_CTCTCGAAGGATACAT	Fb-3	FB-R-JAG1
2003353S1-10XSC3_CTCTCGAAGGCATGCA	Fb-0	FB-P-MMP2-LUM
2003353S1-10XSC3_CTCTCGACACATACGT	Fb-0	FB-P-MMP2-LUM
2003353S1-10XSC3_CTCTCGACAGCTACCG	Fb-0	FB-P-MMP2-LUM
2003353S1-10XSC3_CTCTCGATCGAACCTA	Fb-3	FB-R-JAG1
2003353S1-10XSC3_CTCTGGTCAGGTGACA	Fb-0	FB-P-MMP2-LUM
2003353S1-10XSC3_CTCTGGTGTATGCGGA	Fb-3	FB-R-JAG1
2003353S1-10XSC3_CTGAATGAGACCATTC	Fb-3	FB-R-JAG1
2003353S1-10XSC3_CTGAATGGTAAGATAC	Fb-0	FB-P-MMP2-LUM
2003353S1-10XSC3_CTGAATGGTACCGTCG	Fb-0	FB-P-MMP2-LUM
2003353S1-10XSC3_CTGAATGGTAGATGTA	Fb-3	FB-R-JAG1
2003353S1-10XSC3_CTGAATGGTATAGGGC	Fb-12	FB-P-MMP2-LUM
2003353S1-10XSC3_CTGAGCGCACACCTGG	Fb-12	FB-P-MMP2-LUM
2003353S1-10XSC3_CTGAGCGCACCCAATA	Fb-12	FB-P-MMP2-LUM
2003353S1-10XSC3_CTGAGCGGTGCAGGAT	Fb-0	FB-P-MMP2-LUM
2003353S1-10XSC3_CTGAGGCCAGAAGCGT	Fb-0	FB-P-MMP2-LUM
2003353S1-10XSC3_CTGAGGCGTGAGGCAT	Fb-3	FB-R-JAG1
2003353S1-10XSC3_CTGATCCAGATACGAT	Fb-12	FB-P-MMP2-LUM
2003353S1-10XSC3_CTGATCCAGGCACTAG	Fb-0	FB-P-MMP2-LUM
2003353S1-10XSC3_CTGATCCCAGCAAGAC	Fb-12	FB-P-MMP2-LUM
2003353S1-10XSC3_CTGATCCTCACCCATC	Fb-0	FB-P-MMP2-LUM
2003353S1-10XSC3_CTGCAGGAGACCATTC	Fb-0	FB-P-MMP2-LUM
2003353S1-10XSC3_CTGCAGGAGAGCTGAC	Fb-12	FB-P-MMP2-LUM
2003353S1-10XSC3_CTGCAGGAGTAGTCCT	Fb-0	FB-P-MMP2-LUM
2003353S1-10XSC3_CTGCAGGTCCACACCT	Fb-0	FB-P-MMP2-LUM
2003353S1-10XSC3_CTGCATCAGCAGTCTT	Fb-3	FB-R-JAG1
2003353S1-10XSC3_CTGCATCAGCCTCAGC	Fb-0	FB-P-MMP2-LUM
2003353S1-10XSC3_CTGCATCCATAGTCGT	Fb-0	FB-P-MMP2-LUM
2003353S1-10XSC3_CTGCATCTCTTGATTC	Fb-0	FB-P-MMP2-LUM
2003353S1-10XSC3_CTGCCATGTCACCCTT	Fb-3	FB-R-JAG1
2003353S1-10XSC3_CTGCCTACAGTAGGAC	Fb-12	FB-P-MMP2-LUM
2003353S1-10XSC3_CTGCCTAGTTCTGACA	Fb-3	FB-R-JAG1
2003353S1-10XSC3_CTGCCTATCTACCAGA	Fb-3	FB-R-JAG1
2003353S1-10XSC3_CTGCCTATCTTTGGAG	Fb-3	FB-R-JAG1
2003353S1-10XSC3_CTGCGAGCAGCGTACC	Fb-3	FB-R-JAG1
2003353S1-10XSC3_CTGCGAGGTCTGTCAA	Fb-12	FB-P-MMP2-LUM
2003353S1-10XSC3_CTGCGAGGTGGGCTTC	Fb-11	FB-R-DES
2003353S1-10XSC3_CTGCGAGTCTCGCTTG	Fb-3	FB-R-JAG1
2003353S1-10XSC3_CTGCTCAGTCATAACC	Fb-3	FB-R-JAG1
2003353S1-10XSC3_CTGGACGAGCCGCTTG	Fb-0	FB-P-MMP2-LUM
2003353S1-10XSC3_CTGGACGAGGTAATCA	Fb-0	FB-P-MMP2-LUM
2003353S1-10XSC3_CTGGACGTCACTCGAA	Fb-3	FB-R-JAG1
2003353S1-10XSC3_CTGGACGTCAGTCTTT	Fb-3	FB-R-JAG1
2003353S1-10XSC3_CTGGCAGAGCATCTTG	Fb-3	FB-R-JAG1
2003353S1-10XSC3_CTGGCAGCACGGATCC	Fb-3	FB-R-JAG1
2003353S1-10XSC3_CTGGTCTAGGTCCCGT	Fb-0	FB-P-MMP2-LUM
2003353S1-10XSC3_CTGGTCTCAAGGCCTC	Fb-3	FB-R-JAG1
2003353S1-10XSC3_CTGGTCTGTCCGGTCA	Fb-0	FB-P-MMP2-LUM
2003353S1-10XSC3_CTGGTCTTCGAAGCCC	Fb-0	FB-P-MMP2-LUM
2003353S1-10XSC3_CTGGTCTTCGACGACC	Fb-0	FB-P-MMP2-LUM
2003353S1-10XSC3_CTGGTCTTCTACCAGA	Fb-0	FB-P-MMP2-LUM
2003353S1-10XSC3_CTGTACCAGTATGACA	Fb-3	FB-R-JAG1
2003353S1-10XSC3_CTGTACCCAACTGAAA	Fb-12	FB-P-MMP2-LUM
2003353S1-10XSC3_CTGTACCGTTTGATCG	Fb-0	FB-P-MMP2-LUM
2003353S1-10XSC3_CTGTACCTCACTCACC	Fb-0	FB-P-MMP2-LUM
2003353S1-10XSC3_CTGTAGAAGCCGGATA	Fb-0	FB-P-MMP2-LUM
2003353S1-10XSC3_CTGTAGAAGCGATCGA	Fb-3	FB-R-JAG1
2003353S1-10XSC3_CTGTAGAAGTACCCTA	Fb-3	FB-R-JAG1
2003353S1-10XSC3_CTGTAGAAGTGCAACG	Fb-3	FB-R-JAG1
2003353S1-10XSC3_CTGTAGAAGTGCCGAA	Fb-0	FB-P-MMP2-LUM
2003353S1-10XSC3_CTGTAGAGTCATCTAG	Fb-0	FB-P-MMP2-LUM
2003353S1-10XSC3_CTGTAGATCCATCGTC	Fb-12	FB-P-MMP2-LUM
2003353S1-10XSC3_CTGTATTAGAAAGTCT	Fb-0	FB-P-MMP2-LUM
2003353S1-10XSC3_CTGTCGTAGCGTATAA	Fb-0	FB-P-MMP2-LUM
2003353S1-10XSC3_CTGTCGTCATGAGAAT	Fb-3	FB-R-JAG1
2003353S1-10XSC3_CTGTCGTGTGCTGATT	Fb-12	FB-P-MMP2-LUM
2003353S1-10XSC3_CTGTGAAGTCACAATC	Fb-3	FB-R-JAG1
2003353S1-10XSC3_CTGTGAAGTGTGTGTT	Fb-3	FB-R-JAG1
2003353S1-10XSC3_CTGTGGGAGATGAACT	Fb-3	FB-R-JAG1
2003353S1-10XSC3_CTGTGGGGTACCAATC	Fb-0	FB-P-MMP2-LUM
2003353S1-10XSC3_CTTACCGCAAATGGTA	Fb-3	FB-R-JAG1
2003353S1-10XSC3_CTTACCGTCTTTGCGC	Fb-0	FB-P-MMP2-LUM
2003353S1-10XSC3_CTTAGGAAGCGATGGT	Fb-3	FB-R-JAG1
2003353S1-10XSC3_CTTAGGAAGTCCTACA	Fb-3	FB-R-JAG1
2003353S1-10XSC3_CTTAGGAGTACAAGCG	Fb-12	FB-P-MMP2-LUM
2003353S1-10XSC3_CTTAGGAGTATGGTAA	Fb-3	FB-R-JAG1
2003353S1-10XSC3_CTTAGGAGTCTCTCCA	Fb-0	FB-P-MMP2-LUM
2003353S1-10XSC3_CTTCAATAGCGTGAGT	Fb-3	FB-R-JAG1
2003353S1-10XSC3_CTTCAATCACCGGCTA	Fb-3	FB-R-JAG1
2003353S1-10XSC3_CTTCAATGTCTCTCTG	Fb-3	FB-R-JAG1
2003353S1-10XSC3_CTTCAATGTCTTTCAT	Fb-3	FB-R-JAG1
2003353S1-10XSC3_CTTCAATGTTATGGTC	Fb-3	FB-R-JAG1
2003353S1-10XSC3_CTTCAATTCACATTGG	Fb-0	FB-P-MMP2-LUM
2003353S1-10XSC3_CTTCAATTCATCTACT	Fb-0	FB-P-MMP2-LUM
2003353S1-10XSC3_CTTCCGAAGGTCATTC	Fb-3	FB-R-JAG1
2003353S1-10XSC3_CTTCCGAGTTCTCTAT	Fb-3	FB-R-JAG1
2003353S1-10XSC3_CTTCCGATCAACTCTT	Fb-12	FB-P-MMP2-LUM
2003353S1-10XSC3_CTTCCTTAGCCTGAAG	Fb-0	FB-P-MMP2-LUM
2003353S1-10XSC3_CTTCGGTCAACATCGT	Fb-3	FB-R-JAG1
2003353S1-10XSC3_CTTCGGTCAGCCGGTT	Fb-12	FB-P-MMP2-LUM
2003353S1-10XSC3_CTTCGGTCAGTGTGCC	Fb-0	FB-P-MMP2-LUM
2003353S1-10XSC3_CTTCGGTCATAGATGA	Fb-0	FB-P-MMP2-LUM
2003353S1-10XSC3_CTTCTAAAGCAGGCTA	Fb-12	FB-P-MMP2-LUM
2003353S1-10XSC3_CTTCTAAAGTAGGGTC	Fb-0	FB-P-MMP2-LUM
2003353S1-10XSC3_CTTCTAAGTGTCCACG	Fb-0	FB-P-MMP2-LUM
2003353S1-10XSC3_CTTCTAATCCGGGACT	Fb-0	FB-P-MMP2-LUM
2003353S1-10XSC3_CTTCTCTAGGATACAT	Fb-3	FB-R-JAG1
2003353S1-10XSC3_CTTCTCTAGTTTCTTC	Fb-3	FB-R-JAG1
2003353S1-10XSC3_CTTCTCTGTCCAAATC	Fb-12	FB-P-MMP2-LUM
2003353S1-10XSC3_CTTCTCTGTGTCCGGT	Fb-0	FB-P-MMP2-LUM
2003353S1-10XSC3_CTTGAGAAGATGCTGG	Fb-0	FB-P-MMP2-LUM
2003353S1-10XSC3_CTTGAGAAGGCAGCTA	Fb-0	FB-P-MMP2-LUM
2003353S1-10XSC3_CTTGATTCACGTCGTG	Fb-0	FB-P-MMP2-LUM
2003353S1-10XSC3_CTTGATTGTGGTGATG	Fb-12	FB-P-MMP2-LUM
2003353S1-10XSC3_CTTGATTGTTAAACCC	Fb-3	FB-R-JAG1
2003353S1-10XSC3_CTTGATTTCGCGGACT	Fb-0	FB-P-MMP2-LUM
2003353S1-10XSC3_CTTTCAACACTGAGGA	Fb-0	FB-P-MMP2-LUM
2003353S1-10XSC3_CTTTCAATCATTTCGT	Fb-12	FB-P-MMP2-LUM
2003353S1-10XSC3_CTTTCGGCAGGTTCAT	Fb-3	FB-R-JAG1
2003353S1-10XSC3_CTTTCGGCATGTCGTA	Fb-3	FB-R-JAG1
2003353S1-10XSC3_GAAACCTAGATTGGGC	Fb-3	FB-R-JAG1
2003353S1-10XSC3_GAAACCTTCGCTCTCA	Fb-12	FB-P-MMP2-LUM
2003353S1-10XSC3_GAAATGACATCGTGCG	Fb-0	FB-P-MMP2-LUM
2003353S1-10XSC3_GAAATGAGTTCGGCGT	Fb-3	FB-R-JAG1
2003353S1-10XSC3_GAACACTAGAGGGCGA	Fb-11	FB-R-DES
2003353S1-10XSC3_GAACACTAGCGACTAG	Fb-3	FB-R-JAG1
2003353S1-10XSC3_GAACACTGTGTCGATT	Fb-0	FB-P-MMP2-LUM
2003353S1-10XSC3_GAACACTTCCAGCAAT	Fb-3	FB-R-JAG1
2003353S1-10XSC3_GAACGTTCAGACCTAT	Fb-12	FB-P-MMP2-LUM
2003353S1-10XSC3_GAACGTTCATTCCTAT	Fb-0	FB-P-MMP2-LUM
2003353S1-10XSC3_GAACGTTGTCACCACG	Fb-0	FB-P-MMP2-LUM
2003353S1-10XSC3_GAACTGTAGTCGCGAA	Fb-0	FB-P-MMP2-LUM
2003353S1-10XSC3_GAACTGTCAGTCCGTG	Fb-0	FB-P-MMP2-LUM
2003353S1-10XSC3_GAACTGTGTACCTGTA	Fb-0	FB-P-MMP2-LUM
2003353S1-10XSC3_GAAGAATAGCTAATGA	Fb-3	FB-R-JAG1
2003353S1-10XSC3_GAAGCCCAGATACAGT	Fb-3	FB-R-JAG1
2003353S1-10XSC3_GAAGCCCCAAGGATGC	Fb-0	FB-P-MMP2-LUM
2003353S1-10XSC3_GAAGCCCCAAGGTCTT	Fb-12	FB-P-MMP2-LUM
2003353S1-10XSC3_GAAGCCCGTAGATGTA	Fb-0	FB-P-MMP2-LUM
2003353S1-10XSC3_GAAGCGAAGCCGATCC	Fb-0	FB-P-MMP2-LUM
2003353S1-10XSC3_GAAGCGACAAATGCGG	Fb-0	FB-P-MMP2-LUM
2003353S1-10XSC3_GAAGCGATCGGCACTG	Fb-12	FB-P-MMP2-LUM
2003353S1-10XSC3_GAAGGACTCTTACGTT	Fb-12	FB-P-MMP2-LUM
2003353S1-10XSC3_GAAGGGTAGGATTTAG	Fb-3	FB-R-JAG1
2003353S1-10XSC3_GAAGGGTGTGGCCCAT	Fb-3	FB-R-JAG1
2003353S1-10XSC3_GAAGGGTGTGTTAACC	Fb-0	FB-P-MMP2-LUM
2003353S1-10XSC3_GAAGTAAGTCTTCATT	Fb-3	FB-R-JAG1
2003353S1-10XSC3_GAAGTAAGTTGTGGCC	Fb-3	FB-R-JAG1
2003353S1-10XSC3_GAAGTAATCCGAAATC	Fb-0	FB-P-MMP2-LUM
2003353S1-10XSC3_GAATAGACATGTCTAG	Fb-0	FB-P-MMP2-LUM
2003353S1-10XSC3_GAATCACCACAATGTC	Fb-3	FB-R-JAG1
2003353S1-10XSC3_GAATCACCATCAGCAT	Fb-12	FB-P-MMP2-LUM
2003353S1-10XSC3_GAATCACGTGTCTAAC	Fb-0	FB-P-MMP2-LUM
2003353S1-10XSC3_GAATCACGTTCTGACA	Fb-0	FB-P-MMP2-LUM
2003353S1-10XSC3_GAATCACTCCCTGGTT	Fb-3	FB-R-JAG1
2003353S1-10XSC3_GAATCACTCCGTCACT	Fb-3	FB-R-JAG1
2003353S1-10XSC3_GAATCGTAGAACAAGG	Fb-3	FB-R-JAG1
2003353S1-10XSC3_GAATCGTCAGGTGAGT	Fb-0	FB-P-MMP2-LUM
2003353S1-10XSC3_GAATCGTCATGGAAGC	Fb-3	FB-R-JAG1
2003353S1-10XSC3_GAATCGTTCGGACTGC	Fb-0	FB-P-MMP2-LUM
2003353S1-10XSC3_GAATCGTTCTTAGCTT	Fb-3	FB-R-JAG1
2003353S1-10XSC3_GACACGCCAGCTATAC	Fb-3	FB-R-JAG1
2003353S1-10XSC3_GACACGCGTACAGCGA	Fb-0	FB-P-MMP2-LUM
2003353S1-10XSC3_GACAGCCGTGTCTCCT	Fb-0	FB-P-MMP2-LUM
2003353S1-10XSC3_GACAGCCGTTCGTAAC	Fb-0	FB-P-MMP2-LUM
2003353S1-10XSC3_GACATCATCCCGTAAA	Fb-0	FB-P-MMP2-LUM
2003353S1-10XSC3_GACCAATCAAGGTCTT	Fb-0	FB-P-MMP2-LUM
2003353S1-10XSC3_GACCAATCATGGAAGC	Fb-3	FB-R-JAG1
2003353S1-10XSC3_GACCCTTAGAAGCTGC	Fb-3	FB-R-JAG1
2003353S1-10XSC3_GACCCTTCAAATGAAC	Fb-0	FB-P-MMP2-LUM
2003353S1-10XSC3_GACCCTTGTGCCCTTT	Fb-3	FB-R-JAG1
2003353S1-10XSC3_GACCGTGCAGCTATTG	Fb-3	FB-R-JAG1
2003353S1-10XSC3_GACCGTGCAGTAACAA	Fb-0	FB-P-MMP2-LUM
2003353S1-10XSC3_GACCGTGGTATCGTTG	Fb-12	FB-P-MMP2-LUM
2003353S1-10XSC3_GACCGTGGTCCCGTGA	Fb-12	FB-P-MMP2-LUM
2003353S1-10XSC3_GACCGTGGTCGGAACA	Fb-3	FB-R-JAG1
2003353S1-10XSC3_GACCTTCCATAGTCAC	Fb-0	FB-P-MMP2-LUM
2003353S1-10XSC3_GACCTTCTCACCCTCA	Fb-0	FB-P-MMP2-LUM
2003353S1-10XSC3_GACGCTGAGTCTCTGA	Fb-0	FB-P-MMP2-LUM
2003353S1-10XSC3_GACGCTGGTACAATAG	Fb-0	FB-P-MMP2-LUM
2003353S1-10XSC3_GACGCTGGTATCGGTT	Fb-0	FB-P-MMP2-LUM
2003353S1-10XSC3_GACGCTGTCGCCTTTG	Fb-3	FB-R-JAG1
2003353S1-10XSC3_GACGTTAAGCTGGCTC	Fb-12	FB-P-MMP2-LUM
2003353S1-10XSC3_GACGTTAGTCTCGGGT	Fb-12	FB-P-MMP2-LUM
2003353S1-10XSC3_GACTATGAGGACTAAT	Fb-0	FB-P-MMP2-LUM
2003353S1-10XSC3_GACTATGAGGCCTGCT	Fb-3	FB-R-JAG1
2003353S1-10XSC3_GACTATGGTCAAGCGA	Fb-0	FB-P-MMP2-LUM
2003353S1-10XSC3_GACTATGTCACCTCTG	Fb-3	FB-R-JAG1
2003353S1-10XSC3_GACTCAAAGGCCACTC	Fb-0	FB-P-MMP2-LUM
2003353S1-10XSC3_GACTCAAAGTTGTAGA	Fb-0	FB-P-MMP2-LUM
2003353S1-10XSC3_GACTCAACACCGTCGA	Fb-3	FB-R-JAG1
2003353S1-10XSC3_GACTCAAGTGATACCT	Fb-0	FB-P-MMP2-LUM
2003353S1-10XSC3_GACTCAAGTTCGGGTC	Fb-12	FB-P-MMP2-LUM
2003353S1-10XSC3_GACTCAATCCGCACTT	Fb-3	FB-R-JAG1
2003353S1-10XSC3_GACTCTCCAGGGAATC	Fb-12	FB-P-MMP2-LUM
2003353S1-10XSC3_GACTCTCCATAGTCGT	Fb-0	FB-P-MMP2-LUM
2003353S1-10XSC3_GACTCTCGTGAGTTGG	Fb-12	FB-P-MMP2-LUM
2003353S1-10XSC3_GACTGATAGGGAGAAT	Fb-3	FB-R-JAG1
2003353S1-10XSC3_GACTGATGTATGGTAA	Fb-12	FB-P-MMP2-LUM
2003353S1-10XSC3_GACTGATTCGTGTGGC	Fb-3	FB-R-JAG1
2003353S1-10XSC3_GACTGATTCTAACGGT	Fb-3	FB-R-JAG1
2003353S1-10XSC3_GACTGATTCTTCCAGC	Fb-12	FB-P-MMP2-LUM
2003353S1-10XSC3_GACTTCCAGCACTAGG	Fb-3	FB-R-JAG1
2003353S1-10XSC3_GACTTCCAGTCACTCA	Fb-3	FB-R-JAG1
2003353S1-10XSC3_GACTTCCCAACTCGTA	Fb-3	FB-R-JAG1
2003353S1-10XSC3_GACTTCCCAGCTGAAG	Fb-12	FB-P-MMP2-LUM
2003353S1-10XSC3_GACTTCCTCTGGGCAC	Fb-0	FB-P-MMP2-LUM
2003353S1-10XSC3_GAGAAATCAGGACTAG	Fb-0	FB-P-MMP2-LUM
2003353S1-10XSC3_GAGACCCAGCACGTCC	Fb-3	FB-R-JAG1
2003353S1-10XSC3_GAGACCCAGCGGACAT	Fb-0	FB-P-MMP2-LUM
[truncated: 130,750 more rows]
