# Supplementary material for: Integrative Single Cell Atlas Revealed Intratumoral Heterogeneity Generation from an Adaptive Epigenetic Cell State in Human Bladder Urothelial Carcinoma
Source: Adv Sci (Weinh). 2024 Apr 6;11(24):2308438. doi: 10.1002/advs.202308438 (PMC11200000; doi:10.1002/advs.202308438)
Supplement: Supplementary file 2 — Supporting Information [file ADVS-11-2308438-s001.zip › Supplementary dataset 5. scRNA cell type markers..xlsx]

## Sheet: Bcell_cluster_markers_top300
Supplementary Dataset 5. scRNA cell type markers.
p_val	avg_logFC	pct.1	pct.2	p_val_adj	Cluster	Gene	Annotation
0	1.06546	0.983	0.618	0	0	LY9	Bmem IGHA
0	0.944307	0.873	0.55	0	0	GPR183	Bmem IGHA
0	0.936854	0.944	0.562	0	0	CREM	Bmem IGHA
0	0.857847	0.815	0.429	0	0	FAM177A1	Bmem IGHA
0	0.779376	0.943	0.645	0	0	SRGN	Bmem IGHA
0	0.698822	0.97	0.654	0	0	NR4A2	Bmem IGHA
0	0.6723	0.999	0.887	0	0	EZR	Bmem IGHA
0	0.577869	0.996	0.885	0	0	RPL9	Bmem IGHA
1.13884e-262	0.693333	0.702	0.337	6.90843e-258	0	AC022966.1	Bmem IGHA
8.26078e-258	0.632272	0.69	0.305	5.01115e-253	0	HLA-DQA2	Bmem IGHA
8.30587e-248	0.613159	0.964	0.771	5.03851e-243	0	HERPUD1	Bmem IGHA
4.7108e-225	0.606924	0.864	0.685	2.85767e-220	0	AL135790.1	Bmem IGHA
6.99816e-225	0.637249	0.671	0.336	4.24523e-220	0	PRNP	Bmem IGHA
1.69847e-209	0.338921	0.999	0.993	1.03033e-204	0	RPS10	Bmem IGHA
1.03356e-206	0.574323	0.923	0.675	6.26976e-202	0	SQSTM1	Bmem IGHA
1.13029e-200	0.446224	0.983	0.946	6.85655e-196	0	HMGB1	Bmem IGHA
4.41049e-190	0.475854	0.855	0.521	2.67549e-185	0	ZNF331	Bmem IGHA
7.58979e-189	0.470185	0.691	0.325	4.60412e-184	0	HLA-DPB2	Bmem IGHA
2.08649e-182	0.469368	0.965	0.801	1.26571e-177	0	YPEL5	Bmem IGHA
1.17097e-178	0.482955	0.925	0.699	7.10335e-174	0	SELENOK	Bmem IGHA
3.13265e-173	0.647952	0.743	0.488	1.90033e-168	0	ALG13	Bmem IGHA
1.82409e-171	0.48614	0.896	0.691	1.10653e-166	0	SNU13	Bmem IGHA
2.8532e-163	0.313644	1	0.995	1.73081e-158	0	EIF1	Bmem IGHA
1.89151e-162	0.359544	0.998	0.975	1.14743e-157	0	HLA-DQA1	Bmem IGHA
6.41293e-162	0.461661	0.727	0.427	3.89021e-157	0	RELB	Bmem IGHA
6.28294e-161	0.477911	0.813	0.539	3.81136e-156	0	PIM3	Bmem IGHA
1.52967e-159	0.483474	0.94	0.722	9.27927e-155	0	CCR7	Bmem IGHA
4.85967e-158	0.506218	0.774	0.507	2.94798e-153	0	NFE2L2	Bmem IGHA
4.14177e-157	0.466254	0.726	0.388	2.51248e-152	0	HLA-DRB5	Bmem IGHA
1.59899e-153	0.471402	0.556	0.271	9.69976e-149	0	SOCS3	Bmem IGHA
2.76048e-153	0.578357	0.617	0.348	1.67456e-148	0	TYMP	Bmem IGHA
3.44132e-152	0.416161	0.948	0.79	2.08757e-147	0	CALM2	Bmem IGHA
8.10146e-152	0.480923	0.999	0.996	4.91451e-147	0	FTH1	Bmem IGHA
6.45435e-150	0.469812	0.402	0.16	3.91534e-145	0	JMY	Bmem IGHA
2.84561e-148	0.506948	0.955	0.831	1.7262e-143	0	ZFP36	Bmem IGHA
1.20557e-146	0.42105	0.929	0.79	7.31322e-142	0	SLC25A3	Bmem IGHA
2.07483e-146	0.552421	0.776	0.523	1.25863e-141	0	ATP1B3	Bmem IGHA
1.35339e-144	0.542632	0.954	0.847	8.20996e-140	0	SAT1	Bmem IGHA
5.13653e-141	0.520426	0.441	0.199	3.11592e-136	0	GCH1	Bmem IGHA
5.85977e-141	0.462076	0.667	0.385	3.55465e-136	0	SAMSN1	Bmem IGHA
9.56216e-141	0.381651	0.531	0.246	5.8006e-136	0	HLA-DQB2	Bmem IGHA
7.30879e-132	0.484459	0.614	0.363	4.43366e-127	0	KDM4B	Bmem IGHA
3.45124e-131	0.457892	0.69	0.447	2.09359e-126	0	EMD	Bmem IGHA
1.22015e-130	0.461464	0.676	0.427	7.40169e-126	0	LAPTM4A	Bmem IGHA
7.35121e-130	0.370288	0.365	0.142	4.45939e-125	0	NR4A3	Bmem IGHA
1.03696e-128	0.403186	0.701	0.42	6.29041e-124	0	RGS2	Bmem IGHA
2.54744e-127	0.452272	0.784	0.553	1.54533e-122	0	NFKB1	Bmem IGHA
3.03635e-126	0.404039	0.848	0.632	1.84191e-121	0	KDM6B	Bmem IGHA
7.84813e-126	0.466395	0.513	0.26	4.76083e-121	0	VPS37B	Bmem IGHA
1.13878e-123	0.506345	0.612	0.363	6.9081e-119	0	SERPINB9	Bmem IGHA
2.12557e-122	0.514877	0.714	0.463	1.28942e-117	0	CDKN1A	Bmem IGHA
3.17914e-121	0.437981	0.839	0.633	1.92853e-116	0	CYCS	Bmem IGHA
5.09131e-120	0.50797	0.55	0.307	3.08849e-115	0	WDR74	Bmem IGHA
1.97156e-115	0.546933	0.54	0.295	1.19599e-110	0	CD70	Bmem IGHA
1.4873e-112	0.32504	0.942	0.787	9.02228e-108	0	RAN	Bmem IGHA
2.61352e-112	0.417374	0.516	0.285	1.58541e-107	0	DDX21	Bmem IGHA
3.0324e-111	0.404182	0.397	0.187	1.83952e-106	0	NAMPTP1	Bmem IGHA
3.43211e-111	0.41954	0.845	0.694	2.08199e-106	0	GPX4	Bmem IGHA
5.56343e-111	0.36685	0.865	0.695	3.37489e-106	0	RAP1B	Bmem IGHA
2.72071e-109	0.501588	0.582	0.359	1.65044e-104	0	NR3C1	Bmem IGHA
3.60254e-109	0.39399	0.406	0.189	2.18537e-104	0	ZNF165	Bmem IGHA
5.42756e-109	0.453632	0.666	0.426	3.29246e-104	0	SLC2A3	Bmem IGHA
1.92767e-108	0.403427	0.651	0.421	1.16936e-103	0	NR1H2	Bmem IGHA
1.32481e-107	0.307614	0.974	0.953	8.03658e-103	0	HLA-A	Bmem IGHA
6.20552e-106	0.422771	0.542	0.316	3.76439e-101	0	AP3S1	Bmem IGHA
6.85863e-106	0.525609	0.463	0.251	4.16058e-101	0	ELMSAN1	Bmem IGHA
2.21445e-102	0.451978	0.644	0.43	1.34333e-97	0	MAP3K8	Bmem IGHA
5.41212e-102	0.42131	0.433	0.221	3.2831e-97	0	KPNA2	Bmem IGHA
4.81121e-101	0.458111	0.435	0.225	2.91858e-96	0	NINJ1	Bmem IGHA
8.56415e-100	0.38019	0.79	0.601	5.19518e-95	0	ODC1	Bmem IGHA
1.06596e-99	0.377597	0.797	0.605	6.46632e-95	0	RNMT	Bmem IGHA
2.81908e-99	0.327369	0.766	0.526	1.71011e-94	0	BCL2A1	Bmem IGHA
2.0569e-98	0.391524	0.757	0.55	1.24776e-93	0	RHOH	Bmem IGHA
6.78547e-98	0.353747	0.876	0.72	4.1162e-93	0	SRSF2	Bmem IGHA
5.27604e-95	0.402288	0.61	0.386	3.20055e-90	0	AC004687.1	Bmem IGHA
1.69604e-94	0.309379	0.971	0.912	1.02885e-89	0	CALM1	Bmem IGHA
4.88744e-92	0.306067	0.89	0.76	2.96482e-87	0	SUB1	Bmem IGHA
1.63687e-91	0.360926	0.348	0.162	9.92958e-87	0	SLC25A19	Bmem IGHA
4.38728e-91	0.413521	0.824	0.68	2.66141e-86	0	WSB1	Bmem IGHA
1.25031e-90	0.367704	0.746	0.544	7.58464e-86	0	GRASP	Bmem IGHA
3.98636e-90	0.30961	0.943	0.943	2.41821e-85	0	JUND	Bmem IGHA
5.87702e-90	0.388317	0.59	0.38	3.56512e-85	0	BRAF	Bmem IGHA
3.17219e-89	0.422025	0.374	0.184	1.92431e-84	0	LDLRAD4	Bmem IGHA
6.13948e-87	0.396087	0.494	0.287	3.72433e-82	0	TRAF4	Bmem IGHA
3.45566e-86	0.43333	0.564	0.368	2.09627e-81	0	SLBP	Bmem IGHA
3.67611e-86	0.386001	0.542	0.335	2.23e-81	0	ISCA1	Bmem IGHA
4.83622e-86	0.349582	0.871	0.726	2.93375e-81	0	CALR	Bmem IGHA
1.30818e-85	0.331219	0.762	0.57	7.93565e-81	0	NFKB2	Bmem IGHA
8.24836e-85	0.301521	0.907	0.765	5.00362e-80	0	CD83	Bmem IGHA
9.40039e-85	0.417373	0.479	0.279	5.70246e-80	0	TGIF1	Bmem IGHA
1.13836e-84	0.328324	0.91	0.795	6.90553e-80	0	CD55	Bmem IGHA
3.81389e-84	0.384981	0.559	0.351	2.31358e-79	0	NAMPT	Bmem IGHA
1.29817e-83	0.304547	0.928	0.83	7.87494e-79	0	SARAF	Bmem IGHA
1.61761e-83	0.384795	0.389	0.204	9.81277e-79	0	IRAK1	Bmem IGHA
2.14437e-81	0.354705	0.71	0.51	1.30082e-76	0	PDE4B	Bmem IGHA
7.86637e-81	0.337747	0.714	0.488	4.77189e-76	0	ADGRE5	Bmem IGHA
1.30454e-80	0.446141	0.65	0.469	7.91362e-76	0	SPIB	Bmem IGHA
3.94109e-80	0.33438	0.7	0.5	2.39074e-75	0	RHOG	Bmem IGHA
7.10166e-80	0.302119	0.877	0.743	4.30801e-75	0	SKP1	Bmem IGHA
1.64731e-79	0.329048	0.456	0.258	9.99289e-75	0	SLC2A14	Bmem IGHA
2.5509e-79	0.37908	0.588	0.382	1.54743e-74	0	TNFRSF13B	Bmem IGHA
1.76928e-77	0.345351	0.684	0.488	1.07328e-72	0	LINC-PINT	Bmem IGHA
3.96152e-77	0.42639	0.636	0.439	2.40314e-72	0	DDIT4	Bmem IGHA
4.02595e-76	0.378564	0.529	0.338	2.44222e-71	0	AL096870.1	Bmem IGHA
1.25679e-75	0.328114	0.707	0.523	7.62394e-71	0	REL	Bmem IGHA
2.04842e-75	0.397922	0.746	0.584	1.24261e-70	0	IDI1	Bmem IGHA
2.35653e-75	0.348699	0.613	0.415	1.42952e-70	0	ARF4	Bmem IGHA
2.2794e-73	0.386824	0.709	0.549	1.38273e-68	0	UBALD2	Bmem IGHA
1.72098e-72	0.33174	0.648	0.465	1.04398e-67	0	NOP56	Bmem IGHA
1.81699e-71	0.324998	0.738	0.576	1.10222e-66	0	SEC61B	Bmem IGHA
2.95827e-71	0.346103	0.593	0.399	1.79454e-66	0	MAPK1IP1L	Bmem IGHA
3.19778e-71	0.339019	0.318	0.153	1.93984e-66	0	IGHA2	Bmem IGHA
2.50651e-70	0.361878	0.453	0.276	1.5205e-65	0	HCG18	Bmem IGHA
2.51726e-70	0.39045	0.811	0.687	1.52702e-65	0	HSP90B1	Bmem IGHA
4.1901e-69	0.363277	0.883	0.826	2.5418e-64	0	JUNB	Bmem IGHA
1.20914e-68	0.356424	0.457	0.272	7.33489e-64	0	PTP4A1	Bmem IGHA
2.93971e-66	0.339702	0.513	0.33	1.78329e-61	0	RUBCNL	Bmem IGHA
3.2773e-65	0.337135	0.559	0.381	1.98808e-60	0	RBM38	Bmem IGHA
1.15402e-64	0.339218	0.644	0.478	7.0005e-60	0	LDHA	Bmem IGHA
1.15484e-64	0.324114	0.711	0.56	7.00549e-60	0	CDC42SE2	Bmem IGHA
1.76016e-63	0.337183	0.694	0.539	1.06775e-58	0	G3BP2	Bmem IGHA
5.18768e-63	0.33276	0.493	0.325	3.14695e-58	0	LPXN	Bmem IGHA
1.61732e-62	0.348942	0.551	0.36	9.811e-58	0	ANKRD37	Bmem IGHA
2.87507e-62	0.327471	0.602	0.438	1.74408e-57	0	CHPT1	Bmem IGHA
7.88677e-62	0.390764	0.565	0.407	4.78427e-57	0	SNHG16	Bmem IGHA
1.39672e-61	0.459929	0.649	0.513	8.47278e-57	0	LITAF	Bmem IGHA
1.24063e-59	0.307245	0.375	0.216	7.52591e-55	0	LPCAT1	Bmem IGHA
1.8283e-59	0.314341	0.517	0.342	1.10908e-54	0	PPP1CB	Bmem IGHA
3.05009e-59	0.310195	0.568	0.398	1.85024e-54	0	JPT1	Bmem IGHA
2.27185e-58	0.317384	0.399	0.235	1.37815e-53	0	SC5D	Bmem IGHA
1.98987e-57	0.344673	0.591	0.43	1.2071e-52	0	ARL6IP1	Bmem IGHA
4.11351e-57	0.318501	0.623	0.455	2.49534e-52	0	SKIL	Bmem IGHA
3.01409e-55	0.312147	0.752	0.611	1.82841e-50	0	BASP1	Bmem IGHA
1.01538e-53	0.303179	0.652	0.496	6.15953e-49	0	CDC37	Bmem IGHA
2.74089e-51	0.331208	0.54	0.385	1.66268e-46	0	ATP6V0D1	Bmem IGHA
1.45883e-41	0.310955	0.34	0.214	8.84956e-37	0	METRNL	Bmem IGHA
1.61911e-39	0.319135	0.534	0.403	9.82183e-35	0	IGHA1	Bmem IGHA
3.19425e-39	0.308668	0.394	0.262	1.9377e-34	0	INSIG1	Bmem IGHA
6.38762e-38	0.315031	0.355	0.226	3.87486e-33	0	RGCC	Bmem IGHA
6.37981e-10	0.304512	0.668	0.744	3.87012e-05	0	MT-ATP8	Bmem IGHA
8.65772e-301	0.571943	0.995	0.888	5.25194e-296	1	RPL9	Bmem IGHA
1.59872e-252	0.341037	1	0.998	9.69814e-248	1	RPS4X	Bmem IGHA
3.07954e-219	0.379098	0.999	0.993	1.86811e-214	1	RPS10	Bmem IGHA
1.10603e-189	0.57497	0.88	0.687	6.70938e-185	1	AL135790.1	Bmem IGHA
6.83902e-186	0.526161	0.707	0.333	4.14869e-181	1	HLA-DPB2	Bmem IGHA
2.5868e-184	0.507632	0.681	0.317	1.56921e-179	1	HLA-DQA2	Bmem IGHA
6.06221e-159	0.501212	0.731	0.434	3.67746e-154	1	RELB	Bmem IGHA
1.47462e-136	0.562427	0.381	0.144	8.94534e-132	1	IGHGP	Bmem IGHA
1.00721e-135	0.446463	0.737	0.396	6.10993e-131	1	HLA-DRB5	Bmem IGHA
6.07258e-129	0.445251	0.763	0.485	3.68375e-124	1	S100A10	Bmem IGHA
4.06522e-124	0.42718	0.51	0.235	2.46604e-119	1	LINC01781	Bmem IGHA
1.18905e-107	0.365414	0.911	0.76	7.21304e-103	1	SUB1	Bmem IGHA
1.91475e-106	0.385237	0.816	0.567	1.16153e-101	1	GPR183	Bmem IGHA
3.76458e-102	0.310336	0.826	0.568	2.28367e-97	1	CRIP1	Bmem IGHA
1.23403e-93	0.370458	0.775	0.571	7.48585e-89	1	UBE2I	Bmem IGHA
6.82268e-88	0.381502	0.763	0.559	4.13878e-83	1	COX17	Bmem IGHA
8.4795e-88	0.365428	0.731	0.462	5.14384e-83	1	LMNA	Bmem IGHA
1.35162e-87	0.365644	0.928	0.822	8.19919e-83	1	ZFP36L1	Bmem IGHA
2.01258e-87	0.341675	0.867	0.699	1.22087e-82	1	RAP1B	Bmem IGHA
8.30006e-81	0.400769	0.882	0.715	5.03498e-76	1	EMP3	Bmem IGHA
7.38012e-71	0.335843	0.377	0.195	4.47693e-66	1	BCL3	Bmem IGHA
2.37036e-66	0.330239	0.697	0.506	1.4379e-61	1	RHOG	Bmem IGHA
1.49079e-63	0.312929	0.872	0.689	9.04345e-59	1	SQSTM1	Bmem IGHA
3.0366e-62	0.307265	0.707	0.495	1.84207e-57	1	ADGRE5	Bmem IGHA
1.27694e-61	0.329937	0.647	0.472	7.74616e-57	1	LAMTOR5	Bmem IGHA
1.26921e-58	0.304544	0.627	0.441	7.69925e-54	1	LAPTM4A	Bmem IGHA
3.49428e-56	0.302893	0.613	0.432	2.1197e-51	1	NR1H2	Bmem IGHA
9.32374e-56	0.305209	0.635	0.446	5.65597e-51	1	ARID5B	Bmem IGHA
1.44438e-54	0.356684	0.495	0.308	8.76189e-50	1	CD70	Bmem IGHA
1.03105e-49	0.384034	0.436	0.267	6.25457e-45	1	MYADM	Bmem IGHA
5.78283e-47	0.401533	0.46	0.304	3.50798e-42	1	IGHG1	Bmem IGHA
9.17971e-47	0.324738	0.553	0.396	5.56859e-42	1	TXN	Bmem IGHA
1.35421e-30	0.304258	0.46	0.328	8.2149e-26	1	YWHAH	Bmem IGHA
5.16062e-30	0.331344	0.533	0.407	3.13053e-25	1	IGHA1	Bmem IGHA
1.48802e-28	0.307796	0.652	0.562	9.02664e-24	1	UCP2	Bmem IGHA
0	1.27711	0.881	0.351	0	2	AHNAK	Bnaive SDC1
0	1.08395	0.911	0.445	0	2	LMNA	Bnaive SDC1
0	1.06728	0.968	0.76	0	2	VIM	Bnaive SDC1
0	1.0208	0.536	0.057	0	2	HIPK2	Bnaive SDC1
0	0.962285	0.685	0.217	0	2	S100A11	Bnaive SDC1
0	0.866323	0.993	0.851	0	2	TAGLN2	Bnaive SDC1
0	0.846974	0.897	0.564	0	2	FNBP1	Bnaive SDC1
0	0.821897	0.783	0.308	0	2	CFLAR	Bnaive SDC1
0	0.801306	0.725	0.257	0	2	ANXA2	Bnaive SDC1
0	0.786634	0.534	0.07	0	2	PBX4	Bnaive SDC1
0	0.656243	0.706	0.253	0	2	MT2A	Bnaive SDC1
0	0.656079	0.495	0.076	0	2	CXCL8	Bnaive SDC1
0	0.622189	0.441	0.067	0	2	TIMP1	Bnaive SDC1
0	0.550096	0.375	0.044	0	2	CXCL2	Bnaive SDC1
0	0.531244	0.999	0.989	0	2	RPL31	Bnaive SDC1
2.24221e-302	0.811021	0.891	0.476	1.36017e-297	2	ADGRE5	Bnaive SDC1
3.75334e-299	1.1654	0.843	0.48	2.27685e-294	2	S100A10	Bnaive SDC1
5.89898e-281	0.789333	0.947	0.712	3.57844e-276	2	CD44	Bnaive SDC1
2.42217e-270	0.796128	0.964	0.707	1.46934e-265	2	EMP3	Bnaive SDC1
2.4679e-251	0.46342	0.379	0.08	1.49708e-246	2	C11orf96	Bnaive SDC1
2.50374e-240	0.836666	0.999	0.98	1.51882e-235	2	AC010970.1	Bnaive SDC1
2.00231e-236	0.695824	0.851	0.512	1.21464e-231	2	ANKRD12	Bnaive SDC1
6.1606e-224	0.321337	0.999	0.999	3.73714e-219	2	RPS16	Bnaive SDC1
9.49055e-220	0.92003	0.864	0.567	5.75716e-215	2	CRIP1	Bnaive SDC1
7.95063e-218	0.409856	0.31	0.061	4.82301e-213	2	CFD	Bnaive SDC1
1.23939e-215	0.595547	0.626	0.244	7.51836e-211	2	CYSTM1	Bnaive SDC1
4.89138e-212	0.66931	0.685	0.319	2.96721e-207	2	SIPA1L1	Bnaive SDC1
8.07721e-204	0.559368	0.998	0.892	4.8998e-199	2	EZR	Bnaive SDC1
2.82412e-200	0.62288	0.682	0.317	1.71317e-195	2	CD63	Bnaive SDC1
4.12946e-193	0.341576	0.999	0.999	2.50501e-188	2	PTMA	Bnaive SDC1
2.6687e-192	0.54569	0.616	0.261	1.61888e-187	2	RAPGEF1	Bnaive SDC1
5.77006e-192	0.635638	0.901	0.636	3.50023e-187	2	LRRFIP1	Bnaive SDC1
2.26513e-182	0.367366	0.994	0.998	1.37407e-177	2	RPS29	Bnaive SDC1
1.12551e-178	0.573398	0.844	0.559	6.82755e-174	2	IQGAP1	Bnaive SDC1
2.14695e-173	0.605735	0.96	0.764	1.30238e-168	2	AD000090.1	Bnaive SDC1
2.26073e-169	0.617882	0.454	0.16	1.3714e-164	2	WEE1	Bnaive SDC1
1.74827e-168	0.481331	0.442	0.15	1.06054e-163	2	RALGDS	Bnaive SDC1
2.07362e-157	0.451085	0.439	0.154	1.2579e-152	2	AGO2	Bnaive SDC1
1.42771e-151	0.578299	0.892	0.664	8.66078e-147	2	SYNGR2	Bnaive SDC1
6.27346e-151	0.383924	0.358	0.109	3.80561e-146	2	NFE2L1	Bnaive SDC1
3.22038e-150	0.512696	0.518	0.217	1.95355e-145	2	GNG7	Bnaive SDC1
1.78581e-149	0.489892	0.416	0.146	1.08331e-144	2	FAM49A	Bnaive SDC1
3.01869e-149	0.525367	0.546	0.237	1.8312e-144	2	BCL2	Bnaive SDC1
1.69746e-143	0.432967	0.891	0.466	1.02972e-138	2	RPS4Y1	Bnaive SDC1
2.45301e-141	0.626559	0.71	0.43	1.48805e-136	2	PARP14	Bnaive SDC1
1.36122e-140	0.527756	0.699	0.396	8.25746e-136	2	CYTH1	Bnaive SDC1
1.46754e-138	0.568572	0.766	0.473	8.90239e-134	2	S100A6	Bnaive SDC1
3.44263e-133	0.490496	0.581	0.281	2.08837e-128	2	PTPN1	Bnaive SDC1
4.80275e-133	0.470393	0.971	0.849	2.91345e-128	2	SAT1	Bnaive SDC1
1.72977e-130	0.553266	0.579	0.3	1.04931e-125	2	FAM102A	Bnaive SDC1
2.46249e-129	0.443057	0.655	0.344	1.49379e-124	2	RF00100.4	Bnaive SDC1
1.27207e-128	0.372481	0.318	0.099	7.71664e-124	2	RAB31	Bnaive SDC1
8.74583e-128	0.505957	0.854	0.649	5.3054e-123	2	CAST	Bnaive SDC1
3.25191e-127	0.413726	0.606	0.297	1.97267e-122	2	TNIP2	Bnaive SDC1
2.28666e-124	0.54291	0.629	0.34	1.38714e-119	2	ATP2B1	Bnaive SDC1
7.64833e-124	0.353639	0.313	0.098	4.63963e-119	2	ANKRD33B	Bnaive SDC1
1.3971e-120	0.51132	0.599	0.313	8.4751e-116	2	YWHAH	Bnaive SDC1
3.08681e-119	0.465844	0.795	0.526	1.87252e-114	2	SWAP70	Bnaive SDC1
7.51655e-116	0.569265	0.821	0.637	4.55969e-111	2	MKNK2	Bnaive SDC1
9.72005e-114	0.463135	0.696	0.412	5.89638e-109	2	ATP1A1	Bnaive SDC1
1.6832e-110	0.396009	0.854	0.687	1.02106e-105	2	AL138963.3	Bnaive SDC1
1.13941e-108	0.394984	0.45	0.192	6.91189e-104	2	CD58	Bnaive SDC1
1.74929e-108	0.346569	0.981	0.993	1.06116e-103	2	MT-RNR1	Bnaive SDC1
3.93942e-107	0.379605	0.446	0.196	2.38973e-102	2	USP34	Bnaive SDC1
1.8604e-104	0.311102	0.322	0.113	1.12856e-99	2	GNA12	Bnaive SDC1
5.52937e-103	0.415664	0.438	0.195	3.35423e-98	2	PBXIP1	Bnaive SDC1
6.12526e-103	0.362304	0.36	0.14	3.71571e-98	2	MAP4	Bnaive SDC1
3.26078e-101	0.469789	0.769	0.539	1.97805e-96	2	PHF20	Bnaive SDC1
8.93019e-100	0.394323	0.549	0.281	5.41723e-95	2	ITGB1	Bnaive SDC1
9.48478e-100	0.500774	0.613	0.349	5.75366e-95	2	CD82	Bnaive SDC1
3.60224e-98	0.371878	0.443	0.199	2.18519e-93	2	RHBDF2	Bnaive SDC1
7.26128e-98	0.482656	0.615	0.367	4.40484e-93	2	PIKFYVE	Bnaive SDC1
5.92443e-96	0.419288	0.767	0.532	3.59388e-91	2	KTN1	Bnaive SDC1
3.11742e-95	0.589934	0.793	0.631	1.89109e-90	2	FAM107B	Bnaive SDC1
3.20085e-95	0.364108	0.915	0.808	1.9417e-90	2	TPM3	Bnaive SDC1
1.3998e-94	0.414315	0.389	0.171	8.49147e-90	2	TCF7	Bnaive SDC1
1.75931e-92	0.369855	0.465	0.221	1.06723e-87	2	RFX1	Bnaive SDC1
1.61505e-89	0.34333	0.428	0.196	9.7972e-85	2	OPTN	Bnaive SDC1
3.26101e-89	0.340455	0.99	0.996	1.97819e-84	2	MTRNR2L12	Bnaive SDC1
1.45681e-88	0.313032	0.985	0.996	8.83733e-84	2	MT-ND3	Bnaive SDC1
1.18013e-87	0.360169	0.602	0.342	7.15892e-83	2	VDAC1	Bnaive SDC1
4.41419e-85	0.425747	0.574	0.329	2.67774e-80	2	MBP	Bnaive SDC1
5.30589e-83	0.316334	0.359	0.155	3.21866e-78	2	LACTB	Bnaive SDC1
6.70463e-82	0.414983	0.531	0.297	4.06716e-77	2	WNK1	Bnaive SDC1
6.90293e-82	0.376342	0.787	0.571	4.18746e-77	2	TCEA1	Bnaive SDC1
1.02402e-81	0.357864	0.538	0.294	6.21189e-77	2	NAA50	Bnaive SDC1
1.37015e-80	0.46442	0.378	0.173	8.31163e-76	2	AC091804.1	Bnaive SDC1
3.18023e-80	0.318294	0.353	0.153	1.92919e-75	2	PARVB	Bnaive SDC1
9.43878e-79	0.330052	0.32	0.135	5.72575e-74	2	THEMIS2	Bnaive SDC1
1.66053e-78	0.309594	0.949	0.883	1.00731e-73	2	NAP1L1	Bnaive SDC1
1.3047e-76	0.366579	0.437	0.219	7.91458e-72	2	TP53BP2	Bnaive SDC1
3.69467e-76	0.321372	0.886	0.718	2.24126e-71	2	KMT2E	Bnaive SDC1
4.3242e-75	0.393745	0.395	0.192	2.62315e-70	2	RIPOR1	Bnaive SDC1
1.36026e-74	0.401584	0.651	0.43	8.25161e-70	2	ANKRD11	Bnaive SDC1
7.91207e-74	0.344404	0.489	0.264	4.79962e-69	2	TRAF3	Bnaive SDC1
4.07392e-73	0.382837	0.563	0.323	2.47132e-68	2	PLP2	Bnaive SDC1
1.09063e-72	0.301757	0.398	0.191	6.61597e-68	2	RALA	Bnaive SDC1
3.40401e-72	0.426983	0.358	0.166	2.06494e-67	2	IFNGR2	Bnaive SDC1
7.8932e-72	0.355384	0.881	0.744	4.78817e-67	2	RHOA	Bnaive SDC1
4.0243e-69	0.332706	0.683	0.444	2.44122e-64	2	ARID5B	Bnaive SDC1
1.62833e-68	0.306791	0.413	0.206	9.87776e-64	2	STK24	Bnaive SDC1
4.63383e-68	0.311963	0.317	0.141	2.81097e-63	2	ELK3	Bnaive SDC1
5.0164e-68	0.310535	0.342	0.157	3.04305e-63	2	PAK1	Bnaive SDC1
1.30409e-67	0.315911	0.547	0.316	7.91085e-63	2	ANXA7	Bnaive SDC1
1.37446e-67	0.416505	0.52	0.303	8.33773e-63	2	TUBA1C	Bnaive SDC1
8.23716e-67	0.343802	0.486	0.277	4.99682e-62	2	ZC3H7A	Bnaive SDC1
3.62654e-66	0.324495	0.491	0.273	2.19993e-61	2	FLNA	Bnaive SDC1
3.82636e-65	0.331162	0.76	0.561	2.32114e-60	2	CDC42SE2	Bnaive SDC1
2.01311e-64	0.300495	0.967	0.921	1.22119e-59	2	HLA-DQB1	Bnaive SDC1
3.33896e-64	0.327043	0.586	0.36	2.02548e-59	2	RUNX3	Bnaive SDC1
2.76646e-62	0.303515	0.461	0.254	1.67819e-57	2	PITPNB	Bnaive SDC1
3.24205e-62	0.462508	0.617	0.39	1.96669e-57	2	TXN	Bnaive SDC1
4.20455e-62	0.312421	0.529	0.308	2.55056e-57	2	SETD5	Bnaive SDC1
5.25817e-62	0.310179	0.496	0.281	3.18971e-57	2	ZNF267	Bnaive SDC1
1.30808e-61	0.313834	0.597	0.381	7.93505e-57	2	PAFAH1B1	Bnaive SDC1
1.07541e-60	0.306977	0.371	0.186	6.52364e-56	2	AFF1	Bnaive SDC1
4.12615e-60	0.304732	0.375	0.191	2.503e-55	2	AL157777.1	Bnaive SDC1
1.23956e-59	0.310594	0.344	0.168	7.51939e-55	2	RHOF	Bnaive SDC1
6.38125e-59	0.321562	0.463	0.265	3.87099e-54	2	DENND4A	Bnaive SDC1
9.49289e-57	0.374003	0.449	0.264	5.75858e-52	2	TES	Bnaive SDC1
4.39136e-56	0.632589	0.712	0.541	2.66389e-51	2	ATP1B3	Bnaive SDC1
8.07105e-56	0.353065	0.568	0.372	4.89606e-51	2	MYH9	Bnaive SDC1
1.83095e-55	0.33427	0.889	0.747	1.11069e-50	2	KLF6	Bnaive SDC1
1.58951e-52	0.310703	0.484	0.291	9.64226e-48	2	SUPT5H	Bnaive SDC1
1.63028e-49	0.364729	0.516	0.327	9.88961e-45	2	PELI1	Bnaive SDC1
9.68711e-46	0.308905	0.766	0.627	5.87639e-41	2	AKAP13	Bnaive SDC1
2.24616e-44	0.324593	0.653	0.477	1.36257e-39	2	TNFRSF13C	Bnaive SDC1
2.37354e-44	0.326531	0.506	0.327	1.43983e-39	2	ZEB2	Bnaive SDC1
3.95392e-42	0.324943	0.87	0.834	2.39852e-37	2	SMAP2	Bnaive SDC1
2.66635e-37	0.331691	0.85	0.748	1.61746e-32	2	GAPDH	Bnaive SDC1
7.49402e-14	0.544106	0.391	0.307	4.54602e-09	2	IGLC3	Bnaive SDC1
1.74535e-07	0.328913	0.4	0.34	0.0105877	2	TUBA1B	Bnaive SDC1
0	1.48539	0.968	0.578	0	3	HSPA1A	Bmem
0	1.31803	0.932	0.434	0	3	DNAJA1P3	Bmem
0	1.29523	0.962	0.516	0	3	HSPH1	Bmem
0	1.22537	0.749	0.187	0	3	HSPA6	Bmem
0	1.21618	0.924	0.318	0	3	HSPA1B	Bmem
0	1.21174	0.98	0.411	0	3	DNAJB1	Bmem
0	1.16898	0.999	0.951	0	3	HSP90AA1	Bmem
0	1.14976	0.979	0.54	0	3	DNAJA1	Bmem
0	1.10948	0.986	0.781	0	3	HSPE1	Bmem
0	1.05776	0.986	0.793	0	3	HSPD1	Bmem
0	1.00119	0.888	0.335	0	3	MRPL18	Bmem
0	0.969685	0.686	0.161	0	3	BAG3	Bmem
0	0.943731	0.99	0.8	0	3	HSPA8	Bmem
0	0.918732	0.883	0.4	0	3	CHORDC1	Bmem
0	0.863632	0.904	0.397	0	3	AHSA1	Bmem
0	0.851884	0.789	0.247	0	3	DEDD2	Bmem
0	0.831886	0.9	0.435	0	3	CACYBP	Bmem
0	0.828903	0.962	0.71	0	3	AL355615.1	Bmem
0	0.827716	0.966	0.78	0	3	HSP90AB2P	Bmem
0	0.785582	0.957	0.77	0	3	HSP90AB1	Bmem
0	0.783469	0.993	0.901	0	3	UBB	Bmem
6.11437e-306	0.759211	0.835	0.375	3.7091e-301	3	STIP1	Bmem
3.84997e-298	0.927553	0.774	0.295	2.33547e-293	3	ZFAND2A	Bmem
1.13844e-276	0.575671	0.521	0.132	6.90598e-272	3	DNAJB4	Bmem
1.53805e-266	0.634466	0.475	0.117	9.3301e-262	3	DNAJA4	Bmem
1.22313e-251	0.74008	0.941	0.6	7.41976e-247	3	FOSB	Bmem
4.18781e-241	0.709062	0.941	0.665	2.54041e-236	3	DNAJB6	Bmem
3.06499e-237	0.670976	0.746	0.321	1.85928e-232	3	CKS2	Bmem
3.69983e-227	0.626891	0.645	0.241	2.24439e-222	3	AC005841.1	Bmem
1.50748e-210	0.467872	0.539	0.169	9.1447e-206	3	CCDC117	Bmem
2.81131e-208	0.71858	0.906	0.561	1.7054e-203	3	PMAIP1	Bmem
8.64015e-207	0.790902	0.741	0.347	5.24129e-202	3	ANKRD37	Bmem
1.30956e-195	0.597211	0.754	0.373	7.94404e-191	3	HSPA4	Bmem
1.89469e-189	0.583332	0.842	0.477	1.14935e-184	3	TCP1	Bmem
1.20918e-185	0.594181	0.938	0.722	7.33513e-181	3	EIF5	Bmem
6.81978e-184	0.373723	0.319	0.073	4.13701e-179	3	CD1C	Bmem
1.15042e-181	0.56369	0.764	0.379	6.97869e-177	3	BST2	Bmem
1.78134e-179	0.815692	0.953	0.732	1.0806e-174	3	CD69	Bmem
1.34248e-178	0.520868	0.74	0.333	8.14375e-174	3	DDX3Y	Bmem
1.03143e-177	0.515798	0.749	0.369	6.25687e-173	3	HSP90AB4P	Bmem
1.91843e-176	0.600125	0.842	0.486	1.16376e-171	3	BCAS2	Bmem
1.2178e-170	0.556553	0.482	0.167	7.38741e-166	3	TNFSF9	Bmem
5.43065e-167	0.579196	0.543	0.216	3.29434e-162	3	MRPS6	Bmem
2.66596e-166	0.839277	0.517	0.182	1.61723e-161	3	HSPA2	Bmem
7.82596e-165	0.651173	0.811	0.47	4.74738e-160	3	EIF4A3	Bmem
9.41514e-161	0.48712	0.878	0.469	5.71141e-156	3	RPS4Y1	Bmem
2.5744e-158	0.598886	0.582	0.252	1.56168e-153	3	LINC01857	Bmem
4.07691e-150	0.350231	0.421	0.136	2.47313e-145	3	CD27	Bmem
5.92266e-150	0.674283	0.761	0.426	3.5928e-145	3	RGS2	Bmem
4.32029e-145	0.41836	0.975	0.939	2.62077e-140	3	JUND	Bmem
9.56634e-135	0.562773	0.691	0.379	5.80313e-130	3	GTF2B	Bmem
1.35e-134	0.630268	0.83	0.537	8.18939e-130	3	LGALS1	Bmem
2.78791e-134	0.653199	0.815	0.541	1.6912e-129	3	ZNF331	Bmem
3.49947e-133	0.503753	0.894	0.678	2.12285e-128	3	PTGES3	Bmem
4.28414e-131	0.44254	0.684	0.346	2.59885e-126	3	ARHGAP24	Bmem
1.59444e-129	0.394638	0.446	0.166	9.67217e-125	3	FKBP4	Bmem
2.7813e-125	0.3311	0.998	0.994	1.68719e-120	3	MT-RNR2	Bmem
3.15024e-124	0.663015	0.819	0.51	1.911e-119	3	HSPB1	Bmem
9.62139e-122	0.438885	0.681	0.36	5.83653e-117	3	OSER1	Bmem
3.62957e-121	0.437795	0.767	0.459	2.20177e-116	3	CCT3	Bmem
6.67395e-115	0.45165	0.318	0.104	4.04855e-110	3	DOK2	Bmem
1.01053e-113	0.502703	0.85	0.586	6.13009e-109	3	DYNLL1	Bmem
5.51405e-110	0.358765	0.482	0.208	3.34494e-105	3	AC013410.1	Bmem
1.38954e-109	0.425866	0.663	0.353	8.42925e-105	3	NUDC	Bmem
1.95892e-109	0.502533	0.936	0.742	1.18832e-104	3	KLF6	Bmem
6.74176e-106	0.425145	0.68	0.378	4.08969e-101	3	ZFAND5	Bmem
1.37524e-105	0.396496	0.802	0.499	8.3425e-101	3	CCT4	Bmem
1.92061e-105	0.448333	0.602	0.312	1.16508e-100	3	ZC3HAV1	Bmem
7.62679e-102	0.418444	0.896	0.692	4.62656e-97	3	SOD1	Bmem
5.87499e-99	0.313581	0.36	0.135	3.56388e-94	3	JMJD6	Bmem
2.01406e-97	0.472358	0.925	0.794	1.22177e-92	3	SRSF7	Bmem
3.16757e-92	0.370875	0.409	0.174	1.92151e-87	3	CDC42EP3	Bmem
1.39381e-91	0.426415	0.414	0.178	8.4551e-87	3	ATF3	Bmem
3.25961e-91	0.315338	0.999	0.986	1.97735e-86	3	H3-3B	Bmem
4.13089e-89	0.40487	0.867	0.634	2.50588e-84	3	PPP1R15A	Bmem
4.55567e-87	0.368419	0.964	0.809	2.76356e-82	3	YPEL5	Bmem
1.17407e-85	0.339032	0.453	0.209	7.12217e-81	3	RIPK2	Bmem
8.66147e-83	0.368194	0.693	0.421	5.25422e-78	3	CCDC59	Bmem
3.41306e-81	0.548772	0.488	0.245	2.07043e-76	3	ISG15	Bmem
3.04587e-77	0.365915	0.793	0.547	1.84769e-72	3	CLK1	Bmem
3.35466e-77	0.382926	0.622	0.358	2.035e-72	3	TWISTNB	Bmem
1.68775e-72	0.422909	0.761	0.537	1.02382e-67	3	ATP1B3	Bmem
2.54849e-72	0.363799	0.541	0.292	1.54597e-67	3	MIR29B2CHG	Bmem
1.54782e-70	0.342795	0.824	0.585	9.38938e-66	3	H4C3	Bmem
1.10847e-69	0.386919	0.904	0.676	6.7242e-65	3	NR4A2	Bmem
4.28034e-68	0.302637	0.671	0.402	2.59654e-63	3	SP110	Bmem
1.30499e-67	0.353809	0.81	0.568	7.91634e-63	3	RASGEF1B	Bmem
2.71857e-65	0.377753	0.713	0.497	1.64914e-60	3	ARL4A	Bmem
4.35598e-65	0.308909	0.746	0.496	2.64243e-60	3	MORF4L2	Bmem
1.37721e-64	0.358965	0.687	0.44	8.35441e-60	3	CTSZ	Bmem
6.15348e-64	0.430928	0.83	0.605	3.73282e-59	3	DUSP1	Bmem
9.16339e-63	0.363412	0.84	0.657	5.5587e-58	3	PRDX1	Bmem
5.00462e-61	0.331928	0.956	0.894	3.0359e-56	3	CXCR4	Bmem
4.37162e-57	0.491203	0.994	0.976	2.65191e-52	3	UBC	Bmem
1.36686e-51	0.301763	0.939	0.822	8.29166e-47	3	JUNB	Bmem
1.70371e-51	0.338845	0.832	0.634	1.0335e-46	3	TUBA1A	Bmem
1.95552e-51	0.311027	0.847	0.692	1.18626e-46	3	BTG1	Bmem
6.97675e-47	0.310111	0.66	0.441	4.23224e-42	3	DUSP2	Bmem
2.64371e-46	0.347423	0.545	0.341	1.60373e-41	3	CHMP1B-AS1	Bmem
1.02582e-36	0.310181	0.321	0.178	6.22282e-32	3	GLA	Bmem
0	1.67462	0.985	0.412	0	4	DNAJB1	Bnaive
0	1.5356	0.816	0.181	0	4	HSPA6	Bnaive
0	1.4339	0.975	0.578	0	4	HSPA1A	Bnaive
0	1.41898	0.947	0.318	0	4	HSPA1B	Bnaive
0	1.23242	0.991	0.781	0	4	HSPE1	Bnaive
0	1.21984	1	0.951	0	4	HSP90AA1	Bnaive
0	1.20345	0.963	0.517	0	4	HSPH1	Bnaive
0	1.1591	0.947	0.432	0	4	CACYBP	Bnaive
0	1.15588	0.878	0.337	0	4	MRPL18	Bnaive
0	1.14576	0.99	0.793	0	4	HSPD1	Bnaive
0	1.11947	0.832	0.29	0	4	ZFAND2A	Bnaive
0	1.04237	0.704	0.16	0	4	BAG3	Bnaive
0	1.00131	0.946	0.434	0	4	DNAJA1P3	Bnaive
0	0.962441	0.968	0.542	0	4	DNAJA1	Bnaive
0	0.958321	0.687	0.233	0	4	CLEC2B	Bnaive
0	0.905564	0.804	0.247	0	4	DEDD2	Bnaive
0	0.899523	0.894	0.4	0	4	AHSA1	Bnaive
0	0.858572	0.844	0.375	0	4	STIP1	Bnaive
0	0.816627	0.986	0.801	0	4	HSPA8	Bnaive
0	0.779731	0.692	0.237	0	4	AC005841.1	Bnaive
0	0.727824	0.669	0.145	0	4	TCL1A	Bnaive
0	0.697148	0.75	0.254	0	4	FCER2	Bnaive
0	0.685339	0.586	0.165	0	4	CCDC117	Bnaive
0	0.58644	0.801	0.253	0	4	IGHD	Bnaive
7.39624e-280	0.88635	0.898	0.502	4.48671e-275	4	HSPB1	Bnaive
1.45867e-262	0.775821	0.55	0.164	8.84859e-258	4	ATF3	Bnaive
1.05144e-260	0.544453	0.405	0.088	6.37822e-256	4	HMCES	Bnaive
5.80311e-255	0.721989	0.972	0.78	3.52028e-250	4	HSP90AB2P	Bnaive
1.92069e-248	0.712839	0.939	0.713	1.16513e-243	4	AL355615.1	Bnaive
4.88241e-238	0.552235	0.525	0.158	2.96177e-233	4	FKBP4	Bnaive
3.91364e-235	0.658615	0.453	0.121	2.37409e-230	4	DNAJA4	Bnaive
9.91764e-234	0.707045	0.769	0.38	6.01624e-229	4	BST2	Bnaive
9.73507e-233	0.556527	0.49	0.137	5.90549e-228	4	DNAJB4	Bnaive
2.16388e-227	0.677545	0.766	0.373	1.31266e-222	4	HSPA4	Bnaive
1.39938e-224	0.429752	0.969	0.445	8.48893e-220	4	IGHM	Bnaive
5.40178e-222	0.69894	0.806	0.382	3.27683e-217	4	YBX3	Bnaive
3.10956e-218	0.504013	0.319	0.063	1.88632e-213	4	SERPINH1	Bnaive
1.01275e-207	0.617211	0.962	0.77	6.14352e-203	4	HSP90AB1	Bnaive
4.30962e-206	0.651587	0.792	0.411	2.6143e-201	4	CHORDC1	Bnaive
1.36402e-198	0.334752	1	0.999	8.27442e-194	4	RPS19	Bnaive
2.80653e-195	0.687101	0.881	0.565	1.7025e-190	4	PMAIP1	Bnaive
4.27618e-192	0.743381	0.826	0.489	2.59402e-187	4	BCAS2	Bnaive
5.50004e-188	0.745883	0.955	0.733	3.33643e-183	4	CD69	Bnaive
6.2356e-183	0.517525	0.528	0.182	3.78264e-178	4	HSPA2	Bnaive
1.25077e-179	0.521315	0.617	0.249	7.58744e-175	4	IL4R	Bnaive
4.88136e-178	0.549823	0.893	0.469	2.96113e-173	4	RPS4Y1	Bnaive
6.42221e-165	0.498871	0.55	0.214	3.89584e-160	4	CD72	Bnaive
1.67221e-160	0.578298	0.796	0.483	1.0144e-155	4	TCP1	Bnaive
6.23033e-160	0.471295	0.99	0.902	3.77944e-155	4	UBB	Bnaive
4.98533e-159	0.44735	0.376	0.113	3.0242e-154	4	ATP6V0A1	Bnaive
2.29775e-157	0.614766	0.516	0.204	1.39386e-152	4	STAG3	Bnaive
4.32004e-154	0.546454	0.907	0.63	2.62062e-149	4	PPP1R15A	Bnaive
1.03661e-148	0.527144	0.9	0.671	6.28826e-144	4	DNAJB6	Bnaive
5.05843e-145	0.449244	0.47	0.177	3.06855e-140	4	EIF1AY	Bnaive
1.57399e-141	0.355231	0.999	0.995	9.54814e-137	4	MTRNR2L12	Bnaive
5.96262e-139	0.323391	0.302	0.079	3.61704e-134	4	CD200	Bnaive
4.35185e-137	0.370514	0.692	0.334	2.63992e-132	4	FCRL1	Bnaive
1.95636e-132	0.5253	0.905	0.727	1.18677e-127	4	EIF5	Bnaive
4.21326e-129	0.329119	0.333	0.101	2.55584e-124	4	SESN1	Bnaive
2.08326e-128	0.521636	0.667	0.362	1.26375e-123	4	OSER1	Bnaive
2.17494e-128	0.546402	0.649	0.333	1.31936e-123	4	CKS2	Bnaive
2.14032e-127	0.396395	0.914	0.604	1.29836e-122	4	FOSB	Bnaive
6.65311e-127	0.517004	0.862	0.629	4.03591e-122	4	TRA2B	Bnaive
7.82574e-124	0.372609	0.391	0.138	4.74725e-119	4	RNASE6	Bnaive
1.12242e-122	0.417779	0.517	0.221	6.80885e-118	4	EAF2	Bnaive
1.20608e-121	0.56073	0.714	0.421	7.3163e-117	4	TNFAIP3	Bnaive
2.76358e-120	0.532852	0.567	0.277	1.67644e-115	4	OTUD1	Bnaive
1.59188e-118	0.409139	0.679	0.341	9.65664e-114	4	DDX3Y	Bnaive
5.1893e-118	0.582206	0.812	0.542	3.14793e-113	4	ZNF331	Bnaive
6.3776e-114	0.402757	0.355	0.128	3.86878e-109	4	ZNF669	Bnaive
1.64018e-112	0.397105	0.317	0.105	9.94963e-108	4	DOK2	Bnaive
3.50736e-110	0.527558	0.444	0.193	2.12764e-105	4	GPR18	Bnaive
4.02659e-109	0.41996	0.559	0.278	2.44261e-104	4	GYPC	Bnaive
1.4846e-108	0.52387	0.742	0.479	9.00588e-104	4	EIF4A3	Bnaive
3.5118e-106	0.375197	0.989	0.937	2.13033e-101	4	JUND	Bnaive
2.46583e-103	0.436765	0.625	0.358	1.49582e-98	4	NUDC	Bnaive
1.36317e-102	0.444567	0.593	0.32	8.26927e-98	4	SNAP23	Bnaive
1.36325e-99	0.395884	0.433	0.19	8.26973e-95	4	ABHD3	Bnaive
3.86051e-96	0.424045	0.726	0.465	2.34186e-91	4	CCT3	Bnaive
6.89283e-96	0.364956	0.475	0.216	4.18133e-91	4	TSPAN13	Bnaive
2.23445e-92	0.481063	0.645	0.389	1.35546e-87	4	TNFAIP8	Bnaive
1.73455e-89	0.648284	0.315	0.121	1.05221e-84	4	CCL4	Bnaive
5.93591e-89	0.424135	0.748	0.505	3.60084e-84	4	CCT4	Bnaive
6.08003e-87	0.41686	0.877	0.695	3.68827e-82	4	SOD1	Bnaive
1.27909e-85	0.42167	0.873	0.69	7.75919e-81	4	BTG1	Bnaive
7.48028e-85	0.57211	0.506	0.278	4.53769e-80	4	NUDT4	Bnaive
7.89556e-83	0.364698	0.706	0.443	4.7896e-78	4	HLA-DMB	Bnaive
3.23504e-81	0.420576	0.801	0.593	1.96244e-76	4	STK17A	Bnaive
1.09432e-80	0.301627	0.436	0.202	6.63836e-76	4	SNX29	Bnaive
9.54852e-80	0.368761	0.627	0.384	5.79233e-75	4	HSP90AB4P	Bnaive
1.30682e-79	0.320019	0.368	0.159	7.92743e-75	4	ABRACL	Bnaive
8.9878e-79	0.354904	0.409	0.19	5.45218e-74	4	PHACTR1	Bnaive
6.14762e-78	0.445048	0.579	0.338	3.72927e-73	4	CHMP1B-AS1	Bnaive
1.24472e-77	0.345558	0.433	0.214	7.55073e-73	4	AC013410.1	Bnaive
4.32858e-77	0.361724	0.486	0.251	2.6258e-72	4	CEMIP2	Bnaive
1.21604e-76	0.34197	0.469	0.238	7.37675e-72	4	PIK3IP1	Bnaive
4.05458e-74	0.355714	0.458	0.237	2.45959e-69	4	LSM2	Bnaive
9.01503e-74	0.394233	0.767	0.551	5.4687e-69	4	CLK1	Bnaive
2.10977e-73	0.342786	0.538	0.302	1.27983e-68	4	CCDC85B	Bnaive
8.16398e-73	0.3372	0.414	0.205	4.95244e-68	4	TRAPPC2B	Bnaive
9.50701e-73	0.437919	0.391	0.189	5.76714e-68	4	DUSP5	Bnaive
1.0655e-72	0.329331	0.358	0.163	6.46356e-68	4	KBTBD8	Bnaive
2.40203e-72	0.318143	0.485	0.256	1.45712e-67	4	SNX5	Bnaive
2.78011e-71	0.3347	0.425	0.213	1.68647e-66	4	DNAJB9	Bnaive
1.7592e-70	0.308008	0.998	0.976	1.06717e-65	4	FTL	Bnaive
1.13538e-69	0.320239	0.641	0.392	6.88744e-65	4	GMFG	Bnaive
5.68471e-69	0.372087	0.719	0.5	3.44846e-64	4	MORF4L2	Bnaive
2.30941e-68	0.315743	0.358	0.166	1.40093e-63	4	RAB30-DT	Bnaive
2.66901e-63	0.36565	0.533	0.324	1.61907e-58	4	ZCCHC10	Bnaive
8.2759e-63	0.43663	0.808	0.637	5.02033e-58	4	TUBA1A	Bnaive
7.65614e-61	0.306784	0.405	0.211	4.64437e-56	4	TSPAN33	Bnaive
1.49161e-60	0.320093	0.63	0.409	9.04842e-56	4	MARCKSL1	Bnaive
2.78318e-59	0.373236	0.991	0.976	1.68833e-54	4	UBC	Bnaive
6.17152e-58	0.3832	0.457	0.249	3.74377e-53	4	ISG15	Bnaive
2.12058e-55	0.30336	0.818	0.607	1.28639e-50	4	DUSP1	Bnaive
4.32354e-55	0.319921	0.814	0.614	2.62275e-50	4	ISG20	Bnaive
1.12622e-54	0.448422	0.719	0.55	6.83188e-50	4	LGALS1	Bnaive
1.05414e-53	0.345694	0.623	0.417	6.39462e-49	4	NFKBIZ	Bnaive
2.38959e-53	0.355026	0.781	0.594	1.44958e-48	4	DYNLL1	Bnaive
2.25633e-52	0.304749	0.304	0.146	1.36873e-47	4	CKAP2	Bnaive
1.56033e-51	0.308656	0.514	0.316	9.46527e-47	4	TSPYL2	Bnaive
1.61312e-51	0.328323	0.422	0.24	9.7855e-47	4	WDR45B	Bnaive
1.62756e-51	0.326966	0.731	0.546	9.87308e-47	4	SBDS	Bnaive
6.93974e-51	0.343859	0.594	0.389	4.20979e-46	4	ZFAND5	Bnaive
3.49493e-50	0.307868	0.706	0.517	2.12009e-45	4	NOP10	Bnaive
4.87714e-50	0.338446	0.567	0.382	2.95857e-45	4	MRFAP1	Bnaive
1.23479e-47	0.300096	0.603	0.402	7.49049e-43	4	GPX1	Bnaive
7.82356e-45	0.354432	0.578	0.407	4.74593e-40	4	SOD2	Bnaive
8.93964e-45	0.34457	0.652	0.49	5.42296e-40	4	ZNF706	Bnaive
6.0766e-44	0.413585	0.422	0.259	3.68618e-39	4	ZNRD1	Bnaive
2.375e-42	0.313867	0.497	0.324	1.44072e-37	4	ZC3HAV1	Bnaive
5.28315e-41	0.310063	0.597	0.433	3.20487e-36	4	CCDC59	Bnaive
9.64481e-40	0.302917	0.419	0.262	5.85073e-35	4	BTG3	Bnaive
2.10582e-38	0.310698	0.548	0.37	1.27743e-33	4	ANKRD37	Bnaive
6.05289e-35	0.307519	0.455	0.305	3.67181e-30	4	SELENOW	Bnaive
1.29391e-18	0.33069	0.483	0.36	7.8491e-14	4	ID3	Bnaive
1.75982e-278	0.794411	0.981	0.911	1.06754e-273	5	CD52	B1 ITGAX
2.41342e-261	0.866556	0.814	0.365	1.46403e-256	5	RIPOR2	B1 ITGAX
8.33464e-258	0.871036	0.869	0.406	5.05596e-253	5	CD79B	B1 ITGAX
1.64775e-205	0.705313	0.534	0.164	9.9956e-201	5	SCIMP	B1 ITGAX
2.4283e-203	0.529608	0.338	0.063	1.47306e-198	5	S100A9	B1 ITGAX
5.68992e-200	0.855282	0.877	0.524	3.45162e-195	5	TXNIP	B1 ITGAX
8.63793e-190	0.341229	0.992	0.999	5.23994e-185	5	RPL41	B1 ITGAX
5.2779e-189	0.496663	0.307	0.057	3.20168e-184	5	SEMA4B	B1 ITGAX
4.4001e-173	0.885715	0.726	0.394	2.66919e-168	5	PLAC8	B1 ITGAX
1.9543e-162	0.502066	0.995	0.993	1.18552e-157	5	TMSB10	B1 ITGAX
3.13784e-162	0.631278	0.981	0.927	1.90348e-157	5	MS4A1	B1 ITGAX
7.91358e-161	0.386234	0.992	0.997	4.80053e-156	5	AC004086.1	B1 ITGAX
8.63046e-154	0.599947	0.362	0.097	5.23541e-149	5	IGHG2	B1 ITGAX
4.87372e-148	0.738948	0.908	0.679	2.95649e-143	5	KLF2	B1 ITGAX
8.78908e-148	0.62016	0.541	0.212	5.33163e-143	5	ADD3	B1 ITGAX
4.93275e-138	0.605431	0.653	0.303	2.99231e-133	5	MARCHF1	B1 ITGAX
1.20664e-128	0.847783	0.543	0.24	7.31971e-124	5	S100A4	B1 ITGAX
1.39608e-128	0.314088	0.992	0.998	8.46888e-124	5	RPS29	B1 ITGAX
2.6287e-126	0.726512	0.903	0.855	1.59462e-121	5	LTB	B1 ITGAX
3.99334e-121	0.556176	0.568	0.256	2.42244e-116	5	CXXC5	B1 ITGAX
3.64115e-113	0.587601	0.306	0.085	2.2088e-108	5	AC245014.3	B1 ITGAX
9.4091e-110	0.499953	0.452	0.178	5.70775e-105	5	TBC1D10C	B1 ITGAX
3.25719e-109	0.60892	0.732	0.466	1.97588e-104	5	LSP1	B1 ITGAX
2.07759e-108	0.566813	0.456	0.185	1.26031e-103	5	FCRLA	B1 ITGAX
1.79858e-105	0.404565	0.995	0.995	1.09106e-100	5	TMSB4X	B1 ITGAX
3.00102e-104	0.855508	0.551	0.289	1.82048e-99	5	ITGB1	B1 ITGAX
1.31402e-102	0.537915	0.88	0.736	7.97108e-98	5	SH3BGRL3	B1 ITGAX
2.33733e-102	0.381123	0.319	0.099	1.41787e-97	5	TLR10	B1 ITGAX
3.00099e-102	0.504587	0.712	0.406	1.82046e-97	5	SP110	B1 ITGAX
1.84359e-101	0.53121	0.32	0.101	1.11836e-96	5	FCRL3	B1 ITGAX
5.243e-100	0.349726	0.969	0.972	3.18051e-95	5	RPL22	B1 ITGAX
1.6937e-96	0.539258	0.863	0.803	1.02744e-91	5	ATP5F1EP2	B1 ITGAX
5.92708e-94	0.598591	0.741	0.484	3.59548e-89	5	S100A6	B1 ITGAX
2.58649e-92	0.418352	0.967	0.987	1.56902e-87	5	MTCO1P2	B1 ITGAX
9.23281e-90	0.544414	0.535	0.272	5.60081e-85	5	PTPN6	B1 ITGAX
1.03307e-87	0.54132	0.679	0.421	6.26683e-83	5	POU2F2	B1 ITGAX
6.37373e-87	0.431658	0.91	0.791	3.86643e-82	5	PTPRC	B1 ITGAX
4.35011e-86	0.520559	0.737	0.506	2.63887e-81	5	COTL1	B1 ITGAX
5.97406e-85	0.521211	0.623	0.362	3.62399e-80	5	NAPSB	B1 ITGAX
3.54496e-83	0.49319	0.544	0.287	2.15044e-78	5	CSK	B1 ITGAX
5.98881e-83	0.459285	0.394	0.164	3.63293e-78	5	AIM2	B1 ITGAX
7.24098e-83	0.491429	0.41	0.177	4.39253e-78	5	NBPF19	B1 ITGAX
2.47236e-81	0.527612	0.545	0.302	1.49978e-76	5	RALGPS2	B1 ITGAX
4.18777e-81	0.462172	0.561	0.305	2.54039e-76	5	FRG1HP	B1 ITGAX
1.47526e-80	0.445004	0.399	0.167	8.94921e-76	5	FCRL2	B1 ITGAX
4.36008e-80	0.447696	0.486	0.238	2.64491e-75	5	LY6E	B1 ITGAX
1.05118e-79	0.553059	0.464	0.227	6.37665e-75	5	NBPF9	B1 ITGAX
1.07904e-77	0.446525	0.915	0.917	6.54565e-73	5	MTCO1P42	B1 ITGAX
3.97995e-75	0.428314	0.402	0.178	2.41431e-70	5	PRKCB	B1 ITGAX
4.76661e-75	0.391444	0.936	0.824	2.89152e-70	5	TSC22D3	B1 ITGAX
1.57278e-74	0.462935	0.581	0.332	9.54081e-70	5	AC134669.1	B1 ITGAX
2.65812e-74	0.421049	0.387	0.166	1.61247e-69	5	TCF3	B1 ITGAX
1.06626e-73	0.389166	0.413	0.184	6.46815e-69	5	ARL6IP5	B1 ITGAX
3.73008e-73	0.439095	0.83	0.694	2.26274e-68	5	AL138963.3	B1 ITGAX
2.29306e-72	0.426958	0.316	0.124	1.39102e-67	5	NBPF10	B1 ITGAX
1.26856e-70	0.441544	0.583	0.345	7.69533e-66	5	YPEL3	B1 ITGAX
1.32519e-70	0.456802	0.621	0.384	8.03886e-66	5	PSMB9	B1 ITGAX
2.16754e-68	0.428204	0.55	0.316	1.31487e-63	5	PCED1B-AS1	B1 ITGAX
5.69176e-68	0.366337	0.342	0.142	3.45273e-63	5	SSBP4	B1 ITGAX
6.43477e-67	0.412772	0.537	0.3	3.90346e-62	5	ATM	B1 ITGAX
1.03213e-66	0.438203	0.653	0.44	6.26113e-62	5	EVI2B	B1 ITGAX
5.86232e-66	0.441187	0.542	0.308	3.5562e-61	5	LBH	B1 ITGAX
2.99214e-64	0.417438	0.845	0.694	1.81509e-59	5	LIMD2	B1 ITGAX
6.1426e-63	0.493491	0.519	0.298	3.72622e-58	5	FGD2	B1 ITGAX
3.5078e-62	0.502206	0.391	0.19	2.1279e-57	5	IGHG3	B1 ITGAX
1.12453e-60	0.398655	0.852	0.797	6.82164e-56	5	RPS17	B1 ITGAX
1.31921e-59	0.385909	0.429	0.223	8.00257e-55	5	VOPP1	B1 ITGAX
1.15744e-57	0.334656	0.331	0.147	7.02128e-53	5	PHKB	B1 ITGAX
1.33179e-57	0.391057	0.574	0.36	8.07889e-53	5	PTP4A2	B1 ITGAX
3.01562e-55	0.463817	0.392	0.202	1.82933e-50	5	ITGB2	B1 ITGAX
3.11251e-55	0.396505	0.525	0.313	1.88811e-50	5	SMARCB1	B1 ITGAX
8.25404e-55	0.350156	0.364	0.173	5.00707e-50	5	TRAF3IP3	B1 ITGAX
4.51795e-54	0.350972	0.301	0.132	2.74068e-49	5	MAP4K1	B1 ITGAX
2.44619e-53	0.785423	0.893	0.776	1.48391e-48	5	AD000090.1	B1 ITGAX
7.74412e-53	0.331515	0.396	0.203	4.69774e-48	5	CIAO2A	B1 ITGAX
1.06078e-52	0.316697	0.888	0.796	6.43493e-48	5	ARHGDIB	B1 ITGAX
1.75652e-52	0.36784	0.433	0.237	1.06554e-47	5	DBNL	B1 ITGAX
1.85837e-52	0.366839	0.754	0.491	1.12733e-47	5	RPS4Y1	B1 ITGAX
2.6101e-52	0.324971	0.41	0.208	1.58334e-47	5	ETS1	B1 ITGAX
1.08927e-50	0.366896	0.608	0.402	6.60773e-46	5	GMFG	B1 ITGAX
3.12098e-50	0.394433	0.446	0.248	1.89325e-45	5	MTSS1	B1 ITGAX
1.17692e-49	0.342335	0.876	0.815	7.13942e-45	5	TPM3	B1 ITGAX
1.4422e-49	0.408504	0.509	0.317	8.74869e-45	5	MEF2A	B1 ITGAX
1.53885e-49	0.321394	0.335	0.16	9.335e-45	5	SCP2	B1 ITGAX
5.31126e-49	0.637528	0.759	0.586	3.22192e-44	5	CRIP1	B1 ITGAX
9.28708e-49	0.326756	0.428	0.23	5.63373e-44	5	IRF2	B1 ITGAX
2.23954e-48	0.302907	0.322	0.152	1.35855e-43	5	IKZF3	B1 ITGAX
5.57561e-48	0.365662	0.397	0.215	3.38228e-43	5	POU2AF1	B1 ITGAX
4.75679e-46	0.316434	0.918	0.88	2.88556e-41	5	PFN1	B1 ITGAX
1.71331e-45	0.322905	0.844	0.752	1.03933e-40	5	BANK1	B1 ITGAX
1.88375e-45	0.371368	0.403	0.225	1.14272e-40	5	ARPC1B	B1 ITGAX
2.86985e-45	0.386791	0.402	0.224	1.74091e-40	5	HLA-DRB6	B1 ITGAX
1.5495e-44	0.321345	0.318	0.155	9.39958e-40	5	OSBPL10	B1 ITGAX
2.19422e-44	0.333271	0.57	0.379	1.33106e-39	5	ATP5IF1	B1 ITGAX
7.05442e-44	0.388669	0.533	0.345	4.27935e-39	5	P2RX5	B1 ITGAX
5.29903e-42	0.309024	0.475	0.289	3.2145e-37	5	TRAPPC1	B1 ITGAX
6.62921e-42	0.355375	0.617	0.448	4.02141e-37	5	HP1BP3	B1 ITGAX
1.22432e-41	0.372511	0.808	0.722	7.42699e-37	5	MT-ND5	B1 ITGAX
2.16502e-41	0.328104	0.823	0.76	1.31335e-36	5	ATP5F1E	B1 ITGAX
2.4632e-41	0.385873	0.748	0.619	1.49422e-36	5	ARGLU1	B1 ITGAX
2.57838e-41	0.316364	0.733	0.582	1.5641e-36	5	TCEA1	B1 ITGAX
6.03956e-41	0.358918	0.565	0.391	3.66372e-36	5	GTF3A	B1 ITGAX
1.0949e-40	0.317438	0.458	0.27	6.64188e-36	5	PPM1K	B1 ITGAX
1.35645e-40	0.349334	0.556	0.385	8.22849e-36	5	NDUFA3	B1 ITGAX
2.72195e-40	0.521182	0.696	0.55	1.65119e-35	5	MTCO1P3	B1 ITGAX
4.28674e-40	0.36618	0.794	0.714	2.60042e-35	5	MTCO1P53	B1 ITGAX
7.21363e-40	0.31459	0.659	0.498	4.37593e-35	5	UQCR11	B1 ITGAX
1.05848e-39	0.627464	0.585	0.409	6.42096e-35	5	IGHA1	B1 ITGAX
1.25086e-39	0.326389	0.815	0.718	7.58794e-35	5	MTCO3P12	B1 ITGAX
1.28649e-39	0.315043	0.462	0.285	7.8041e-35	5	PPP1CA	B1 ITGAX
1.30089e-39	0.442877	0.505	0.333	7.89145e-35	5	ZEB2	B1 ITGAX
8.90567e-39	0.340072	0.716	0.568	5.40236e-34	5	RAC2	B1 ITGAX
1.37593e-37	0.324964	0.688	0.529	8.34668e-33	5	ATP5ME	B1 ITGAX
1.91116e-37	0.331424	0.407	0.236	1.15935e-32	5	ITGA4	B1 ITGAX
2.60595e-37	0.343215	0.543	0.359	1.58082e-32	5	NIBAN3	B1 ITGAX
8.69983e-37	0.407307	0.516	0.358	5.27749e-32	5	CD24	B1 ITGAX
1.85571e-36	0.320057	0.534	0.35	1.12571e-31	5	IKZF1	B1 ITGAX
3.8015e-36	0.330698	0.655	0.53	2.30607e-31	5	CTSS	B1 ITGAX
5.36321e-36	0.328967	0.313	0.165	3.25343e-31	5	PARP15	B1 ITGAX
5.84514e-36	0.342143	0.541	0.369	3.54578e-31	5	ARPC5	B1 ITGAX
1.94905e-35	0.325953	0.534	0.372	1.18233e-30	5	NDUFB1	B1 ITGAX
3.61694e-35	0.327259	0.462	0.302	2.19411e-30	5	PLEKHO1	B1 ITGAX
5.63929e-35	0.313627	0.648	0.509	3.4209e-30	5	SET	B1 ITGAX
6.00462e-35	0.30826	0.471	0.298	3.64252e-30	5	CLECL1	B1 ITGAX
7.70353e-35	0.34061	0.413	0.25	4.67312e-30	5	EMB	B1 ITGAX
1.75231e-33	0.332934	0.436	0.279	1.06299e-28	5	PSAP	B1 ITGAX
3.73474e-33	0.3073	0.389	0.234	2.26557e-28	5	TSPAN3	B1 ITGAX
6.62473e-33	0.30394	0.474	0.313	4.0187e-28	5	TAOK3	B1 ITGAX
3.18107e-31	0.346967	0.512	0.357	1.9297e-26	5	CAPZB	B1 ITGAX
3.34797e-29	0.342717	0.457	0.311	2.03094e-24	5	IGHG1	B1 ITGAX
4.01114e-27	0.300167	0.561	0.418	2.43324e-22	5	SEPTIN6	B1 ITGAX
2.30406e-24	0.311836	0.435	0.306	1.39769e-19	5	PPP3CA	B1 ITGAX
3.60936e-20	0.52255	0.574	0.491	2.18951e-15	5	IGHM	B1 ITGAX
1.31783e-19	0.303078	0.324	0.215	7.99421e-15	5	FAM30A	B1 ITGAX
7.25386e-19	0.313046	0.467	0.355	4.40034e-14	5	SELL	B1 ITGAX
6.9584e-17	0.358829	0.582	0.51	4.2211e-12	5	CIB1	B1 ITGAX
2.28399e-16	0.555832	0.768	0.808	1.38551e-11	5	IGKC	B1 ITGAX
2.53936e-11	0.876229	0.504	0.486	1.54043e-06	5	IGLC2	B1 ITGAX
4.29461e-11	0.488182	0.46	0.37	2.6052e-06	5	RF00100.4	B1 ITGAX
2.62445e-10	0.394451	0.993	0.982	1.59205e-05	5	AC010970.1	B1 ITGAX
8.67486e-09	0.414772	0.313	0.264	0.000526234	5	LINC01781	B1 ITGAX
1.07407e-07	0.372099	0.638	0.644	0.00651551	5	FOS	B1 ITGAX
1.99855e-06	0.67831	0.351	0.313	0.121236	5	IGLC3	B1 ITGAX
0	1.47692	0.876	0.351	0	6	MYC	Bmem IGHA
0	1.23607	0.947	0.529	0	6	BCL2A1	Bmem IGHA
0	1.08855	0.543	0.109	0	6	EGR3	Bmem IGHA
5.05446e-288	1.16656	0.576	0.153	3.06614e-283	6	MIR155HG	Bmem IGHA
9.15367e-223	1.03689	0.767	0.369	5.5528e-218	6	SERPINB9	Bmem IGHA
6.54225e-191	0.849325	0.956	0.737	3.96866e-186	6	CCR7	Bmem IGHA
4.0578e-179	0.725056	0.958	0.666	2.46154e-174	6	SRGN	Bmem IGHA
1.6977e-176	0.72627	0.871	0.555	1.02986e-171	6	PIM3	Bmem IGHA
1.0996e-163	0.638424	0.732	0.33	6.67042e-159	6	HLA-DQA2	Bmem IGHA
1.13341e-163	0.928412	0.664	0.303	6.8755e-159	6	CD70	Bmem IGHA
2.13131e-150	0.820362	0.846	0.517	1.29289e-145	6	NR4A1	Bmem IGHA
2.25333e-150	0.69755	0.457	0.151	1.36692e-145	6	NR4A3	Bmem IGHA
5.08122e-149	0.604289	0.912	0.694	3.08237e-144	6	AL135790.1	Bmem IGHA
1.82364e-147	0.472406	0.998	0.977	1.10626e-142	6	HLA-DQA1	Bmem IGHA
7.76551e-145	0.466209	0.992	0.894	4.71071e-140	6	RPL9	Bmem IGHA
8.29069e-143	0.595071	0.493	0.178	5.0293e-138	6	SEMA7A	Bmem IGHA
7.61221e-142	0.719854	0.851	0.565	4.61772e-137	6	NFKB1	Bmem IGHA
3.38234e-139	0.618554	0.932	0.649	2.0518e-134	6	LY9	Bmem IGHA
5.09667e-135	0.713543	0.784	0.438	3.09174e-130	6	DUSP2	Bmem IGHA
2.05068e-134	0.579239	0.938	0.773	1.24398e-129	6	CD83	Bmem IGHA
6.16471e-132	0.61114	0.782	0.409	3.73963e-127	6	HLA-DRB5	Bmem IGHA
3.28489e-126	0.609393	0.942	0.68	1.99268e-121	6	NR4A2	Bmem IGHA
1.42995e-124	0.65469	0.869	0.574	8.67433e-120	6	GPR183	Bmem IGHA
2.95499e-123	0.541309	0.498	0.197	1.79256e-118	6	CD58	Bmem IGHA
7.8184e-118	0.571992	0.882	0.645	4.7428e-113	6	KDM6B	Bmem IGHA
1.20082e-117	0.54561	0.929	0.693	7.28441e-113	6	SQSTM1	Bmem IGHA
7.10622e-116	0.427201	0.974	0.955	4.31078e-111	6	HLA-A	Bmem IGHA
2.66702e-106	0.642832	0.838	0.593	1.61787e-101	6	NFKBID	Bmem IGHA
2.2172e-105	0.469816	0.704	0.351	1.34499e-100	6	HLA-DPB2	Bmem IGHA
2.58107e-104	0.676939	0.342	0.115	1.56573e-99	6	SLAMF7	Bmem IGHA
9.8903e-100	0.418735	0.998	0.895	5.99966e-95	6	EZR	Bmem IGHA
4.50975e-99	0.597248	0.76	0.492	2.7357e-94	6	SDCBP	Bmem IGHA
2.80283e-98	0.615792	0.835	0.614	1.70025e-93	6	BASP1	Bmem IGHA
1.09714e-94	0.478583	0.743	0.447	6.65544e-90	6	RELB	Bmem IGHA
1.59425e-93	0.487219	0.789	0.507	9.67103e-89	6	RHOG	Bmem IGHA
4.24019e-91	0.421225	0.945	0.798	2.57218e-86	6	RAN	Bmem IGHA
1.30275e-90	0.582226	0.583	0.311	7.90274e-86	6	IRF4	Bmem IGHA
9.12677e-90	0.542137	0.93	0.827	5.53648e-85	6	ZFP36L1	Bmem IGHA
2.41634e-89	0.453814	0.882	0.595	1.4658e-84	6	CREM	Bmem IGHA
6.63407e-89	0.558779	0.888	0.721	4.02436e-84	6	NEAT1	Bmem IGHA
5.43272e-84	0.457488	0.7	0.421	3.29559e-79	6	ATP1A1	Bmem IGHA
2.91341e-80	0.417913	0.54	0.266	1.76733e-75	6	HLA-DQB2	Bmem IGHA
9.80643e-79	0.455126	0.872	0.687	5.94878e-74	6	WSB1	Bmem IGHA
1.99514e-78	0.504898	0.378	0.16	1.21029e-73	6	RBBP8	Bmem IGHA
2.94219e-77	0.432231	0.944	0.841	1.78479e-72	6	ZFP36	Bmem IGHA
8.8871e-75	0.428102	0.796	0.566	5.39109e-70	6	COX17	Bmem IGHA
2.91124e-74	0.355996	0.934	0.8	1.76602e-69	6	SLC25A3	Bmem IGHA
2.24609e-71	0.447037	0.73	0.49	1.36252e-66	6	CMTM6	Bmem IGHA
6.45398e-71	0.441613	0.748	0.533	3.91511e-66	6	REL	Bmem IGHA
1.51702e-70	0.329816	0.32	0.124	9.20252e-66	6	B3GNT7	Bmem IGHA
3.00291e-70	0.475211	0.773	0.556	1.82163e-65	6	UBALD2	Bmem IGHA
3.1623e-70	0.517824	0.887	0.722	1.91831e-65	6	EMP3	Bmem IGHA
1.01882e-68	0.520868	0.792	0.6	6.18036e-64	6	IER2	Bmem IGHA
1.80915e-68	0.358625	0.926	0.766	1.09746e-63	6	SUB1	Bmem IGHA
7.33469e-68	0.441092	0.597	0.364	4.44937e-63	6	NAMPT	Bmem IGHA
1.35324e-67	0.415046	0.721	0.466	8.20903e-63	6	FAM177A1	Bmem IGHA
1.27216e-66	0.390556	0.422	0.2	7.71717e-62	6	NAMPTP1	Bmem IGHA
5.78818e-66	0.473428	0.722	0.48	3.51123e-61	6	CDKN1A	Bmem IGHA
3.62773e-63	0.358203	0.946	0.867	2.20066e-58	6	NCL	Bmem IGHA
9.05867e-63	0.440319	0.413	0.204	5.49517e-58	6	ZNF165	Bmem IGHA
1.44119e-62	0.441445	0.46	0.239	8.74256e-58	6	NINJ1	Bmem IGHA
2.52512e-62	0.358067	0.312	0.131	1.53179e-57	6	MRPL39	Bmem IGHA
2.56012e-62	0.377511	0.793	0.582	1.55302e-57	6	NFKB2	Bmem IGHA
2.35043e-61	0.441735	0.663	0.445	1.42582e-56	6	MAP3K8	Bmem IGHA
1.04229e-60	0.41403	0.688	0.451	6.32272e-56	6	ARID5B	Bmem IGHA
1.65952e-60	0.371646	0.802	0.605	1.0067e-55	6	YWHAE	Bmem IGHA
1.93108e-60	0.376065	0.903	0.75	1.17143e-55	6	DDX3X	Bmem IGHA
3.8474e-60	0.336221	0.872	0.707	2.33391e-55	6	RAP1B	Bmem IGHA
4.90114e-59	0.310329	0.328	0.142	2.97313e-54	6	AC010761.6	Bmem IGHA
1.34783e-58	0.327109	0.551	0.311	8.17618e-54	6	AL035078.1	Bmem IGHA
7.94e-58	0.375893	0.742	0.502	4.81656e-53	6	ADGRE5	Bmem IGHA
1.9774e-57	0.354727	0.527	0.301	1.19953e-52	6	DDX21	Bmem IGHA
1.98925e-57	0.380714	0.679	0.449	1.20672e-52	6	ARHGDIA	Bmem IGHA
3.59366e-57	0.344846	0.856	0.674	2.17999e-52	6	SYNGR2	Bmem IGHA
1.01495e-56	0.360025	0.904	0.717	6.15689e-52	6	SELENOK	Bmem IGHA
1.65472e-56	0.387104	0.743	0.529	1.00378e-51	6	NFE2L2	Bmem IGHA
4.33184e-56	0.387909	0.608	0.371	2.62778e-51	6	AC022966.1	Bmem IGHA
6.57847e-56	0.37427	0.518	0.301	3.99063e-51	6	TRAF4	Bmem IGHA
7.99832e-56	0.339655	0.881	0.731	4.85194e-51	6	SRSF2	Bmem IGHA
1.42823e-55	0.352751	0.667	0.436	8.66395e-51	6	NR1H2	Bmem IGHA
2.15098e-55	0.476804	0.619	0.398	1.30483e-50	6	TXN	Bmem IGHA
8.70905e-55	0.397919	0.593	0.377	5.28308e-50	6	PIKFYVE	Bmem IGHA
1.24687e-53	0.325864	0.843	0.656	7.56378e-49	6	SNRPG	Bmem IGHA
1.56726e-53	0.375296	0.573	0.348	9.50732e-49	6	AL096870.1	Bmem IGHA
2.64718e-53	0.370004	0.85	0.705	1.60583e-48	6	GPX4	Bmem IGHA
6.14005e-53	0.513013	0.47	0.268	3.72468e-48	6	SGK1	Bmem IGHA
7.2788e-53	0.639872	0.421	0.23	4.41546e-48	6	RGCC	Bmem IGHA
8.47074e-53	0.382802	0.465	0.259	5.13852e-48	6	SNX8	Bmem IGHA
3.20494e-52	0.338583	0.801	0.62	1.94418e-47	6	BZW1	Bmem IGHA
6.7073e-52	0.384872	0.725	0.476	4.06878e-47	6	LMNA	Bmem IGHA
7.23723e-52	0.535385	0.471	0.263	4.39025e-47	6	EGR1	Bmem IGHA
3.16885e-51	0.341791	0.513	0.295	1.92229e-46	6	SOCS3	Bmem IGHA
3.46245e-51	0.342773	0.741	0.546	2.10039e-46	6	HNRNPF	Bmem IGHA
3.21431e-50	0.371705	0.481	0.269	1.94986e-45	6	CYSTM1	Bmem IGHA
8.78047e-50	0.406397	0.502	0.296	5.32641e-45	6	CLECL1	Bmem IGHA
1.07833e-49	0.442708	0.405	0.218	6.54135e-45	6	METRNL	Bmem IGHA
4.96415e-49	0.317202	0.337	0.159	3.01135e-44	6	IGHGP	Bmem IGHA
1.69704e-47	0.36147	0.628	0.409	1.02946e-42	6	SAMSN1	Bmem IGHA
3.82726e-47	0.327606	0.68	0.466	2.32169e-42	6	EMD	Bmem IGHA
1.06018e-46	0.328148	0.769	0.593	6.43125e-42	6	H3-3A	Bmem IGHA
2.6931e-46	0.330995	0.834	0.663	1.63369e-41	6	PRDX1	Bmem IGHA
5.24413e-46	0.316981	0.65	0.452	3.1812e-41	6	ILF2	Bmem IGHA
2.39688e-45	0.454036	0.534	0.354	1.454e-40	6	SERPINB1	Bmem IGHA
3.00539e-45	0.322768	0.409	0.225	1.82313e-40	6	LPCAT1	Bmem IGHA
1.20163e-43	0.316547	0.557	0.354	7.28931e-39	6	CBWD5	Bmem IGHA
6.28478e-43	0.43322	0.565	0.369	3.81247e-38	6	PRNP	Bmem IGHA
1.484e-42	0.365123	0.52	0.334	9.00225e-38	6	AP3S1	Bmem IGHA
1.50293e-41	0.394421	0.823	0.695	9.11705e-37	6	HSP90B1	Bmem IGHA
2.89763e-41	0.340923	0.587	0.396	1.75776e-36	6	BRAF	Bmem IGHA
1.21112e-40	0.31136	0.731	0.54	7.3469e-36	6	HSPA9	Bmem IGHA
1.2241e-40	0.310002	0.402	0.225	7.42561e-36	6	LPIN1	Bmem IGHA
1.18796e-38	0.332106	0.648	0.478	7.2064e-34	6	NOP56	Bmem IGHA
2.93077e-38	0.334199	0.589	0.415	1.77786e-33	6	RAB8B	Bmem IGHA
4.51811e-38	0.344631	0.364	0.199	2.74078e-33	6	LDLRAD4	Bmem IGHA
5.18695e-36	0.324676	0.588	0.417	3.14651e-31	6	VASP	Bmem IGHA
4.34234e-32	0.304557	0.478	0.318	2.63415e-27	6	TNIP2	Bmem IGHA
6.61404e-32	0.339068	0.463	0.307	4.01221e-27	6	NABP1	Bmem IGHA
9.35686e-32	0.309237	0.549	0.387	5.67606e-27	6	KDM4B	Bmem IGHA
3.87907e-29	0.46726	0.514	0.361	2.35312e-24	6	ID3	Bmem IGHA
8.00141e-29	0.301571	0.674	0.521	4.85381e-24	6	ATF7IP	Bmem IGHA
1.21284e-26	0.300486	0.567	0.418	7.35732e-22	6	SNHG16	Bmem IGHA
1.81642e-26	0.320562	0.651	0.523	1.10188e-21	6	LITAF	Bmem IGHA
2.34992e-26	0.355369	0.413	0.27	1.42551e-21	6	INSIG1	Bmem IGHA
4.09858e-25	0.311047	0.514	0.376	2.48628e-20	6	TYMP	Bmem IGHA
0	2.05258	0.997	0.624	0	7	FOS	B IGHM
0	0.843783	0.439	0.028	0	7	AC092155.2	B IGHM
4.66719e-284	1.2109	0.99	0.823	2.83121e-279	7	TSC22D3	B IGHM
6.46282e-272	0.798841	1	0.993	3.92047e-267	7	TMSB10	B IGHM
6.47932e-253	1.00774	0.823	0.279	3.93049e-248	7	IGHD	B IGHM
2.05629e-244	1.06988	0.971	0.471	1.24739e-239	7	IGHM	B IGHM
1.98646e-242	1.22999	0.965	0.681	1.20503e-237	7	KLF2	B IGHM
5.79755e-208	0.74564	0.997	0.912	3.51691e-203	7	CD52	B IGHM
3.09933e-184	0.835855	0.87	0.417	1.88011e-179	7	CD79B	B IGHM
2.82292e-176	0.818705	0.6	0.174	1.71244e-171	7	TCL1A	B IGHM
1.57146e-174	0.614098	0.36	0.069	9.53276e-170	7	S100A9	B IGHM
4.98979e-166	0.853507	0.756	0.348	3.0269e-161	7	FCRL1	B IGHM
3.15266e-163	0.966868	0.88	0.614	1.91247e-158	7	DUSP1	B IGHM
8.64529e-160	0.563481	1	0.993	5.24441e-155	7	RPL18A	B IGHM
3.41433e-144	0.427875	1	0.996	2.0712e-139	7	AC004086.1	B IGHM
5.79836e-144	0.332759	1	0.999	3.5174e-139	7	RPL41	B IGHM
2.30522e-139	0.353418	1	0.999	1.39839e-134	7	RPS27	B IGHM
3.53204e-137	0.506998	1	0.995	2.1426e-132	7	MT-ND3	B IGHM
8.83312e-137	0.864626	0.902	0.62	5.35835e-132	7	FOSB	B IGHM
5.94094e-135	0.745387	0.566	0.219	3.60389e-130	7	HLA-DRB6	B IGHM
4.39616e-132	0.771623	0.729	0.38	2.6668e-127	7	RIPOR2	B IGHM
6.12513e-132	0.81743	0.867	0.533	3.71563e-127	7	TXNIP	B IGHM
6.41384e-132	0.854968	0.724	0.355	3.89076e-127	7	DDX3Y	B IGHM
1.0216e-129	0.860411	0.711	0.407	6.19723e-125	7	SNHG25	B IGHM
1.47361e-129	0.658586	0.339	0.082	8.93923e-125	7	KLF4	B IGHM
3.4966e-129	0.553223	0.993	0.988	2.12111e-124	7	DDX5	B IGHM
1.08187e-125	0.573126	0.302	0.065	6.56283e-121	7	FCRL5	B IGHM
2.61222e-123	0.770628	0.911	0.706	1.58462e-118	7	MEF2C	B IGHM
1.85644e-120	0.719052	0.464	0.162	1.12615e-115	7	KMT2E-AS1	B IGHM
8.79993e-119	0.770399	0.683	0.355	5.33821e-114	7	NIBAN3	B IGHM
1.21417e-117	0.907956	0.543	0.225	7.3654e-113	7	JUN	B IGHM
6.1957e-115	0.71818	0.738	0.401	3.75844e-110	7	PLAC8	B IGHM
5.00969e-114	0.734678	0.672	0.346	3.03898e-109	7	SELL	B IGHM
1.70605e-107	0.770395	0.504	0.204	1.03492e-102	7	NCF1	B IGHM
4.73797e-107	0.620536	0.478	0.182	2.87415e-102	7	CALHM6	B IGHM
2.79357e-101	0.659743	0.688	0.391	1.69464e-96	7	AFF3	B IGHM
7.75457e-99	0.795866	0.582	0.3	4.70407e-94	7	SNHG9	B IGHM
3.14591e-95	0.557092	0.421	0.151	1.90837e-90	7	CAMK2D	B IGHM
5.93553e-95	0.520878	0.943	0.844	3.60061e-90	7	SRSF5	B IGHM
1.193e-94	0.820122	0.314	0.09	7.23699e-90	7	AC103591.3	B IGHM
6.53127e-94	0.403252	0.996	0.971	3.962e-89	7	RPL22	B IGHM
2.2455e-93	0.603326	0.345	0.105	1.36216e-88	7	FCRL3	B IGHM
3.84354e-91	0.36529	1	1	2.33157e-86	7	CD74	B IGHM
5.79609e-91	0.352493	1	0.995	3.51603e-86	7	TMSB4X	B IGHM
2.52006e-88	0.626807	0.849	0.798	1.52872e-83	7	RPS17	B IGHM
5.46417e-87	0.684944	0.562	0.27	3.31468e-82	7	IL4R	B IGHM
1.15475e-85	0.680548	0.77	0.579	7.00496e-81	7	IQGAP1	B IGHM
3.65213e-85	0.616117	0.596	0.287	2.21545e-80	7	FCER2	B IGHM
6.01737e-81	0.653222	0.302	0.09	3.65026e-76	7	AC245014.3	B IGHM
3.06378e-80	0.640673	0.533	0.266	1.85855e-75	7	ZCCHC7	B IGHM
1.47574e-79	0.576911	0.787	0.599	8.95216e-75	7	MBNL1	B IGHM
1.57506e-77	0.683773	0.386	0.155	9.55465e-73	7	AC044849.1	B IGHM
1.19773e-75	0.682388	0.882	0.724	7.26566e-71	7	MT-ATP8	B IGHM
1.84767e-73	0.587697	0.579	0.315	1.12083e-68	7	MARCHF1	B IGHM
1.71467e-72	0.543266	0.407	0.173	1.04015e-67	7	CDCA7L	B IGHM
2.98358e-72	0.557037	0.927	0.819	1.8099e-67	7	YPEL5	B IGHM
3.1322e-72	0.62445	0.463	0.225	1.90006e-67	7	EPC1	B IGHM
2.71403e-70	0.518174	0.368	0.143	1.64638e-65	7	C1orf162	B IGHM
2.71705e-69	0.521471	0.81	0.589	1.64822e-64	7	FOXP1	B IGHM
7.10445e-67	0.519433	0.76	0.548	4.3097e-62	7	LINC00926	B IGHM
9.28155e-66	0.581199	0.46	0.221	5.63037e-61	7	PLPP5	B IGHM
2.24905e-64	0.50324	0.398	0.172	1.36432e-59	7	BTLA	B IGHM
9.14779e-63	0.34428	0.994	0.975	5.54923e-58	7	HLA-DPA1	B IGHM
1.12136e-62	0.51974	0.583	0.341	6.80238e-58	7	HVCN1	B IGHM
8.37252e-61	0.368405	0.972	0.929	5.07894e-56	7	MS4A1	B IGHM
9.96493e-60	0.425459	0.895	0.795	6.04493e-55	7	PTPRC	B IGHM
9.11047e-57	0.532841	0.537	0.327	5.52659e-52	7	SNHG1	B IGHM
4.10699e-56	0.328092	0.968	0.979	2.49138e-51	7	RPL39	B IGHM
1.72703e-55	0.533052	0.461	0.239	1.04765e-50	7	EAF2	B IGHM
8.44231e-53	0.521904	0.515	0.306	5.12128e-48	7	TSTD1	B IGHM
6.04205e-52	0.48102	0.846	0.745	3.66523e-47	7	SNHG8	B IGHM
7.32148e-52	0.407698	0.812	0.494	4.44136e-47	7	RPS4Y1	B IGHM
4.73587e-49	0.482095	0.726	0.587	2.87287e-44	7	SNHG5	B IGHM
6.25427e-49	0.458454	0.428	0.226	3.79397e-44	7	ADD3	B IGHM
1.0373e-48	0.474872	0.385	0.192	6.29248e-44	7	POLD4	B IGHM
3.51008e-48	0.471685	0.806	0.725	2.12929e-43	7	CCNL1	B IGHM
7.4045e-48	0.491211	0.489	0.297	4.49172e-43	7	CSK	B IGHM
7.82683e-47	0.450633	0.591	0.397	4.74791e-42	7	PLEKHA2	B IGHM
5.34903e-46	0.494097	0.759	0.661	3.24483e-41	7	SRSF3	B IGHM
3.77058e-45	0.332832	0.928	0.855	2.28731e-40	7	LTB	B IGHM
4.84421e-45	0.44255	0.717	0.589	2.9386e-40	7	HMGN2	B IGHM
3.94167e-44	0.493499	0.446	0.256	2.3911e-39	7	APLP2	B IGHM
7.34511e-44	0.441201	0.514	0.315	4.45569e-39	7	LBH	B IGHM
1.08889e-43	0.534248	0.816	0.72	6.60545e-39	7	MTCO3P12	B IGHM
3.5135e-43	0.429997	0.479	0.292	2.13136e-38	7	STRBP	B IGHM
7.37341e-43	0.458233	0.543	0.34	4.47286e-38	7	EIF1P3	B IGHM
7.13184e-42	0.441585	0.765	0.673	4.32631e-37	7	NSA2	B IGHM
6.33149e-41	0.428381	0.396	0.217	3.84081e-36	7	HLA-DOB	B IGHM
6.32753e-40	0.410233	0.952	0.909	3.83841e-35	7	MT-ND4L	B IGHM
6.45957e-40	0.376799	0.817	0.683	3.91851e-35	7	HLA-DMA	B IGHM
1.95568e-39	0.425338	0.493	0.321	1.18635e-34	7	EBLN3P	B IGHM
4.64256e-39	0.39331	0.828	0.742	2.81627e-34	7	SH3BGRL3	B IGHM
1.03477e-38	0.455253	0.744	0.647	6.27712e-34	7	TRA2B	B IGHM
2.43452e-38	0.394655	0.341	0.174	1.47683e-33	7	TCF3	B IGHM
9.77856e-38	0.427064	0.385	0.214	5.93187e-33	7	ETS1	B IGHM
8.60237e-37	0.432025	0.422	0.255	5.21837e-32	7	RB1	B IGHM
2.24274e-36	0.485741	0.65	0.539	1.36049e-31	7	BCLAF1	B IGHM
3.22691e-36	0.553016	0.515	0.343	1.95751e-31	7	AC011446.2	B IGHM
1.27082e-35	0.333844	0.86	0.819	7.70907e-31	7	SON	B IGHM
2.00203e-35	0.373058	0.339	0.179	1.21447e-30	7	TRAF3IP3	B IGHM
7.92091e-35	0.374427	0.316	0.159	4.80498e-30	7	CIITA	B IGHM
1.08643e-34	0.405243	0.767	0.701	6.59051e-30	7	AL138963.3	B IGHM
6.96141e-34	0.340541	0.997	0.985	4.22293e-29	7	MTCO1P2	B IGHM
8.57989e-34	0.383802	0.778	0.647	5.20474e-29	7	TUBA1A	B IGHM
1.41155e-33	0.340048	0.799	0.7	8.56274e-29	7	LIMD2	B IGHM
3.41777e-33	0.433231	0.49	0.336	2.07329e-28	7	ITPR1	B IGHM
1.00461e-32	0.397752	0.393	0.236	6.09416e-28	7	IRF2	B IGHM
2.01254e-32	0.403274	0.332	0.185	1.22085e-27	7	PAX5	B IGHM
3.21783e-32	0.404891	0.639	0.524	1.952e-27	7	STK17B	B IGHM
2.47066e-31	0.497007	0.439	0.297	1.49875e-26	7	SNHG3	B IGHM
4.23127e-31	0.3499	0.353	0.198	2.56677e-26	7	FCRLA	B IGHM
1.18504e-30	0.373551	0.31	0.166	7.18868e-26	7	BORCS5	B IGHM
2.4085e-30	0.409976	0.465	0.319	1.46104e-25	7	APPL1	B IGHM
2.59493e-30	0.374839	0.744	0.686	1.57414e-25	7	RSRP1	B IGHM
3.77748e-30	0.340701	0.766	0.678	2.2915e-25	7	SP100	B IGHM
1.38752e-29	0.379208	0.324	0.182	8.41699e-25	7	ARHGAP17	B IGHM
2.23477e-29	0.521089	0.657	0.556	1.35565e-24	7	MTCO1P3	B IGHM
7.50664e-29	0.353761	0.579	0.421	4.55368e-24	7	SP110	B IGHM
1.18098e-28	0.421097	0.46	0.298	7.16407e-24	7	AREG	B IGHM
1.87142e-28	0.349102	0.305	0.17	1.13524e-23	7	LTA4H	B IGHM
2.38713e-28	0.391927	0.507	0.366	1.44808e-23	7	MTND2P29	B IGHM
2.63008e-28	0.371832	0.672	0.555	1.59546e-23	7	BCL11A	B IGHM
5.36781e-28	0.404914	0.452	0.313	3.25622e-23	7	RALGPS2	B IGHM
6.99399e-28	0.367607	0.323	0.183	4.24269e-23	7	ADK	B IGHM
2.84782e-27	0.371181	0.407	0.266	1.72755e-22	7	NCF1C	B IGHM
7.51537e-27	0.317228	0.814	0.759	4.55897e-22	7	RBM3	B IGHM
8.58828e-27	0.35472	0.324	0.188	5.20982e-22	7	PRKCB	B IGHM
2.20601e-25	0.387214	0.521	0.398	1.33821e-20	7	TNRC6B	B IGHM
4.76378e-25	0.351453	0.753	0.746	2.8898e-20	7	PCBP2	B IGHM
5.54506e-25	0.361446	0.384	0.252	3.36374e-20	7	PARVG	B IGHM
5.86376e-25	0.400395	0.481	0.366	3.55708e-20	7	PRKAR1A	B IGHM
6.59085e-25	0.415418	0.436	0.311	3.99814e-20	7	ATM	B IGHM
7.13323e-25	0.352364	0.382	0.243	4.32716e-20	7	CLEC2D	B IGHM
9.32429e-25	0.364648	0.352	0.219	5.6563e-20	7	DGKD	B IGHM
2.10697e-24	0.391819	0.553	0.428	1.27813e-19	7	VPREB3	B IGHM
2.45364e-24	0.301552	0.345	0.209	1.48843e-19	7	ITGB2	B IGHM
1.75137e-23	0.302963	0.589	0.481	1.06242e-18	7	LSP1	B IGHM
2.51155e-23	0.337078	0.47	0.344	1.52356e-18	7	AC134669.1	B IGHM
6.20489e-23	0.404394	0.42	0.296	3.76401e-18	7	PPP1R10	B IGHM
6.65282e-23	0.38167	0.442	0.326	4.03574e-18	7	EVL	B IGHM
6.95862e-23	0.352729	0.363	0.24	4.22124e-18	7	RNASEH2B	B IGHM
8.02978e-23	0.312259	0.76	0.701	4.87102e-18	7	SEC62	B IGHM
1.22631e-22	0.370856	0.687	0.626	7.43907e-18	7	ARGLU1	B IGHM
2.97532e-22	0.737674	0.591	0.481	1.80489e-17	7	IGLC2	B IGHM
5.05475e-22	0.345221	0.398	0.271	3.06631e-17	7	TMEM156	B IGHM
5.22849e-22	0.35244	0.554	0.434	3.1717e-17	7	POU2F2	B IGHM
5.24939e-22	0.340025	0.526	0.432	3.18439e-17	7	SELENOF	B IGHM
2.24891e-21	0.342121	0.321	0.197	1.36423e-16	7	AL008729.1	B IGHM
2.61867e-21	0.3749	0.417	0.3	1.58854e-16	7	CNN2	B IGHM
4.56114e-21	0.490285	0.343	0.218	2.76688e-16	7	H1-10	B IGHM
4.93609e-21	0.35024	0.357	0.235	2.99433e-16	7	TSPAN13	B IGHM
1.00809e-20	0.431398	0.422	0.309	6.11525e-16	7	FCMR	B IGHM
1.02964e-20	0.306085	0.33	0.209	6.24601e-16	7	BACH2	B IGHM
2.26563e-20	0.350857	0.593	0.499	1.37438e-15	7	C12orf57	B IGHM
4.21391e-20	0.368548	0.352	0.238	2.55624e-15	7	NBPF9	B IGHM
4.25458e-19	0.304707	0.512	0.404	2.58091e-14	7	CD22	B IGHM
4.52069e-19	0.38241	0.706	0.684	2.74234e-14	7	TRA2A	B IGHM
6.12325e-19	0.323584	0.554	0.465	3.71449e-14	7	HLA-DMB	B IGHM
8.44104e-19	0.338084	0.364	0.261	5.1205e-14	7	NNT-AS1	B IGHM
2.3458e-18	0.343877	0.46	0.353	1.42301e-13	7	P2RX5	B IGHM
2.1009e-17	0.313451	0.602	0.543	1.27445e-12	7	BRD2	B IGHM
2.33213e-17	0.3051	0.32	0.223	1.41472e-12	7	RPL12P8	B IGHM
4.72406e-17	0.314119	0.346	0.244	2.86571e-12	7	ITGA4	B IGHM
6.95496e-17	0.322392	0.422	0.329	4.21902e-12	7	ANP32A	B IGHM
7.092e-17	0.309918	0.36	0.257	4.30215e-12	7	EMB	B IGHM
1.49113e-16	0.308624	0.384	0.285	9.04552e-12	7	BTK	B IGHM
5.67212e-16	0.307656	0.373	0.273	3.44082e-11	7	RBBP6	B IGHM
6.62806e-16	0.305377	0.465	0.364	4.02071e-11	7	CD24	B IGHM
8.04426e-16	0.325586	0.449	0.372	4.87981e-11	7	KLF15	B IGHM
9.33266e-16	0.307846	0.309	0.215	5.66138e-11	7	LINC00869	B IGHM
2.65922e-15	0.333997	0.402	0.31	1.61313e-10	7	FGD2	B IGHM
2.87157e-15	0.349341	0.519	0.452	1.74195e-10	7	IFRD1	B IGHM
3.98223e-15	0.305858	0.328	0.228	2.4157e-10	7	ARRDC3	B IGHM
6.09011e-15	0.31407	0.452	0.37	3.69438e-10	7	RASGRP2	B IGHM
1.31934e-14	0.30719	0.518	0.458	8.00339e-10	7	HP1BP3	B IGHM
5.05722e-14	0.311747	0.406	0.314	3.06781e-09	7	TOB1	B IGHM
1.5354e-11	0.45515	0.566	0.521	9.31402e-07	7	MTCYBP18	B IGHM
0.00050539	0.331775	0.507	0.515	1	7	IRF1	B IGHM
0.00227194	0.330187	0.346	0.314	1	7	IGLC3	B IGHM
0	1.60673	0.839	0.214	0	8	HSPA6	Bmem CD38
0	1.5466	0.992	0.442	0	8	DNAJB1	Bmem CD38
0	1.39856	0.967	0.35	0	8	HSPA1B	Bmem CD38
0	1.2305	0.602	0.113	0	8	TNF	Bmem CD38
0	1.18242	0.677	0.146	0	8	DNAJB4	Bmem CD38
0	0.956734	0.535	0.064	0	8	PLK2	Bmem CD38
2.81649e-285	1.23762	0.817	0.251	1.70854e-280	8	EGR1	Bmem CD38
5.37254e-244	1.29892	0.851	0.318	3.25909e-239	8	ZFAND2A	Bmem CD38
4.45965e-239	0.910469	0.435	0.07	2.70531e-234	8	SERPINH1	Bmem CD38
2.21442e-186	0.848046	0.641	0.197	1.34331e-181	8	SOCS1	Bmem CD38
3.8583e-177	0.905354	0.98	0.599	2.34052e-172	8	HSPA1A	Bmem CD38
1.61755e-175	0.90811	0.962	0.627	9.81236e-171	8	FOS	Bmem CD38
2.10057e-169	0.831144	0.905	0.461	1.27425e-164	8	CACYBP	Bmem CD38
5.14634e-168	0.871172	0.655	0.224	3.12187e-163	8	RHOB	Bmem CD38
4.99879e-167	0.946052	0.824	0.411	3.03237e-162	8	MARCKSL1	Bmem CD38
5.75217e-162	1.00599	0.91	0.523	3.48938e-157	8	HSPB1	Bmem CD38
2.32577e-161	0.830657	0.833	0.369	1.41086e-156	8	MRPL18	Bmem CD38
4.69042e-161	0.966421	0.935	0.612	2.8453e-156	8	DUSP1	Bmem CD38
3.38724e-157	0.825603	0.941	0.643	2.05477e-152	8	PPP1R15A	Bmem CD38
7.05707e-157	0.768656	0.599	0.176	4.28096e-152	8	TCL1A	Bmem CD38
6.53417e-154	0.515226	0.311	0.053	3.96376e-149	8	LINC00910	Bmem CD38
1.2348e-150	0.674866	0.739	0.28	7.49053e-146	8	DEDD2	Bmem CD38
5.36762e-150	1.00304	0.895	0.507	3.25611e-145	8	GADD45B	Bmem CD38
2.164e-147	0.915254	0.919	0.58	1.31273e-142	8	PMAIP1	Bmem CD38
4.25464e-143	0.751272	0.985	0.811	2.58095e-138	8	HSPA8	Bmem CD38
1.91086e-133	0.53801	1	0.995	1.15917e-128	8	TMSB4X	Bmem CD38
3.98418e-133	1.14786	0.446	0.125	2.41688e-128	8	CCL4	Bmem CD38
1.72929e-131	0.748375	0.589	0.195	1.04902e-126	8	BAG3	Bmem CD38
6.40688e-127	0.62142	0.998	0.954	3.88654e-122	8	HSP90AA1	Bmem CD38
1.28887e-125	0.667867	0.923	0.567	7.81853e-121	8	DNAJA1	Bmem CD38
1.24728e-123	0.785207	0.763	0.353	7.56624e-119	8	ID3	Bmem CD38
2.13001e-122	0.651684	0.698	0.306	1.2921e-117	8	CCDC85B	Bmem CD38
2.17586e-122	0.54054	0.584	0.197	1.31992e-117	8	HSPA2	Bmem CD38
9.90364e-119	0.760058	0.685	0.3	6.00774e-114	8	TOB1	Bmem CD38
3.78971e-116	0.573063	0.767	0.357	2.29892e-111	8	RF00100.4	Bmem CD38
5.88473e-115	0.561602	0.48	0.149	3.5698e-110	8	GADD45A	Bmem CD38
2.25723e-111	0.508985	0.862	0.419	1.36928e-106	8	CD79B	Bmem CD38
5.21614e-111	0.587525	0.928	0.489	3.16421e-106	8	RPS4Y1	Bmem CD38
2.90217e-108	0.83714	0.517	0.186	1.76052e-103	8	ATF3	Bmem CD38
1.04236e-105	0.491192	0.719	0.287	6.32317e-101	8	IGHD	Bmem CD38
1.04255e-104	0.608702	0.928	0.62	6.32433e-100	8	FOSB	Bmem CD38
9.05512e-104	0.668891	0.662	0.285	5.49302e-99	8	FCER2	Bmem CD38
4.42619e-96	0.940985	0.752	0.449	2.68502e-91	8	DUSP2	Bmem CD38
7.68332e-96	0.460116	0.452	0.148	4.66085e-91	8	RNASE6	Bmem CD38
1.77653e-95	0.493017	0.898	0.477	1.07768e-90	8	IGHM	Bmem CD38
1.00625e-94	0.546209	0.806	0.431	6.10409e-90	8	AHSA1	Bmem CD38
2.41054e-92	0.496627	0.443	0.152	1.46228e-87	8	H2AX	Bmem CD38
4.73785e-92	0.522786	0.872	0.525	2.87408e-87	8	NR4A1	Bmem CD38
1.69941e-91	0.621932	0.839	0.559	1.03089e-86	8	CLK1	Bmem CD38
9.65001e-91	0.510982	0.572	0.231	5.85389e-86	8	CD72	Bmem CD38
2.28008e-90	0.805806	0.925	0.746	1.38314e-85	8	CD69	Bmem CD38
3.71451e-88	0.599635	0.414	0.141	2.2533e-83	8	CITED2	Bmem CD38
6.12413e-88	0.490253	0.505	0.191	3.71502e-83	8	EIF1AY	Bmem CD38
8.28567e-87	0.481576	0.898	0.533	5.02625e-82	8	TXNIP	Bmem CD38
9.68154e-87	0.509797	0.842	0.467	5.87301e-82	8	DNAJA1P3	Bmem CD38
1.94547e-85	0.387502	1	0.995	1.18016e-80	8	MTRNR2L12	Bmem CD38
2.14466e-85	0.459489	0.326	0.093	1.30099e-80	8	MXD1	Bmem CD38
6.1507e-85	0.679797	0.74	0.422	3.73114e-80	8	NFKBIZ	Bmem CD38
7.39358e-84	0.489763	0.47	0.178	4.4851e-79	8	NFKBIE	Bmem CD38
8.65776e-84	0.512441	0.971	0.793	5.25197e-79	8	HSPE1	Bmem CD38
2.53706e-82	0.454854	0.437	0.157	1.53903e-77	8	PLK3	Bmem CD38
3.84509e-79	0.482231	0.947	0.79	2.33251e-74	8	EIF4A2	Bmem CD38
2.54601e-76	0.407077	0.368	0.122	1.54446e-71	8	CBX4	Bmem CD38
2.73989e-74	0.386504	0.341	0.108	1.66207e-69	8	MYLIP	Bmem CD38
2.1017e-73	0.384028	0.348	0.112	1.27493e-68	8	SESN1	Bmem CD38
2.16071e-73	0.43867	0.703	0.353	1.31073e-68	8	FCRL1	Bmem CD38
1.00303e-72	0.468359	0.743	0.413	6.08455e-68	8	SP110	Bmem CD38
1.13357e-71	0.438146	0.476	0.193	6.87649e-67	8	CCDC117	Bmem CD38
2.3319e-71	0.545731	0.821	0.583	1.41457e-66	8	SNHG5	Bmem CD38
2.46656e-71	0.651952	0.934	0.868	1.49626e-66	8	NFKBIA	Bmem CD38
4.90737e-71	0.447854	0.48	0.201	2.97691e-66	8	ABHD3	Bmem CD38
1.35968e-70	0.536285	0.794	0.5	8.24809e-66	8	IRF1	Bmem CD38
6.31819e-69	0.571013	0.386	0.142	3.83274e-64	8	DNAJA4	Bmem CD38
1.45128e-67	0.454262	0.532	0.236	8.80373e-63	8	EAF2	Bmem CD38
9.04567e-67	0.357155	0.339	0.115	5.48729e-62	8	ZNF124	Bmem CD38
6.16051e-66	0.576235	0.622	0.334	3.73709e-61	8	DDIT3	Bmem CD38
6.91509e-66	0.465586	0.617	0.31	4.19483e-61	8	LBH	Bmem CD38
1.47714e-63	0.396526	0.731	0.402	8.96062e-59	8	BST2	Bmem CD38
2.06167e-63	0.719916	0.435	0.187	1.25065e-58	8	TNFSF9	Bmem CD38
1.86111e-62	0.356867	0.956	0.805	1.12898e-57	8	HSPD1	Bmem CD38
8.69586e-62	0.503426	0.86	0.641	5.27508e-57	8	TRA2B	Bmem CD38
6.22598e-60	0.317491	1	0.994	3.7768e-55	8	MT-RNR2	Bmem CD38
1.11342e-59	0.395003	0.997	0.977	6.75424e-55	8	FTL	Bmem CD38
9.20288e-59	0.327855	0.989	0.912	5.58265e-54	8	CD52	Bmem CD38
1.24817e-58	0.383883	0.306	0.105	7.57168e-54	8	DIPK2A	Bmem CD38
5.98806e-58	0.526469	0.683	0.408	3.63248e-53	8	GPX1	Bmem CD38
5.92801e-57	0.431645	0.384	0.154	3.59605e-52	8	HHEX	Bmem CD38
5.97131e-57	0.423827	0.686	0.403	3.62231e-52	8	GMFG	Bmem CD38
8.42548e-56	0.613119	0.47	0.223	5.11106e-51	8	STAG3	Bmem CD38
4.85429e-54	0.509282	0.893	0.686	2.94471e-49	8	KLF2	Bmem CD38
1.98818e-53	0.587653	0.721	0.454	1.20607e-48	8	DDIT4	Bmem CD38
3.79654e-53	0.383364	0.979	0.907	2.30305e-48	8	UBB	Bmem CD38
9.003e-53	0.482051	0.622	0.351	5.4614e-48	8	CKS2	Bmem CD38
1.58693e-52	0.393627	0.302	0.11	9.62663e-48	8	RN7SL2	Bmem CD38
4.36441e-52	0.373837	0.706	0.407	2.64754e-47	8	STIP1	Bmem CD38
5.08016e-52	0.399366	0.399	0.171	3.08173e-47	8	KBTBD8	Bmem CD38
4.68283e-51	0.330734	0.432	0.193	2.8407e-46	8	BLNK	Bmem CD38
6.45027e-51	0.381773	0.434	0.201	3.91286e-46	8	ZC3H12A	Bmem CD38
7.83426e-51	0.35676	0.32	0.122	4.75242e-46	8	PTPN7	Bmem CD38
3.82845e-50	0.395999	0.721	0.456	2.32242e-45	8	HLA-DMB	Bmem CD38
3.32995e-49	0.485983	0.524	0.273	2.02001e-44	8	IL4R	Bmem CD38
3.34464e-47	0.398408	0.505	0.262	2.02893e-42	8	HCP5	Bmem CD38
5.55058e-47	0.331157	0.383	0.166	3.3671e-42	8	LYL1	Bmem CD38
2.0158e-46	0.35344	0.494	0.247	1.22282e-41	8	LSM2	Bmem CD38
2.63298e-46	0.405121	0.952	0.828	1.59722e-41	8	JUNB	Bmem CD38
3.41376e-46	0.310202	0.335	0.135	2.07085e-41	8	VAV3	Bmem CD38
7.46334e-46	0.301889	0.396	0.174	4.52741e-41	8	FCRL2	Bmem CD38
1.26626e-45	0.357419	0.518	0.262	7.6814e-41	8	CEMIP2	Bmem CD38
1.5483e-45	0.303908	0.638	0.35	9.39232e-41	8	SELL	Bmem CD38
1.7864e-45	0.346384	0.655	0.36	1.08367e-40	8	DDX3Y	Bmem CD38
3.40767e-45	0.423913	0.529	0.291	2.06716e-40	8	PPP1R10	Bmem CD38
3.25047e-44	0.36194	0.811	0.567	1.9718e-39	8	RAC2	Bmem CD38
9.41741e-44	0.380115	0.506	0.258	5.71279e-39	8	ISG15	Bmem CD38
1.2988e-43	0.344945	0.413	0.195	7.87877e-39	8	TRAF5	Bmem CD38
6.25371e-43	0.349671	0.446	0.219	3.79363e-38	8	BTN2A2	Bmem CD38
1.98435e-42	0.34176	0.541	0.299	1.20375e-37	8	NT5C3A	Bmem CD38
1.25384e-41	0.315172	0.441	0.215	7.60607e-37	8	HLA-DOB	Bmem CD38
1.61572e-40	0.317434	0.314	0.13	9.8013e-36	8	ATP6V0A1	Bmem CD38
4.84034e-40	0.378579	0.887	0.704	2.93625e-35	8	SOD1	Bmem CD38
3.22016e-39	0.338012	0.474	0.25	1.95342e-34	8	PIK3IP1	Bmem CD38
7.20556e-39	0.345154	0.608	0.369	4.37104e-34	8	ARHGAP24	Bmem CD38
9.92041e-39	0.335341	0.491	0.268	6.01792e-34	8	SNX5	Bmem CD38
2.10849e-38	0.365398	0.568	0.343	1.27905e-33	8	CHCHD7	Bmem CD38
4.69731e-38	0.334823	0.371	0.176	2.84948e-33	8	RAB30-DT	Bmem CD38
5.02856e-38	0.318956	0.547	0.312	3.05042e-33	8	FRG1HP	Bmem CD38
1.95678e-37	0.31487	0.776	0.548	1.18702e-32	8	LINC00926	Bmem CD38
2.04205e-37	0.34375	0.5	0.273	1.23875e-32	8	PPM1K	Bmem CD38
6.34321e-37	0.340583	0.667	0.422	3.84792e-32	8	VPREB3	Bmem CD38
7.1271e-37	0.300002	0.503	0.271	4.32344e-32	8	AC005841.1	Bmem CD38
1.46305e-36	0.369112	0.697	0.486	8.87517e-32	8	BTG2	Bmem CD38
1.06514e-35	0.313366	0.327	0.15	6.46133e-31	8	ZNF433-AS1	Bmem CD38
1.37173e-35	0.390728	0.719	0.494	8.32121e-31	8	EIF4A3	Bmem CD38
6.16751e-35	0.363733	0.553	0.33	3.74133e-30	8	AP001858.1	Bmem CD38
6.98463e-35	0.326518	0.77	0.54	4.23702e-30	8	IFI16	Bmem CD38
1.25558e-33	0.315001	0.408	0.211	7.61662e-29	8	RP9	Bmem CD38
7.04039e-33	0.303167	0.851	0.682	4.27084e-28	8	HLA-DMA	Bmem CD38
1.11828e-32	0.44166	0.749	0.557	6.7837e-28	8	LGALS1	Bmem CD38
2.13835e-32	0.320436	0.511	0.295	1.29717e-27	8	GYPC	Bmem CD38
8.71367e-32	0.304332	0.311	0.147	5.28589e-27	8	AL139246.5	Bmem CD38
2.68406e-30	0.340351	0.812	0.604	1.6282e-25	8	IER2	Bmem CD38
5.96985e-30	0.346768	0.664	0.469	3.62143e-25	8	TPI1	Bmem CD38
4.06691e-29	0.310332	0.793	0.604	2.46707e-24	8	DYNLL1	Bmem CD38
1.25799e-24	0.344906	0.634	0.441	7.63124e-20	8	TNFAIP3	Bmem CD38
1.94272e-24	0.400377	0.462	0.292	1.17849e-19	8	NUDT4	Bmem CD38
6.99472e-24	0.311391	0.536	0.361	4.24314e-19	8	CD24	Bmem CD38
1.34191e-23	0.335925	0.416	0.25	8.14029e-19	8	NEU1	Bmem CD38
1.73977e-22	0.307482	0.452	0.279	1.05538e-17	8	H1-2	Bmem CD38
3.31012e-22	0.461226	0.465	0.299	2.00798e-17	8	AREG	Bmem CD38
1.97123e-19	0.324017	0.306	0.174	1.19578e-14	8	ABHD5	Bmem CD38
1.94586e-17	0.372222	0.416	0.271	1.1804e-12	8	CLEC2B	Bmem CD38
1.66804e-134	0.870131	0.975	0.688	1.01187e-129	9	NR4A2	Bmem IGHA
8.41999e-128	0.933843	0.965	0.753	5.10774e-123	9	KLF6	Bmem IGHA
8.6345e-105	0.795507	0.911	0.579	5.23786e-100	9	RASGEF1B	Bmem IGHA
8.90186e-101	0.460049	1	0.995	5.40004e-96	9	EIF1	Bmem IGHA
1.26118e-99	0.527639	1	0.987	7.65056e-95	9	H3-3B	Bmem IGHA
4.00191e-74	0.579718	0.898	0.702	2.42764e-69	9	AL135790.1	Bmem IGHA
1.07866e-70	0.616217	0.896	0.623	6.54339e-66	9	FOSB	Bmem IGHA
1.49812e-70	0.651179	0.689	0.393	9.0879e-66	9	PIM2	Bmem IGHA
1.10677e-69	0.596372	0.935	0.778	6.7139e-65	9	CD83	Bmem IGHA
2.50577e-66	0.504337	0.967	0.818	1.52005e-61	9	YPEL5	Bmem IGHA
1.00759e-65	0.425293	0.974	0.898	6.11222e-61	9	RPL9	Bmem IGHA
5.57795e-61	0.680967	0.926	0.83	3.3837e-56	9	JUNB	Bmem IGHA
2.32311e-56	0.550864	0.847	0.585	1.40924e-51	9	GPR183	Bmem IGHA
3.68738e-56	0.515737	0.742	0.448	2.23684e-51	9	SLC2A3	Bmem IGHA
9.77521e-56	0.602654	0.767	0.503	5.92984e-51	9	IRF1	Bmem IGHA
2.48077e-54	0.559736	0.44	0.189	1.50488e-49	9	TNFSF9	Bmem IGHA
5.42672e-54	0.495912	0.916	0.755	3.29195e-49	9	DDX3X	Bmem IGHA
2.67121e-53	0.450257	0.539	0.256	1.62041e-48	9	LINC01781	Bmem IGHA
3.27914e-53	0.479277	0.942	0.747	1.98919e-48	9	CD69	Bmem IGHA
4.37178e-51	0.497413	0.879	0.633	2.65201e-46	9	FOS	Bmem IGHA
1.76635e-50	0.415103	0.963	0.826	1.0715e-45	9	TSC22D3	Bmem IGHA
2.69551e-49	0.493174	0.844	0.65	1.63515e-44	9	PPP1R15A	Bmem IGHA
2.35787e-48	0.57537	0.812	0.606	1.43033e-43	9	IER2	Bmem IGHA
6.31711e-48	0.522886	0.821	0.586	3.83208e-43	9	PMAIP1	Bmem IGHA
4.80994e-47	0.482292	0.946	0.898	2.91781e-42	9	CXCR4	Bmem IGHA
5.33308e-47	0.492467	0.789	0.571	3.23515e-42	9	RHOH	Bmem IGHA
9.20538e-47	0.411024	0.909	0.882	5.58417e-42	9	PNRC1	Bmem IGHA
3.38586e-45	0.463305	0.77	0.556	2.05393e-40	9	SBDS	Bmem IGHA
7.30712e-45	0.40293	0.967	0.867	4.43264e-40	9	NFKBIA	Bmem IGHA
8.52772e-44	0.386406	0.961	0.942	5.17308e-39	9	JUND	Bmem IGHA
6.25919e-43	0.465143	0.802	0.621	3.79695e-38	9	ODC1	Bmem IGHA
9.90469e-42	0.458329	0.646	0.401	6.00838e-37	9	GTF2B	Bmem IGHA
1.40656e-41	0.464271	0.744	0.537	8.53246e-37	9	BRD2	Bmem IGHA
2.27247e-38	0.411249	0.779	0.551	1.37852e-33	9	BCL2A1	Bmem IGHA
2.05479e-37	0.46533	0.525	0.296	1.24647e-32	9	OTUD1	Bmem IGHA
6.57904e-37	0.390249	0.8	0.604	3.99098e-32	9	NFKBID	Bmem IGHA
1.03093e-36	0.490654	0.535	0.309	6.25383e-32	9	TOB1	Bmem IGHA
3.30422e-36	0.478403	0.665	0.456	2.00441e-31	9	TAGAP	Bmem IGHA
5.08834e-35	0.359668	0.704	0.425	3.08669e-30	9	HLA-DRB5	Bmem IGHA
7.90629e-35	0.448662	0.665	0.452	4.79611e-30	9	MAP3K8	Bmem IGHA
4.77498e-34	0.416664	0.589	0.384	2.8966e-29	9	OSER1	Bmem IGHA
6.86528e-34	0.43768	0.8	0.622	4.16462e-29	9	IRF8	Bmem IGHA
2.741e-33	0.300337	0.986	0.934	1.66275e-28	9	ZFAS1	Bmem IGHA
7.10105e-33	0.311552	0.546	0.319	4.30764e-28	9	AL035078.1	Bmem IGHA
9.65595e-33	0.512852	0.505	0.298	5.85749e-28	9	AREG	Bmem IGHA
1.00029e-30	0.337162	0.718	0.514	6.06794e-26	9	BCAS2	Bmem IGHA
2.95198e-30	0.437747	0.674	0.488	1.79073e-25	9	BTG2	Bmem IGHA
5.30398e-30	0.303323	0.347	0.165	3.2175e-25	9	IGHGP	Bmem IGHA
1.13166e-29	0.545596	0.709	0.518	6.8649e-25	9	GADD45B	Bmem IGHA
1.15166e-29	0.365101	0.753	0.532	6.98618e-25	9	NR4A1	Bmem IGHA
1.54851e-29	0.368633	0.76	0.614	9.39355e-25	9	YWHAE	Bmem IGHA
1.66204e-29	0.403745	0.719	0.56	1.00823e-24	9	LINC01578	Bmem IGHA
7.19299e-29	0.410972	0.475	0.279	4.36341e-24	9	MYADM	Bmem IGHA
1.42834e-28	0.345947	0.57	0.355	8.66457e-24	9	CKS2	Bmem IGHA
1.74773e-28	0.449938	0.688	0.535	1.06021e-23	9	DNAJB14	Bmem IGHA
2.31033e-28	0.301313	0.867	0.662	1.40149e-23	9	LY9	Bmem IGHA
3.1367e-28	0.337436	0.74	0.553	1.90278e-23	9	G3BP2	Bmem IGHA
6.74764e-28	0.416439	0.381	0.208	4.09325e-23	9	TIPARP	Bmem IGHA
1.02921e-27	0.338605	0.335	0.17	6.24342e-23	9	DUSP10	Bmem IGHA
1.36413e-27	0.4185	0.667	0.455	8.27511e-23	9	DUSP2	Bmem IGHA
1.37737e-27	0.352298	0.505	0.309	8.35542e-23	9	TRAF4	Bmem IGHA
2.85298e-27	0.357127	0.57	0.387	1.73068e-22	9	HBP1	Bmem IGHA
3.47232e-27	0.402027	0.77	0.641	2.10638e-22	9	RSRC2	Bmem IGHA
5.01344e-27	0.344435	0.568	0.369	3.04125e-22	9	SNHG15	Bmem IGHA
6.97537e-27	0.366257	0.461	0.274	4.2314e-22	9	ELMSAN1	Bmem IGHA
2.45472e-26	0.384541	0.805	0.684	1.48908e-21	9	RSRP1	Bmem IGHA
2.89517e-26	0.322166	0.839	0.724	1.75627e-21	9	CCNL1	Bmem IGHA
3.24448e-26	0.315039	0.596	0.368	1.96817e-21	9	HLA-DPB2	Bmem IGHA
6.22764e-26	0.305051	0.388	0.214	3.77781e-21	9	RAB11FIP1	Bmem IGHA
1.15053e-25	0.452201	0.635	0.453	6.97936e-21	9	RGS2	Bmem IGHA
1.71801e-25	0.345852	0.718	0.571	1.04218e-20	9	KRT10	Bmem IGHA
1.99776e-25	0.342428	0.891	0.804	1.21188e-20	9	SRSF7	Bmem IGHA
7.30016e-25	0.336197	0.54	0.351	4.42842e-20	9	AMD1	Bmem IGHA
1.16697e-24	0.380039	0.484	0.304	7.07909e-20	9	SOCS3	Bmem IGHA
1.42916e-24	0.372807	0.333	0.17	8.66955e-20	9	IGHA2	Bmem IGHA
1.88485e-24	0.36912	0.626	0.474	1.14339e-19	9	ATF4	Bmem IGHA
3.80994e-24	0.332248	0.456	0.279	2.31119e-19	9	SLC2A14	Bmem IGHA
6.22508e-24	0.314574	0.414	0.246	3.77626e-19	9	RBM7	Bmem IGHA
1.08266e-23	0.307351	0.856	0.734	6.56764e-19	9	RBM8A	Bmem IGHA
1.10128e-23	0.349281	0.577	0.406	6.68058e-19	9	BUD31	Bmem IGHA
9.81165e-23	0.369637	0.325	0.175	5.95194e-18	9	ABHD5	Bmem IGHA
1.7485e-22	0.327266	0.502	0.331	1.06068e-17	9	SNHG1	Bmem IGHA
2.06345e-22	0.431106	0.596	0.415	1.25173e-17	9	IGHA1	Bmem IGHA
3.53837e-22	0.309622	0.433	0.271	2.14645e-17	9	AKIRIN2	Bmem IGHA
1.41788e-21	0.324088	0.619	0.448	8.60117e-17	9	IFRD1	Bmem IGHA
2.34414e-21	0.328663	0.737	0.608	1.422e-16	9	STK17A	Bmem IGHA
2.54155e-21	0.312136	0.725	0.565	1.54176e-16	9	UBALD2	Bmem IGHA
4.01888e-21	0.302797	0.381	0.224	2.43793e-16	9	RNF138	Bmem IGHA
9.21829e-20	0.379488	0.575	0.423	5.592e-15	9	ZFP36L2	Bmem IGHA
4.0657e-19	0.316716	0.435	0.284	2.46634e-14	9	AC129492.1	Bmem IGHA
1.65727e-18	0.354041	0.518	0.345	1.00533e-13	9	AC011446.2	Bmem IGHA
2.1809e-18	0.340026	0.775	0.621	1.32298e-13	9	DUSP1	Bmem IGHA
4.31961e-17	0.426937	0.333	0.199	2.62036e-12	9	RGS1	Bmem IGHA
8.89189e-17	0.310461	0.561	0.412	5.394e-12	9	AC004687.1	Bmem IGHA
1.62584e-16	0.323497	0.607	0.461	9.86266e-12	9	DDIT4	Bmem IGHA
1.06651e-15	0.308064	0.5	0.356	6.46967e-11	9	CHMP1B-AS1	Bmem IGHA
2.4953e-13	0.302264	0.391	0.268	1.5137e-08	9	TLE3	Bmem IGHA
3.23338e-13	0.441581	0.402	0.273	1.96143e-08	9	EGR1	Bmem IGHA
1.34288e-191	1.32239	0.88	0.405	8.14615e-187	10	YBX3	B IGHM
2.70239e-108	0.955384	0.731	0.389	1.63932e-103	10	TMEM123	B IGHM
2.61436e-94	0.604973	0.71	0.291	1.58592e-89	10	IGHD	B IGHM
7.35556e-93	0.987093	0.606	0.265	4.46203e-88	10	CLEC2B	B IGHM
2.79786e-92	0.674995	0.408	0.126	1.69724e-87	10	SATB1	B IGHM
5.64184e-84	0.560262	0.909	0.48	3.42245e-79	10	IGHM	B IGHM
1.2042e-72	0.538492	0.321	0.092	7.30492e-68	10	CD200	B IGHM
1.73886e-72	0.749716	0.998	0.997	1.05483e-67	10	FTH1	B IGHM
1.60193e-67	0.589737	0.956	0.88	9.71762e-63	10	LAPTM5	B IGHM
3.02256e-62	0.61718	0.51	0.239	1.83355e-57	10	CLEC2D	B IGHM
1.48544e-61	0.540246	0.942	0.84	9.01098e-57	10	SARAF	B IGHM
2.15769e-58	0.470369	0.572	0.273	1.3089e-53	10	IL4R	B IGHM
8.59496e-56	0.54947	0.722	0.425	5.21387e-51	10	HLA-DRB5	B IGHM
1.01319e-55	0.648916	0.452	0.206	6.14623e-51	10	BACH2	B IGHM
4.56743e-55	0.619195	0.711	0.499	2.7707e-50	10	SLC38A1	B IGHM
4.74342e-54	0.483694	0.987	0.978	2.87746e-49	10	HLA-DQA1	B IGHM
5.31905e-53	0.63508	0.633	0.398	3.22664e-48	10	PLEKHA2	B IGHM
2.23942e-52	0.465305	0.588	0.292	1.35848e-47	10	FCER2	B IGHM
4.04077e-51	0.458632	0.973	0.943	2.45121e-46	10	CD79A	B IGHM
1.01718e-50	0.413069	0.978	0.95	6.17043e-46	10	HMGB1	B IGHM
1.78674e-50	0.607224	0.623	0.398	1.08387e-45	10	RBM38	B IGHM
5.0793e-49	0.557031	0.316	0.117	3.08121e-44	10	SLAMF1	B IGHM
1.15177e-48	0.613657	0.913	0.832	6.98688e-44	10	ZFP36L1	B IGHM
2.06895e-45	0.531518	0.797	0.592	1.25506e-40	10	FOXP1	B IGHM
1.57348e-44	0.499859	0.8	0.658	9.54502e-40	10	LRRFIP1	B IGHM
9.17771e-42	0.541571	0.419	0.203	5.56738e-37	10	PHACTR1	B IGHM
8.53294e-38	0.47152	0.452	0.239	5.17625e-33	10	CD72	B IGHM
3.45886e-37	0.327506	0.991	0.899	2.09821e-32	10	EZR	B IGHM
1.13708e-36	0.489749	0.381	0.189	6.89774e-32	10	MXI1	B IGHM
3.63777e-36	0.505975	0.869	0.837	2.20674e-31	10	SMAP2	B IGHM
5.00079e-36	0.379836	0.936	0.938	3.03358e-31	10	HLA-DRB1	B IGHM
1.44624e-35	0.541857	0.486	0.288	8.77315e-31	10	VPS37B	B IGHM
1.99429e-34	0.442074	0.461	0.257	1.20978e-29	10	APLP2	B IGHM
2.44961e-34	0.400285	0.964	0.924	1.48598e-29	10	HLA-DQB1	B IGHM
2.67493e-34	0.482774	0.546	0.35	1.62266e-29	10	SIPA1L1	B IGHM
1.61033e-33	0.486009	0.488	0.3	9.76858e-29	10	RERE	B IGHM
1.68168e-33	0.438015	0.417	0.231	1.02014e-28	10	FAM3C	B IGHM
2.25892e-33	0.39916	0.915	0.807	1.37031e-28	10	CD55	B IGHM
2.91365e-32	0.436398	0.39	0.204	1.76748e-27	10	SPOCK2	B IGHM
3.5348e-31	0.462762	0.343	0.173	2.14428e-26	10	ABRACL	B IGHM
3.84312e-31	0.418864	0.367	0.192	2.33131e-26	10	SMAD3	B IGHM
7.36172e-31	0.414328	0.679	0.53	4.46576e-26	10	NOP10	B IGHM
1.54418e-30	0.46724	0.777	0.61	9.36731e-26	10	CREM	B IGHM
2.00992e-30	0.500912	0.688	0.56	1.21926e-25	10	NSD3	B IGHM
5.10048e-30	0.472805	0.316	0.155	3.09405e-25	10	ITPKB	B IGHM
5.07766e-29	0.549647	0.74	0.629	3.08021e-24	10	ISG20	B IGHM
1.25276e-28	0.392204	0.512	0.339	7.59946e-24	10	RCN2	B IGHM
3.29999e-28	0.440954	0.526	0.349	2.00184e-23	10	RUBCNL	B IGHM
5.56385e-28	0.408653	0.889	0.781	3.37514e-23	10	CD83	B IGHM
6.18858e-28	0.401452	0.425	0.245	3.75412e-23	10	MANBA	B IGHM
2.89739e-27	0.463645	0.425	0.252	1.75761e-22	10	SC5D	B IGHM
3.35487e-27	0.387823	0.466	0.29	2.03513e-22	10	LYST	B IGHM
3.76836e-27	0.404247	0.408	0.226	2.28596e-22	10	PLPP5	B IGHM
4.01645e-27	0.474015	0.695	0.57	2.43646e-22	10	HIF1A	B IGHM
1.39497e-25	0.414622	0.321	0.168	8.46219e-21	10	BORCS5	B IGHM
8.17056e-25	0.443247	0.45	0.295	4.95643e-20	10	SSH2	B IGHM
1.04878e-24	0.385094	0.557	0.392	6.36208e-20	10	KDM4B	B IGHM
2.08042e-24	0.484747	0.354	0.198	1.26202e-19	10	AL008729.1	B IGHM
2.41474e-24	0.435417	0.544	0.382	1.46483e-19	10	AC022966.1	B IGHM
1.44222e-23	0.456486	0.548	0.396	8.7488e-19	10	GNG2	B IGHM
1.46721e-23	0.400355	0.706	0.581	8.90039e-19	10	NFKB1	B IGHM
1.59545e-23	0.37656	0.702	0.602	9.67829e-19	10	H3-3A	B IGHM
2.84638e-23	0.357519	0.782	0.684	1.72667e-18	10	SYNGR2	B IGHM
5.06731e-23	0.355144	0.624	0.487	3.07393e-18	10	LAMTOR5	B IGHM
7.12405e-23	0.388617	0.319	0.178	4.32159e-18	10	AGO2	B IGHM
4.21252e-22	0.4743	0.543	0.421	2.5554e-17	10	SMCHD1	B IGHM
8.16369e-22	0.395044	0.318	0.176	4.95226e-17	10	CENPM	B IGHM
2.2727e-21	0.331547	0.314	0.175	1.37867e-16	10	GNB5	B IGHM
2.6347e-21	0.373312	0.67	0.544	1.59826e-16	10	GABARAPL2	B IGHM
4.26079e-21	0.379085	0.588	0.456	2.58468e-16	10	CHPT1	B IGHM
4.99981e-21	0.409172	0.806	0.731	3.03298e-16	10	NEAT1	B IGHM
1.44757e-20	0.474095	0.408	0.269	8.78127e-16	10	CEMIP2	B IGHM
1.83592e-20	0.358771	0.702	0.575	1.11371e-15	10	RHOH	B IGHM
4.22646e-20	0.357385	0.713	0.63	2.56386e-15	10	RNMT	B IGHM
8.62068e-20	0.33833	0.788	0.721	5.22948e-15	10	STK4	B IGHM
1.12254e-19	0.317448	0.53	0.378	6.80954e-15	10	PRNP	B IGHM
1.51804e-19	0.790335	0.437	0.295	9.20876e-15	10	MT2A	B IGHM
2.10747e-19	0.378314	0.397	0.256	1.27844e-14	10	PIK3IP1	B IGHM
1.01916e-18	0.323722	0.599	0.46	6.18245e-14	10	CYTIP	B IGHM
1.18615e-18	0.355907	0.771	0.714	7.19542e-14	10	GPX4	B IGHM
1.30212e-18	0.330903	0.668	0.54	7.89892e-14	10	NFE2L2	B IGHM
8.47941e-18	0.358457	0.768	0.702	5.14378e-13	10	HSP90B1	B IGHM
1.3919e-17	0.337885	0.379	0.251	8.44355e-13	10	ARRDC2	B IGHM
2.42793e-17	0.374479	0.711	0.651	1.47283e-12	10	LSM7	B IGHM
3.05777e-17	0.400049	0.606	0.511	1.8549e-12	10	ATP6V1F	B IGHM
4.9388e-17	0.387383	0.724	0.645	2.99598e-12	10	FAM107B	B IGHM
5.49528e-17	0.395119	0.414	0.283	3.33355e-12	10	H1-2	B IGHM
7.18655e-17	0.392585	0.474	0.349	4.3595e-12	10	CNOT6L	B IGHM
8.3159e-17	0.339223	0.385	0.257	5.04459e-12	10	EIF2AK3	B IGHM
2.50063e-16	0.340681	0.793	0.665	1.51693e-11	10	LY9	B IGHM
2.51086e-16	0.373398	0.506	0.396	1.52314e-11	10	BNIP3L	B IGHM
3.68149e-16	0.469084	0.466	0.356	2.23327e-11	10	HLA-DQA2	B IGHM
4.40794e-16	0.315565	0.543	0.423	2.67394e-11	10	RAB8B	B IGHM
1.16498e-15	0.327239	0.612	0.512	7.06703e-11	10	LINC-PINT	B IGHM
2.61901e-15	0.351706	0.688	0.638	1.58875e-10	10	ADAM28	B IGHM
3.02997e-15	0.364439	0.595	0.487	1.83804e-10	10	BIRC3	B IGHM
5.5231e-15	0.340373	0.525	0.412	3.35042e-10	10	TTC3	B IGHM
1.47054e-14	0.352054	0.606	0.513	8.92056e-10	10	DBI	B IGHM
2.61055e-14	0.367494	0.552	0.449	1.58361e-09	10	ANKRD11	B IGHM
3.15006e-14	0.309171	0.445	0.331	1.91089e-09	10	BRI3	B IGHM
7.5759e-14	0.371115	0.33	0.214	4.59569e-09	10	GPR18	B IGHM
8.36123e-14	0.381491	0.314	0.205	5.07209e-09	10	DUSP5	B IGHM
2.74813e-13	0.332793	0.544	0.459	1.66707e-08	10	LAPTM4A	B IGHM
3.41999e-13	0.3838	0.624	0.559	2.07464e-08	10	BCL11A	B IGHM
4.13936e-13	0.368082	0.526	0.42	2.51102e-08	10	B4GALT1	B IGHM
9.0088e-12	0.31408	0.452	0.356	5.46492e-07	10	NGLY1	B IGHM
1.36471e-11	0.315965	0.43	0.327	8.2786e-07	10	IRF4	B IGHM
1.89452e-11	0.3222	0.615	0.561	1.14925e-06	10	PHF20	B IGHM
2.67985e-11	0.383913	0.597	0.546	1.62565e-06	10	ANKRD12	B IGHM
5.94127e-11	0.439676	0.303	0.206	3.6041e-06	10	CD83P1	B IGHM
8.48839e-11	0.305536	0.437	0.347	5.14923e-06	10	TACC1	B IGHM
1.2557e-09	0.307535	0.325	0.237	7.61731e-05	10	KLHL24	B IGHM
3.01241e-09	0.310462	0.401	0.324	0.000182739	10	USP8	B IGHM
2.70669e-08	0.327729	0.307	0.225	0.00164194	10	H1-4	B IGHM
4.20844e-08	0.418517	0.559	0.523	0.00255292	10	ALG13	B IGHM
2.45821e-07	0.350299	0.403	0.339	0.014912	10	WDR74	B IGHM
3.91411e-294	1.4081	0.815	0.175	2.37438e-289	11	TCL1A	B IGHM
1.23828e-217	1.26455	0.87	0.288	7.51166e-213	11	IGHD	B IGHM
1.62414e-210	1.43394	0.968	0.481	9.85235e-206	11	IGHM	B IGHM
7.75852e-193	1.28204	0.864	0.352	4.70647e-188	11	FCRL1	B IGHM
4.03486e-181	1.16958	0.928	0.424	2.44763e-176	11	CD79B	B IGHM
2.1874e-169	0.771906	1	0.993	1.32692e-164	11	TMSB10	B IGHM
5.05575e-157	0.996162	0.785	0.286	3.06692e-152	11	FCER2	B IGHM
5.59885e-149	1.16588	0.923	0.537	3.39638e-144	11	TXNIP	B IGHM
2.22998e-145	0.778982	0.998	0.913	1.35275e-140	11	CD52	B IGHM
3.07902e-137	1.08409	0.717	0.27	1.86779e-132	11	IL4R	B IGHM
2.07375e-133	0.985003	0.768	0.339	1.25798e-128	11	HVCN1	B IGHM
1.62391e-118	0.965214	0.764	0.359	9.85098e-114	11	NIBAN3	B IGHM
7.69633e-117	0.897335	0.943	0.709	4.66875e-112	11	MEF2C	B IGHM
1.33132e-116	0.875789	0.621	0.219	8.07606e-112	11	PLPP5	B IGHM
1.08177e-115	1.01377	0.736	0.35	6.56225e-111	11	SELL	B IGHM
6.05774e-114	0.855086	0.4	0.091	3.67475e-109	11	AC245014.3	B IGHM
3.93468e-102	0.847066	0.766	0.386	2.38685e-97	11	RIPOR2	B IGHM
6.92955e-96	0.892642	0.843	0.549	4.2036e-91	11	LINC00926	B IGHM
1.23233e-93	0.895847	0.966	0.799	7.47557e-89	11	IGKC	B IGHM
1.31864e-93	0.808851	0.762	0.407	7.99912e-89	11	PLAC8	B IGHM
7.7005e-90	0.856307	0.732	0.395	4.67128e-85	11	AFF3	B IGHM
7.93355e-87	0.70245	0.951	0.855	4.81265e-82	11	LTB	B IGHM
3.66538e-86	0.790478	0.664	0.317	2.22349e-81	11	MARCHF1	B IGHM
1.63313e-85	0.480114	1	0.988	9.90689e-81	11	CD37	B IGHM
8.31338e-82	0.678123	0.504	0.186	5.04306e-77	11	CALHM6	B IGHM
1.75187e-81	0.493526	0.996	0.993	1.06272e-76	11	RPL18A	B IGHM
6.45783e-80	0.656103	0.443	0.144	3.91745e-75	11	C1orf162	B IGHM
2.05108e-76	0.670535	0.572	0.239	1.24423e-71	11	EAF2	B IGHM
1.1865e-74	0.647068	0.477	0.174	7.19757e-70	11	BTLA	B IGHM
4.58886e-73	0.583907	0.972	0.929	2.78369e-68	11	MS4A1	B IGHM
1.1988e-71	0.625916	0.926	0.795	7.27215e-67	11	PTPRC	B IGHM
5.2628e-71	0.373144	1	1	3.19252e-66	11	CD74	B IGHM
2.7464e-68	0.54321	0.332	0.093	1.66602e-63	11	CD200	B IGHM
1.25503e-66	0.721626	0.506	0.209	7.61327e-62	11	NCF1	B IGHM
2.14372e-65	0.589157	0.513	0.216	1.30042e-60	11	HLA-DOB	B IGHM
1.71676e-64	0.621602	0.43	0.155	1.04142e-59	11	CAMK2D	B IGHM
2.05633e-61	0.659864	0.545	0.256	1.24741e-56	11	APLP2	B IGHM
1.00366e-60	0.642168	0.851	0.7	6.08843e-56	11	LIMD2	B IGHM
1.09424e-58	0.696965	0.664	0.399	6.6379e-54	11	PLEKHA2	B IGHM
2.06964e-55	0.621039	0.44	0.186	1.25549e-50	11	PRKCB	B IGHM
4.93931e-55	0.607445	0.432	0.177	2.99629e-50	11	CDCA7L	B IGHM
1.24261e-54	0.312445	0.996	0.997	7.53793e-50	11	AC004086.1	B IGHM
2.0705e-54	0.619859	0.8	0.602	1.25601e-49	11	MBNL1	B IGHM
9.98664e-53	0.33555	1	0.995	6.05809e-48	11	TMSB4X	B IGHM
1.65471e-52	0.626711	0.336	0.116	1.00378e-47	11	SESN1	B IGHM
2.10554e-52	0.681755	0.534	0.271	1.27726e-47	11	ZCCHC7	B IGHM
1.51721e-50	0.589596	0.419	0.179	9.20371e-46	11	TRAF3IP3	B IGHM
1.26725e-49	0.459995	0.9	0.689	7.68741e-45	11	KLF2	B IGHM
1.52264e-49	0.532407	0.86	0.799	9.23664e-45	11	RPS17	B IGHM
5.75943e-49	0.538465	0.815	0.678	3.49379e-44	11	SP100	B IGHM
6.04315e-49	0.499969	0.302	0.1	3.66589e-44	11	GAPT	B IGHM
2.99275e-47	0.602592	0.562	0.309	1.81546e-42	11	TSTD1	B IGHM
4.58564e-47	0.600673	0.477	0.228	2.78174e-42	11	ADD3	B IGHM
5.16092e-47	0.530665	0.419	0.185	3.13072e-42	11	PAX5	B IGHM
8.34017e-47	0.671916	0.564	0.322	5.05932e-42	11	EBLN3P	B IGHM
3.62734e-46	0.533585	0.777	0.554	2.20042e-41	11	BCL11A	B IGHM
1.81131e-45	0.61716	0.411	0.183	1.09878e-40	11	ADK	B IGHM
5.913e-45	0.591439	0.447	0.215	3.58695e-40	11	ETS1	B IGHM
6.26193e-45	0.411619	0.964	0.986	3.79861e-40	11	MTCO1P2	B IGHM
2.60445e-44	0.581188	0.549	0.312	1.57991e-39	11	RALGPS2	B IGHM
6.85035e-44	0.557949	0.579	0.335	4.15556e-39	11	ITPR1	B IGHM
9.33971e-44	0.590523	0.447	0.218	5.66565e-39	11	SNX29	B IGHM
4.99786e-43	0.624441	0.657	0.433	3.0318e-38	11	POU2F2	B IGHM
8.75282e-43	0.530677	0.791	0.594	5.30964e-38	11	FOXP1	B IGHM
4.67101e-42	0.520743	0.411	0.187	2.83353e-37	11	NBPF19	B IGHM
1.4096e-41	0.507284	0.398	0.177	8.5509e-37	11	FCRL2	B IGHM
3.63568e-41	0.552757	0.526	0.299	2.20548e-36	11	CSK	B IGHM
8.21676e-41	0.331545	0.977	0.972	4.98445e-36	11	RPL22	B IGHM
5.6459e-40	0.684435	0.534	0.307	3.42492e-35	11	FCMR	B IGHM
4.46242e-39	0.453572	0.917	0.917	2.70699e-34	11	MTCO1P42	B IGHM
1.14336e-38	0.49805	0.817	0.7	6.93583e-34	11	SEC62	B IGHM
1.84371e-38	0.442425	0.364	0.159	1.11843e-33	11	STX7	B IGHM
4.94715e-38	0.491831	0.404	0.191	3.00104e-33	11	TBC1D10C	B IGHM
7.62973e-38	0.545754	0.455	0.234	4.62835e-33	11	TSPAN13	B IGHM
1.41805e-37	0.514214	0.483	0.266	8.6022e-33	11	NCF1C	B IGHM
3.80963e-37	0.697636	0.909	0.781	2.311e-32	11	AD000090.1	B IGHM
7.54405e-37	0.512607	0.526	0.31	4.57637e-32	11	ATM	B IGHM
4.55862e-36	0.498646	0.481	0.255	2.76535e-31	11	MTSS1	B IGHM
1.33668e-35	0.490006	0.353	0.156	8.10858e-31	11	RNASE6	B IGHM
1.51022e-35	0.432288	0.357	0.158	9.16133e-31	11	HHEX	B IGHM
5.2593e-35	0.540139	0.468	0.257	3.1904e-30	11	RB1	B IGHM
1.18675e-33	0.476416	0.455	0.243	7.19904e-29	11	CLEC2D	B IGHM
2.8363e-33	0.499676	0.349	0.161	1.72056e-28	11	CIITA	B IGHM
1.02326e-32	0.377251	0.934	0.946	6.20732e-28	11	MTATP6P1	B IGHM
5.30666e-32	0.49883	0.396	0.199	3.21913e-27	11	FCRLA	B IGHM
1.80133e-31	0.381643	0.877	0.8	1.09272e-26	11	ARHGDIB	B IGHM
2.0611e-31	0.491823	0.591	0.403	1.25031e-26	11	CD22	B IGHM
4.58032e-31	0.389758	0.821	0.686	2.77852e-26	11	HLA-DMA	B IGHM
4.80586e-31	0.439267	0.387	0.196	2.91533e-26	11	POLD4	B IGHM
6.74196e-31	0.50507	0.521	0.318	4.08981e-26	11	LBH	B IGHM
7.2956e-31	0.380907	0.309	0.133	4.42566e-26	11	FLOT2	B IGHM
1.97427e-30	0.42641	0.44	0.242	1.19763e-25	11	ITGA4	B IGHM
5.47317e-30	0.491781	0.47	0.278	3.32013e-25	11	PPM1K	B IGHM
5.59519e-30	0.433143	0.651	0.49	3.39415e-25	11	ANAPC16	B IGHM
2.02253e-29	0.441123	0.357	0.178	1.22691e-24	11	RCSD1	B IGHM
6.03759e-29	0.543891	0.343	0.17	3.66252e-24	11	PARP15	B IGHM
7.09821e-29	0.525933	0.504	0.326	4.30592e-24	11	EVL	B IGHM
1.02483e-28	0.40716	0.766	0.669	6.2168e-24	11	ITM2B	B IGHM
1.40523e-28	0.45602	0.402	0.22	8.52438e-24	11	DGKD	B IGHM
1.42311e-28	0.459632	0.396	0.209	8.63285e-24	11	BACH2	B IGHM
3.68133e-28	0.455129	0.849	0.743	2.23317e-23	11	SH3BGRL3	B IGHM
8.24995e-28	0.449571	0.44	0.259	5.00458e-23	11	FCHSD2	B IGHM
1.14846e-27	0.473842	0.474	0.296	6.96681e-23	11	STRBP	B IGHM
1.16683e-27	0.302434	0.991	0.975	7.07824e-23	11	HLA-DPA1	B IGHM
2.50223e-27	0.526915	0.494	0.328	1.5179e-22	11	ANP32A	B IGHM
6.02333e-27	0.38337	0.355	0.177	3.65387e-22	11	TCF3	B IGHM
8.63524e-27	0.453706	0.304	0.144	5.23831e-22	11	ADAM19	B IGHM
9.07599e-27	0.32663	0.83	0.729	5.50568e-22	11	MT-ATP8	B IGHM
1.61237e-26	0.393216	0.387	0.211	9.78098e-22	11	ITGB2	B IGHM
1.69803e-26	0.451443	0.419	0.242	1.03006e-21	11	DCK	B IGHM
1.80166e-26	0.537147	0.415	0.238	1.09293e-21	11	NBPF9	B IGHM
2.91941e-26	0.481226	0.389	0.215	1.77097e-21	11	RP9	B IGHM
4.635e-26	0.437676	0.587	0.431	2.81169e-21	11	SELENOF	B IGHM
1.16754e-25	0.460873	0.621	0.464	7.08256e-21	11	HLA-DMB	B IGHM
7.06587e-25	0.389856	0.349	0.184	4.2863e-20	11	ARHGAP17	B IGHM
4.9814e-24	0.418753	0.453	0.273	3.02182e-19	11	CXXC5	B IGHM
7.46051e-24	0.463246	0.366	0.207	4.52569e-19	11	VPS13C	B IGHM
8.6962e-24	0.385135	0.304	0.149	5.27529e-19	11	SIPA1L3	B IGHM
9.85188e-24	0.414131	0.804	0.722	5.97635e-19	11	MTCO3P12	B IGHM
2.0278e-23	0.446301	0.483	0.321	1.23011e-18	11	APPL1	B IGHM
2.56516e-23	0.464718	0.609	0.474	1.55608e-18	11	TRIM22	B IGHM
9.69079e-23	0.436482	0.479	0.318	5.87863e-18	11	FRG1HP	B IGHM
1.48429e-22	0.39037	0.323	0.171	9.00398e-18	11	KIAA0040	B IGHM
1.78936e-22	0.38686	0.323	0.172	1.08546e-17	11	LTA4H	B IGHM
1.99215e-22	0.517053	0.691	0.627	1.20848e-17	11	ARGLU1	B IGHM
4.163e-22	0.431439	0.555	0.412	2.52536e-17	11	GMFG	B IGHM
6.18343e-22	0.384287	0.413	0.242	3.75099e-17	11	CD72	B IGHM
2.57611e-21	0.439004	0.372	0.214	1.56272e-16	11	GABPB1-AS1	B IGHM
2.68385e-21	0.413829	0.4	0.239	1.62808e-16	11	IRF2	B IGHM
2.76878e-21	0.455857	0.536	0.397	1.6796e-16	11	ANKRD44	B IGHM
6.48424e-21	0.373685	0.706	0.504	3.93347e-16	11	RPS4Y1	B IGHM
6.51985e-21	0.451948	0.506	0.359	3.95507e-16	11	IKZF1	B IGHM
1.28756e-20	0.39924	0.44	0.286	7.8106e-16	11	TMPO	B IGHM
1.69678e-20	0.401433	0.349	0.199	1.0293e-15	11	BLNK	B IGHM
3.3536e-20	0.417452	0.366	0.219	2.03436e-15	11	LSM10	B IGHM
9.3309e-20	0.423807	0.515	0.37	5.66031e-15	11	RASGRP2	B IGHM
1.09841e-19	0.591129	0.368	0.22	6.66317e-15	11	H1-10	B IGHM
1.51143e-19	0.420322	0.409	0.266	9.16863e-15	11	PCMTD1	B IGHM
2.45858e-19	0.419764	0.615	0.5	1.49142e-14	11	C12orf57	B IGHM
3.24262e-19	0.392597	0.766	0.728	1.96704e-14	11	MT-ND5	B IGHM
5.3988e-19	0.423762	0.383	0.238	3.27502e-14	11	CHD9	B IGHM
1.08684e-18	0.441435	0.389	0.244	6.593e-14	11	CCDC18-AS1	B IGHM
1.7834e-18	0.36149	0.719	0.658	1.08184e-13	11	PSME1	B IGHM
2.17304e-18	0.410287	0.385	0.247	1.31821e-13	11	DBNL	B IGHM
2.17835e-18	0.383115	0.423	0.286	1.32143e-13	11	BTK	B IGHM
3.52047e-18	0.472339	0.37	0.233	2.13559e-13	11	HLA-DRB6	B IGHM
4.05659e-18	0.367833	0.349	0.213	2.46081e-13	11	ECHDC1	B IGHM
4.20569e-18	0.37801	0.751	0.719	2.55126e-13	11	MTCO1P53	B IGHM
7.78873e-18	0.393692	0.389	0.254	4.7248e-13	11	PARVG	B IGHM
8.98182e-18	0.483747	0.483	0.372	5.44855e-13	11	KLF15	B IGHM
1.36611e-17	0.365072	0.43	0.293	8.28709e-13	11	PPP1CA	B IGHM
1.65041e-17	0.530299	0.657	0.558	1.00117e-12	11	MTCO1P3	B IGHM
1.99863e-17	0.36515	0.672	0.576	1.21241e-12	11	RAC2	B IGHM
2.30411e-17	0.38498	0.455	0.309	1.39772e-12	11	FGD2	B IGHM
2.56383e-17	0.386558	0.321	0.188	1.55527e-12	11	MBD4	B IGHM
1.46871e-16	0.326724	0.311	0.181	8.90951e-12	11	STAP1	B IGHM
1.63113e-16	0.384215	0.43	0.287	9.89474e-12	11	PTPN6	B IGHM
1.6557e-16	0.35034	0.668	0.593	1.00438e-11	11	HMGN2	B IGHM
2.81484e-16	0.433212	0.372	0.242	1.70754e-11	11	RNASEH2B	B IGHM
3.27428e-16	0.350736	0.36	0.23	1.98624e-11	11	LARS1	B IGHM
1.28366e-15	0.377621	0.6	0.517	7.78692e-11	11	SET	B IGHM
1.31838e-15	0.389405	0.598	0.496	7.99753e-11	11	ATRX	B IGHM
1.43966e-15	0.303413	0.76	0.702	8.73329e-11	11	AL138963.3	B IGHM
4.30983e-15	0.326567	0.315	0.19	2.61443e-10	11	HLA-DOA	B IGHM
4.40057e-15	0.336198	0.557	0.425	2.66947e-10	11	SP110	B IGHM
4.46684e-15	0.325664	0.545	0.41	2.70967e-10	11	TNFAIP8	B IGHM
8.70054e-15	0.325512	0.309	0.185	5.27792e-10	11	PSMB8-AS1	B IGHM
1.58584e-14	0.330595	0.611	0.526	9.62e-10	11	ACTR2	B IGHM
1.63792e-14	0.335928	0.451	0.326	9.93593e-10	11	MAT2B	B IGHM
2.15877e-14	0.307754	0.334	0.208	1.30955e-09	11	MACF1	B IGHM
2.18563e-14	0.307517	0.319	0.199	1.32585e-09	11	PACS1	B IGHM
2.82732e-14	0.374075	0.443	0.334	1.71511e-09	11	OGA	B IGHM
2.95944e-14	0.306611	0.37	0.25	1.79526e-09	11	NUCKS1P1	B IGHM
3.19764e-14	0.337513	0.666	0.605	1.93975e-09	11	LUC7L3	B IGHM
5.34817e-14	0.501809	0.991	0.982	3.2443e-09	11	AC010970.1	B IGHM
5.71042e-14	0.362884	0.306	0.19	3.46405e-09	11	SSBP2	B IGHM
7.57708e-14	0.306135	0.334	0.214	4.59641e-09	11	CIAO2A	B IGHM
8.80827e-14	0.319499	0.332	0.214	5.34328e-09	11	DNAJC10	B IGHM
1.20758e-13	0.378417	0.538	0.431	7.32543e-09	11	VPREB3	B IGHM
1.29129e-13	0.36385	0.417	0.3	7.83322e-09	11	CCND3	B IGHM
1.48327e-13	0.338376	0.366	0.251	8.99779e-09	11	ZNF638	B IGHM
1.58265e-13	0.336793	0.323	0.201	9.60067e-09	11	AFF1	B IGHM
2.32401e-13	0.358949	0.462	0.347	1.40979e-08	11	AC134669.1	B IGHM
1.86466e-12	0.385583	0.581	0.511	1.13114e-07	11	GDI2	B IGHM
6.60697e-12	0.344717	0.457	0.359	4.00792e-07	11	YPEL3	B IGHM
7.09693e-12	0.324064	0.379	0.275	4.30514e-07	11	PTK2B	B IGHM
9.74792e-12	0.355585	0.517	0.448	5.91328e-07	11	TMBIM4	B IGHM
1.80122e-11	0.310623	0.549	0.469	1.09266e-06	11	MYCBP2	B IGHM
2.26156e-11	0.310765	0.532	0.454	1.37191e-06	11	EVI2B	B IGHM
2.94053e-11	0.335595	0.357	0.257	1.78378e-06	11	WAS	B IGHM
4.50631e-11	0.376277	0.489	0.401	2.73362e-06	11	TNRC6B	B IGHM
4.59741e-11	0.314461	0.332	0.231	2.78888e-06	11	ERICH1	B IGHM
4.99251e-11	0.314748	0.396	0.293	3.02856e-06	11	LYST	B IGHM
2.05219e-10	0.357402	0.534	0.465	1.2449e-05	11	AP000763.2	B IGHM
2.12186e-10	0.346762	0.396	0.304	1.28716e-05	11	RERE	B IGHM
2.70431e-10	0.321395	0.779	0.766	1.64049e-05	11	DDX17	B IGHM
3.08336e-10	0.309706	0.421	0.326	1.87043e-05	11	ACAP2	B IGHM
3.25359e-10	0.329789	0.37	0.278	1.97369e-05	11	DOCK8	B IGHM
5.51811e-10	0.306447	0.685	0.638	3.3474e-05	11	ADAM28	B IGHM
5.60236e-10	0.336958	0.366	0.276	3.39851e-05	11	CELF2	B IGHM
7.80487e-10	0.318069	0.355	0.253	4.73459e-05	11	LY6E	B IGHM
1.07296e-09	0.338061	0.349	0.258	6.50879e-05	11	LENG8	B IGHM
1.46645e-09	0.359218	0.379	0.297	8.89577e-05	11	MDM4	B IGHM
1.76585e-09	0.314323	0.406	0.313	0.00010712	11	PPP3CA	B IGHM
2.35496e-09	0.328352	0.44	0.356	0.000142856	11	ARID1B	B IGHM
3.15341e-09	0.328664	0.447	0.356	0.000191292	11	P2RX5	B IGHM
4.0738e-09	0.318017	0.464	0.398	0.000247125	11	TPD52	B IGHM
6.08393e-09	0.319844	0.36	0.277	0.000369064	11	ANKRD10	B IGHM
2.27026e-08	0.3053	0.483	0.421	0.00137718	11	SNHG25	B IGHM
3.18466e-08	0.312631	0.402	0.323	0.00193188	11	TAOK3	B IGHM
0.000140021	0.30563	0.409	0.383	1	11	PSMA3-AS1	B IGHM
3.6493e-226	1.38122	0.816	0.18	2.21374e-221	12	TCL1A	B IGHM
2.78723e-174	1.48619	0.984	0.484	1.69079e-169	12	IGHM	B IGHM
8.97059e-168	1.17723	0.882	0.292	5.44174e-163	12	IGHD	B IGHM
5.91133e-167	1.21916	0.962	0.427	3.58593e-162	12	CD79B	B IGHM
1.20504e-153	1.79487	0.849	0.301	7.31e-149	12	IGLC3	B IGHM
1.53203e-152	1.80432	0.923	0.475	9.29361e-148	12	IGLC2	B IGHM
4.22012e-134	1.16516	0.849	0.357	2.56001e-129	12	FCRL1	B IGHM
2.59668e-127	1.15437	0.942	0.54	1.5752e-122	12	TXNIP	B IGHM
3.14306e-125	0.750252	1	0.993	1.90664e-120	12	TMSB10	B IGHM
2.20723e-115	0.999792	0.777	0.291	1.33895e-110	12	FCER2	B IGHM
5.3203e-113	0.781601	0.997	0.914	3.2274e-108	12	CD52	B IGHM
3.30213e-111	1.07769	0.728	0.273	2.00314e-106	12	IL4R	B IGHM
7.62924e-97	0.967398	0.775	0.362	4.62805e-92	12	NIBAN3	B IGHM
1.98949e-95	0.785261	0.415	0.093	1.20686e-90	12	AC245014.3	B IGHM
1.20465e-87	0.862943	0.745	0.343	7.30765e-83	12	HVCN1	B IGHM
1.31881e-87	0.787805	0.973	0.855	8.00015e-83	12	LTB	B IGHM
2.74674e-86	0.842884	0.951	0.711	1.66623e-81	12	MEF2C	B IGHM
2.1117e-80	0.811503	0.758	0.397	1.281e-75	12	AFF3	B IGHM
2.73761e-77	0.842783	0.854	0.551	1.66069e-72	12	LINC00926	B IGHM
3.63819e-77	0.827733	0.761	0.389	2.207e-72	12	RIPOR2	B IGHM
8.43431e-77	0.84601	0.728	0.354	5.11642e-72	12	SELL	B IGHM
1.22266e-75	0.55555	0.319	0.068	7.41692e-71	12	BCL7A	B IGHM
1.41171e-74	0.799533	0.775	0.409	8.5637e-70	12	PLAC8	B IGHM
8.23056e-69	0.624074	0.467	0.146	4.99282e-64	12	C1orf162	B IGHM
9.60773e-69	0.679446	0.558	0.214	5.82824e-64	12	ETS1	B IGHM
5.06913e-68	0.843734	0.563	0.224	3.07504e-63	12	PLPP5	B IGHM
3.41158e-67	0.77261	0.673	0.32	2.06953e-62	12	MARCHF1	B IGHM
3.43438e-65	0.646168	0.497	0.175	2.08336e-60	12	BTLA	B IGHM
2.36201e-63	0.663758	0.462	0.157	1.43284e-58	12	CAMK2D	B IGHM
3.12508e-62	0.579693	0.978	0.93	1.89574e-57	12	MS4A1	B IGHM
1.72945e-60	0.631482	0.484	0.178	1.04912e-55	12	CDCA7L	B IGHM
2.55039e-57	0.682343	0.863	0.678	1.54712e-52	12	SP100	B IGHM
2.15744e-56	0.63187	0.929	0.796	1.30875e-51	12	PTPRC	B IGHM
2.93139e-55	0.631859	0.486	0.189	1.77824e-50	12	CALHM6	B IGHM
5.50448e-55	0.448234	0.995	0.988	3.33913e-50	12	CD37	B IGHM
2.65694e-54	0.454221	0.997	0.993	1.61176e-49	12	RPL18A	B IGHM
3.32416e-54	0.59511	0.56	0.242	2.0165e-49	12	EAF2	B IGHM
1.15922e-51	0.499743	0.302	0.083	7.03203e-47	12	TAPT1	B IGHM
2.07269e-50	0.616991	0.508	0.218	1.25734e-45	12	HLA-DOB	B IGHM
3.63702e-50	0.618472	0.879	0.7	2.20629e-45	12	LIMD2	B IGHM
1.32187e-48	0.668608	0.563	0.272	8.01871e-44	12	ZCCHC7	B IGHM
6.25335e-47	0.636926	0.607	0.323	3.7934e-42	12	EBLN3P	B IGHM
9.41861e-46	0.711355	0.668	0.401	5.71352e-41	12	PLEKHA2	B IGHM
3.06981e-44	0.650164	0.343	0.118	1.86221e-39	12	SESN1	B IGHM
3.14412e-44	0.632469	0.536	0.258	1.90729e-39	12	APLP2	B IGHM
1.09711e-43	0.598989	0.81	0.603	6.65531e-39	12	MBNL1	B IGHM
2.09105e-42	0.536876	0.44	0.186	1.26847e-37	12	PAX5	B IGHM
2.95512e-42	0.599075	0.788	0.555	1.79263e-37	12	BCL11A	B IGHM
2.51372e-41	0.516203	0.305	0.096	1.52487e-36	12	CD200	B IGHM
2.33564e-40	0.584975	0.327	0.112	1.41684e-35	12	FCRL3	B IGHM
6.77101e-40	0.412882	0.915	0.69	4.10743e-35	12	KLF2	B IGHM
8.97052e-40	0.523754	0.429	0.18	5.4417e-35	12	TRAF3IP3	B IGHM
4.12303e-39	0.577635	0.489	0.23	2.50111e-34	12	ADD3	B IGHM
1.17704e-38	0.578257	0.473	0.213	7.14015e-34	12	NCF1	B IGHM
1.64353e-38	0.55138	0.574	0.317	9.96996e-34	12	FRG1HP	B IGHM
9.11172e-38	0.856725	0.934	0.781	5.52735e-33	12	AD000090.1	B IGHM
1.15711e-37	0.374342	0.986	0.972	7.01927e-33	12	RPL22	B IGHM
1.81434e-37	0.502328	0.44	0.192	1.10062e-32	12	TBC1D10C	B IGHM
8.96714e-37	0.543722	0.698	0.434	5.43965e-32	12	POU2F2	B IGHM
2.849e-35	0.504313	0.42	0.189	1.72826e-30	12	PRKCB	B IGHM
2.87716e-35	0.562852	0.418	0.188	1.74534e-30	12	NBPF19	B IGHM
8.44045e-35	0.527513	0.514	0.267	5.12015e-30	12	NCF1C	B IGHM
1.47202e-34	0.509222	0.492	0.243	8.92955e-30	12	CLEC2D	B IGHM
1.94562e-34	0.483531	0.854	0.8	1.18025e-29	12	RPS17	B IGHM
5.32284e-34	0.444447	0.918	0.917	3.22894e-29	12	MTCO1P42	B IGHM
1.2378e-33	0.555195	0.53	0.296	7.50873e-29	12	STRBP	B IGHM
2.99097e-33	0.471514	0.385	0.162	1.81438e-28	12	CIITA	B IGHM
1.57976e-32	0.433507	0.39	0.17	9.58316e-28	12	KIAA0040	B IGHM
4.69867e-32	0.499448	0.805	0.595	2.85031e-27	12	FOXP1	B IGHM
4.78071e-32	0.47657	0.374	0.159	2.90007e-27	12	HHEX	B IGHM
6.68945e-32	0.55763	0.423	0.207	4.05795e-27	12	VPS13C	B IGHM
7.96227e-32	0.463114	0.371	0.16	4.83007e-27	12	STX7	B IGHM
8.79661e-32	0.51802	0.563	0.319	5.3362e-27	12	LBH	B IGHM
1.7275e-31	0.528041	0.42	0.2	1.04793e-26	12	FCRLA	B IGHM
4.263e-31	0.580175	0.536	0.314	2.58602e-26	12	RALGPS2	B IGHM
6.87085e-31	0.578578	0.533	0.311	4.16799e-26	12	TSTD1	B IGHM
1.10339e-30	0.32782	0.956	0.986	6.69338e-26	12	MTCO1P2	B IGHM
1.34714e-30	0.48212	0.412	0.196	8.17199e-26	12	POLD4	B IGHM
1.59584e-29	0.528543	0.621	0.404	9.68071e-25	12	CD22	B IGHM
3.81446e-29	0.47521	0.549	0.328	2.31393e-24	12	ANP32A	B IGHM
1.4886e-28	0.471651	0.497	0.285	9.03014e-24	12	BTK	B IGHM
3.48552e-28	0.507916	0.53	0.309	2.11438e-23	12	FCMR	B IGHM
5.18163e-28	0.465324	0.434	0.221	3.14328e-23	12	DGKD	B IGHM
5.58517e-28	0.474002	0.547	0.321	3.38808e-23	12	APPL1	B IGHM
1.45249e-27	0.475409	0.352	0.158	8.81108e-23	12	RNASE6	B IGHM
5.86328e-27	0.41745	0.316	0.132	3.55678e-22	12	HDAC9	B IGHM
2.13642e-26	0.449586	0.426	0.22	1.29599e-21	12	SNX29	B IGHM
2.4405e-26	0.54794	0.533	0.339	1.48046e-21	12	ITPR1	B IGHM
3.56117e-26	0.465514	0.363	0.172	2.16028e-21	12	SNX10	B IGHM
3.63855e-26	0.534462	0.481	0.274	2.20722e-21	12	CXXC5	B IGHM
3.97924e-26	0.473437	0.371	0.178	2.41389e-21	12	TCF3	B IGHM
4.22901e-26	0.482433	0.514	0.301	2.5654e-21	12	CSK	B IGHM
4.83512e-26	0.4806	0.385	0.185	2.93308e-21	12	ADK	B IGHM
7.74134e-26	0.47674	0.442	0.236	4.69605e-21	12	TSPAN13	B IGHM
9.86666e-26	0.491655	0.462	0.257	5.98531e-21	12	MTSS1	B IGHM
1.3143e-25	0.414528	0.94	0.946	7.97283e-21	12	MTATP6P1	B IGHM
1.60795e-25	0.443874	0.448	0.247	9.75412e-21	12	DBNL	B IGHM
3.62698e-25	0.467606	0.442	0.239	2.2002e-20	12	IRF2	B IGHM
6.23911e-25	0.381991	0.805	0.701	3.78477e-20	12	AL138963.3	B IGHM
7.46458e-25	0.41878	0.33	0.151	4.52817e-20	12	BLCAP	B IGHM
2.00884e-24	0.719624	0.412	0.22	1.2186e-19	12	H1-10	B IGHM
2.14377e-24	0.461668	0.44	0.241	1.30046e-19	12	RNASEH2B	B IGHM
2.86296e-24	0.443691	0.368	0.18	1.73673e-19	12	FCRL2	B IGHM
3.32923e-24	0.482091	0.434	0.239	2.01958e-19	12	NBPF9	B IGHM
4.28115e-24	0.389335	0.321	0.144	2.59703e-19	12	ADAM19	B IGHM
6.51415e-24	0.451994	0.365	0.179	3.95162e-19	12	RCSD1	B IGHM
2.5154e-23	0.431368	0.363	0.181	1.52589e-18	12	STAP1	B IGHM
3.01231e-23	0.453697	0.407	0.216	1.82733e-18	12	RP9	B IGHM
7.14649e-23	0.475578	0.451	0.259	4.3352e-18	12	RB1	B IGHM
1.57311e-22	0.429028	0.791	0.702	9.54279e-18	12	SEC62	B IGHM
1.6702e-22	0.447368	0.398	0.211	1.01318e-17	12	BACH2	B IGHM
1.76311e-22	0.473611	0.473	0.279	1.06954e-17	12	PPM1K	B IGHM
3.39725e-22	0.41968	0.624	0.424	2.06084e-17	12	SP110	B IGHM
9.70955e-22	0.467239	0.478	0.287	5.89001e-17	12	PTPN6	B IGHM
2.82917e-21	0.387017	0.31	0.147	1.71623e-16	12	NCK2	B IGHM
5.47005e-21	0.449109	0.352	0.185	3.31824e-16	12	PSMB8-AS1	B IGHM
6.12071e-21	0.446574	0.305	0.142	3.71295e-16	12	XAF1	B IGHM
7.9344e-21	0.46749	0.497	0.313	4.81317e-16	12	ATM	B IGHM
8.07947e-21	0.471249	0.387	0.215	4.90117e-16	12	GABPB1-AS1	B IGHM
4.35911e-20	0.429406	0.624	0.465	2.64433e-15	12	HLA-DMB	B IGHM
4.69017e-20	0.370643	0.338	0.173	2.84515e-15	12	LTA4H	B IGHM
9.8814e-20	0.427539	0.434	0.254	5.99426e-15	12	PARVG	B IGHM
1.84851e-19	0.440531	0.728	0.626	1.12134e-14	12	ARGLU1	B IGHM
2.49438e-19	0.424615	0.478	0.303	1.51314e-14	12	RERE	B IGHM
3.07293e-19	0.406518	0.58	0.433	1.8641e-14	12	SELENOF	B IGHM
7.46897e-19	0.408246	0.412	0.244	4.53083e-14	12	DCK	B IGHM
8.9652e-19	0.422224	0.316	0.159	5.43847e-14	12	STAT2	B IGHM
1.3672e-18	0.487486	0.58	0.43	8.29372e-14	12	VPREB3	B IGHM
1.77599e-18	0.415747	0.371	0.208	1.07735e-13	12	MACF1	B IGHM
1.93221e-18	0.37627	0.799	0.688	1.17212e-13	12	HLA-DMA	B IGHM
7.29727e-18	0.332094	0.802	0.723	4.42667e-13	12	MTCO3P12	B IGHM
7.50006e-18	0.350721	0.379	0.216	4.54968e-13	12	NUCKS1	B IGHM
7.87334e-18	0.403984	0.571	0.413	4.77613e-13	12	GMFG	B IGHM
8.26849e-18	0.504494	0.321	0.172	5.01583e-13	12	PARP15	B IGHM
1.5583e-17	0.449629	0.39	0.234	9.45296e-13	12	HLA-DRB6	B IGHM
2.3327e-17	0.401585	0.404	0.239	1.41506e-12	12	CHD9	B IGHM
4.66305e-17	0.432537	0.626	0.501	2.8287e-12	12	C12orf57	B IGHM
5.19824e-17	0.405307	0.489	0.328	3.15336e-12	12	EVL	B IGHM
7.3233e-17	0.399367	0.621	0.492	4.44246e-12	12	ANAPC16	B IGHM
1.35708e-16	0.387945	0.692	0.547	8.23234e-12	12	IFI16	B IGHM
1.58109e-16	0.386208	0.516	0.358	9.59121e-12	12	YPEL3	B IGHM
1.60408e-16	0.353991	0.81	0.745	9.73067e-12	12	SH3BGRL3	B IGHM
1.60875e-16	0.304415	0.849	0.801	9.75902e-12	12	ARHGDIB	B IGHM
2.1411e-16	0.393074	0.514	0.355	1.29883e-11	12	P2RX5	B IGHM
2.36805e-16	0.373723	0.758	0.67	1.43651e-11	12	ITM2B	B IGHM
3.75959e-16	0.335959	0.374	0.212	2.28064e-11	12	ITGB2	B IGHM
4.17284e-16	0.418033	0.44	0.287	2.53133e-11	12	TMPO	B IGHM
4.95055e-16	0.364751	0.629	0.517	3.0031e-11	12	SET	B IGHM
7.93457e-16	0.324403	0.404	0.25	4.81327e-11	12	NUCKS1P1	B IGHM
1.46459e-15	0.355861	0.69	0.593	8.88448e-11	12	HMGN2	B IGHM
1.57673e-15	0.377098	0.324	0.181	9.56476e-11	12	HMBOX1	B IGHM
1.72312e-15	0.41305	0.533	0.398	1.04528e-10	12	ANKRD44	B IGHM
1.90441e-15	0.379011	0.643	0.536	1.15525e-10	12	CTSS	B IGHM
4.4875e-15	0.435401	0.495	0.373	2.72221e-10	12	KLF15	B IGHM
6.30167e-15	0.415668	0.602	0.475	3.82272e-10	12	TRIM22	B IGHM
1.31418e-14	0.388845	0.459	0.311	7.97208e-10	12	FGD2	B IGHM
1.35388e-14	0.407937	0.409	0.267	8.21291e-10	12	PCMTD1	B IGHM
1.84516e-14	0.334483	0.599	0.419	1.11931e-09	12	YBX3	B IGHM
1.9601e-14	0.385749	0.396	0.245	1.18904e-09	12	ITGA4	B IGHM
5.79924e-14	0.320672	0.706	0.506	3.51793e-09	12	RPS4Y1	B IGHM
6.0357e-14	0.324037	0.321	0.186	3.66137e-09	12	ARHGAP17	B IGHM
6.27746e-14	0.335613	0.511	0.36	3.80804e-09	12	IKZF1	B IGHM
6.50938e-14	0.341779	0.332	0.196	3.94872e-09	12	SH3BP5	B IGHM
6.68064e-14	0.395618	0.67	0.558	4.05261e-09	12	MTCO1P3	B IGHM
8.00709e-14	0.348991	0.418	0.275	4.85726e-09	12	CELF2	B IGHM
1.12267e-13	0.32584	0.349	0.208	6.81036e-09	12	LBR	B IGHM
1.20389e-13	0.341471	0.904	0.889	7.30305e-09	12	MT-ND6	B IGHM
1.63046e-13	0.322716	0.407	0.261	9.89071e-09	12	FCHSD2	B IGHM
1.82171e-13	0.368577	0.566	0.453	1.10509e-08	12	EVI2B	B IGHM
3.63439e-13	0.353864	0.44	0.302	2.2047e-08	12	CNN2	B IGHM
6.06469e-13	0.331797	0.418	0.278	3.67896e-08	12	DOCK8	B IGHM
7.82383e-13	0.353412	0.747	0.728	4.74609e-08	12	MT-ND5	B IGHM
9.68968e-13	0.344241	0.332	0.203	5.87795e-08	12	TRAF5	B IGHM
9.84356e-13	0.335343	0.755	0.658	5.9713e-08	12	PSME1	B IGHM
9.8542e-13	0.38293	0.459	0.327	5.97775e-08	12	MAT2B	B IGHM
1.11545e-12	0.322994	0.332	0.201	6.76652e-08	12	BLNK	B IGHM
1.42879e-12	0.368845	0.797	0.766	8.66734e-08	12	DDX17	B IGHM
1.46574e-12	0.38624	0.676	0.605	8.8915e-08	12	LUC7L3	B IGHM
1.49281e-12	0.391539	0.453	0.335	9.05566e-08	12	OGA	B IGHM
1.5293e-12	0.300949	0.739	0.69	9.27706e-08	12	MTPN	B IGHM
1.93472e-12	0.34527	0.343	0.214	1.17364e-07	12	ECHDC1	B IGHM
2.82299e-12	0.320497	0.451	0.324	1.71248e-07	12	UVRAG	B IGHM
3.80994e-12	0.364649	0.346	0.219	2.31118e-07	12	ZBED5	B IGHM
4.41169e-12	0.347491	0.758	0.719	2.67622e-07	12	MTCO1P53	B IGHM
5.73533e-12	0.311753	0.398	0.271	3.47916e-07	12	DMTF1	B IGHM
6.23909e-12	0.337516	0.33	0.202	3.78475e-07	12	AFF1	B IGHM
6.50401e-12	0.317835	0.343	0.215	3.94546e-07	12	CIAO2A	B IGHM
8.8583e-12	0.331208	0.302	0.18	5.37362e-07	12	SP140L	B IGHM
2.14498e-11	0.338558	0.385	0.253	1.30119e-06	12	LY6E	B IGHM
2.63824e-11	0.311883	0.442	0.312	1.60041e-06	12	PPP3CA	B IGHM
3.94503e-11	0.316805	0.352	0.231	2.39313e-06	12	LARS1	B IGHM
9.54122e-11	0.367647	0.511	0.401	5.78789e-06	12	TNRC6B	B IGHM
1.1e-10	0.301711	0.352	0.234	6.67284e-06	12	SMC6	B IGHM
1.22523e-10	0.389344	0.404	0.297	7.43252e-06	12	MDM4	B IGHM
1.78295e-10	0.341507	0.555	0.47	1.08158e-05	12	MYCBP2	B IGHM
1.90545e-10	0.322794	0.365	0.252	1.15589e-05	12	IFNAR1	B IGHM
2.31417e-10	0.347265	0.426	0.308	1.40382e-05	12	MIS18BP1	B IGHM
2.58984e-10	0.302015	0.426	0.308	1.57105e-05	12	NT5C3A	B IGHM
1.66414e-09	0.314562	0.363	0.252	0.00010095	12	ZNF638	B IGHM
1.74781e-09	0.329757	0.319	0.208	0.000106026	12	GOLGA8B	B IGHM
1.91668e-09	0.325223	0.426	0.323	0.000116269	12	TAOK3	B IGHM
3.30355e-09	0.313525	0.376	0.277	0.0002004	12	ANKRD10	B IGHM
4.47263e-09	0.331975	0.385	0.282	0.000271319	12	KMT2A	B IGHM
5.04263e-09	0.310036	0.376	0.276	0.000305896	12	PTK2B	B IGHM
6.00513e-09	0.314259	0.547	0.451	0.000364283	12	ANKRD11	B IGHM
8.20299e-09	0.435107	0.997	0.982	0.00049761	12	AC010970.1	B IGHM
1.53595e-08	0.318324	0.544	0.466	0.000931735	12	AP000763.2	B IGHM
1.67781e-08	0.302668	0.442	0.352	0.0010178	12	PSIP1	B IGHM
3.25126e-08	0.307516	0.363	0.268	0.00197228	12	ADD1	B IGHM
1.09412e-07	0.306364	0.56	0.497	0.00663715	12	ATRX	B IGHM
5.84699e-07	0.339325	0.429	0.357	0.035469	12	ARID1B	B IGHM
0	1.91546	0.9	0.001	0	13	MSMB	B IGHA
0	1.34549	0.762	0.001	0	13	KLK3	B IGHA
0	1.14081	0.684	0.005	0	13	KLK2	B IGHA
0	0.870435	0.494	0.002	0	13	ACPP	B IGHA
0	0.620522	0.372	0.015	0	13	CLDN4	B IGHA
1.77218e-112	1.02799	1	0.994	1.07504e-107	13	MT-RNR2	B IGHA
3.07662e-84	0.782701	1	0.996	1.86634e-79	13	MTRNR2L12	B IGHA
1.81245e-75	1.34306	0.991	0.955	1.09947e-70	13	HSP90AA1	B IGHA
4.88738e-74	1.28667	0.97	0.81	2.96478e-69	13	HSPD1	B IGHA
1.18173e-67	0.981085	0.965	0.786	7.16862e-63	13	HSP90AB1	B IGHA
7.04126e-65	1.54633	0.931	0.535	4.27137e-60	13	HSPB1	B IGHA
6.10762e-63	1.0007	0.952	0.732	3.705e-58	13	AL355615.1	B IGHA
7.84741e-62	1.51574	0.965	0.612	4.7604e-57	13	HSPA1A	B IGHA
2.4094e-58	1.70625	0.848	0.372	1.46159e-53	13	HSPA1B	B IGHA
3.2251e-58	0.866365	0.701	0.275	1.95641e-53	13	AC005841.1	B IGHA
1.72271e-55	0.849622	0.97	0.796	1.04503e-50	13	HSP90AB2P	B IGHA
2.87794e-54	0.896741	0.745	0.34	1.74581e-49	13	SNAP23	B IGHA
5.06711e-54	1.04528	0.905	0.556	3.07381e-49	13	HSPH1	B IGHA
3.16508e-48	0.903352	0.909	0.697	1.92e-43	13	PTGES3	B IGHA
4.55359e-45	0.413973	1	0.994	2.7623e-40	13	MT-CO1	B IGHA
3.29197e-42	0.910658	0.853	0.562	1.99698e-37	13	LGALS1	B IGHA
2.46683e-41	0.78251	0.584	0.243	1.49643e-36	13	MRPS6	B IGHA
1.69115e-38	0.859541	0.965	0.799	1.02589e-33	13	HSPE1	B IGHA
6.16925e-37	0.629336	0.511	0.196	3.74239e-32	13	SEMA7A	B IGHA
1.02364e-36	0.467406	0.359	0.101	6.2096e-32	13	HES1	B IGHA
5.60348e-36	0.766128	0.753	0.444	3.39919e-31	13	CHORDC1	B IGHA
8.00847e-36	1.14633	0.844	0.462	4.8581e-31	13	DNAJB1	B IGHA
4.19361e-35	0.732577	0.818	0.477	2.54393e-30	13	CACYBP	B IGHA
1.37984e-34	0.411759	0.996	0.992	8.37038e-30	13	MT-RNR1	B IGHA
1.98166e-33	0.767477	0.918	0.69	1.20212e-28	13	DNAJB6	B IGHA
1.51184e-29	0.69682	0.931	0.782	9.1711e-25	13	CD83	B IGHA
2.47465e-29	0.404743	0.996	0.945	1.50117e-24	13	MTATP6P1	B IGHA
4.12865e-29	0.60725	0.303	0.091	2.50452e-24	13	MT1X	B IGHA
4.97742e-29	0.564431	0.788	0.51	3.0194e-24	13	TCP1	B IGHA
6.5511e-29	0.514008	0.472	0.19	3.97403e-24	13	FKBP4	B IGHA
7.30212e-28	0.566576	0.874	0.668	4.42961e-23	13	SNX3	B IGHA
1.04783e-26	0.661847	0.667	0.407	6.35633e-22	13	HSPA4	B IGHA
1.12175e-26	0.616307	0.675	0.403	6.80475e-22	13	HSP90AB4P	B IGHA
3.54727e-26	0.613936	0.645	0.354	2.15184e-21	13	CFLAR	B IGHA
1.42995e-25	0.577176	0.675	0.379	8.67439e-21	13	RUNX3	B IGHA
1.43634e-25	0.507968	0.818	0.568	8.71315e-21	13	FXR1	B IGHA
1.71687e-25	0.463589	0.978	0.937	1.04149e-20	13	HLA-DRB1	B IGHA
3.26209e-25	0.602217	0.688	0.417	1.97885e-20	13	STIP1	B IGHA
9.3257e-25	0.384604	0.991	0.964	5.65716e-20	13	HLA-DRA	B IGHA
1.62882e-24	0.555262	0.727	0.469	9.88075e-20	13	GPBP1	B IGHA
6.66918e-23	0.583356	0.831	0.608	4.04566e-18	13	NFKBID	B IGHA
2.98491e-22	0.46209	0.736	0.444	1.81071e-17	13	AHSA1	B IGHA
6.43982e-22	0.635944	0.957	0.847	3.90653e-17	13	ZFP36	B IGHA
1.18408e-21	0.611835	0.576	0.296	7.18288e-17	13	MT2A	B IGHA
2.63804e-21	0.563205	0.965	0.817	1.60029e-16	13	HSPA8	B IGHA
5.74283e-21	0.410704	0.827	0.608	3.48371e-16	13	PCBP1	B IGHA
3.45254e-20	0.445407	0.558	0.274	2.09438e-15	13	EGR1	B IGHA
3.76361e-19	0.573652	0.355	0.15	2.28308e-14	13	DNAJA4	B IGHA
3.87719e-19	0.570573	0.658	0.422	2.35198e-14	13	SAMSN1	B IGHA
1.11158e-18	0.374882	0.476	0.234	6.74308e-14	13	HLA-DRB6	B IGHA
8.05196e-18	0.404131	0.866	0.727	4.88448e-13	13	MT-ND5	B IGHA
9.8798e-18	0.38	0.433	0.211	5.99329e-13	13	ABHD3	B IGHA
1.10882e-17	0.767566	0.736	0.522	6.7263e-13	13	GADD45B	B IGHA
2.00576e-17	0.420606	0.714	0.487	1.21674e-12	13	CCT3	B IGHA
5.29866e-17	0.481085	0.736	0.561	3.21427e-12	13	PHF20	B IGHA
8.96485e-17	0.708335	0.602	0.369	5.43826e-12	13	ID3	B IGHA
3.42501e-16	0.356018	0.368	0.17	2.07768e-11	13	AC011939.1	B IGHA
7.1194e-16	0.358642	0.316	0.137	4.31877e-11	13	HIBCH	B IGHA
8.52284e-16	0.306258	0.853	0.505	5.17012e-11	13	RPS4Y1	B IGHA
1.31688e-15	0.365708	0.619	0.381	7.98844e-11	13	NUDC	B IGHA
2.39627e-15	0.555226	0.801	0.628	1.45362e-10	13	BASP1	B IGHA
4.98542e-15	0.482662	0.745	0.526	3.02426e-10	13	CCT4	B IGHA
1.04677e-14	0.327427	0.909	0.811	6.34992e-10	13	HNRNPC	B IGHA
1.61071e-14	0.343495	0.861	0.757	9.7709e-10	13	RHOA	B IGHA
3.32571e-14	0.311647	0.991	0.964	2.01744e-09	13	OAZ1	B IGHA
4.37822e-14	0.406762	0.753	0.546	2.65592e-09	13	REL	B IGHA
5.16111e-14	0.384061	0.671	0.45	3.13083e-09	13	ST13	B IGHA
6.65604e-14	0.311803	0.476	0.267	4.03769e-09	13	AZIN1	B IGHA
1.12191e-13	0.375638	0.468	0.267	6.80573e-09	13	BCL2	B IGHA
1.16685e-13	0.923838	0.459	0.241	7.07837e-09	13	HSPA6	B IGHA
1.39596e-13	0.438396	0.416	0.231	8.46817e-09	13	SESN3	B IGHA
2.11517e-13	0.321349	0.372	0.19	1.2831e-08	13	NFKBIE	B IGHA
3.34168e-13	0.363077	0.823	0.659	2.02713e-08	13	CLIC1	B IGHA
3.55868e-13	0.39811	0.515	0.316	2.15877e-08	13	SELENOW	B IGHA
4.3814e-13	0.317114	0.359	0.18	2.65785e-08	13	AP1S3	B IGHA
4.55691e-13	0.376216	0.736	0.538	2.76432e-08	13	DNAJB14	B IGHA
6.22691e-13	0.31524	0.866	0.717	3.77737e-08	13	MTCO1P53	B IGHA
1.08182e-12	0.325051	0.416	0.227	6.56252e-08	13	TSPAN33	B IGHA
1.15615e-12	0.345862	0.554	0.353	7.01342e-08	13	CD63	B IGHA
1.43382e-12	0.46998	0.857	0.732	8.69785e-08	13	NEAT1	B IGHA
2.39379e-12	0.372253	0.853	0.711	1.45212e-07	13	SOD1	B IGHA
2.42414e-12	0.351654	0.593	0.392	1.47053e-07	13	COPA	B IGHA
2.42548e-12	0.559245	0.71	0.539	1.47135e-07	13	NR4A1	B IGHA
2.65647e-12	0.467638	0.662	0.462	1.61147e-07	13	CTSZ	B IGHA
2.67554e-12	0.313097	0.316	0.152	1.62303e-07	13	BHLHE40	B IGHA
4.09649e-12	0.427105	0.779	0.662	2.48501e-07	13	LRRFIP1	B IGHA
1.13895e-11	0.67436	0.55	0.34	6.90912e-07	13	ZFAND2A	B IGHA
1.5792e-11	0.361638	0.554	0.374	9.57976e-07	13	CD82	B IGHA
2.0204e-11	0.676759	0.649	0.46	1.22561e-06	13	DUSP2	B IGHA
2.403e-11	0.32915	0.589	0.392	1.45771e-06	13	MTCH1	B IGHA
3.0379e-11	0.315514	0.442	0.259	1.84285e-06	13	EIF2AK3	B IGHA
6.2341e-11	0.481683	0.866	0.76	3.78173e-06	13	KLF6	B IGHA
2.12962e-10	0.370968	0.805	0.654	1.29187e-05	13	MKNK2	B IGHA
2.4925e-10	0.499416	0.385	0.212	1.512e-05	13	BAG3	B IGHA
5.9226e-10	0.403717	0.68	0.541	3.59276e-05	13	MCL1	B IGHA
8.19149e-10	0.368012	0.879	0.81	4.96912e-05	13	CD55	B IGHA
9.78367e-10	0.318761	0.81	0.674	5.93497e-05	13	PRDX1	B IGHA
1.11441e-09	0.351564	0.952	0.869	6.76025e-05	13	NFKBIA	B IGHA
1.45562e-09	0.316805	0.632	0.476	8.8301e-05	13	SKIL	B IGHA
2.08703e-09	0.326985	0.481	0.308	0.000126603	13	CLECL1	B IGHA
4.40686e-09	0.386606	0.71	0.576	0.000267329	13	PIM3	B IGHA
4.46086e-09	0.50606	0.325	0.183	0.000270605	13	MIR155HG	B IGHA
1.36618e-08	0.391948	0.368	0.226	0.000828752	13	CEP170	B IGHA
2.23265e-08	0.565595	0.823	0.754	0.00135437	13	CD69	B IGHA
3.34023e-08	0.347879	0.714	0.597	0.00202625	13	FNBP1	B IGHA
4.60442e-08	0.31411	0.498	0.353	0.00279313	13	MBP	B IGHA
6.83536e-08	0.373964	0.385	0.24	0.00414646	13	JUN	B IGHA
8.49031e-08	0.440212	0.853	0.835	0.00515039	13	ZFP36L1	B IGHA
9.23644e-08	0.352412	0.801	0.655	0.00560301	13	PPP1R15A	B IGHA
1.22482e-07	0.306314	0.766	0.612	0.00742997	13	IER2	B IGHA
1.40063e-07	0.354662	0.329	0.202	0.00849649	13	AL008729.1	B IGHA
2.19891e-07	0.30879	0.714	0.584	0.0133391	13	NFKB1	B IGHA
2.42602e-06	0.437762	0.797	0.753	0.147167	13	CCR7	B IGHA
3.63954e-06	0.338588	0.74	0.646	0.220782	13	FAM107B	B IGHA
8.46795e-06	0.370229	0.515	0.408	0.513683	13	TCF4	B IGHA
0.000155562	0.306014	0.654	0.575	1	13	TAF7	B IGHA
0.000208024	0.316821	0.623	0.531	1	13	LITAF	B IGHA
0.00041076	0.60331	0.701	0.627	1	13	DUSP1	B IGHA
0.000472396	0.313942	0.905	0.861	1	13	SAT1	B IGHA
5.34743e-175	1.11638	0.584	0.074	3.24386e-170	14	ZBTB32	Bnaive SDC1
2.5457e-152	1.21895	0.521	0.066	1.54428e-147	14	AP000223.1	Bnaive SDC1
2.94434e-114	1.48262	0.717	0.177	1.78609e-109	14	MIR155HG	Bnaive SDC1
4.92373e-103	1.0008	0.763	0.211	2.98683e-98	14	CD58	Bnaive SDC1
8.79449e-102	0.891977	0.562	0.112	5.33491e-97	14	PBX4	Bnaive SDC1
2.78129e-100	1.34737	0.877	0.35	1.68718e-95	14	CFLAR	Bnaive SDC1
2.17469e-92	0.618514	0.37	0.052	1.31921e-87	14	SLCO4A1	Bnaive SDC1
3.60186e-88	1.31022	0.831	0.323	2.18496e-83	14	IRF4	Bnaive SDC1
1.49882e-80	1.08734	0.74	0.262	9.09215e-76	14	BCL2	Bnaive SDC1
1.50497e-79	0.585555	0.416	0.073	9.12948e-75	14	CXCL2	Bnaive SDC1
1.35404e-78	0.589556	0.534	0.114	8.21391e-74	14	CXCL8	Bnaive SDC1
4.35041e-76	0.657826	0.306	0.043	2.63904e-71	14	EGR2	Bnaive SDC1
1.02453e-63	0.942862	0.968	0.734	6.21502e-59	14	CD44	Bnaive SDC1
2.53233e-63	0.674451	0.324	0.056	1.53616e-58	14	DUSP4	Bnaive SDC1
7.01784e-63	0.933639	0.927	0.594	4.25716e-58	14	FNBP1	Bnaive SDC1
2.16679e-62	1.15016	0.708	0.276	1.31442e-57	14	SGK1	Bnaive SDC1
7.52927e-61	0.874785	0.781	0.349	4.5674e-56	14	CD63	Bnaive SDC1
7.24496e-55	0.824935	0.735	0.3	4.39494e-50	14	ANXA2	Bnaive SDC1
2.19395e-54	0.799642	0.37	0.082	1.33089e-49	14	CYTOR	Bnaive SDC1
2.58624e-53	0.813548	0.703	0.278	1.56886e-48	14	CYSTM1	Bnaive SDC1
9.23975e-53	0.838043	0.945	0.684	5.60502e-48	14	SYNGR2	Bnaive SDC1
1.66969e-52	1.1876	0.781	0.384	1.01287e-47	14	MYC	Bnaive SDC1
2.83646e-51	0.814754	0.685	0.26	1.72066e-46	14	S100A11	Bnaive SDC1
6.86531e-51	0.880692	0.475	0.137	4.16464e-46	14	IL2RA	Bnaive SDC1
2.16594e-50	0.868986	0.758	0.378	1.3139e-45	14	RUNX3	Bnaive SDC1
5.09678e-50	0.573434	0.411	0.102	3.09181e-45	14	TIMP1	Bnaive SDC1
7.70628e-50	0.444387	1	0.999	4.67478e-45	14	PTMA	Bnaive SDC1
3.79874e-49	0.48591	0.425	0.107	2.30439e-44	14	C11orf96	Bnaive SDC1
5.97561e-49	0.904529	0.95	0.779	3.62492e-44	14	VIM	Bnaive SDC1
3.20433e-47	0.817438	0.461	0.136	1.94381e-42	14	INPP5F	Bnaive SDC1
1.87133e-46	0.927169	0.712	0.34	1.13519e-41	14	ZEB2	Bnaive SDC1
2.97937e-46	0.796028	0.795	0.436	1.80734e-41	14	ATP1A1	Bnaive SDC1
3.33296e-46	0.867783	0.438	0.127	2.02184e-41	14	SLAMF7	Bnaive SDC1
5.86051e-46	1.01065	0.89	0.644	3.5551e-41	14	FAM107B	Bnaive SDC1
3.59759e-45	0.753601	0.881	0.514	2.18237e-40	14	ADGRE5	Bnaive SDC1
4.75112e-45	0.576795	0.47	0.138	2.88212e-40	14	RFTN1	Bnaive SDC1
4.58684e-43	0.720897	0.977	0.75	2.78247e-38	14	CCR7	Bnaive SDC1
5.69493e-43	0.735149	0.968	0.731	3.45466e-38	14	EMP3	Bnaive SDC1
2.03651e-42	0.752059	0.534	0.196	1.23539e-37	14	SEMA7A	Bnaive SDC1
1.26651e-41	0.580018	0.511	0.176	7.68292e-37	14	RALGDS	Bnaive SDC1
7.61518e-41	0.85239	0.881	0.555	4.61952e-36	14	BCL2A1	Bnaive SDC1
8.723e-41	0.518876	0.365	0.099	5.29155e-36	14	PLEKHG2	Bnaive SDC1
2.01812e-40	0.601699	0.525	0.188	1.22423e-35	14	SPAG9	Bnaive SDC1
6.25747e-40	0.746058	0.402	0.12	3.7959e-35	14	SLAMF1	Bnaive SDC1
1.0197e-39	0.736421	0.721	0.388	6.18571e-35	14	PIKFYVE	Bnaive SDC1
2.53058e-39	0.631056	0.676	0.295	1.5351e-34	14	MT2A	Bnaive SDC1
7.40535e-39	0.78856	0.68	0.352	4.49223e-34	14	SIPA1L1	Bnaive SDC1
3.05182e-38	0.636107	0.388	0.115	1.85129e-33	14	SLC9B2	Bnaive SDC1
4.96193e-38	0.83299	0.753	0.401	3.01001e-33	14	AHNAK	Bnaive SDC1
1.74633e-37	0.81693	0.854	0.596	1.05936e-32	14	FOXP1	Bnaive SDC1
3.73919e-37	0.601269	0.475	0.168	2.26826e-32	14	PVT1	Bnaive SDC1
1.18311e-36	0.596337	0.712	0.364	7.177e-32	14	VDAC1	Bnaive SDC1
1.22339e-36	0.691813	0.84	0.55	7.4213e-32	14	SWAP70	Bnaive SDC1
2.65365e-36	0.66735	0.904	0.66	1.60976e-31	14	LRRFIP1	Bnaive SDC1
3.11384e-36	0.580692	0.986	0.864	1.88892e-31	14	TAGLN2	Bnaive SDC1
2.33549e-35	0.61638	0.58	0.243	1.41675e-30	14	GNG7	Bnaive SDC1
7.48191e-35	0.518635	0.379	0.116	4.53868e-30	14	ANKRD33B	Bnaive SDC1
7.89459e-34	0.599037	0.626	0.293	4.78901e-29	14	RAPGEF1	Bnaive SDC1
1.59931e-33	0.584563	0.977	0.925	9.70171e-29	14	HLA-DQB1	Bnaive SDC1
3.97207e-33	0.438542	0.311	0.083	2.40954e-28	14	CFD	Bnaive SDC1
8.74519e-33	0.721596	0.826	0.582	5.30501e-28	14	NFKB1	Bnaive SDC1
2.59414e-32	0.694611	0.813	0.499	1.57366e-27	14	S100A6	Bnaive SDC1
4.413e-32	0.688368	0.68	0.342	2.67701e-27	14	PELI1	Bnaive SDC1
1.30524e-31	0.648635	0.616	0.298	7.91784e-27	14	ZNF267	Bnaive SDC1
1.7849e-31	0.428329	0.32	0.091	1.08276e-26	14	WDFY1	Bnaive SDC1
2.39738e-31	0.488958	0.457	0.17	1.4543e-26	14	PARVB	Bnaive SDC1
3.50615e-31	0.531107	0.963	0.807	2.1269e-26	14	RAN	Bnaive SDC1
6.63435e-31	0.438017	0.311	0.087	4.02453e-26	14	ZNF460	Bnaive SDC1
8.04517e-31	0.566771	0.804	0.464	4.88036e-26	14	ARID5B	Bnaive SDC1
6.75889e-30	0.501271	0.411	0.146	4.10008e-25	14	ECE1	Bnaive SDC1
8.97652e-30	0.497263	0.416	0.149	5.44534e-25	14	ARHGEF2	Bnaive SDC1
1.0849e-29	0.85323	0.731	0.446	6.58122e-25	14	TNFAIP3	Bnaive SDC1
1.18284e-29	0.664587	0.74	0.467	7.17533e-25	14	ENO1	Bnaive SDC1
2.44055e-29	0.711776	0.717	0.41	1.48049e-24	14	TXN	Bnaive SDC1
1.83798e-28	0.66172	1	0.982	1.11495e-23	14	AC010970.1	Bnaive SDC1
2.01952e-28	0.686036	0.763	0.503	1.22508e-23	14	SLC38A1	Bnaive SDC1
4.60238e-28	0.813097	0.384	0.138	2.7919e-23	14	EGR3	Bnaive SDC1
7.0135e-27	0.452154	0.301	0.092	4.25453e-22	14	CD80	Bnaive SDC1
1.10044e-26	0.466738	0.447	0.18	6.67548e-22	14	AGO2	Bnaive SDC1
1.34526e-26	0.591995	0.603	0.306	8.16062e-22	14	CLECL1	Bnaive SDC1
3.21584e-26	0.561417	0.881	0.668	1.95079e-21	14	CAST	Bnaive SDC1
3.69122e-26	0.530555	0.566	0.27	2.23917e-21	14	SNX8	Bnaive SDC1
5.48945e-26	0.401251	0.402	0.15	3.33001e-21	14	CHMP4B	Bnaive SDC1
1.10984e-25	0.602073	0.557	0.279	6.73254e-21	14	TES	Bnaive SDC1
2.29877e-25	0.632602	0.808	0.489	1.39448e-20	14	LMNA	Bnaive SDC1
5.04048e-25	0.482964	0.489	0.218	3.05766e-20	14	AC034102.5	Bnaive SDC1
7.45995e-25	0.535091	0.963	0.871	4.52536e-20	14	NCL	Bnaive SDC1
8.25046e-25	0.488896	0.479	0.207	5.00489e-20	14	LDLRAD4	Bnaive SDC1
1.16858e-24	0.52779	0.799	0.553	7.08884e-20	14	KTN1	Bnaive SDC1
1.50579e-24	0.398915	0.384	0.143	9.13443e-20	14	TAB2	Bnaive SDC1
2.15944e-24	0.645909	0.863	0.685	1.30996e-19	14	SRGN	Bnaive SDC1
4.8559e-24	0.494605	0.886	0.66	2.94569e-19	14	KDM6B	Bnaive SDC1
9.28219e-24	0.474594	0.361	0.134	5.63076e-19	14	NOP16	Bnaive SDC1
2.08873e-23	0.519922	0.977	0.86	1.26707e-18	14	SAT1	Bnaive SDC1
3.11558e-23	0.481775	0.393	0.155	1.88997e-18	14	MAT2A	Bnaive SDC1
3.5195e-23	0.543912	0.758	0.545	2.135e-18	14	ANKRD12	Bnaive SDC1
5.0306e-23	0.469962	0.881	0.698	3.05166e-18	14	WSB1	Bnaive SDC1
1.47664e-22	0.474087	0.416	0.171	8.95759e-18	14	FAM49A	Bnaive SDC1
2.18361e-22	0.407796	0.429	0.179	1.32462e-17	14	AP1S3	Bnaive SDC1
[truncated: 201 more rows]

## Sheet: CD4_T_cluster_markers_top300
p_val	avg_logFC	pct.1	pct.2	p_val_adj	Cluster	Gene	Annotation
0	1.11235	0.992	0.686	0	0	FOS	Tnaive
0	0.662981	0.976	0.944	0	0	RPL39	Tnaive
0	0.613049	0.949	0.778	0	0	TNFAIP3	Tnaive
0	0.60624	0.661	0.439	0	0	SNHG25	Tnaive
0	0.570252	0.837	0.752	0	0	RPS17	Tnaive
0	0.545812	0.998	0.963	0	0	MT-ND3	Tnaive
0	0.490275	0.985	0.955	0	0	RPL27A	Tnaive
0	0.455465	0.921	0.698	0	0	CD69	Tnaive
0	0.447838	0.997	0.991	0	0	RPS29	Tnaive
0	0.430013	0.863	0.708	0	0	CD3G	Tnaive
0	0.427973	1	0.995	0	0	RPS27	Tnaive
0	0.426006	0.999	0.994	0	0	RPL41	Tnaive
0	0.423773	0.89	0.731	0	0	YPEL5	Tnaive
0	0.412799	0.988	0.934	0	0	RPL22	Tnaive
0	0.403089	0.933	0.729	0	0	KLF2	Tnaive
0	0.381774	0.92	0.846	0	0	MTATP6P1	Tnaive
0	0.372741	1	0.997	0	0	RPL34	Tnaive
0	0.372376	0.977	0.838	0	0	CD52	Tnaive
0	0.366325	0.998	0.99	0	0	AC004086.1	Tnaive
0	0.357331	0.993	0.974	0	0	RPL18A	Tnaive
0	0.354636	0.997	0.98	0	0	RPL38	Tnaive
0	0.335835	0.846	0.638	0	0	DUSP1	Tnaive
0	0.33531	0.963	0.875	0	0	TSC22D3	Tnaive
0	0.33113	1	0.996	0	0	RPL37	Tnaive
0	0.327239	0.999	0.99	0	0	RPL37A	Tnaive
0	0.32239	0.997	0.986	0	0	RPL13A	Tnaive
0	0.306971	1	0.997	0	0	RPS8	Tnaive
1.38303e-288	0.369889	0.778	0.559	8.38975e-284	0	FOSB	Tnaive
5.94244e-286	0.428905	0.786	0.618	3.60481e-281	0	IFITM1	Tnaive
2.07959e-283	0.398664	0.903	0.789	1.26152e-278	0	JUNB	Tnaive
7.16974e-271	0.309898	0.974	0.956	4.34931e-266	0	RPL23	Tnaive
2.85847e-267	0.427609	0.691	0.515	1.734e-262	0	TCF7	Tnaive
1.37505e-249	0.360586	0.858	0.832	8.3413e-245	0	ATP5F1EP2	Tnaive
5.23952e-218	0.337219	0.86	0.796	3.1784e-213	0	SF1	Tnaive
3.5022e-211	0.328691	0.868	0.793	2.12451e-206	0	AL138963.3	Tnaive
2.83007e-205	0.321897	0.906	0.842	1.71678e-200	0	SNHG6	Tnaive
1.92847e-199	0.314831	0.782	0.688	1.16985e-194	0	RPL7	Tnaive
8.11225e-199	0.305392	0.879	0.822	4.92105e-194	0	SRSF5	Tnaive
9.05115e-199	0.428785	0.481	0.321	5.49061e-194	0	SNHG9	Tnaive
6.0682e-197	0.349858	0.789	0.668	3.68109e-192	0	PCED1B-AS1	Tnaive
1.71362e-195	0.33057	0.842	0.819	1.03952e-190	0	RPL21	Tnaive
3.56916e-192	0.351173	0.769	0.65	2.16512e-187	0	FOXP1	Tnaive
2.05116e-168	0.428819	0.421	0.275	1.24427e-163	0	SNHG3	Tnaive
3.62386e-161	0.32864	0.686	0.548	2.1983e-156	0	TUBA1A	Tnaive
2.24831e-153	0.338467	0.742	0.667	1.36387e-148	0	NSA2	Tnaive
2.53753e-151	0.325134	0.616	0.471	1.53932e-146	0	RIPOR2	Tnaive
1.04502e-142	0.368803	0.371	0.235	6.33933e-138	0	EPC1	Tnaive
4.45302e-128	0.342284	0.456	0.329	2.70129e-123	0	MGAT4A	Tnaive
7.13987e-121	0.325827	0.389	0.266	4.33119e-116	0	LINC00869	Tnaive
1.23918e-116	0.407493	0.696	0.603	7.51714e-112	0	MTCO3P12	Tnaive
9.30016e-116	0.312779	0.617	0.543	5.64166e-111	0	AC243919.1	Tnaive
9.6863e-116	0.310404	0.712	0.658	5.8759e-111	0	LINC01578	Tnaive
2.03012e-114	0.316488	0.461	0.345	1.23151e-109	0	MCUB	Tnaive
1.17765e-109	0.312358	0.524	0.419	7.14383e-105	0	CCND3	Tnaive
7.44432e-109	0.665998	0.687	0.598	4.51587e-104	0	MT-ATP8	Tnaive
7.44043e-105	0.316697	0.611	0.53	4.51351e-100	0	BCLAF1	Tnaive
2.02986e-97	0.538729	0.573	0.462	1.23135e-92	0	MTCYBP18	Tnaive
1.33814e-93	0.355251	0.403	0.296	8.11741e-89	0	AC044849.1	Tnaive
4.72133e-82	0.304648	0.482	0.393	2.86405e-77	0	TNRC6B	Tnaive
3.57904e-76	0.62234	0.669	0.826	2.17112e-71	0	RPS28	Tnaive
2.36263e-74	0.302511	0.36	0.262	1.43322e-69	0	AC011446.2	Tnaive
6.42715e-32	0.418505	0.741	0.745	3.89884e-27	0	MT-ND4L	Tnaive
0	1.46638	0.776	0.144	0	1	HSPA6	Tnaive
0	1.422	0.996	0.653	0	1	HSPE1	Tnaive
0	1.35498	0.535	0.171	0	1	HSPA2	Tnaive
0	1.34834	1	0.941	0	1	HSP90AA1	Tnaive
0	1.3047	0.995	0.631	0	1	HSPD1	Tnaive
0	1.30453	0.99	0.405	0	1	HSPA1A	Tnaive
0	1.15994	0.956	0.373	0	1	HSPH1	Tnaive
0	1.03704	0.854	0.341	0	1	DNAJA1P3	Tnaive
0	1.03047	0.96	0.602	0	1	HSP90AB2P	Tnaive
0	1.01726	0.993	0.685	0	1	DNAJB1	Tnaive
0	0.968847	0.961	0.449	0	1	CACYBP	Tnaive
0	0.93654	0.956	0.504	0	1	DNAJA1	Tnaive
0	0.930261	0.833	0.306	0	1	MRPL18	Tnaive
0	0.929818	0.997	0.87	0	1	HSPA8	Tnaive
0	0.911363	0.926	0.593	0	1	HSP90AB1	Tnaive
0	0.879766	0.924	0.472	0	1	AL355615.1	Tnaive
0	0.868622	0.777	0.354	0	1	BCAS2	Tnaive
0	0.866901	0.682	0.188	0	1	NR4A1	Tnaive
0	0.833936	0.811	0.283	0	1	STIP1	Tnaive
0	0.827794	0.717	0.222	0	1	SC5D	Tnaive
0	0.775604	0.769	0.348	0	1	EIF4A3	Tnaive
0	0.771253	0.793	0.375	0	1	DOK2	Tnaive
0	0.767631	0.808	0.395	0	1	CD55	Tnaive
0	0.759086	0.793	0.305	0	1	ZFAND2A	Tnaive
0	0.733521	0.719	0.249	0	1	HSP90AB4P	Tnaive
0	0.718186	0.826	0.545	0	1	RGCC	Tnaive
0	0.715471	0.487	0.109	0	1	FKBP4	Tnaive
0	0.71373	0.82	0.351	0	1	CHORDC1	Tnaive
0	0.699814	0.685	0.261	0	1	NUDC	Tnaive
0	0.691113	0.793	0.392	0	1	CCR7	Tnaive
0	0.685872	0.761	0.282	0	1	DEDD2	Tnaive
0	0.684587	0.908	0.561	0	1	DNAJB6	Tnaive
0	0.677101	0.951	0.904	0	1	JUND	Tnaive
0	0.668283	0.554	0.134	0	1	AC005841.1	Tnaive
0	0.661598	0.789	0.371	0	1	TCP1	Tnaive
0	0.659133	0.991	0.86	0	1	UBB	Tnaive
0	0.655834	0.838	0.34	0	1	AHSA1	Tnaive
0	0.650367	0.622	0.204	0	1	BAG3	Tnaive
0	0.649087	0.801	0.421	0	1	ZNF331	Tnaive
0	0.640137	0.867	0.276	0	1	HSPA1B	Tnaive
0	0.63606	0.497	0.114	0	1	GRASP	Tnaive
0	0.630141	0.526	0.137	0	1	DNAJA4	Tnaive
0	0.623164	0.526	0.188	0	1	WDR74	Tnaive
0	0.620487	0.478	0.167	0	1	RASGEF1B	Tnaive
0	0.600193	0.425	0.073	0	1	LYPD3	Tnaive
0	0.592374	0.411	0.139	0	1	ANKRD37	Tnaive
0	0.586211	0.894	0.499	0	1	HSPB1	Tnaive
0	0.581243	0.817	0.492	0	1	CYCS	Tnaive
0	0.549078	0.976	0.814	0	1	SOD1	Tnaive
0	0.543353	0.953	0.727	0	1	YPEL5	Tnaive
0	0.542119	0.374	0.094	0	1	GPR18	Tnaive
0	0.538444	0.994	0.955	0	1	EEF1B2	Tnaive
0	0.528026	0.746	0.458	0	1	GPR183	Tnaive
0	0.524786	0.715	0.397	0	1	NDFIP1	Tnaive
0	0.523284	0.921	0.67	0	1	EIF5	Tnaive
0	0.520617	0.893	0.627	0	1	SELENOK	Tnaive
0	0.504704	0.715	0.429	0	1	CLEC2B	Tnaive
0	0.481617	0.739	0.445	0	1	STK17A	Tnaive
0	0.48141	0.762	0.415	0	1	CCT4	Tnaive
0	0.473974	0.685	0.354	0	1	CCT2	Tnaive
0	0.46722	0.965	0.838	0	1	GAS5	Tnaive
0	0.462491	0.727	0.413	0	1	CCT3	Tnaive
0	0.461634	0.485	0.199	0	1	NANS	Tnaive
0	0.460165	0.75	0.46	0	1	CCNH	Tnaive
0	0.457048	0.683	0.337	0	1	BST2	Tnaive
0	0.45036	0.957	0.664	0	1	RPS4Y1	Tnaive
0	0.446051	0.535	0.216	0	1	NUCB2	Tnaive
0	0.444029	0.726	0.372	0	1	IGKC	Tnaive
0	0.426472	0.451	0.142	0	1	AC013410.1	Tnaive
0	0.421623	0.338	0.07	0	1	SCML1	Tnaive
0	0.419133	0.998	0.992	0	1	RPS13	Tnaive
0	0.418988	0.997	0.985	0	1	RPS3A	Tnaive
0	0.383396	0.997	0.981	0	1	RPS5	Tnaive
0	0.383191	0.361	0.116	0	1	LYSMD3	Tnaive
0	0.381121	0.596	0.286	0	1	AC129492.1	Tnaive
0	0.376874	0.998	0.996	0	1	RPL19	Tnaive
0	0.375855	0.339	0.113	0	1	AIF1	Tnaive
0	0.374798	0.999	0.996	0	1	RPS14	Tnaive
0	0.364542	0.349	0.103	0	1	AC100810.1	Tnaive
0	0.364517	0.997	0.989	0	1	RPS9	Tnaive
0	0.356057	0.996	0.984	0	1	RPL10A	Tnaive
0	0.35587	0.96	0.814	0	1	NOP53	Tnaive
0	0.349035	0.998	0.99	0	1	RPS6	Tnaive
0	0.346446	0.999	0.996	0	1	RPS23	Tnaive
0	0.330814	0.399	0.137	0	1	CCDC117	Tnaive
0	0.327797	0.999	0.998	0	1	RPL32	Tnaive
0	0.315244	0.311	0.083	0	1	IGHG1	Tnaive
0	0.314065	1	0.994	0	1	RPS2	Tnaive
9.38376e-308	0.444905	0.781	0.518	5.69238e-303	1	SBDS	Tnaive
1.94074e-304	0.409172	0.689	0.39	1.17729e-299	1	MORF4L2	Tnaive
2.32433e-304	0.388217	0.422	0.172	1.40999e-299	1	AC122718.1	Tnaive
6.43517e-299	0.438051	0.76	0.466	3.9037e-294	1	CYTIP	Tnaive
9.11785e-291	0.367161	0.365	0.138	5.53107e-286	1	VPS37B	Tnaive
8.50287e-285	0.413532	0.582	0.299	5.15801e-280	1	UBE2A	Tnaive
7.22056e-266	0.311592	0.474	0.217	4.38013e-261	1	HSPA4	Tnaive
4.43947e-265	0.345401	0.431	0.192	2.69307e-260	1	PRKCA	Tnaive
4.80115e-262	0.361452	0.84	0.581	2.91247e-257	1	RBM8A	Tnaive
5.5292e-262	0.319491	0.458	0.207	3.35412e-257	1	PAF1	Tnaive
2.23859e-256	0.433461	0.851	0.663	1.35797e-251	1	PTGES3	Tnaive
4.52855e-248	0.321247	0.565	0.292	2.74711e-243	1	SYTL3	Tnaive
9.69913e-247	0.392195	0.849	0.683	5.88369e-242	1	BTG1	Tnaive
3.30177e-244	0.366908	0.687	0.416	2.00292e-239	1	CCDC59	Tnaive
5.40838e-243	0.400267	0.771	0.53	3.28083e-238	1	SELENOW	Tnaive
1.33607e-240	0.453009	0.883	0.775	8.1049e-236	1	CXCR4	Tnaive
4.43158e-233	0.308113	0.63	0.344	2.68828e-228	1	PLAC8	Tnaive
1.66192e-232	0.349239	0.604	0.34	1.00816e-227	1	TMEM243	Tnaive
2.34943e-231	0.395705	0.644	0.382	1.42521e-226	1	SLC3A2	Tnaive
3.28472e-229	0.435256	0.502	0.265	1.99258e-224	1	CHMP1B-AS1	Tnaive
2.97831e-228	0.315517	0.57	0.309	1.8067e-223	1	ALKBH7	Tnaive
7.43154e-221	0.334661	0.634	0.368	4.50812e-216	1	ST13	Tnaive
1.34648e-217	0.321582	0.584	0.327	8.16801e-213	1	SNHG7	Tnaive
6.4817e-212	0.369383	0.562	0.315	3.93193e-207	1	GTF2B	Tnaive
1.2475e-210	0.39288	0.556	0.319	7.56756e-206	1	AP3M2	Tnaive
6.94529e-210	0.316116	0.734	0.484	4.21315e-205	1	FAM177A1	Tnaive
1.92394e-206	0.337167	0.423	0.204	1.1671e-201	1	NEU1	Tnaive
8.84886e-203	0.498692	0.547	0.32	5.36789e-198	1	ALG13	Tnaive
3.70243e-201	0.333421	0.643	0.39	2.24597e-196	1	IDI1	Tnaive
4.64396e-195	0.321543	0.884	0.689	2.81712e-190	1	SERP1	Tnaive
5.84772e-189	0.30542	0.559	0.319	3.54734e-184	1	PNPLA8	Tnaive
2.01401e-173	0.347686	0.724	0.474	1.22174e-168	1	NR4A2	Tnaive
1.15082e-172	0.314263	0.614	0.376	6.98113e-168	1	PRKCQ-AS1	Tnaive
1.95064e-136	0.323228	0.354	0.184	1.1833e-131	1	AREG	Tnaive
8.97984e-122	0.309194	0.476	0.282	5.44735e-117	1	MYADM	Tnaive
1.58481e-45	0.328589	0.726	0.646	9.6138e-41	1	ANXA1	Tnaive
0	1.11786	0.991	0.706	0	2	FOS	Th2emra
0	0.925574	0.362	0.102	0	2	CCL5	Th2emra
0	0.753552	0.658	0.384	0	2	LGALS1	Th2emra
0	0.723874	0.988	0.764	0	2	S100A4	Th2emra
0	0.694725	0.964	0.787	0	2	TNFAIP3	Th2emra
0	0.648558	0.989	0.845	0	2	CD52	Th2emra
0	0.619226	0.893	0.689	0	2	CRIP1	Th2emra
0	0.56807	0.935	0.774	0	2	S100A10	Th2emra
0	0.525087	0.996	0.966	0	2	MT-ND3	Th2emra
0	0.504824	0.972	0.946	0	2	RPL39	Th2emra
0	0.497338	0.95	0.831	0	2	S100A6	Th2emra
0	0.4973	0.939	0.849	0	2	MTATP6P1	Th2emra
0	0.430899	0.945	0.8	0	2	NFKBIA	Th2emra
0	0.374106	0.999	0.994	0	2	RPL41	Th2emra
0	0.370083	0.999	0.992	0	2	MT-CO2	Th2emra
0	0.313156	0.999	0.99	0	2	AC004086.1	Th2emra
5.27498e-293	0.619223	0.64	0.365	3.19991e-288	2	ID2	Th2emra
1.88385e-284	0.625481	0.33	0.119	1.14278e-279	2	LYAR	Th2emra
5.36499e-281	0.42154	0.964	0.882	3.25451e-276	2	SH3BGRL3	Th2emra
1.37045e-275	0.493066	0.885	0.796	8.31344e-271	2	AL138963.3	Th2emra
3.67695e-272	0.522186	0.696	0.437	2.23051e-267	2	AHNAK	Th2emra
1.00853e-262	0.569444	0.736	0.489	6.11796e-258	2	ITGB1	Th2emra
3.41215e-253	0.445439	0.903	0.734	2.06988e-248	2	ZFP36	Th2emra
2.67087e-248	0.406694	0.859	0.65	1.6202e-243	2	DUSP1	Th2emra
2.64182e-232	0.395494	0.943	0.74	1.60258e-227	2	KLF2	Th2emra
8.37269e-224	0.313632	0.986	0.957	5.07904e-219	2	RPL27A	Th2emra
1.31398e-205	0.412035	0.811	0.626	7.97088e-201	2	IFITM1	Th2emra
3.53063e-195	0.344455	0.936	0.836	2.14175e-190	2	MYL12A	Th2emra
3.19907e-191	0.317231	0.96	0.88	1.94062e-186	2	TSC22D3	Th2emra
4.60925e-189	0.56213	0.732	0.564	2.79606e-184	2	TOB1	Th2emra
6.02725e-188	0.378624	0.79	0.571	3.65625e-183	2	FOSB	Th2emra
2.92301e-181	0.367463	0.874	0.832	1.77316e-176	2	ATP5F1EP2	Th2emra
4.43279e-173	0.359266	0.871	0.717	2.68902e-168	2	CD3G	Th2emra
2.41787e-169	0.440034	0.572	0.389	1.46673e-164	2	ARHGAP15	Th2emra
2.722e-165	0.36087	0.846	0.687	1.65122e-160	2	EMP3	Th2emra
1.9179e-155	0.499865	0.635	0.464	1.16343e-150	2	IER2	Th2emra
6.58347e-149	0.348253	0.924	0.857	3.99367e-144	2	RPL9	Th2emra
1.69021e-147	0.407999	0.726	0.583	1.02532e-142	2	ZFP36L2	Th2emra
1.98514e-147	0.310888	0.912	0.812	1.20423e-142	2	MT-ND6	Th2emra
1.32872e-145	0.411671	0.616	0.457	8.0603e-141	2	SNHG25	Th2emra
1.69379e-139	0.406347	0.441	0.268	1.02749e-134	2	LINC00869	Th2emra
8.31256e-125	0.342065	0.799	0.674	5.04256e-120	2	PCED1B-AS1	Th2emra
9.79537e-124	0.325869	0.859	0.781	5.94207e-119	2	MTND4P24	Th2emra
9.33187e-121	0.366221	0.495	0.332	5.6609e-116	2	FLT3LG	Th2emra
3.75719e-118	0.322508	0.812	0.76	2.27919e-113	2	RPS17	Th2emra
7.89414e-118	0.328087	0.506	0.322	4.78874e-113	2	ANXA2	Th2emra
2.441e-113	0.696816	0.723	0.6	1.48076e-108	2	MT-ATP8	Th2emra
3.27322e-112	0.457495	0.734	0.605	1.9856e-107	2	MTCO3P12	Th2emra
1.54023e-109	0.424402	0.419	0.262	9.34333e-105	2	AC011446.2	Th2emra
1.53287e-98	0.307014	0.804	0.713	9.29868e-94	2	MTCO1P42	Th2emra
6.42821e-95	0.305067	0.653	0.535	3.89948e-90	2	SEC61G	Th2emra
1.52928e-92	0.37577	0.313	0.182	9.27694e-88	2	CRIP2	Th2emra
5.96966e-90	0.301794	0.559	0.438	3.62131e-85	2	KRTCAP2	Th2emra
1.57318e-88	0.365225	0.462	0.333	9.54321e-84	2	SNHG9	Th2emra
1.06794e-86	0.32332	0.529	0.408	6.47835e-82	2	PARP8	Th2emra
4.64197e-84	0.493411	0.807	0.738	2.81591e-79	2	MT-ND4L	Th2emra
1.61243e-82	0.344457	0.362	0.236	9.78132e-78	2	ARL4C	Th2emra
1.80818e-79	0.577961	0.597	0.467	1.09688e-74	2	MTCYBP18	Th2emra
6.52057e-68	0.370187	0.392	0.277	3.95551e-63	2	JUN	Th2emra
1.21473e-65	0.300097	0.495	0.39	7.36881e-61	2	EMB	Th2emra
6.42774e-57	0.460533	0.7	0.813	3.8992e-52	2	RPS28	Th2emra
0	1.10708	0.324	0.071	0	3	RPL10P9	Tnaive
0	0.851705	0.928	0.662	0	3	TXNIP	Tnaive
0	0.562928	0.98	0.861	0	3	LTB	Tnaive
0	0.518552	0.788	0.464	0	3	GIMAP7	Tnaive
0	0.47125	0.992	0.845	0	3	CD52	Tnaive
0	0.340917	1	0.995	0	3	TMSB10	Tnaive
1.80573e-292	0.484135	0.763	0.465	1.09539e-287	3	RIPOR2	Tnaive
2.14987e-275	0.445372	0.519	0.236	1.30416e-270	3	TRADD	Tnaive
5.04552e-272	0.476684	0.888	0.714	3.06071e-267	3	PSME1	Tnaive
9.29721e-272	0.694315	0.543	0.28	5.63987e-267	3	STAT1	Tnaive
1.88571e-255	0.361255	0.951	0.834	1.14391e-250	3	MYL12A	Tnaive
1.56262e-246	0.422369	0.705	0.405	9.47918e-242	3	GIMAP4	Tnaive
5.79698e-227	0.436344	0.303	0.107	3.51656e-222	3	AC245014.3	Tnaive
2.32229e-217	0.395933	0.611	0.335	1.40875e-212	3	TRAF3IP3	Tnaive
1.07074e-208	0.377383	0.835	0.614	6.49535e-204	3	GSTK1	Tnaive
1.59648e-208	0.413412	0.673	0.413	9.68454e-204	3	SAMHD1	Tnaive
2.70037e-200	0.315735	0.956	0.83	1.6381e-195	3	S100A6	Tnaive
3.49109e-200	0.323231	0.967	0.766	2.11776e-195	3	S100A4	Tnaive
2.19657e-195	0.344474	0.917	0.806	1.33248e-190	3	LDHB	Tnaive
7.31768e-193	0.34278	0.916	0.793	4.43905e-188	3	AL138963.3	Tnaive
1.37379e-180	0.318052	0.907	0.713	8.33368e-176	3	CD3G	Tnaive
4.94805e-172	0.436093	0.715	0.492	3.00158e-167	3	ITGB1	Tnaive
1.26264e-163	0.340172	0.855	0.669	7.65944e-159	3	PCED1B-AS1	Tnaive
1.2449e-160	0.333194	0.659	0.419	7.55182e-156	3	ADD3	Tnaive
1.31437e-158	0.375126	0.656	0.437	7.97323e-154	3	PSME2	Tnaive
7.71912e-154	0.336259	0.375	0.18	4.68257e-149	3	XAF1	Tnaive
1.49622e-150	0.343141	0.738	0.522	9.07639e-146	3	TCF7	Tnaive
7.68685e-139	0.329503	0.83	0.624	4.663e-134	3	IFITM1	Tnaive
6.4536e-136	0.328825	0.657	0.438	3.91488e-131	3	PSMB9	Tnaive
9.48911e-134	0.303986	0.847	0.698	5.75628e-129	3	IFITM2	Tnaive
2.16893e-119	0.304979	0.892	0.785	1.31572e-114	3	FYB1	Tnaive
5.10915e-112	0.301325	0.335	0.174	3.09931e-107	3	GBP1	Tnaive
6.81295e-91	0.305146	0.631	0.455	4.13287e-86	3	NOSIP	Tnaive
0	1.84762	0.758	0.175	0	4	HSPA6	CD4-Th2 Naive TCF7low/IL4
0	1.72599	0.839	0.197	0	4	NR4A1	CD4-Th2 Naive TCF7low/IL4
0	1.57179	0.824	0.325	0	4	ZFAND2A	CD4-Th2 Naive TCF7low/IL4
0	1.52394	0.649	0.178	0	4	HSPA2	CD4-Th2 Naive TCF7low/IL4
0	1.4734	0.618	0.136	0	4	EGR1	CD4-Th2 Naive TCF7low/IL4
0	1.45827	0.994	0.699	0	4	DNAJB1	CD4-Th2 Naive TCF7low/IL4
0	1.41276	0.907	0.3	0	4	HSPA1B	CD4-Th2 Naive TCF7low/IL4
0	1.27573	0.672	0.167	0	4	DNAJB4	CD4-Th2 Naive TCF7low/IL4
0	1.21621	0.817	0.416	0	4	GADD45B	CD4-Th2 Naive TCF7low/IL4
0	1.14293	0.902	0.516	0	4	HSPB1	CD4-Th2 Naive TCF7low/IL4
0	1.08256	0.974	0.434	0	4	HSPA1A	CD4-Th2 Naive TCF7low/IL4
0	1.00205	0.753	0.337	0	4	MRPL18	CD4-Th2 Naive TCF7low/IL4
0	0.994173	0.862	0.568	0	4	FOSB	CD4-Th2 Naive TCF7low/IL4
0	0.914939	0.87	0.533	0	4	DNAJA1	CD4-Th2 Naive TCF7low/IL4
0	0.857836	0.876	0.48	0	4	CACYBP	CD4-Th2 Naive TCF7low/IL4
0	0.848542	0.986	0.877	0	4	HSPA8	CD4-Th2 Naive TCF7low/IL4
0	0.839125	0.787	0.527	0	4	PPP1R15A	CD4-Th2 Naive TCF7low/IL4
0	0.833019	0.437	0.127	0	4	ID3	CD4-Th2 Naive TCF7low/IL4
0	0.778894	0.464	0.16	0	4	DNAJA4	CD4-Th2 Naive TCF7low/IL4
0	0.76252	0.998	0.944	0	4	HSP90AA1	CD4-Th2 Naive TCF7low/IL4
0	0.754016	0.962	0.672	0	4	HSPE1	CD4-Th2 Naive TCF7low/IL4
0	0.746723	0.963	0.65	0	4	HSPD1	CD4-Th2 Naive TCF7low/IL4
0	0.736095	0.713	0.376	0	4	DNAJA1P3	CD4-Th2 Naive TCF7low/IL4
0	0.716961	0.51	0.203	0	4	DDIT3	CD4-Th2 Naive TCF7low/IL4
0	0.709244	0.335	0.053	0	4	HSPA7	CD4-Th2 Naive TCF7low/IL4
0	0.704752	0.349	0.093	0	4	RHOB	CD4-Th2 Naive TCF7low/IL4
0	0.701794	0.511	0.208	0	4	MARCKSL1	CD4-Th2 Naive TCF7low/IL4
0	0.688638	0.333	0.046	0	4	PLK2	CD4-Th2 Naive TCF7low/IL4
0	0.679881	0.682	0.311	0	4	DEDD2	CD4-Th2 Naive TCF7low/IL4
0	0.678051	0.327	0.087	0	4	IL23A	CD4-Th2 Naive TCF7low/IL4
0	0.579188	0.404	0.135	0	4	H2AX	CD4-Th2 Naive TCF7low/IL4
0	0.570434	0.338	0.058	0	4	NFKBIE	CD4-Th2 Naive TCF7low/IL4
0	0.567964	0.356	0.111	0	4	MXD1	CD4-Th2 Naive TCF7low/IL4
0	0.558985	0.316	0.073	0	4	AC243960.3	CD4-Th2 Naive TCF7low/IL4
0	0.524397	0.301	0.081	0	4	NFKBID	CD4-Th2 Naive TCF7low/IL4
0	0.50157	0.818	0.411	0	4	HSPH1	CD4-Th2 Naive TCF7low/IL4
0	0.473972	0.935	0.847	0	4	GAS5	CD4-Th2 Naive TCF7low/IL4
0	0.470149	0.982	0.958	0	4	EEF1B2	CD4-Th2 Naive TCF7low/IL4
0	0.437776	0.999	0.981	0	4	AC010970.1	CD4-Th2 Naive TCF7low/IL4
0	0.38529	0.991	0.987	0	4	RPS3A	CD4-Th2 Naive TCF7low/IL4
0	0.37995	0.993	0.993	0	4	RPS13	CD4-Th2 Naive TCF7low/IL4
0	0.340658	0.99	0.982	0	4	RPS5	CD4-Th2 Naive TCF7low/IL4
0	0.33925	0.996	0.997	0	4	RPL19	CD4-Th2 Naive TCF7low/IL4
0	0.320332	0.991	0.99	0	4	RPS9	CD4-Th2 Naive TCF7low/IL4
0	0.307698	0.996	0.998	0	4	RPL32	CD4-Th2 Naive TCF7low/IL4
0	0.302688	0.996	0.996	0	4	RPS23	CD4-Th2 Naive TCF7low/IL4
0	0.300697	0.996	0.996	0	4	RPS14	CD4-Th2 Naive TCF7low/IL4
1.29614e-302	0.555603	0.401	0.14	7.86264e-298	4	GRASP	CD4-Th2 Naive TCF7low/IL4
6.34375e-302	0.792158	0.677	0.375	3.84825e-297	4	EIF4A3	CD4-Th2 Naive TCF7low/IL4
3.08043e-301	0.758911	0.674	0.393	1.86865e-296	4	BTG2	CD4-Th2 Naive TCF7low/IL4
9.31697e-289	0.765254	0.304	0.09	5.65186e-284	4	SERPINH1	CD4-Th2 Naive TCF7low/IL4
1.98616e-287	0.801605	0.834	0.655	1.20485e-282	4	DUSP1	CD4-Th2 Naive TCF7low/IL4
1.11417e-276	0.572925	0.592	0.285	6.75878e-272	4	RGS2	CD4-Th2 Naive TCF7low/IL4
2.02933e-262	0.722768	0.686	0.392	1.23103e-257	4	IGKC	CD4-Th2 Naive TCF7low/IL4
6.49915e-262	0.518453	0.519	0.233	3.94251e-257	4	NUCB2	CD4-Th2 Naive TCF7low/IL4
2.10439e-256	0.509715	0.376	0.136	1.27656e-251	4	FKBP4	CD4-Th2 Naive TCF7low/IL4
8.42194e-250	0.561059	0.391	0.149	5.10892e-245	4	SGK1	CD4-Th2 Naive TCF7low/IL4
1.14765e-243	0.624768	0.505	0.233	6.96186e-239	4	BAG3	CD4-Th2 Naive TCF7low/IL4
1.05584e-221	0.427795	0.676	0.377	6.40492e-217	4	AHSA1	CD4-Th2 Naive TCF7low/IL4
1.71384e-220	0.555532	0.944	0.87	1.03965e-215	4	UBB	CD4-Th2 Naive TCF7low/IL4
4.48042e-217	0.449206	0.433	0.192	2.71791e-212	4	HCP5	CD4-Th2 Naive TCF7low/IL4
4.47039e-212	0.568015	0.662	0.397	2.71183e-207	4	HERPUD1	CD4-Th2 Naive TCF7low/IL4
1.58889e-210	0.453255	0.443	0.202	9.6385e-206	4	PRKCA	CD4-Th2 Naive TCF7low/IL4
5.19012e-210	0.458862	0.932	0.715	3.14843e-205	4	FOS	CD4-Th2 Naive TCF7low/IL4
7.08746e-210	0.414619	0.334	0.124	4.2994e-205	4	AIF1	CD4-Th2 Naive TCF7low/IL4
2.91505e-206	0.410036	0.907	0.682	1.76833e-201	4	RPS4Y1	CD4-Th2 Naive TCF7low/IL4
3.97752e-200	0.631367	0.444	0.213	2.41285e-195	4	NEU1	CD4-Th2 Naive TCF7low/IL4
5.66096e-195	0.379066	0.429	0.191	3.43405e-190	4	TXK	CD4-Th2 Naive TCF7low/IL4
3.27556e-191	0.665807	0.361	0.156	1.98702e-186	4	ANKRD37	CD4-Th2 Naive TCF7low/IL4
1.71981e-188	0.787113	0.849	0.721	1.04327e-183	4	CD69	CD4-Th2 Naive TCF7low/IL4
6.68766e-180	0.44882	0.826	0.63	4.05687e-175	4	HSP90AB2P	CD4-Th2 Naive TCF7low/IL4
4.15296e-175	0.431334	0.376	0.165	2.51927e-170	4	STMN1	CD4-Th2 Naive TCF7low/IL4
1.52579e-174	0.640514	0.89	0.748	9.25576e-170	4	KLF2	CD4-Th2 Naive TCF7low/IL4
1.4133e-169	0.484405	0.58	0.356	8.57337e-165	4	CCDC85B	CD4-Th2 Naive TCF7low/IL4
3.63582e-164	0.407156	0.58	0.327	2.20556e-159	4	STIP1	CD4-Th2 Naive TCF7low/IL4
1.83001e-158	0.328935	0.516	0.284	1.11012e-153	4	RF00100.4	CD4-Th2 Naive TCF7low/IL4
1.11071e-153	0.340387	0.373	0.169	6.73779e-149	4	AC005841.1	CD4-Th2 Naive TCF7low/IL4
1.05454e-151	0.399739	0.731	0.509	6.39704e-147	4	AL355615.1	CD4-Th2 Naive TCF7low/IL4
4.75635e-151	0.319582	0.912	0.824	2.8853e-146	4	NOP53	CD4-Th2 Naive TCF7low/IL4
5.74282e-150	0.360138	0.64	0.388	3.48371e-145	4	CHORDC1	CD4-Th2 Naive TCF7low/IL4
2.3493e-137	0.460591	0.369	0.181	1.42513e-132	4	CKS2	CD4-Th2 Naive TCF7low/IL4
7.24151e-137	0.368217	0.801	0.619	4.39285e-132	4	HSP90AB1	CD4-Th2 Naive TCF7low/IL4
1.65727e-132	0.5102	0.613	0.409	1.00533e-127	4	DOK2	CD4-Th2 Naive TCF7low/IL4
5.16511e-128	0.339871	0.356	0.174	3.13326e-123	4	ABHD3	CD4-Th2 Naive TCF7low/IL4
1.34686e-127	0.400503	0.619	0.405	8.17031e-123	4	TCP1	CD4-Th2 Naive TCF7low/IL4
3.79461e-120	0.407097	0.721	0.552	2.30189e-115	4	CLK1	CD4-Th2 Naive TCF7low/IL4
4.54515e-119	0.574613	0.869	0.809	2.75718e-114	4	NFKBIA	CD4-Th2 Naive TCF7low/IL4
1.53046e-118	0.493577	0.86	0.802	9.28408e-114	4	JUNB	CD4-Th2 Naive TCF7low/IL4
1.10842e-116	0.478892	0.681	0.516	6.72391e-112	4	IRF1	CD4-Th2 Naive TCF7low/IL4
1.03005e-115	0.342112	0.914	0.909	6.24846e-111	4	JUND	CD4-Th2 Naive TCF7low/IL4
1.49844e-108	0.458855	0.494	0.312	9.08984e-104	4	PPP1R10	CD4-Th2 Naive TCF7low/IL4
2.9699e-104	0.336864	0.407	0.229	1.8016e-99	4	PLK3	CD4-Th2 Naive TCF7low/IL4
6.12131e-104	0.334537	0.333	0.168	3.71331e-99	4	TUBB2A	CD4-Th2 Naive TCF7low/IL4
1.8724e-100	0.305418	0.896	0.828	1.13584e-95	4	SOD1	CD4-Th2 Naive TCF7low/IL4
5.48792e-100	0.506962	0.631	0.467	3.32908e-95	4	IER2	CD4-Th2 Naive TCF7low/IL4
4.96829e-93	0.456777	0.438	0.263	3.01386e-88	4	AC011446.2	CD4-Th2 Naive TCF7low/IL4
6.06273e-91	0.360801	0.775	0.668	3.67777e-86	4	TRA2B	CD4-Th2 Naive TCF7low/IL4
1.10987e-87	0.331236	0.576	0.39	6.73271e-83	4	PRKCQ-AS1	CD4-Th2 Naive TCF7low/IL4
1.0434e-85	0.409383	0.489	0.329	6.32946e-81	4	MKNK2	CD4-Th2 Naive TCF7low/IL4
2.73735e-84	0.353567	0.684	0.497	1.66053e-79	4	DDIT4	CD4-Th2 Naive TCF7low/IL4
2.74613e-83	0.460272	0.342	0.193	1.66585e-78	4	AREG	CD4-Th2 Naive TCF7low/IL4
6.5583e-83	0.335384	0.629	0.459	3.9784e-78	4	TUBB4B	CD4-Th2 Naive TCF7low/IL4
2.7265e-82	0.415693	0.558	0.392	1.65395e-77	4	DUSP2	CD4-Th2 Naive TCF7low/IL4
4.93265e-79	0.453519	0.551	0.393	2.99224e-74	4	BCAS2	CD4-Th2 Naive TCF7low/IL4
9.22483e-71	0.354624	0.334	0.194	5.59597e-66	4	RASGEF1B	CD4-Th2 Naive TCF7low/IL4
1.23383e-70	0.314505	0.495	0.338	7.48467e-66	4	AP001858.1	CD4-Th2 Naive TCF7low/IL4
2.82441e-70	0.326276	0.565	0.414	1.71334e-65	4	MORF4L2	CD4-Th2 Naive TCF7low/IL4
1.41143e-66	0.318015	0.694	0.561	8.56201e-62	4	DYNLL1	CD4-Th2 Naive TCF7low/IL4
3.96404e-66	0.331551	0.935	0.944	2.40467e-61	4	FTL	CD4-Th2 Naive TCF7low/IL4
1.02251e-52	0.334657	0.517	0.379	6.20272e-48	4	ID2	CD4-Th2 Naive TCF7low/IL4
2.88151e-50	0.307717	0.533	0.398	1.74798e-45	4	IFRD1	CD4-Th2 Naive TCF7low/IL4
3.56657e-46	0.326009	0.671	0.571	2.16355e-41	4	TOB1	CD4-Th2 Naive TCF7low/IL4
1.14227e-43	0.303502	0.421	0.296	6.92927e-39	4	MYADM	CD4-Th2 Naive TCF7low/IL4
1.40594e-39	0.309914	0.466	0.365	8.52869e-35	4	TAGAP	CD4-Th2 Naive TCF7low/IL4
1.03085e-21	0.307523	0.539	0.461	6.25332e-17	4	ZNF331	CD4-Th2 Naive TCF7low/IL4
0	1.45883	0.849	0.382	0	5	ATP1B3	bsTh2/17
0	1.43784	0.996	0.992	0	5	FTH1	bsTh2/17
0	1.37053	0.975	0.653	0	5	EZR	bsTh2/17
0	1.14695	0.994	0.955	0	5	PABPC1	bsTh2/17
0	1.12811	0.573	0.22	0	5	SESN3	bsTh2/17
0	1.02897	0.941	0.816	0	5	SRGN	bsTh2/17
0	0.92783	0.816	0.419	0	5	CCR7	bsTh2/17
0	0.885293	0.479	0.123	0	5	PGAP1	bsTh2/17
0	0.866132	0.883	0.581	0	5	ANKRD12	bsTh2/17
0	0.788028	0.874	0.578	0	5	CD7	bsTh2/17
0	0.786634	0.83	0.493	0	5	CNOT6L	bsTh2/17
0	0.783376	0.988	0.917	0	5	SARAF	bsTh2/17
0	0.704466	0.904	0.514	0	5	CREM	bsTh2/17
0	0.674132	0.952	0.803	0	5	CD44	bsTh2/17
0	0.647069	0.449	0.084	0	5	CYSTM1	bsTh2/17
0	0.631549	0.448	0.123	0	5	SPTBN1	bsTh2/17
0	0.61112	0.519	0.17	0	5	PBX4	bsTh2/17
0	0.58733	0.346	0.054	0	5	FASN	bsTh2/17
3.42798e-307	0.690204	0.848	0.551	2.07948e-302	5	FYN	bsTh2/17
1.73326e-300	0.887474	0.415	0.13	1.05143e-295	5	CMSS1	bsTh2/17
7.21562e-297	0.706208	0.751	0.408	4.37714e-292	5	CLEC2D	bsTh2/17
2.62866e-296	0.563367	0.979	0.927	1.5946e-291	5	PTPRC	bsTh2/17
1.38492e-292	0.751334	0.706	0.374	8.40122e-288	5	MBP	bsTh2/17
1.7663e-288	0.59363	0.555	0.215	1.07148e-283	5	CRYBG1	bsTh2/17
3.01422e-287	0.694336	0.574	0.238	1.82849e-282	5	BAZ1A	bsTh2/17
2.43306e-271	0.785357	0.606	0.281	1.47594e-266	5	DCXR	bsTh2/17
9.88174e-267	0.5518	0.546	0.213	5.99446e-262	5	BICDL1	bsTh2/17
7.66967e-262	0.535984	0.447	0.156	4.65258e-257	5	PITPNC1	bsTh2/17
1.09226e-255	0.742231	0.794	0.476	6.62588e-251	5	GPR183	bsTh2/17
1.5685e-252	0.615068	0.828	0.496	9.51486e-248	5	FAM177A1	bsTh2/17
1.641e-242	0.538366	0.729	0.371	9.95462e-238	5	ARID5B	bsTh2/17
1.55507e-240	0.33384	0.991	0.998	9.43335e-236	5	PTMA	bsTh2/17
6.39366e-238	0.680864	0.781	0.488	3.87852e-233	5	EML4	bsTh2/17
4.34605e-234	0.514131	0.639	0.296	2.6364e-229	5	ARID5A	bsTh2/17
1.34122e-223	0.456598	0.386	0.129	8.1361e-219	5	KCTD20	bsTh2/17
9.50998e-222	0.70606	0.798	0.558	5.76894e-217	5	LRRFIP1	bsTh2/17
4.06399e-215	0.516339	0.921	0.767	2.46529e-210	5	SKP1	bsTh2/17
1.60765e-206	0.539583	0.651	0.347	9.75233e-202	5	EMD	bsTh2/17
2.14441e-203	0.701881	0.686	0.4	1.30084e-198	5	NR3C1	bsTh2/17
4.79125e-203	0.533026	0.303	0.09	2.90647e-198	5	AC091804.1	bsTh2/17
1.165e-197	0.605599	0.664	0.365	7.0671e-193	5	HIF1A	bsTh2/17
5.67727e-197	0.548693	0.749	0.443	3.44394e-192	5	STAT3	bsTh2/17
1.1519e-190	0.723615	0.706	0.43	6.98768e-186	5	CD55	bsTh2/17
3.12438e-190	0.489997	0.528	0.243	1.89531e-185	5	USP47	bsTh2/17
1.23849e-186	0.827599	0.518	0.266	7.51294e-182	5	ABLIM1	bsTh2/17
4.81749e-184	0.430558	0.49	0.207	2.92239e-179	5	RELB	bsTh2/17
3.82653e-181	0.529918	0.483	0.218	2.32125e-176	5	TGFB1	bsTh2/17
7.04436e-180	0.384941	0.379	0.141	4.27325e-175	5	AP005263.1	bsTh2/17
2.67003e-179	0.555987	0.866	0.717	1.61969e-174	5	PPP2R5C	bsTh2/17
1.78907e-178	0.525841	0.68	0.388	1.08529e-173	5	GSPT1	bsTh2/17
1.3332e-177	0.456907	0.509	0.232	8.08747e-173	5	CSNK1D	bsTh2/17
2.76002e-176	0.472936	0.452	0.193	1.67428e-171	5	STAT5A	bsTh2/17
1.71923e-175	0.541539	0.676	0.401	1.04292e-170	5	ATP1A1	bsTh2/17
1.89332e-175	0.490458	0.436	0.184	1.14852e-170	5	SETD2	bsTh2/17
3.47552e-175	0.47975	0.441	0.182	2.10832e-170	5	ZC3H12D	bsTh2/17
5.02431e-170	0.473494	0.554	0.278	3.04785e-165	5	KAT6A	bsTh2/17
7.36034e-168	0.591069	0.852	0.719	4.46493e-163	5	FAM107B	bsTh2/17
2.67364e-161	0.471889	0.809	0.583	1.62189e-156	5	CDC42SE2	bsTh2/17
3.84716e-160	0.684206	0.943	0.913	2.33377e-155	5	VIM	bsTh2/17
1.21809e-159	0.605527	0.677	0.419	7.3892e-155	5	ADGRE5	bsTh2/17
3.09183e-159	0.353821	0.966	0.9	1.87557e-154	5	MYL6	bsTh2/17
7.14209e-156	0.36306	0.311	0.111	4.33253e-151	5	DENND4A	bsTh2/17
6.98405e-155	0.56196	0.603	0.352	4.23666e-150	5	TRAT1	bsTh2/17
6.98973e-155	0.437214	0.854	0.634	4.24011e-150	5	LDHA	bsTh2/17
1.72206e-152	0.523886	0.745	0.498	1.04464e-147	5	DDIT4	bsTh2/17
4.99275e-151	0.479455	0.522	0.267	3.0287e-146	5	LAPTM4A	bsTh2/17
3.43164e-150	0.633939	0.527	0.285	2.0817e-145	5	SATB1	bsTh2/17
5.88242e-149	0.36156	0.368	0.147	3.56839e-144	5	DDX21	bsTh2/17
1.07697e-146	0.442146	0.684	0.416	6.53309e-142	5	PPP1CB	bsTh2/17
6.25517e-145	0.390974	0.421	0.184	3.79451e-140	5	TGIF1	bsTh2/17
2.02505e-143	0.470144	0.823	0.619	1.22843e-138	5	SPOCK2	bsTh2/17
1.8863e-142	0.515132	0.412	0.19	1.14426e-137	5	S1PR1	bsTh2/17
5.11803e-142	0.438065	0.657	0.386	3.1047e-137	5	SOD2	bsTh2/17
6.51438e-142	0.360083	0.978	0.976	3.95175e-137	5	MT-CO1	bsTh2/17
1.28079e-141	0.570269	0.356	0.144	7.76951e-137	5	GK	bsTh2/17
4.64063e-141	0.628125	0.727	0.508	2.8151e-136	5	ITM2A	bsTh2/17
2.55187e-137	0.468447	0.519	0.274	1.54802e-132	5	RAPGEF6	bsTh2/17
4.17662e-137	0.423797	0.846	0.664	2.53362e-132	5	SRSF2	bsTh2/17
5.38803e-136	0.382123	0.926	0.86	3.26848e-131	5	RPL9	bsTh2/17
1.06596e-135	0.403902	0.895	0.706	6.46633e-131	5	SAT1	bsTh2/17
1.09827e-135	0.43196	0.519	0.263	6.66231e-131	5	GABARAPL1	bsTh2/17
8.37429e-134	0.42593	0.416	0.189	5.08001e-129	5	SKIL	bsTh2/17
4.09406e-133	0.459831	0.702	0.459	2.48354e-128	5	WSB1	bsTh2/17
6.50486e-133	0.44797	0.497	0.255	3.94598e-128	5	ZEB1	bsTh2/17
5.6685e-131	0.440334	0.604	0.347	3.43863e-126	5	NDUFV2	bsTh2/17
1.12225e-130	0.368031	0.401	0.177	6.8078e-126	5	PDE4D	bsTh2/17
2.46976e-130	0.489904	0.823	0.659	1.49821e-125	5	FOXP1	bsTh2/17
8.11435e-130	0.354961	0.404	0.182	4.92233e-125	5	TNIP2	bsTh2/17
1.68586e-129	0.37407	0.416	0.19	1.02267e-124	5	APLP2	bsTh2/17
2.20439e-128	0.326239	0.994	0.998	1.33722e-123	5	TMSB4X	bsTh2/17
3.78018e-127	0.381769	0.626	0.36	2.29313e-122	5	P2RY10	bsTh2/17
7.59262e-126	0.424249	0.737	0.51	4.60583e-121	5	FNBP1	bsTh2/17
8.31077e-126	0.51362	0.857	0.725	5.04148e-121	5	TAGLN2	bsTh2/17
1.21524e-125	0.496673	0.653	0.427	7.3719e-121	5	SMCHD1	bsTh2/17
2.17519e-125	0.387753	0.396	0.184	1.31951e-120	5	KRASP1	bsTh2/17
3.85993e-125	0.365367	0.421	0.196	2.34151e-120	5	ZNF267	bsTh2/17
3.01462e-122	0.37744	0.857	0.68	1.82873e-117	5	TMBIM6	bsTh2/17
6.65402e-122	0.401837	0.549	0.308	4.03646e-117	5	RNF149	bsTh2/17
4.99881e-119	0.372629	0.338	0.145	3.03238e-114	5	ARAP2	bsTh2/17
5.77023e-119	0.319322	0.344	0.147	3.50033e-114	5	AGO2	bsTh2/17
1.77845e-117	0.384926	0.481	0.251	1.07885e-112	5	PRNP	bsTh2/17
3.67974e-117	0.419765	0.784	0.58	2.2322e-112	5	PGK1	bsTh2/17
1.23402e-116	0.534508	0.66	0.436	7.4858e-112	5	RNF19A	bsTh2/17
1.90199e-113	0.355377	0.386	0.181	1.15379e-108	5	SIK3	bsTh2/17
3.52992e-112	0.413494	0.673	0.453	2.14132e-107	5	HNRNPUL1	bsTh2/17
2.97774e-111	0.36593	0.416	0.207	1.80635e-106	5	STAT5B	bsTh2/17
3.44739e-111	0.378263	0.832	0.657	2.09125e-106	5	RHOA	bsTh2/17
6.94468e-109	0.306016	0.328	0.143	4.21278e-104	5	RANGAP1	bsTh2/17
1.61019e-108	0.312821	0.877	0.707	9.76771e-104	5	SLC25A3	bsTh2/17
1.15596e-106	0.388175	0.516	0.291	7.01231e-102	5	AC022966.1	bsTh2/17
5.91192e-106	0.327027	0.937	0.861	3.58629e-101	5	YWHAZ	bsTh2/17
6.89283e-106	0.324384	0.383	0.18	4.18133e-101	5	SURF4	bsTh2/17
3.50769e-105	0.392985	0.339	0.154	2.12784e-100	5	PASK	bsTh2/17
6.53776e-105	0.373765	0.485	0.265	3.96593e-100	5	NFKB2	bsTh2/17
1.12793e-104	0.348938	0.465	0.243	6.84225e-100	5	SH2D2A	bsTh2/17
1.78601e-103	0.34024	0.899	0.84	1.08343e-98	5	NAP1L1	bsTh2/17
3.38142e-103	0.335011	0.44	0.229	2.05124e-98	5	TBC1D15	bsTh2/17
3.95448e-102	0.355561	0.566	0.335	2.39887e-97	5	VDAC1	bsTh2/17
7.78679e-102	0.321826	0.392	0.193	4.72362e-97	5	RELA	bsTh2/17
1.70209e-100	0.42659	0.594	0.38	1.03252e-95	5	NFKB1	bsTh2/17
1.09281e-99	0.376555	0.466	0.26	6.62921e-95	5	RASSF5	bsTh2/17
7.57421e-99	0.37426	0.354	0.17	4.59467e-94	5	IGHA1	bsTh2/17
2.11653e-98	0.409607	0.684	0.468	1.28393e-93	5	CYTH1	bsTh2/17
1.84023e-97	0.355142	0.628	0.412	1.11632e-92	5	CD81	bsTh2/17
1.00747e-96	0.38029	0.557	0.336	6.11149e-92	5	AP3M2	bsTh2/17
1.09304e-96	0.324915	0.432	0.231	6.63057e-92	5	USP14	bsTh2/17
2.05459e-96	0.33961	0.664	0.451	1.24635e-91	5	SNRPB	bsTh2/17
3.74829e-96	0.33784	0.875	0.753	2.27379e-91	5	PRRC2C	bsTh2/17
9.00674e-96	0.320513	0.916	0.836	5.46367e-91	5	CCNI	bsTh2/17
3.93358e-93	0.33194	0.314	0.145	2.38619e-88	5	IKZF3	bsTh2/17
7.05529e-93	0.339674	0.889	0.753	4.27988e-88	5	NCL	bsTh2/17
1.99107e-92	0.415105	0.756	0.589	1.20782e-87	5	GUK1	bsTh2/17
2.58712e-92	0.384703	0.671	0.461	1.5694e-87	5	TUBB4B	bsTh2/17
1.27389e-91	0.308117	0.413	0.217	7.72768e-87	5	POLR3E	bsTh2/17
2.71827e-90	0.364616	0.697	0.492	1.64896e-85	5	IFI16	bsTh2/17
5.25399e-90	0.335361	0.37	0.188	3.18718e-85	5	IL4R	bsTh2/17
8.86995e-90	0.571737	0.573	0.392	5.38069e-85	5	OSBPL8	bsTh2/17
1.34283e-89	0.375242	0.799	0.643	8.14589e-85	5	AKAP13	bsTh2/17
3.95841e-89	0.318173	0.324	0.156	2.40125e-84	5	TGFBR2	bsTh2/17
1.75523e-84	0.388755	0.502	0.306	1.06476e-79	5	STAT4	bsTh2/17
4.08779e-84	0.370861	0.598	0.386	2.47973e-79	5	CD6	bsTh2/17
1.42489e-83	0.353134	0.886	0.798	8.64368e-79	5	GNAS	bsTh2/17
1.09417e-81	0.309495	0.432	0.241	6.63744e-77	5	SYPL1	bsTh2/17
1.90478e-81	0.366293	0.486	0.287	1.15548e-76	5	B4GALT1	bsTh2/17
6.66394e-81	0.40043	0.536	0.339	4.04248e-76	5	FLNA	bsTh2/17
3.91084e-79	0.373479	0.872	0.783	2.37239e-74	5	CXCR4	bsTh2/17
2.09526e-78	0.54977	0.648	0.515	1.27103e-73	5	PIK3R1	bsTh2/17
5.81599e-78	0.314869	0.516	0.311	3.52809e-73	5	PDE4B	bsTh2/17
9.10062e-78	0.367711	0.436	0.257	5.52062e-73	5	CCNG1	bsTh2/17
2.3067e-77	0.316151	0.393	0.214	1.39929e-72	5	GPCPD1	bsTh2/17
1.3129e-76	0.406499	0.456	0.276	7.96431e-72	5	TNFRSF4	bsTh2/17
2.16671e-76	0.300369	0.62	0.394	1.31437e-71	5	LMNA	bsTh2/17
1.83927e-75	0.360333	0.671	0.491	1.11574e-70	5	CHD2	bsTh2/17
3.23251e-75	0.31329	0.57	0.374	1.96091e-70	5	ARHGDIA	bsTh2/17
1.14873e-74	0.37422	0.747	0.609	6.96842e-70	5	SMAP2	bsTh2/17
1.35886e-74	0.310786	0.526	0.329	8.24309e-70	5	ELOVL5	bsTh2/17
3.69391e-74	0.313722	0.628	0.437	2.2408e-69	5	CAPZA1	bsTh2/17
3.99935e-74	0.312755	0.382	0.21	2.42608e-69	5	IQGAP2	bsTh2/17
1.29622e-73	0.329854	0.454	0.272	7.86313e-69	5	PAK2	bsTh2/17
1.54308e-73	0.323429	0.513	0.314	9.36061e-69	5	SYTL3	bsTh2/17
2.27833e-73	0.321451	0.411	0.233	1.38208e-68	5	NINJ1	bsTh2/17
1.53837e-71	0.310301	0.557	0.372	9.33205e-67	5	XRCC6	bsTh2/17
1.69124e-71	0.315233	0.419	0.24	1.02594e-66	5	RALGAPA1	bsTh2/17
2.93855e-71	0.341597	0.381	0.218	1.78258e-66	5	RALA	bsTh2/17
1.08035e-70	0.381343	0.643	0.483	6.55363e-66	5	SEPTIN6	bsTh2/17
3.39288e-70	0.337033	0.574	0.39	2.05819e-65	5	SNHG16	bsTh2/17
3.64184e-70	0.327165	0.623	0.447	2.20921e-65	5	HNRNPA3	bsTh2/17
3.70642e-70	0.329355	0.589	0.403	2.24839e-65	5	JMJD1C	bsTh2/17
4.94717e-70	0.341089	0.759	0.593	3.00105e-65	5	CAST	bsTh2/17
3.3585e-69	0.313974	0.649	0.471	2.03734e-64	5	HNRNPR	bsTh2/17
3.94778e-69	0.31463	0.607	0.425	2.3948e-64	5	CDKN1B	bsTh2/17
1.60171e-68	0.31607	0.472	0.292	9.71628e-64	5	G3BP1	bsTh2/17
2.12663e-67	0.318136	0.539	0.357	1.29006e-62	5	EIF3A	bsTh2/17
2.21793e-67	0.390659	0.48	0.312	1.34544e-62	5	GLIPR1	bsTh2/17
5.70605e-67	0.34716	0.394	0.234	3.4614e-62	5	TNIK	bsTh2/17
6.05745e-67	0.316551	0.544	0.359	3.67457e-62	5	VMP1	bsTh2/17
8.40792e-64	0.351829	0.374	0.214	5.10041e-59	5	INSIG1	bsTh2/17
1.49173e-63	0.510072	0.359	0.209	9.04911e-59	5	SMC4	bsTh2/17
1.69663e-61	0.306156	0.302	0.161	1.02921e-56	5	BCL2A1	bsTh2/17
7.10113e-58	0.339869	0.793	0.684	4.30768e-53	5	LEPROTL1	bsTh2/17
2.1978e-56	0.316464	0.686	0.53	1.33323e-51	5	MCL1	bsTh2/17
1.37095e-53	0.340486	0.57	0.422	8.31646e-49	5	CLDND1	bsTh2/17
1.36562e-51	0.328361	0.49	0.33	8.2841e-47	5	ANXA2	bsTh2/17
1.84344e-47	0.332486	0.331	0.199	1.11827e-42	5	MYC	bsTh2/17
3.97628e-42	0.317714	0.399	0.263	2.41209e-37	5	BNIP3L	bsTh2/17
3.76379e-34	0.307056	0.599	0.489	2.28319e-29	5	LITAF	bsTh2/17
1.89205e-31	0.420285	0.555	0.472	1.14775e-26	5	SELL	bsTh2/17
3.94758e-26	0.322468	0.523	0.427	2.39468e-21	5	GIMAP4	bsTh2/17
7.49054e-26	0.375979	0.721	0.652	4.54391e-21	5	ANXA1	bsTh2/17
0	1.76049	0.858	0.179	0	6	TNFRSF18	trTreg
0	1.73777	0.815	0.256	0	6	TNFRSF4	trTreg
0	1.71761	0.951	0.312	0	6	BATF	trTreg
0	1.70569	0.89	0.318	0	6	PMAIP1	trTreg
0	1.70232	0.797	0.124	0	6	DUSP4	trTreg
0	1.59047	0.927	0.315	0	6	HSPA1B	trTreg
0	1.57685	0.914	0.372	0	6	RGS1	trTreg
0	1.56126	0.882	0.189	0	6	CTLA4	trTreg
0	1.46665	0.724	0.254	0	6	GADD45A	trTreg
0	1.44639	0.684	0.165	0	6	IL2RA	trTreg
0	1.44629	0.653	0.091	0	6	LAIR2	trTreg
0	1.44096	0.684	0.075	0	6	LINC01943	trTreg
0	1.42816	0.776	0.092	0	6	FOXP3	trTreg
0	1.38205	0.869	0.329	0	6	CARD16	trTreg
0	1.32881	0.93	0.415	0	6	HSPH1	trTreg
0	1.31986	0.778	0.24	0	6	TYMP	trTreg
0	1.31883	0.653	0.206	0	6	IFI6	trTreg
0	1.31108	0.787	0.367	0	6	ISG15	trTreg
0	1.27709	0.979	0.447	0	6	HSPA1A	trTreg
0	1.22963	0.988	0.707	0	6	DNAJB1	trTreg
0	1.22663	0.776	0.253	0	6	CTSC	trTreg
0	1.22337	0.867	0.327	0	6	CYTOR	trTreg
0	1.20992	0.833	0.196	0	6	TIGIT	trTreg
0	1.17747	0.998	0.973	0	6	UBC	trTreg
0	1.17409	0.653	0.232	0	6	BAG3	trTreg
0	1.15802	0.954	0.485	0	6	CACYBP	trTreg
0	1.1572	0.871	0.373	0	6	AHSA1	trTreg
0	1.15138	0.877	0.506	0	6	AL355615.1	trTreg
0	1.11466	0.664	0.118	0	6	MIR4435-2HG	trTreg
0	1.10306	0.683	0.182	0	6	GBP5	trTreg
0	1.09969	0.643	0.127	0	6	GK	trTreg
0	1.08925	0.867	0.381	0	6	CHORDC1	trTreg
0	1.08069	0.999	0.945	0	6	HSP90AA1	trTreg
0	1.06509	0.685	0.21	0	6	ICOS	trTreg
0	1.0556	0.966	0.702	0	6	SAT1	trTreg
0	1.0553	0.914	0.525	0	6	HSPB1	trTreg
0	1.02385	0.725	0.253	0	6	RHBDD2	trTreg
0	1.01819	0.981	0.657	0	6	HSPD1	trTreg
0	1.01573	0.758	0.31	0	6	BTG3	trTreg
0	1.00648	0.487	0.123	0	6	MAGEH1	trTreg
0	1.00595	0.428	0.025	0	6	IL1R2	trTreg
0	1.00266	0.993	0.888	0	6	IL32	trTreg
0	0.996394	0.836	0.378	0	6	DNAJA1P3	trTreg
0	0.995363	0.651	0.225	0	6	PRDM1	trTreg
0	0.988904	0.986	0.678	0	6	HSPE1	trTreg
0	0.982866	0.624	0.173	0	6	CST7	trTreg
0	0.974034	0.76	0.384	0	6	PRDM2	trTreg
0	0.966218	0.669	0.242	0	6	TANK	trTreg
0	0.965474	0.839	0.511	0	6	IRF1	trTreg
0	0.964127	0.642	0.181	0	6	DNAJB4	trTreg
0	0.957661	0.778	0.387	0	6	ZFAND5	trTreg
0	0.95434	0.712	0.314	0	6	CD27	trTreg
0	0.947606	0.799	0.388	0	6	CFLAR	trTreg
0	0.946994	0.768	0.369	0	6	ARID5B	trTreg
0	0.940907	0.653	0.206	0	6	DNPH1	trTreg
0	0.937707	0.784	0.38	0	6	SAMSN1	trTreg
0	0.93769	0.737	0.311	0	6	GBP2	trTreg
0	0.932144	0.991	0.87	0	6	UBB	trTreg
0	0.928245	0.889	0.577	0	6	CD7	trTreg
0	0.923437	0.927	0.538	0	6	DNAJA1	trTreg
0	0.918426	0.964	0.823	0	6	GAPDH	trTreg
0	0.911744	0.915	0.617	0	6	HSP90AB1	trTreg
0	0.89743	0.518	0.079	0	6	SPATS2L	trTreg
0	0.894875	0.915	0.62	0	6	UBE2B	trTreg
0	0.893297	0.424	0.126	0	6	ATF3	trTreg
0	0.892585	0.738	0.304	0	6	TBC1D4	trTreg
0	0.891728	0.599	0.155	0	6	EPSTI1	trTreg
0	0.890015	0.658	0.26	0	6	NAMPT	trTreg
0	0.887161	0.921	0.585	0	6	DNAJB6	trTreg
0	0.882504	0.912	0.514	0	6	CREM	trTreg
0	0.878401	0.46	0.039	0	6	LAYN	trTreg
0	0.877366	0.464	0.041	0	6	AC017002.3	trTreg
0	0.872377	0.649	0.253	0	6	PELI1	trTreg
0	0.871807	0.761	0.323	0	6	STIP1	trTreg
0	0.869621	0.643	0.253	0	6	TNFRSF1B	trTreg
0	0.868844	0.412	0.026	0	6	IL12RB2	trTreg
0	0.866236	0.988	0.879	0	6	OAZ1	trTreg
0	0.862827	0.391	0.034	0	6	LINC02195	trTreg
0	0.856549	0.448	0.045	0	6	TNFRSF9	trTreg
0	0.847644	0.573	0.206	0	6	TFRC	trTreg
0	0.847116	0.771	0.404	0	6	SQSTM1	trTreg
0	0.84375	0.763	0.341	0	6	ZFAND2A	trTreg
0	0.840399	0.482	0.106	0	6	DUSP10	trTreg
0	0.832092	0.386	0.055	0	6	CRADD	trTreg
0	0.8318	0.755	0.398	0	6	HERPUD1	trTreg
0	0.828216	0.749	0.358	0	6	BST2	trTreg
0	0.82799	0.662	0.27	0	6	ZBTB38	trTreg
0	0.825139	0.47	0.148	0	6	MX1	trTreg
0	0.825114	0.662	0.23	0	6	DUSP16	trTreg
0	0.820278	0.77	0.347	0	6	MRPL18	trTreg
0	0.813993	0.928	0.629	0	6	HSP90AB2P	trTreg
0	0.809593	0.831	0.517	0	6	NOP58	trTreg
0	0.808934	0.373	0.091	0	6	SERPINH1	trTreg
0	0.80571	0.585	0.229	0	6	HSPA4	trTreg
0	0.802538	0.604	0.235	0	6	HLA-DRB1	trTreg
0	0.791512	0.395	0.081	0	6	FRMD4B	trTreg
0	0.790142	0.4	0.069	0	6	ACP5	trTreg
0	0.789982	0.499	0.166	0	6	DNAJA4	trTreg
0	0.780886	0.722	0.318	0	6	DEDD2	trTreg
0	0.780037	0.907	0.654	0	6	CD74	trTreg
0	0.77916	0.522	0.177	0	6	CKS2	trTreg
0	0.774748	0.582	0.233	0	6	PTPN22	trTreg
0	0.773888	0.995	0.879	0	6	HSPA8	trTreg
0	0.766978	0.461	0.096	0	6	ATP13A3	trTreg
0	0.761787	0.321	0.047	0	6	PTMS	trTreg
0	0.759916	0.537	0.149	0	6	ATOX1	trTreg
0	0.759151	0.309	0.055	0	6	GEM	trTreg
0	0.743267	0.565	0.163	0	6	LGALS3	trTreg
0	0.742932	0.393	0.065	0	6	SECTM1	trTreg
0	0.732876	0.506	0.143	0	6	HTATIP2	trTreg
0	0.731152	0.589	0.238	0	6	EFHD2	trTreg
0	0.730797	0.521	0.175	0	6	BACH1	trTreg
0	0.73019	0.457	0.068	0	6	IKZF2	trTreg
0	0.728579	0.573	0.185	0	6	IL2RB	trTreg
0	0.722795	0.45	0.135	0	6	LIMA1	trTreg
0	0.720812	0.51	0.14	0	6	TRAF3	trTreg
0	0.716163	0.467	0.092	0	6	ZNRF1	trTreg
0	0.714852	0.489	0.134	0	6	PTTG1	trTreg
0	0.713893	0.504	0.161	0	6	REL	trTreg
0	0.712065	0.956	0.827	0	6	SOD1	trTreg
0	0.711178	0.6	0.236	0	6	SH2D2A	trTreg
0	0.706876	0.36	0.046	0	6	CXCR6	trTreg
0	0.703214	0.559	0.195	0	6	HSPA2	trTreg
0	0.700074	0.379	0.054	0	6	INPP5F	trTreg
0	0.695377	0.414	0.086	0	6	IL21R	trTreg
0	0.693335	0.48	0.151	0	6	CCDC117	trTreg
0	0.692239	0.977	0.95	0	6	HLA-A	trTreg
0	0.684078	0.37	0.058	0	6	GNA15	trTreg
0	0.670041	0.384	0.088	0	6	METRNL	trTreg
0	0.666932	0.513	0.159	0	6	LYST	trTreg
0	0.661905	0.348	0.036	0	6	IL1R1	trTreg
0	0.637686	0.337	0.024	0	6	VDR	trTreg
0	0.624716	0.402	0.106	0	6	NEDD9	trTreg
0	0.606122	0.326	0.035	0	6	ETV7	trTreg
0	0.594656	0.486	0.159	0	6	STAM	trTreg
0	0.520639	0.367	0.087	0	6	ACOT9	trTreg
0	0.500061	0.304	0.063	0	6	TMEM140	trTreg
2.36497e-301	0.484932	0.329	0.08	1.43464e-296	6	IL18R1	trTreg
4.14876e-301	0.69107	0.518	0.196	2.51672e-296	6	AKIRIN2	trTreg
8.36277e-299	0.656959	0.436	0.139	5.07302e-294	6	NFAT5	trTreg
1.53105e-295	0.611535	0.507	0.179	9.28766e-291	6	HNRNPLL	trTreg
5.46468e-294	0.653589	0.911	0.688	3.31498e-289	6	EIF5	trTreg
1.86213e-291	0.550225	0.38	0.108	1.12961e-286	6	NAMPTP1	trTreg
3.39292e-290	0.783576	0.523	0.206	2.05821e-285	6	SYNGR2	trTreg
1.58488e-289	0.595454	0.402	0.122	9.61422e-285	6	MAP1LC3A	trTreg
2.95361e-288	0.745487	0.843	0.556	1.79172e-283	6	DYNLL1	trTreg
4.02995e-287	0.541564	0.361	0.101	2.44465e-282	6	RAB11FIP1	trTreg
2.50869e-286	0.81484	0.751	0.424	1.52182e-281	6	LY6E	trTreg
4.26033e-286	0.718758	0.832	0.55	2.5844e-281	6	CLK1	trTreg
1.09228e-281	0.703259	0.757	0.44	6.62601e-277	6	CCT4	trTreg
1.94644e-281	0.73082	0.825	0.566	1.18075e-276	6	RSRC2	trTreg
9.1504e-281	0.59655	0.314	0.078	5.55081e-276	6	ICA1	trTreg
4.12394e-278	0.8905	0.847	0.637	2.50167e-273	6	AL135790.1	trTreg
2.47963e-277	0.567454	0.369	0.106	1.50419e-272	6	STX11	trTreg
1.55879e-276	0.86807	0.739	0.438	9.45593e-272	6	NFKBIZ	trTreg
9.4198e-274	0.727013	0.915	0.791	5.71424e-269	6	SRSF7	trTreg
1.12091e-272	0.635921	0.317	0.083	6.79967e-268	6	SLC5A3	trTreg
9.09834e-272	0.599103	0.57	0.23	5.51924e-267	6	FAS	trTreg
6.40256e-270	0.715881	0.692	0.373	3.88392e-265	6	JPT1	trTreg
2.03684e-263	0.646741	0.932	0.767	1.23559e-258	6	CD2	trTreg
6.82361e-262	0.679775	0.508	0.204	4.13934e-257	6	NUDT4	trTreg
5.79808e-257	0.599301	0.871	0.616	3.51723e-252	6	SPOCK2	trTreg
1.15035e-256	0.87237	0.685	0.386	6.97827e-252	6	CTNNB1	trTreg
4.38317e-251	0.601578	0.475	0.182	2.65892e-246	6	NAA50	trTreg
1.38109e-250	0.792482	0.932	0.8	8.37794e-246	6	KLF6	trTreg
5.65595e-250	0.513302	0.372	0.116	3.43101e-245	6	CTSZ	trTreg
1.42507e-248	0.55165	0.969	0.9	8.64477e-244	6	MYL6	trTreg
2.28603e-247	0.708086	0.729	0.408	1.38675e-242	6	DOK2	trTreg
2.13855e-246	0.904102	0.606	0.292	1.29729e-241	6	RGS2	trTreg
6.17015e-246	0.550368	0.331	0.095	3.74294e-241	6	MAP3K8	trTreg
7.40796e-246	0.620012	0.513	0.213	4.49382e-241	6	AC124319.1	trTreg
7.68648e-246	0.765327	0.71	0.415	4.66277e-241	6	UGP2	trTreg
1.98387e-245	0.64897	0.679	0.365	1.20346e-240	6	GPX1	trTreg
1.89739e-244	0.601042	0.618	0.288	1.15099e-239	6	HSP90AB4P	trTreg
3.80513e-244	0.619106	0.474	0.18	2.30827e-239	6	ZC3H12D	trTreg
5.02859e-244	0.655515	0.5	0.2	3.05044e-239	6	SMC4	trTreg
1.24074e-242	0.489029	0.344	0.102	7.5266e-238	6	TSPAN5	trTreg
3.70857e-242	0.586059	0.427	0.154	2.24969e-237	6	KDM5B	trTreg
1.61282e-239	0.615125	0.492	0.2	9.78366e-235	6	SEC14L1	trTreg
5.45166e-238	0.947182	0.553	0.259	3.30709e-233	6	PLIN2	trTreg
5.72486e-238	0.655917	0.749	0.457	3.47281e-233	6	WSB1	trTreg
7.87711e-236	0.678835	0.805	0.547	4.77841e-231	6	PRDX1	trTreg
8.73469e-236	0.578459	0.389	0.133	5.29864e-231	6	TRIM59	trTreg
1.75397e-234	0.573167	0.998	0.991	1.06399e-229	6	ACTB	trTreg
2.82436e-233	0.931361	0.689	0.389	1.71331e-228	6	DUSP2	trTreg
3.62612e-232	0.597305	0.752	0.461	2.19968e-227	6	CALM3	trTreg
6.73441e-231	0.601957	0.449	0.17	4.08523e-226	6	AC005841.1	trTreg
2.49765e-230	0.56074	0.316	0.093	1.51512e-225	6	HERC5	trTreg
2.75424e-228	0.542134	0.344	0.108	1.67078e-223	6	TUT7	trTreg
3.78599e-225	0.669853	0.642	0.348	2.29666e-220	6	COX5A	trTreg
6.29208e-225	0.631562	0.46	0.182	3.8169e-220	6	XAF1	trTreg
3.50535e-223	0.698823	0.577	0.283	2.12641e-218	6	GLRX	trTreg
1.4167e-222	0.543801	0.577	0.262	8.59396e-218	6	HLA-DPA1	trTreg
1.63397e-222	0.583974	0.595	0.296	9.912e-218	6	ZC3H7A	trTreg
2.00773e-221	0.518241	0.363	0.123	1.21793e-216	6	HIBCH	trTreg
6.19075e-220	0.53105	0.46	0.182	3.75543e-215	6	CASP1	trTreg
4.73563e-217	0.599964	0.736	0.444	2.87273e-212	6	STAT3	trTreg
2.07713e-215	0.599606	0.592	0.303	1.26003e-210	6	PPM1G	trTreg
4.31934e-213	0.668724	0.786	0.551	2.6202e-208	6	ENO1	trTreg
2.80281e-212	0.548634	0.332	0.104	1.70024e-207	6	HLA-DQA1	trTreg
4.51537e-212	0.564243	0.711	0.405	2.73911e-207	6	TCP1	trTreg
1.65654e-210	0.590297	0.631	0.338	1.00489e-205	6	GPBP1	trTreg
3.96902e-210	0.518375	0.544	0.246	2.40769e-205	6	C4orf48	trTreg
9.57884e-210	0.605034	0.512	0.233	5.81072e-205	6	EIF3J	trTreg
1.81008e-209	0.487941	0.417	0.157	1.09803e-204	6	PICALM	trTreg
3.44312e-208	0.486397	0.382	0.138	2.08867e-203	6	COMMD3	trTreg
1.0424e-206	0.681024	0.585	0.302	6.32342e-202	6	RBPJ	trTreg
8.90918e-206	0.58179	0.551	0.263	5.40449e-201	6	TMEM173	trTreg
5.49255e-205	0.644704	0.732	0.456	3.33189e-200	6	TXN	trTreg
5.04051e-203	0.479606	0.402	0.149	3.05767e-198	6	GLCCI1	trTreg
5.38534e-203	0.648561	0.66	0.374	3.26685e-198	6	CORO1B	trTreg
7.61171e-203	0.52177	0.426	0.17	4.61741e-198	6	SNX5	trTreg
2.83013e-202	0.707909	0.76	0.52	1.71681e-197	6	G3BP2	trTreg
1.18226e-201	0.518042	0.454	0.19	7.17185e-197	6	TPP1	trTreg
1.20685e-201	0.558197	0.638	0.356	7.321e-197	6	FKBP1A	trTreg
5.95584e-200	0.534986	0.601	0.296	3.61293e-195	6	NUDC	trTreg
1.03297e-199	0.586643	0.67	0.395	6.2662e-195	6	HBP1	trTreg
1.90484e-198	0.614008	0.77	0.541	1.15551e-193	6	PARK7	trTreg
1.50198e-196	0.803771	0.649	0.399	9.11133e-192	6	PKM	trTreg
2.14373e-194	0.4818	0.441	0.18	1.30043e-189	6	TNIP2	trTreg
4.22812e-193	0.547531	0.461	0.201	2.56486e-188	6	ANKRD10	trTreg
2.17549e-191	0.672898	0.633	0.36	1.31969e-186	6	PIM2	trTreg
1.11153e-190	0.483922	0.444	0.186	6.74274e-186	6	MSI2	trTreg
1.37903e-190	0.49964	0.553	0.273	8.36546e-186	6	ARPP19	trTreg
6.96105e-189	0.557037	0.378	0.144	4.22271e-184	6	OTUD5	trTreg
1.01509e-188	0.600345	0.578	0.289	6.15773e-184	6	STAT1	trTreg
1.27193e-188	0.495479	0.846	0.663	7.71575e-184	6	NDUFA13	trTreg
5.13322e-188	0.549253	0.685	0.417	3.11391e-183	6	MRFAP1	trTreg
1.05023e-187	0.515325	0.884	0.704	6.37088e-183	6	IL2RG	trTreg
3.83818e-186	0.552504	0.722	0.462	2.32832e-181	6	YWHAE	trTreg
4.59053e-184	0.547543	0.715	0.444	2.78471e-179	6	PSMB9	trTreg
1.32827e-183	0.693375	0.343	0.125	8.05754e-179	6	CD83	trTreg
4.26874e-183	0.508113	0.367	0.138	2.5895e-178	6	JMY	trTreg
4.90652e-182	0.480433	0.468	0.203	2.97639e-177	6	MTHFD2	trTreg
2.63427e-181	0.567581	0.445	0.193	1.598e-176	6	AHR	trTreg
2.34992e-179	0.517534	0.698	0.437	1.42551e-174	6	CCT3	trTreg
8.81348e-178	0.637134	0.652	0.39	5.34643e-173	6	NFE2L2	trTreg
1.23846e-172	0.493704	0.895	0.765	7.51272e-168	6	HNRNPA2B1	trTreg
9.71675e-170	0.528521	0.426	0.187	5.89437e-165	6	SNAP23	trTreg
1.50289e-169	0.476953	0.427	0.186	9.11686e-165	6	SFT2D1	trTreg
9.46879e-169	0.547044	0.747	0.512	5.74396e-164	6	TPI1	trTreg
1.02581e-168	0.56404	0.736	0.49	6.22278e-164	6	IFI16	trTreg
1.1477e-167	0.554183	0.686	0.443	6.96216e-163	6	NOP10	trTreg
2.61851e-166	0.593037	0.862	0.693	1.58844e-161	6	NEAT1	trTreg
2.04288e-164	0.666475	0.36	0.14	1.23925e-159	6	ID3	trTreg
7.25969e-164	0.560701	0.644	0.387	4.40387e-159	6	GNG2	trTreg
3.52017e-163	0.719577	0.656	0.438	2.1354e-158	6	ZC3HAV1	trTreg
5.05707e-163	0.502707	0.489	0.237	3.06772e-158	6	MRPS6	trTreg
6.66274e-163	0.615794	0.613	0.355	4.04175e-158	6	VMP1	trTreg
1.08736e-162	0.523135	0.588	0.322	6.59617e-158	6	CKLF	trTreg
1.24936e-162	0.52731	0.396	0.167	7.57888e-158	6	LUZP1	trTreg
3.44548e-162	0.692107	0.775	0.565	2.0901e-157	6	ZFP36L1	trTreg
3.63651e-162	0.556114	0.661	0.413	2.20598e-157	6	CLEC2D	trTreg
1.89016e-161	0.505895	0.39	0.165	1.14661e-156	6	UHRF2	trTreg
2.01939e-161	0.473881	0.372	0.154	1.225e-156	6	GRSF1	trTreg
2.03952e-159	0.472459	0.955	0.775	1.23721e-154	6	S100A4	trTreg
2.46711e-159	0.57429	0.418	0.183	1.4966e-154	6	DUSP5	trTreg
8.14841e-159	0.509795	0.831	0.679	4.94299e-154	6	STK17B	trTreg
1.81099e-158	0.517667	0.549	0.292	1.09858e-153	6	ZNF292	trTreg
8.50852e-158	0.488472	0.484	0.238	5.16144e-153	6	AZIN1	trTreg
7.85594e-157	0.627913	0.799	0.628	4.76557e-152	6	ISG20	trTreg
4.56695e-156	0.511372	0.547	0.301	2.7704e-151	6	SEC11C	trTreg
7.34643e-156	0.529634	0.457	0.219	4.45649e-151	6	STARD7	trTreg
1.28495e-154	0.577724	0.486	0.249	7.79476e-150	6	NT5C3A	trTreg
3.01253e-154	0.509305	0.41	0.185	1.82746e-149	6	AC092338.1	trTreg
1.25197e-152	0.512265	0.737	0.51	7.59469e-148	6	USP15	trTreg
1.64771e-151	0.513072	0.728	0.504	9.99536e-147	6	MAP1LC3B	trTreg
3.23043e-151	0.475458	0.623	0.378	1.95964e-146	6	PSMB3	trTreg
6.99406e-151	0.495314	0.525	0.286	4.24273e-146	6	PGAM1	trTreg
1.31165e-150	0.497145	0.656	0.415	7.95672e-146	6	PSMB8	trTreg
2.87127e-150	0.543005	0.543	0.304	1.74177e-145	6	DNAJA2	trTreg
4.64731e-150	0.539908	0.659	0.429	2.81915e-145	6	SCAND1	trTreg
9.71896e-150	0.554721	0.705	0.484	5.89572e-145	6	RHOH	trTreg
3.87852e-147	0.569179	0.62	0.373	2.35279e-142	6	BIRC3	trTreg
2.44639e-146	0.547241	0.719	0.514	1.48403e-141	6	C9orf16	trTreg
7.26943e-145	0.484703	0.698	0.466	4.40978e-140	6	WIPF1	trTreg
1.36292e-144	0.516417	0.677	0.444	8.26774e-140	6	PSME2	trTreg
4.27339e-144	0.491682	0.421	0.199	2.59233e-139	6	DCP2	trTreg
1.43259e-142	0.578861	0.704	0.493	8.69037e-138	6	RPS27L	trTreg
1.63848e-142	0.495578	0.463	0.229	9.93935e-138	6	PHPT1	trTreg
7.34983e-142	0.505258	0.473	0.239	4.45855e-137	6	SH2D1A	trTreg
5.18928e-140	0.585511	0.789	0.619	3.14792e-135	6	PPP1R2	trTreg
2.86006e-138	0.475598	0.604	0.373	1.73497e-133	6	RAC1	trTreg
2.22649e-135	0.480705	0.395	0.185	1.35063e-130	6	MALT1	trTreg
7.18454e-135	0.484382	0.681	0.464	4.35829e-130	6	TERF2IP	trTreg
1.33117e-133	0.530508	0.762	0.575	8.07517e-129	6	TRA2A	trTreg
1.3905e-132	0.476842	0.93	0.796	8.43504e-128	6	TNFAIP3	trTreg
1.20412e-129	0.543815	0.619	0.406	7.30443e-125	6	ZNF706	trTreg
6.37123e-129	0.491735	0.36	0.161	3.86492e-124	6	STAT2	trTreg
2.04375e-123	0.515397	0.504	0.275	1.23978e-118	6	JUN	trTreg
1.19055e-122	0.527627	0.461	0.246	7.22214e-118	6	SOCS1	trTreg
1.49412e-122	0.476678	0.542	0.31	9.06364e-118	6	PDE4B	trTreg
3.0734e-118	0.554555	0.554	0.333	1.86439e-113	6	PIM3	trTreg
1.44906e-113	0.494407	0.7	0.49	8.79029e-109	6	CYTIP	trTreg
7.20791e-113	0.540363	0.558	0.349	4.37246e-108	6	TSPYL2	trTreg
1.40411e-108	0.478381	0.661	0.467	8.51763e-104	6	GLS	trTreg
7.50906e-108	0.490539	0.496	0.287	4.55515e-103	6	B4GALT1	trTreg
2.11468e-89	0.604526	0.793	0.662	1.28281e-84	6	DUSP1	trTreg
4.37904e-88	0.496031	0.552	0.364	2.65641e-83	6	P2RY10	trTreg
2.95663e-66	0.526464	0.576	0.399	1.79355e-61	6	LGALS1	trTreg
0	1.0129	0.872	0.473	0	7	GIMAP7	Th1emra
0	0.881189	0.861	0.409	0	7	GIMAP4	Th1emra
0	0.864621	0.998	0.982	0	7	AC010970.1	Th1emra
0	0.675394	0.985	0.774	0	7	S100A4	Th1emra
0	0.667706	0.976	0.866	0	7	LTB	Th1emra
0	0.608154	0.988	0.851	0	7	CD52	Th1emra
5.23664e-296	0.646211	0.902	0.584	3.17665e-291	7	S100A11	Th1emra
4.34913e-292	0.967751	0.97	0.792	2.63827e-287	7	AD000090.1	Th1emra
3.38859e-280	0.678032	0.345	0.089	2.05559e-275	7	A2M	Th1emra
5.49942e-258	0.454247	0.412	0.124	3.33606e-253	7	MYO1F	Th1emra
2.85977e-239	0.555339	0.939	0.672	1.73479e-234	7	TXNIP	Th1emra
3.12893e-235	0.764008	0.373	0.113	1.89807e-230	7	CCL5	Th1emra
1.61152e-234	0.523296	0.97	0.835	9.77578e-230	7	S100A6	Th1emra
1.72359e-220	0.472064	0.967	0.838	1.04557e-215	7	MYL12A	Th1emra
8.74523e-217	0.641804	0.681	0.36	5.30503e-212	7	LINC00861	Th1emra
8.9419e-209	0.488309	0.922	0.69	5.42434e-204	7	EMP3	Th1emra
1.82368e-208	0.491803	0.909	0.678	1.10628e-203	7	CORO1A	Th1emra
5.02722e-208	0.510731	0.973	0.896	3.04961e-203	7	IL7R	Th1emra
3.76353e-201	0.357913	0.988	0.889	2.28303e-196	7	IL32	Th1emra
6.64131e-196	0.450711	0.976	0.885	4.02875e-191	7	SH3BGRL3	Th1emra
1.32626e-190	0.48905	0.67	0.344	8.04534e-186	7	TRAF3IP3	Th1emra
2.46925e-190	0.395813	0.302	0.089	1.4979e-185	7	CTSW	Th1emra
2.28216e-188	0.484565	0.403	0.149	1.3844e-183	7	TRG-AS1	Th1emra
1.77396e-187	0.466641	0.35	0.113	1.07612e-182	7	S100A8	Th1emra
5.07455e-156	0.393307	0.483	0.212	3.07832e-151	7	SELPLG	Th1emra
2.31332e-155	0.452878	0.766	0.478	1.40331e-150	7	RIPOR2	Th1emra
3.10442e-152	0.349369	0.978	0.897	1.8832e-147	7	PFN1	Th1emra
2.93147e-149	0.458023	0.551	0.276	1.77829e-144	7	TIMP1	Th1emra
2.68485e-146	0.465016	0.859	0.694	1.62868e-141	7	TRAC	Th1emra
1.16192e-144	0.354479	0.35	0.133	7.04847e-140	7	ESYT1	Th1emra
5.55221e-143	0.490357	0.764	0.499	3.36808e-138	7	ITGB1	Th1emra
2.42665e-136	0.381921	0.472	0.221	1.47205e-131	7	S1PR4	Th1emra
2.32874e-133	0.361548	0.375	0.154	1.41266e-128	7	AC004687.1	Th1emra
3.71281e-133	0.438942	0.33	0.128	2.25227e-128	7	LYAR	Th1emra
7.17997e-132	0.423841	0.739	0.446	4.35552e-127	7	AHNAK	Th1emra
2.10009e-131	0.317683	0.318	0.119	1.27396e-126	7	SPN	Th1emra
5.35528e-131	0.484	0.701	0.459	3.24862e-126	7	NOSIP	Th1emra
5.94321e-130	0.394781	0.551	0.286	3.60527e-125	7	ARHGAP30	Th1emra
2.5626e-129	0.360651	0.392	0.169	1.55452e-124	7	IGHA1	Th1emra
2.16472e-128	0.399814	0.505	0.249	1.31316e-123	7	TRADD	Th1emra
1.69e-126	0.412128	0.61	0.336	1.02519e-121	7	FLNA	Th1emra
9.23518e-123	0.437915	0.833	0.634	5.60224e-118	7	HCST	Th1emra
2.80382e-121	0.347577	0.93	0.775	1.70086e-116	7	CYBA	Th1emra
3.56338e-117	0.321946	0.366	0.157	2.16162e-112	7	PTPN6	Th1emra
4.61462e-117	0.419998	0.741	0.531	2.79932e-112	7	GPSM3	Th1emra
1.10597e-116	0.383224	0.544	0.289	6.70904e-112	7	ANXA6	Th1emra
3.37648e-112	0.300888	0.343	0.145	2.04824e-107	7	SIT1	Th1emra
8.58546e-112	0.381285	0.828	0.625	5.20811e-107	7	LIMD2	Th1emra
1.89391e-111	0.362894	0.834	0.624	1.14888e-106	7	GSTK1	Th1emra
2.93156e-110	0.397407	0.483	0.253	1.77834e-105	7	TC2N	Th1emra
6.77319e-107	0.387889	0.545	0.301	4.10875e-102	7	AQP3	Th1emra
1.43159e-106	0.306734	0.39	0.177	8.6843e-102	7	MYO1G	Th1emra
5.14089e-104	0.325048	0.941	0.78	3.11857e-99	7	S100A10	Th1emra
7.4042e-103	0.382885	0.632	0.392	4.49153e-98	7	PRKCQ-AS1	Th1emra
2.43554e-102	0.330749	0.608	0.36	1.47745e-97	7	BIN2	Th1emra
5.49111e-99	0.345142	0.863	0.703	3.33101e-94	7	IFITM2	Th1emra
2.93578e-98	0.307371	0.859	0.646	1.7809e-93	7	RAC2	Th1emra
1.08956e-97	0.312783	0.919	0.798	6.60951e-93	7	AL138963.3	Th1emra
1.12255e-95	0.420858	0.955	0.969	6.80963e-91	7	MT-ND3	Th1emra
1.07389e-93	0.35901	0.527	0.301	6.51443e-89	7	DGKA	Th1emra
1.17384e-93	0.402597	0.681	0.449	7.12074e-89	7	ITGB2	Th1emra
1.0323e-90	0.308613	0.922	0.811	6.26215e-86	7	LDHB	Th1emra
1.04612e-89	0.321028	0.865	0.676	6.34597e-85	7	PCED1B-AS1	Th1emra
1.49778e-89	0.379137	0.861	0.819	9.08585e-85	7	MT-ND6	Th1emra
1.07736e-87	0.373103	0.933	0.949	6.53551e-83	7	MT-ND1	Th1emra
6.02409e-87	0.34913	0.619	0.394	3.65434e-82	7	ARHGAP15	Th1emra
6.0869e-87	0.302554	0.434	0.23	3.69243e-82	7	SORL1	Th1emra
3.84293e-86	0.311007	0.761	0.563	2.3312e-81	7	AAK1	Th1emra
5.9552e-86	0.306836	0.5	0.285	3.61254e-81	7	SYNRG	Th1emra
2.43078e-83	0.330249	0.655	0.429	1.47456e-78	7	ADD3	Th1emra
3.14877e-82	0.310308	0.787	0.591	1.91011e-77	7	LCP1	Th1emra
5.51404e-81	0.35576	0.671	0.471	3.34493e-76	7	LUC7L3	Th1emra
7.50219e-78	0.326714	0.739	0.531	4.55098e-73	7	TCF7	Th1emra
3.17373e-72	0.36283	0.864	0.7	1.92525e-67	7	CRIP1	Th1emra
2.99171e-70	0.305439	0.496	0.297	1.81483e-65	7	AC004151.1	Th1emra
1.03195e-69	0.302084	0.495	0.299	6.25999e-65	7	MACF1	Th1emra
8.83514e-65	0.327739	0.599	0.399	5.35957e-60	7	LGALS1	Th1emra
1.87595e-55	0.367726	0.446	0.28	1.13799e-50	7	ITGA4	Th1emra
0	1.35159	0.832	0.476	0	8	GPR183	Th1 em
0	1.29763	0.926	0.493	0	8	FAM177A1	Th1 em
0	1.19835	0.81	0.289	0	8	ARID5A	Th1 em
0	1.15448	0.998	0.992	0	8	FTH1	Th1 em
0	1.15162	0.848	0.495	0	8	DDIT4	Th1 em
0	1.05167	0.954	0.514	0	8	CREM	Th1 em
0	1.04738	0.956	0.739	0	8	ZFP36	Th1 em
0	0.967349	0.922	0.632	0	8	LDHA	Th1 em
0	0.939064	0.984	0.815	0	8	SRGN	Th1 em
0	0.936993	0.822	0.639	0	8	AL135790.1	Th1 em
0	0.794625	0.928	0.658	0	8	EZR	Th1 em
0	0.773581	0.575	0.205	0	8	RELB	Th1 em
0	0.755979	0.99	0.917	0	8	SARAF	Th1 em
2.08436e-299	0.715544	0.916	0.646	1.26441e-294	8	SELENOK	Th1 em
1.82926e-290	0.771849	0.634	0.286	1.10967e-285	8	AC022966.1	Th1 em
4.0883e-278	0.71258	0.945	0.745	2.48004e-273	8	YPEL5	Th1 em
1.91881e-276	0.770312	0.877	0.663	1.16399e-271	8	SRSF2	Th1 em
7.63797e-275	0.795191	0.682	0.34	4.63334e-270	8	SOCS3	Th1 em
6.22361e-273	0.810084	0.771	0.448	3.77537e-268	8	SDCBP	Th1 em
9.07257e-263	0.445324	0.999	0.99	5.5036e-258	8	EIF1	Th1 em
4.65928e-258	0.519282	0.969	0.858	2.82641e-253	8	RPL9	Th1 em
2.6542e-251	0.930779	0.738	0.425	1.61009e-246	8	CCR7	Th1 em
2.39631e-250	0.449106	0.993	0.957	1.45365e-245	8	RPS10	Th1 em
1.51672e-246	1.18181	0.705	0.391	9.20071e-242	8	LMNA	Th1 em
5.53541e-245	0.702905	0.64	0.306	3.35789e-240	8	PDE4B	Th1 em
3.74033e-242	0.733986	0.795	0.451	2.26896e-237	8	ZNF331	Th1 em
2.1521e-241	0.68039	0.582	0.262	1.30551e-236	8	NFKB2	Th1 em
1.66542e-240	0.670381	0.781	0.465	1.01028e-235	8	STK17A	Th1 em
9.80916e-239	0.67244	0.437	0.152	5.95043e-234	8	VPS37B	Th1 em
3.79125e-237	0.629744	0.901	0.707	2.29985e-232	8	CALM2	Th1 em
1.99241e-236	0.845665	0.559	0.254	1.20864e-231	8	NABP1	Th1 em
1.49472e-235	0.91506	0.743	0.449	9.06729e-231	8	CLEC2B	Th1 em
5.77698e-234	0.666413	0.595	0.266	3.50443e-229	8	SC5D	Th1 em
2.00325e-233	0.660507	0.72	0.385	1.21521e-228	8	SAMSN1	Th1 em
2.39571e-232	0.526961	0.364	0.11	1.45328e-227	8	NAMPTP1	Th1 em
4.06043e-227	0.549476	0.403	0.135	2.46314e-222	8	BCL3	Th1 em
1.10697e-223	0.71891	0.807	0.517	6.71512e-219	8	CYCS	Th1 em
3.69761e-223	0.672771	0.528	0.227	2.24304e-218	8	SLC2A14	Th1 em
5.72593e-217	0.767678	0.513	0.213	3.47346e-212	8	CDKN1A	Th1 em
5.93747e-215	0.761692	0.542	0.249	3.60179e-210	8	PRNP	Th1 em
1.33653e-214	0.436199	0.992	0.955	8.10764e-210	8	PABPC1	Th1 em
3.39555e-207	0.769381	0.752	0.46	2.05981e-202	8	SLC2A3	Th1 em
1.37429e-205	0.88619	0.681	0.391	8.33671e-201	8	DUSP2	Th1 em
6.60744e-205	0.700324	0.626	0.331	4.00821e-200	8	PIM3	Th1 em
2.69485e-197	0.315197	0.992	0.973	1.63475e-192	8	UBC	Th1 em
1.59735e-195	0.712849	0.51	0.229	9.68987e-191	8	NINJ1	Th1 em
9.28643e-194	0.767813	0.465	0.192	5.63334e-189	8	AREG	Th1 em
2.4902e-193	0.492382	0.321	0.099	1.51061e-188	8	FOSL2	Th1 em
2.32219e-191	0.476211	0.944	0.811	1.40868e-186	8	SUB1	Th1 em
3.69251e-191	0.652383	0.908	0.91	2.23995e-186	8	JUND	Th1 em
2.4985e-190	0.690883	0.616	0.334	1.51564e-185	8	AP3M2	Th1 em
1.06016e-189	0.644573	0.616	0.334	6.43116e-185	8	PNPLA8	Th1 em
8.66735e-186	0.723211	0.685	0.42	5.25779e-181	8	ADGRE5	Th1 em
1.74094e-185	1.09362	0.815	0.648	1.05609e-180	8	ANXA1	Th1 em
3.12467e-183	0.621184	0.528	0.252	1.89549e-178	8	PTGER4	Th1 em
1.35148e-182	0.545614	0.886	0.707	8.19833e-178	8	SLC25A3	Th1 em
2.05989e-180	0.679736	0.618	0.342	1.24957e-175	8	KDM6B	Th1 em
1.18551e-176	0.714661	0.51	0.245	7.19154e-172	8	SOCS1	Th1 em
4.63252e-176	0.608024	0.684	0.417	2.81018e-171	8	PPP1CB	Th1 em
1.68055e-175	0.60013	0.62	0.35	1.01945e-170	8	EMD	Th1 em
1.96291e-173	0.604183	0.575	0.303	1.19074e-168	8	STAT4	Th1 em
7.28687e-172	0.702115	0.635	0.388	4.42036e-167	8	SNHG16	Th1 em
4.10557e-171	0.528109	0.722	0.446	2.49052e-166	8	STAT3	Th1 em
7.87635e-171	0.51747	0.967	0.896	4.77795e-166	8	IL7R	Th1 em
1.42833e-170	0.572635	0.902	0.707	8.66455e-166	8	SAT1	Th1 em
1.64397e-167	0.421958	0.995	0.978	9.97267e-163	8	H3-3B	Th1 em
1.33089e-166	0.601582	0.657	0.401	8.07347e-162	8	JMJD1C	Th1 em
7.2003e-164	0.739693	0.798	0.568	4.36785e-159	8	RGCC	Th1 em
9.25862e-151	0.526047	0.459	0.216	5.61646e-146	8	POLR3E	Th1 em
3.18933e-149	0.621852	0.475	0.224	1.93471e-144	8	ICOS	Th1 em
1.06903e-146	0.665094	0.514	0.276	6.48498e-142	8	RAPGEF6	Th1 em
1.13353e-143	0.650156	0.412	0.185	6.87623e-139	8	DUSP5	Th1 em
3.28774e-143	0.461005	0.66	0.386	1.99441e-138	8	EIF4A3	Th1 em
1.00054e-139	0.575085	0.454	0.223	6.06949e-135	8	NANS	Th1 em
1.25668e-136	0.54796	0.707	0.485	7.62327e-132	8	RHOH	Th1 em
1.46291e-135	0.605376	0.74	0.492	8.87429e-131	8	NR4A2	Th1 em
4.06705e-134	0.53381	0.509	0.266	2.46715e-129	8	GABARAPL1	Th1 em
5.13209e-132	0.41663	0.608	0.333	3.11323e-127	8	BATF	Th1 em
2.54922e-131	0.435283	0.849	0.69	1.54641e-126	8	RAN	Th1 em
3.2042e-130	0.426695	0.826	0.626	1.94373e-125	8	UBE2B	Th1 em
7.57983e-130	0.526991	0.713	0.491	4.59808e-125	8	CYTIP	Th1 em
1.29745e-128	0.528652	0.582	0.35	7.87057e-124	8	NDUFV2	Th1 em
1.21787e-126	0.425531	0.454	0.228	7.38782e-122	8	AL035078.1	Th1 em
1.29697e-126	0.633712	0.627	0.404	7.86767e-122	8	NR3C1	Th1 em
7.71187e-125	0.440895	0.879	0.758	4.67817e-120	8	DDX24	Th1 em
1.02446e-124	0.59872	0.437	0.219	6.21457e-120	8	WDR74	Th1 em
1.26333e-123	0.791611	0.512	0.304	7.6636e-119	8	SERPINB1	Th1 em
1.22079e-122	0.464706	0.732	0.522	7.40556e-118	8	G3BP2	Th1 em
2.28447e-122	0.508285	0.44	0.223	1.38581e-117	8	CRYBG1	Th1 em
2.36629e-122	0.500329	0.795	0.637	1.43544e-117	8	PDCD4	Th1 em
6.89684e-120	0.46658	0.495	0.27	4.18376e-115	8	LAPTM4A	Th1 em
4.58673e-118	0.588916	0.605	0.39	2.7824e-113	8	SOD2	Th1 em
1.25812e-117	0.411466	0.875	0.77	7.632e-113	8	SKP1	Th1 em
2.22639e-117	0.45052	0.715	0.501	1.35057e-112	8	CNOT6L	Th1 em
9.54684e-117	0.590489	0.321	0.133	5.7913e-112	8	PGAP1	Th1 em
1.92213e-115	0.421815	0.341	0.15	1.166e-110	8	DDX21	Th1 em
2.60319e-115	0.487218	0.621	0.399	1.57915e-110	8	HBP1	Th1 em
1.20584e-111	0.513131	0.551	0.329	7.31485e-107	8	ELOVL5	Th1 em
5.52558e-111	0.516385	0.652	0.434	3.35193e-106	8	CD55	Th1 em
5.67888e-111	0.468298	0.417	0.21	3.44492e-106	8	NUP98	Th1 em
1.07764e-110	0.444163	0.539	0.327	6.53718e-106	8	ILF2	Th1 em
1.06018e-108	0.478817	0.386	0.19	6.43125e-104	8	DYNLT3	Th1 em
1.25018e-107	0.446024	0.436	0.234	7.58382e-103	8	NR1H2	Th1 em
1.29649e-107	0.4508	0.419	0.217	7.86475e-103	8	BRAF	Th1 em
5.70799e-107	0.488873	0.56	0.354	3.46258e-102	8	NOP56	Th1 em
9.82565e-107	0.452516	0.492	0.271	5.96043e-102	8	NAMPT	Th1 em
2.74492e-106	0.491152	0.602	0.394	1.66512e-101	8	GSPT1	Th1 em
2.29823e-103	0.407832	0.354	0.17	1.39415e-98	8	AL354702.1	Th1 em
7.38068e-103	0.402754	0.778	0.604	4.47727e-98	8	RBM8A	Th1 em
1.044e-102	0.439623	0.545	0.338	6.33311e-98	8	STRAP	Th1 em
2.5757e-101	0.454029	0.604	0.395	1.56247e-96	8	NFE2L2	Th1 em
1.57625e-100	0.455962	0.521	0.315	9.56187e-96	8	ISCA1	Th1 em
2.15819e-100	0.579774	0.484	0.289	1.3092e-95	8	DCXR	Th1 em
3.96139e-99	0.557142	0.864	0.803	2.40306e-94	8	JUNB	Th1 em
8.14776e-98	0.484471	0.682	0.494	4.94259e-93	8	IFI16	Th1 em
1.35137e-96	0.326589	0.813	0.592	8.19767e-92	8	DNAJB6	Th1 em
8.80544e-95	0.459701	0.599	0.411	5.34155e-90	8	HSPA9	Th1 em
1.02825e-94	0.484616	0.415	0.225	6.23759e-90	8	TIPARP	Th1 em
1.06503e-94	0.553793	0.599	0.405	6.46067e-90	8	BTG2	Th1 em
3.0308e-94	0.535494	0.533	0.338	1.83855e-89	8	ALG13	Th1 em
4.25917e-94	0.534927	0.864	0.784	2.5837e-89	8	CXCR4	Th1 em
3.0321e-92	0.334824	0.954	0.919	1.83933e-87	8	ARHGDIB	Th1 em
7.68647e-92	0.436624	0.388	0.197	4.66276e-87	8	IL2RB	Th1 em
1.09997e-91	0.446406	0.764	0.626	6.67267e-87	8	CALR	Th1 em
2.10597e-91	0.385138	0.775	0.622	1.27753e-86	8	SPOCK2	Th1 em
2.02409e-89	0.466329	0.479	0.295	1.22785e-84	8	GNL3	Th1 em
3.24548e-89	0.50004	0.564	0.383	1.96877e-84	8	NFKB1	Th1 em
3.79826e-89	0.36844	0.852	0.749	2.3041e-84	8	UBE2D3	Th1 em
1.78483e-87	0.385137	0.872	0.845	1.08272e-82	8	PNRC1	Th1 em
8.55457e-86	0.472909	0.518	0.339	5.18937e-81	8	VDAC1	Th1 em
3.14182e-85	0.36586	0.833	0.715	1.90589e-80	8	CNBP	Th1 em
7.68597e-85	0.412005	0.747	0.62	4.66246e-80	8	KMT2E	Th1 em
6.28256e-84	0.340151	0.843	0.738	3.81112e-79	8	MORF4L1	Th1 em
7.53206e-84	0.405232	0.563	0.365	4.5691e-79	8	P2RY10	Th1 em
1.62084e-83	0.374141	0.888	0.819	9.83233e-79	8	RPL21	Th1 em
7.57924e-83	0.374341	0.75	0.612	4.59772e-78	8	RAP1B	Th1 em
1.22859e-82	0.414032	0.53	0.344	7.45287e-78	8	ARF4	Th1 em
1.60374e-81	0.349193	0.866	0.755	9.72862e-77	8	NCL	Th1 em
5.72581e-80	0.412135	0.448	0.271	3.47339e-75	8	PHF1	Th1 em
2.12012e-77	0.422341	0.486	0.313	1.28611e-72	8	RNF149	Th1 em
3.21371e-77	0.436881	0.412	0.244	1.9495e-72	8	TAF9	Th1 em
1.05677e-74	0.427402	0.396	0.229	6.41057e-70	8	PAF1	Th1 em
1.39108e-74	0.395655	0.38	0.21	8.43856e-70	8	MTHFD2	Th1 em
1.45258e-74	0.392526	0.506	0.325	8.81164e-70	8	UBE2A	Th1 em
2.07754e-74	0.458904	0.414	0.248	1.26028e-69	8	KDSR	Th1 em
5.18057e-74	0.362421	0.45	0.269	3.14264e-69	8	CSRNP1	Th1 em
8.38511e-74	0.367103	0.713	0.57	5.08658e-69	8	FUS	Th1 em
1.33794e-73	0.413753	0.629	0.478	8.11622e-69	8	RPL22L1	Th1 em
1.45035e-73	0.427637	0.439	0.268	8.79813e-69	8	DNAJB9	Th1 em
1.81379e-73	0.409017	0.35	0.192	1.10028e-68	8	YIPF5	Th1 em
5.39164e-73	0.402045	0.537	0.361	3.27068e-68	8	VMP1	Th1 em
1.7526e-72	0.390005	0.618	0.456	1.06316e-67	8	RNMT	Th1 em
4.14697e-72	0.511121	0.476	0.313	2.51564e-67	8	GLIPR1	Th1 em
2.70691e-71	0.355327	0.739	0.606	1.64206e-66	8	SNU13	Th1 em
4.07199e-71	0.303837	0.927	0.862	2.47015e-66	8	YWHAZ	Th1 em
7.78308e-71	0.396212	0.387	0.224	4.72137e-66	8	MARCKSL1	Th1 em
7.80423e-71	1.41964	0.406	0.245	4.7342e-66	8	MT1X	Th1 em
4.75495e-70	0.430112	0.517	0.349	2.88445e-65	8	ODC1	Th1 em
3.76642e-69	0.386183	0.504	0.335	2.28478e-64	8	DNTTIP2	Th1 em
1.33118e-68	0.373248	0.794	0.68	8.07523e-64	8	DDX3X	Th1 em
1.60942e-68	0.396468	0.846	0.773	9.76305e-64	8	CD2	Th1 em
3.97808e-68	0.400184	0.747	0.64	2.41318e-63	8	H2AZ1	Th1 em
1.12075e-67	0.389687	0.436	0.276	6.79868e-63	8	POLR2A	Th1 em
2.12543e-67	0.49621	0.586	0.457	1.28933e-62	8	UBALD2	Th1 em
1.55947e-66	0.418011	0.562	0.417	9.46003e-62	8	CD81	Th1 em
1.53462e-65	0.347488	0.325	0.176	9.30928e-61	8	DCTN6	Th1 em
6.77108e-65	0.37263	0.346	0.197	4.10747e-60	8	RELA	Th1 em
1.02256e-64	0.345196	0.61	0.451	6.20307e-60	8	LINC-PINT	Th1 em
1.40464e-64	0.360897	0.656	0.505	8.52084e-60	8	BZW1	Th1 em
2.44248e-64	0.415062	0.391	0.235	1.48166e-59	8	PTP4A1	Th1 em
4.57164e-64	0.375114	0.409	0.247	2.77325e-59	8	SH2D2A	Th1 em
5.06449e-64	0.445094	0.654	0.513	3.07222e-59	8	ITM2A	Th1 em
6.61273e-64	0.490762	0.636	0.516	4.01141e-59	8	PIK3R1	Th1 em
3.21103e-63	0.341437	0.81	0.698	1.94787e-58	8	BTG1	Th1 em
1.37751e-62	0.415185	0.451	0.294	8.35627e-58	8	SNHG15	Th1 em
1.53689e-62	0.333412	0.585	0.418	9.32306e-58	8	MORF4L2	Th1 em
2.80299e-62	0.385852	0.484	0.336	1.70035e-57	8	PSMB6	Th1 em
4.09346e-62	0.375714	0.563	0.408	2.48318e-57	8	ATP1A1	Th1 em
7.98095e-61	0.349468	0.312	0.172	4.84141e-56	8	NOLC1	Th1 em
8.20124e-61	0.352995	0.331	0.187	4.97503e-56	8	TNIP2	Th1 em
7.00853e-60	0.403132	0.507	0.359	4.25151e-55	8	TRAT1	Th1 em
1.72606e-59	0.356642	0.349	0.201	1.04706e-54	8	ZNF267	Th1 em
1.08029e-58	0.360034	0.665	0.532	6.55326e-54	8	MCL1	Th1 em
1.25312e-58	0.362991	0.339	0.195	7.60167e-54	8	SKIL	Th1 em
2.04463e-57	0.330988	0.793	0.709	1.24031e-52	8	SERP1	Th1 em
2.78448e-57	0.312174	0.411	0.262	1.68912e-52	8	PITHD1	Th1 em
2.94062e-57	0.391114	0.524	0.374	1.78384e-52	8	HIF1A	Th1 em
1.90468e-56	0.308122	0.656	0.509	1.15542e-51	8	MAP1LC3B	Th1 em
4.34556e-56	0.339008	0.387	0.24	2.63611e-51	8	CSNK1D	Th1 em
4.71139e-56	0.362957	0.626	0.495	2.85803e-51	8	CHD2	Th1 em
1.96821e-53	0.311419	0.556	0.399	1.19396e-48	8	ATP1B3	Th1 em
2.23771e-53	0.315742	0.474	0.328	1.35744e-48	8	TSPYL1	Th1 em
4.26838e-53	0.445697	0.523	0.379	2.58928e-48	8	BIRC3	Th1 em
2.1429e-52	0.469843	0.688	0.597	1.29993e-47	8	HSP90B1	Th1 em
2.64108e-52	0.300402	0.852	0.828	1.60213e-47	8	HNRNPH1	Th1 em
4.58165e-52	0.404894	0.431	0.287	2.77932e-47	8	CHMP1B-AS1	Th1 em
5.07973e-52	0.30653	0.49	0.337	3.08147e-47	8	GTF2B	Th1 em
5.28033e-52	0.332891	0.801	0.711	3.20316e-47	8	HNRNPU	Th1 em
1.3531e-51	0.300518	0.66	0.545	8.20818e-47	8	SNRPG	Th1 em
1.37367e-51	0.316412	0.664	0.527	8.33298e-47	8	NOP58	Th1 em
2.53272e-51	0.353651	0.448	0.307	1.5364e-46	8	DYNLT1	Th1 em
6.82319e-51	0.31742	0.365	0.224	4.13909e-46	8	BICDL1	Th1 em
2.75165e-50	0.335743	0.428	0.286	1.6692e-45	8	CHD1	Th1 em
2.84714e-50	0.300157	0.567	0.419	1.72713e-45	8	CLEC2D	Th1 em
3.59241e-50	0.32048	0.311	0.183	2.17923e-45	8	VPS26A	Th1 em
7.61243e-50	0.300084	0.477	0.334	4.61785e-45	8	WTAP	Th1 em
2.59385e-49	0.341891	0.43	0.288	1.57348e-44	8	MAPK1IP1L	Th1 em
3.46627e-49	1.34505	0.562	0.434	2.10271e-44	8	MT2A	Th1 em
6.37407e-49	0.307976	0.332	0.196	3.86664e-44	8	AC122718.1	Th1 em
1.16213e-48	0.340717	0.606	0.491	7.04973e-44	8	H2AZ2	Th1 em
6.88227e-48	0.327465	0.515	0.378	4.17492e-43	8	ARHGDIA	Th1 em
2.18735e-47	0.356688	0.667	0.566	1.32689e-42	8	LRRFIP1	Th1 em
1.14144e-46	0.32485	0.31	0.185	6.92418e-42	8	SURF4	Th1 em
2.61101e-46	0.313236	0.484	0.351	1.58389e-41	8	CEBPZ	Th1 em
3.92006e-46	0.361208	0.415	0.282	2.37799e-41	8	SLBP	Th1 em
6.62655e-45	0.348764	0.513	0.385	4.0198e-40	8	MBP	Th1 em
4.01173e-44	0.312949	0.341	0.218	2.4336e-39	8	GPCPD1	Th1 em
5.41783e-44	0.314359	0.492	0.368	3.28656e-39	8	ELOC	Th1 em
8.06908e-44	0.300422	0.618	0.489	4.89486e-39	8	CCNH	Th1 em
1.62613e-43	0.303098	0.589	0.47	9.86441e-39	8	YWHAE	Th1 em
8.53056e-43	0.315525	0.488	0.37	5.17481e-38	8	EIF3I	Th1 em
1.32553e-42	0.322323	0.458	0.334	8.04091e-38	8	HIPK1	Th1 em
1.9518e-42	0.350382	0.345	0.223	1.184e-37	8	PNP	Th1 em
2.23061e-42	0.332085	0.48	0.351	1.35314e-37	8	TPM4	Th1 em
1.11728e-41	0.310799	0.51	0.384	6.77765e-37	8	JPT1	Th1 em
1.86625e-41	0.318351	0.304	0.19	1.1321e-36	8	KRASP1	Th1 em
3.68641e-41	0.322929	0.38	0.257	2.23625e-36	8	BEX2	Th1 em
9.30257e-41	0.342188	0.42	0.3	5.64312e-36	8	BIRC2	Th1 em
1.81787e-40	0.323644	0.508	0.393	1.10276e-35	8	XBP1	Th1 em
2.06118e-40	0.309211	0.762	0.686	1.25035e-35	8	LEPROTL1	Th1 em
7.30644e-40	0.313301	0.558	0.444	4.43223e-35	8	ITK	Th1 em
4.92087e-39	0.319499	0.413	0.292	2.9851e-34	8	SATB1	Th1 em
8.27142e-39	0.301397	0.57	0.468	5.01761e-34	8	HNRNPF	Th1 em
4.96927e-36	0.618812	0.543	0.408	3.01446e-31	8	IGKC	Th1 em
5.30206e-36	0.308935	0.47	0.365	3.21633e-31	8	MECP2	Th1 em
1.76137e-34	0.3065	0.47	0.365	1.06848e-29	8	NDUFV1	Th1 em
4.04185e-34	0.422911	0.641	0.593	2.45187e-29	8	ZFP36L2	Th1 em
2.94259e-32	0.335741	0.526	0.418	1.78504e-27	8	SQSTM1	Th1 em
3.44981e-32	0.316913	0.427	0.321	2.09272e-27	8	RUNX3	Th1 em
1.81962e-29	0.422473	0.404	0.3	1.10382e-24	8	MYADM	Th1 em
6.43171e-25	0.3186	0.308	0.218	3.90161e-20	8	INSIG1	Th1 em
1.00432e-17	0.372277	0.359	0.296	6.09238e-13	8	GLRX	Th1 em
1.20774e-11	0.333941	0.5	0.495	7.32642e-07	8	LITAF	Th1 em
0	1.84927	0.629	0.025	0	9	HBB	Th2emra
0	0.91708	0.465	0.014	0	9	HBA2	Th2emra
0	0.798381	0.978	0.866	0	9	LTB	Th2emra
0	0.753848	0.371	0.009	0	9	HBA1	Th2emra
0	0.668694	0.447	0.057	0	9	CISH	Th2emra
0	0.663134	0.865	0.473	0	9	RIPOR2	Th2emra
0	0.621132	0.962	0.814	0	9	MT-ND6	Th2emra
0	0.592814	0.643	0.243	0	9	TRADD	Th2emra
0	0.578591	0.441	0.109	0	9	AC245014.3	Th2emra
0	0.490658	0.353	0.033	0	9	XIST	Th2emra
1.03562e-279	0.513434	0.985	0.956	6.28228e-275	9	MT-ND4	Th2emra
1.47974e-278	0.605766	0.983	0.852	8.97639e-274	9	CD52	Th2emra
9.78105e-266	0.430582	0.349	0.087	5.93338e-261	9	CTSW	Th2emra
2.25886e-259	0.584972	0.854	0.475	1.37027e-254	9	GIMAP7	Th2emra
8.47131e-257	0.536573	0.711	0.327	5.13887e-252	9	MTND1P23	Th2emra
1.95223e-248	0.68635	0.687	0.339	1.18426e-243	9	MAL	Th2emra
2.71637e-237	0.563932	0.966	0.835	1.64781e-232	9	S100A6	Th2emra
5.61586e-237	0.423254	0.566	0.209	3.40669e-232	9	SELPLG	Th2emra
1.153e-221	0.507878	0.556	0.217	6.99435e-217	9	NBPF9	Th2emra
2.26543e-214	0.514042	0.924	0.691	1.37426e-209	9	EMP3	Th2emra
1.05375e-207	0.335484	0.324	0.089	6.39228e-203	9	PTGER2	Th2emra
4.47102e-207	0.357121	0.363	0.109	2.71221e-202	9	AC022149.1	Th2emra
2.64961e-203	0.336946	0.999	0.995	1.60731e-198	9	TMSB10	Th2emra
1.03291e-197	0.406418	0.546	0.218	6.26581e-193	9	S1PR4	Th2emra
5.7308e-197	0.452435	0.713	0.342	3.47642e-192	9	TRAF3IP3	Th2emra
2.50915e-195	0.638744	0.787	0.498	1.5221e-190	9	ITGB1	Th2emra
6.51316e-195	0.566729	0.349	0.109	3.95101e-190	9	LINC01871	Th2emra
2.29157e-192	0.430421	0.983	0.946	1.39011e-187	9	MT-ND1	Th2emra
2.024e-190	0.336102	0.389	0.126	1.2278e-185	9	MYO1F	Th2emra
3.61367e-186	0.349125	0.469	0.173	2.19213e-181	9	MYO1G	Th2emra
4.36242e-186	0.421951	0.524	0.211	2.64633e-181	9	BCL2	Th2emra
4.41623e-185	0.426953	0.62	0.285	2.67897e-180	9	ANXA6	Th2emra
3.36976e-182	0.408972	0.952	0.84	2.04416e-177	9	MYL12A	Th2emra
3.35642e-181	0.383824	0.988	0.953	2.03607e-176	9	MT-CYB	Th2emra
8.69811e-180	0.553431	0.948	0.776	5.27645e-175	9	S100A4	Th2emra
1.55531e-178	0.3127	0.943	0.796	9.43482e-174	9	RPS28	Th2emra
1.72214e-176	0.440104	0.896	0.621	1.04469e-171	9	GSTK1	Th2emra
1.75444e-174	0.322259	0.427	0.153	1.06428e-169	9	ITGB7	Th2emra
1.39695e-163	0.423128	0.669	0.334	8.47416e-159	9	FLNA	Th2emra
4.17437e-163	0.306554	0.379	0.132	2.53226e-158	9	TMEM63A	Th2emra
6.59754e-156	0.376168	0.605	0.284	4.0022e-151	9	ARHGAP30	Th2emra
5.41161e-155	0.370189	0.768	0.415	3.28279e-150	9	GIMAP4	Th2emra
1.73676e-154	0.312601	0.997	0.985	1.05355e-149	9	MT-CO3	Th2emra
2.75186e-154	0.410391	0.898	0.679	1.66934e-149	9	CORO1A	Th2emra
2.00097e-153	0.353457	0.467	0.193	1.21383e-148	9	MYC	Th2emra
3.921e-152	0.435445	0.876	0.673	2.37856e-147	9	SNHG5	Th2emra
6.43174e-150	0.409322	0.908	0.675	3.90162e-145	9	PCED1B-AS1	Th2emra
1.67771e-148	0.334812	0.439	0.176	1.01773e-143	9	H1-4	Th2emra
1.07333e-147	0.41772	0.855	0.587	6.51103e-143	9	S100A11	Th2emra
1.71331e-145	0.300971	0.384	0.143	1.03933e-140	9	SIT1	Th2emra
2.53841e-144	0.400223	0.804	0.528	1.53985e-139	9	GPSM3	Th2emra
1.70102e-143	0.300454	0.38	0.142	1.03187e-138	9	RASA3	Th2emra
3.45648e-142	0.412242	0.478	0.212	2.09677e-137	9	C1orf162	Th2emra
2.60323e-140	0.317589	0.37	0.137	1.57917e-135	9	STMN3	Th2emra
7.20643e-138	0.393545	0.882	0.623	4.37156e-133	9	LIMD2	Th2emra
4.00661e-137	0.402275	0.941	0.788	2.43049e-132	9	FYB1	Th2emra
2.54285e-135	0.407598	0.558	0.276	1.54254e-130	9	TIMP1	Th2emra
2.22712e-134	0.352394	0.56	0.267	1.35101e-129	9	SLC9A3R1	Th2emra
7.10853e-134	0.355742	0.934	0.673	4.31217e-129	9	TXNIP	Th2emra
9.39372e-130	0.403543	0.614	0.325	5.69842e-125	9	ANXA2	Th2emra
1.20109e-129	0.303207	0.976	0.89	7.28604e-125	9	IL32	Th2emra
2.66617e-128	0.359086	0.915	0.722	1.61735e-123	9	CD3G	Th2emra
1.02933e-126	0.361401	0.659	0.358	6.2441e-122	9	BIN2	Th2emra
1.83505e-125	0.300301	0.993	0.975	1.11318e-120	9	MT-CO1	Th2emra
1.75753e-120	0.350132	0.727	0.426	1.06615e-115	9	ADD3	Th2emra
8.57305e-120	0.374437	0.599	0.321	5.20058e-115	9	PIM1	Th2emra
6.74647e-115	0.31122	0.577	0.293	4.09254e-110	9	TBC1D10C	Th2emra
8.52891e-115	0.311456	0.359	0.147	5.1738e-110	9	LPAR6	Th2emra
3.8217e-114	0.310736	0.556	0.279	2.31832e-109	9	INPP4B	Th2emra
1.10316e-113	0.31228	0.485	0.228	6.69197e-109	9	SORL1	Th2emra
1.31849e-109	0.325942	0.751	0.465	7.99822e-105	9	TSPO	Th2emra
1.46503e-108	0.364961	0.735	0.458	8.88714e-104	9	NOSIP	Th2emra
5.85808e-108	0.310087	0.724	0.422	3.55363e-103	9	SAMHD1	Th2emra
5.1843e-107	0.382301	0.785	0.529	3.1449e-102	9	TCF7	Th2emra
4.70031e-106	0.330946	0.587	0.309	2.8513e-101	9	ANKRD44	Th2emra
1.94741e-104	0.307202	0.738	0.447	1.18134e-99	9	AHNAK	Th2emra
5.19639e-104	0.305858	0.563	0.296	3.15223e-99	9	MACF1	Th2emra
9.01629e-104	0.300621	0.973	0.858	5.46946e-99	9	RPL9	Th2emra
4.70386e-103	0.305065	0.862	0.614	2.85345e-98	9	MT-ND5	Th2emra
6.59063e-102	0.351514	0.869	0.694	3.99801e-97	9	TRAC	Th2emra
1.37007e-101	0.328913	0.598	0.331	8.31113e-97	9	CDC14A	Th2emra
1.35321e-100	0.334966	0.921	0.782	8.20887e-96	9	S100A10	Th2emra
5.29254e-99	0.303025	0.587	0.323	3.21056e-94	9	KLF13	Th2emra
1.52444e-97	0.312331	0.959	0.886	9.24753e-93	9	SH3BGRL3	Th2emra
1.62439e-92	0.308123	0.875	0.703	9.85388e-88	9	IFITM2	Th2emra
3.24592e-90	0.357619	0.763	0.559	1.96904e-85	9	H4C3	Th2emra
1.73948e-88	0.311022	0.352	0.162	1.0552e-83	9	CERKL	Th2emra
5.89273e-88	0.317261	0.822	0.571	3.57465e-83	9	ARGLU1	Th2emra
6.8865e-82	0.318716	0.84	0.634	4.17749e-77	9	HCST	Th2emra
2.55682e-70	0.365614	0.472	0.279	1.55102e-65	9	ITGA4	Th2emra
3.51954e-64	0.31991	0.417	0.236	2.13502e-59	9	H1-3	Th2emra
2.12126e-63	0.474926	0.58	0.4	1.2868e-58	9	LGALS1	Th2emra
0	1.28495	0.812	0.325	0	10	HSPA1B	eTreg
0	1.21676	0.703	0.26	0	10	CTSC	eTreg
0	1.20394	0.933	0.453	0	10	HSPA1A	eTreg
0	1.11484	0.616	0.105	0	10	FOXP3	eTreg
0	1.10986	0.619	0.237	0	10	HLA-DRB1	eTreg
0	1.09729	0.98	0.971	0	10	MT-RNR2	eTreg
0	1.05971	0.771	0.338	0	10	CARD16	eTreg
0	1.00534	0.655	0.194	0	10	TNFRSF18	eTreg
0	1.00085	0.984	0.889	0	10	IL32	eTreg
0	0.995415	0.785	0.382	0	10	RGS1	eTreg
0	0.945259	0.675	0.209	0	10	TIGIT	eTreg
0	0.897218	0.326	0.04	0	10	LINC02195	eTreg
0	0.812228	0.758	0.336	0	10	CYTOR	eTreg
0	0.794311	0.445	0.106	0	10	LAIR2	eTreg
0	0.792921	0.609	0.208	0	10	CTLA4	eTreg
0	0.708469	0.39	0.074	0	10	IKZF2	eTreg
0	0.66759	0.397	0.1	0	10	RHOC	eTreg
0	0.651095	0.31	0.055	0	10	TNFRSF9	eTreg
1.00376e-295	0.77318	0.378	0.095	6.08901e-291	10	LINC01943	eTreg
1.11393e-292	0.787902	0.727	0.328	6.7573e-288	10	BATF	eTreg
3.68267e-290	0.930781	0.744	0.416	2.23398e-285	10	UGP2	eTreg
7.22005e-279	0.945839	0.885	0.657	4.37983e-274	10	CD74	eTreg
4.32285e-260	0.61081	0.436	0.133	2.62233e-255	10	MIR4435-2HG	eTreg
2.39187e-257	0.812285	0.595	0.263	1.45096e-252	10	HLA-DPA1	eTreg
2.37997e-256	0.992659	0.903	0.713	1.44374e-251	10	DNAJB1	eTreg
4.57093e-253	0.621143	0.465	0.145	2.77282e-248	10	DUSP4	eTreg
1.85572e-246	0.696566	0.425	0.139	1.12571e-241	10	PTTG1	eTreg
3.05629e-240	0.797483	0.358	0.104	1.85401e-235	10	HLA-DQA1	eTreg
6.64397e-237	0.759023	0.64	0.312	4.03036e-232	10	TBC1D4	eTreg
1.96371e-230	0.840559	0.597	0.286	1.19122e-225	10	HLA-DPB1	eTreg
1.84219e-224	0.727961	0.98	0.971	1.11751e-219	10	MT-RNR1	eTreg
1.2909e-223	0.830319	0.989	0.981	7.83086e-219	10	MTRNR2L12	eTreg
1.02183e-222	0.525598	0.319	0.088	6.19861e-218	10	HLA-DMA	eTreg
3.93428e-213	0.559213	0.963	0.951	2.38662e-208	10	HLA-A	eTreg
1.21037e-207	0.726548	0.92	0.826	7.34235e-203	10	GAPDH	eTreg
1.97683e-206	0.845004	0.484	0.193	1.19918e-201	10	DNAJB4	eTreg
1.87003e-205	0.867874	0.656	0.376	1.1344e-200	10	CORO1B	eTreg
8.87163e-196	0.763417	0.6	0.322	5.38171e-191	10	CD27	eTreg
7.32904e-190	0.719222	0.983	0.946	4.44594e-185	10	HSP90AA1	eTreg
7.1917e-184	0.643526	0.466	0.201	4.36263e-179	10	CTSD	eTreg
7.75358e-183	0.750309	0.785	0.535	4.70347e-178	10	HSPB1	eTreg
6.23835e-177	0.55215	0.995	0.992	3.78431e-172	10	ACTB	eTreg
4.24461e-176	0.585878	0.44	0.185	2.57487e-171	10	CASP1	eTreg
1.21688e-169	0.62827	0.479	0.217	7.38183e-165	10	DNPH1	eTreg
3.79966e-167	0.578733	0.46	0.196	2.30495e-162	10	GBP5	eTreg
2.79084e-165	0.572577	0.946	0.777	1.69298e-160	10	S100A4	eTreg
3.62735e-164	0.722838	0.621	0.335	2.20042e-159	10	PMAIP1	eTreg
4.45587e-162	0.844547	0.495	0.244	2.70302e-157	10	HLA-DRA	eTreg
7.49244e-160	0.845978	0.699	0.431	4.54507e-155	10	HSPH1	eTreg
2.14177e-157	0.859206	0.467	0.202	1.29924e-152	10	HSPA2	eTreg
2.31384e-154	0.497737	0.32	0.112	1.40362e-149	10	NEDD9	eTreg
3.74632e-153	0.710724	0.571	0.323	2.27259e-148	10	BTG3	eTreg
2.64442e-150	0.674963	0.697	0.504	1.60416e-145	10	CLIC1	eTreg
2.78369e-150	0.45923	0.949	0.902	1.68864e-145	10	MYL6	eTreg
1.04181e-144	0.596534	0.549	0.273	6.31985e-140	10	TNFRSF4	eTreg
3.29969e-141	0.605253	0.638	0.389	2.00166e-136	10	AHSA1	eTreg
1.12999e-140	0.679225	0.815	0.697	6.85472e-136	10	TRAC	eTreg
1.54579e-138	0.30176	1	1	9.37705e-134	10	B2M	eTreg
2.00099e-135	0.626825	0.737	0.5	1.21384e-130	10	CACYBP	eTreg
2.24179e-132	0.502011	0.425	0.187	1.35991e-127	10	CST7	eTreg
1.17997e-131	0.412648	0.935	0.882	7.15792e-127	10	OAZ1	eTreg
5.85195e-131	0.44397	0.389	0.166	3.54991e-126	10	STAM	eTreg
5.59562e-128	0.612828	0.512	0.268	3.39442e-123	10	GADD45A	eTreg
2.65434e-126	0.595961	0.555	0.325	1.61017e-121	10	CKLF	eTreg
4.02433e-125	0.505852	0.94	0.899	2.44124e-120	10	PFN1	eTreg
5.0877e-125	0.633112	0.97	0.975	3.0863e-120	10	UBC	eTreg
7.16222e-125	0.499314	0.399	0.174	4.34475e-120	10	LGALS3	eTreg
1.90415e-123	0.57993	0.852	0.71	1.1551e-118	10	SAT1	eTreg
1.0597e-116	0.536616	0.861	0.686	6.42833e-112	10	HSPE1	eTreg
6.03141e-114	0.494412	0.923	0.874	3.65878e-109	10	UBB	eTreg
1.62375e-112	0.620693	0.524	0.32	9.84998e-108	10	BAX	eTreg
9.42155e-111	0.494867	0.394	0.183	5.7153e-106	10	IL2RA	eTreg
1.29534e-110	0.516416	0.546	0.324	7.85778e-106	10	GBP2	eTreg
2.25145e-110	0.553011	0.583	0.373	1.36577e-105	10	GPX1	eTreg
1.33403e-108	0.545845	0.699	0.546	8.09251e-104	10	PARK7	eTreg
2.53475e-107	0.510456	0.928	0.884	1.53763e-102	10	HSPA8	eTreg
9.56168e-105	0.439971	0.351	0.16	5.80031e-100	10	PHTF2	eTreg
3.24756e-103	0.594699	0.84	0.667	1.97003e-98	10	HSPD1	eTreg
1.16567e-102	0.578427	0.493	0.289	7.07121e-98	10	GLRX	eTreg
2.05177e-98	0.504373	0.645	0.469	1.24465e-93	10	CALM3	eTreg
6.0405e-98	0.548818	0.467	0.265	3.66429e-93	10	TNFRSF1B	eTreg
9.17189e-97	0.582597	0.308	0.134	5.56385e-92	10	ATF3	eTreg
9.87647e-95	0.490832	0.674	0.497	5.99126e-90	10	LSP1	eTreg
9.8122e-94	0.410769	0.305	0.136	5.95228e-89	10	SIRPG	eTreg
7.24725e-93	0.62037	0.567	0.354	4.39632e-88	10	ZFAND2A	eTreg
2.60266e-92	0.551595	0.646	0.498	1.57883e-87	10	RPS27L	eTreg
1.11602e-91	0.324897	0.955	0.953	6.76997e-87	10	SERF2	eTreg
5.2306e-91	0.46928	0.316	0.144	3.17299e-86	10	LIMA1	eTreg
8.73519e-91	0.561733	0.591	0.409	5.29894e-86	10	HERPUD1	eTreg
1.12173e-90	0.559652	0.858	0.774	6.80463e-86	10	TRBC2	eTreg
4.49832e-90	0.413039	0.375	0.192	2.72877e-85	10	PPP1R18	eTreg
2.15893e-89	0.464044	0.729	0.564	1.30965e-84	10	DYNLL1	eTreg
1.16982e-88	0.485334	0.762	0.651	7.09637e-84	10	RAC2	eTreg
1.26536e-87	0.465818	0.399	0.214	7.67594e-83	10	PTPN7	eTreg
3.63416e-87	0.48814	0.42	0.233	2.20455e-82	10	PHPT1	eTreg
1.86067e-85	0.564909	0.581	0.399	1.12872e-80	10	CHORDC1	eTreg
5.93665e-84	0.410273	0.385	0.197	3.60129e-79	10	IL2RB	eTreg
1.62871e-82	0.426996	0.716	0.593	9.88009e-78	10	COX8A	eTreg
9.06335e-81	0.353681	0.931	0.887	5.49801e-76	10	SH3BGRL3	eTreg
9.98788e-81	1.01851	0.612	0.432	6.05885e-76	10	MT2A	eTreg
1.40424e-80	0.36872	0.324	0.155	8.51842e-76	10	GLCCI1	eTreg
4.07441e-79	1.13753	0.458	0.295	2.47162e-74	10	RF00100.4	eTreg
4.92349e-79	0.469827	0.534	0.363	2.98669e-74	10	FKBP1A	eTreg
1.24744e-78	0.623639	0.425	0.246	7.5672e-74	10	BAG3	eTreg
7.9951e-78	0.519717	0.571	0.393	4.84999e-73	10	SAMSN1	eTreg
8.72333e-77	0.512287	0.595	0.417	5.29174e-72	10	DOK2	eTreg
1.31817e-76	0.42607	0.43	0.249	7.9963e-72	10	EFHD2	eTreg
1.23805e-75	0.422589	0.342	0.178	7.51025e-71	10	SLAMF1	eTreg
8.46424e-75	0.471175	0.443	0.26	5.13458e-70	10	TYMP	eTreg
6.50142e-74	0.424137	0.422	0.24	3.94389e-69	10	PRDM1	eTreg
1.47249e-73	0.378692	0.843	0.773	8.93241e-69	10	CD2	eTreg
2.6104e-73	0.375844	0.43	0.244	1.58352e-68	10	DUSP16	eTreg
6.95733e-72	0.459606	0.428	0.257	4.22046e-67	10	TANK	eTreg
4.43462e-71	0.359877	0.84	0.78	2.69013e-66	10	CYBA	eTreg
2.3048e-70	0.530096	0.579	0.4	1.39814e-65	10	LGALS1	eTreg
2.76719e-69	0.453228	0.558	0.382	1.67863e-64	10	ISG15	eTreg
9.28669e-69	0.431355	0.516	0.338	5.63349e-64	10	STIP1	eTreg
1.9969e-68	0.629918	0.553	0.395	1.21136e-63	10	DNAJA1P3	eTreg
2.75636e-68	0.452313	0.501	0.332	1.67206e-63	10	DEDD2	eTreg
5.82913e-68	0.366636	0.332	0.176	3.53607e-63	10	SNX5	eTreg
3.13539e-67	0.382955	0.74	0.587	1.90199e-62	10	CD7	eTreg
5.38523e-67	0.411224	0.454	0.283	3.26679e-62	10	ZBTB38	eTreg
2.06995e-66	0.520576	0.726	0.629	1.25568e-61	10	HSP90AB1	eTreg
5.77502e-66	0.381184	0.353	0.197	3.50324e-61	10	TPP1	eTreg
7.52315e-66	0.415061	0.372	0.209	4.56369e-61	10	SMC4	eTreg
7.69657e-66	0.47362	0.414	0.25	4.6689e-61	10	SOCS1	eTreg
5.46367e-65	0.409813	0.689	0.558	3.31437e-60	10	ENO1	eTreg
6.69133e-65	0.388771	0.391	0.23	4.05909e-60	10	IFI27L2	eTreg
1.56725e-64	0.411082	0.408	0.244	9.50725e-60	10	PTPN22	eTreg
9.912e-64	0.460153	0.412	0.26	6.01282e-59	10	GOLGA8B	eTreg
1.3486e-63	0.443655	0.535	0.361	8.18089e-59	10	MRPL18	eTreg
4.4291e-62	0.351939	0.345	0.19	2.68678e-57	10	HNRNPLL	eTreg
3.07068e-61	0.329208	0.797	0.736	1.86273e-56	10	UBL5	eTreg
5.31715e-59	0.468211	0.665	0.56	3.22549e-54	10	CLK1	eTreg
4.02249e-58	0.330981	0.928	0.907	2.44012e-53	10	ACTG1	eTreg
4.71098e-58	0.365789	0.321	0.18	2.85777e-53	10	C21orf91	eTreg
6.97522e-58	0.390459	0.422	0.265	4.23131e-53	10	SLA	eTreg
1.11167e-57	0.382463	0.36	0.209	6.74361e-53	10	PYHIN1	eTreg
1.13025e-57	0.359625	0.598	0.451	6.8563e-53	10	PSMB9	eTreg
1.28324e-57	0.378504	0.433	0.274	7.78436e-53	10	NAMPT	eTreg
1.79752e-57	0.358887	0.776	0.685	1.09041e-52	10	CORO1A	eTreg
4.92295e-55	0.3721	0.971	0.979	2.98636e-50	10	H3-3B	eTreg
6.65141e-55	0.627372	0.449	0.302	4.03488e-50	10	RGS2	eTreg
2.65923e-54	0.417625	0.513	0.374	1.61314e-49	10	COX17	eTreg
4.52383e-53	0.396818	0.412	0.262	2.74425e-48	10	NABP1	eTreg
4.47152e-52	0.380071	0.399	0.248	2.71251e-47	10	SH2D2A	eTreg
7.66712e-52	0.324579	0.929	0.931	4.65103e-47	10	MTCO1P2	eTreg
1.63305e-51	0.40039	0.553	0.415	9.90638e-47	10	TCP1	eTreg
2.8894e-51	0.368565	0.595	0.467	1.75277e-46	10	VAMP8	eTreg
3.95356e-51	0.357854	0.495	0.36	2.39831e-46	10	SKAP1	eTreg
8.67374e-51	0.399772	0.623	0.521	5.26166e-46	10	C9orf16	eTreg
1.10239e-50	0.354635	0.614	0.489	6.6873e-46	10	LCK	eTreg
1.45158e-50	0.343393	0.324	0.187	8.80557e-46	10	BACH1	eTreg
1.10818e-49	0.330999	0.522	0.372	6.72242e-45	10	BST2	eTreg
8.6579e-49	0.405441	0.413	0.272	5.25206e-44	10	RHBDD2	eTreg
4.6965e-48	0.434887	0.32	0.19	2.84899e-43	10	CKS2	eTreg
9.74088e-48	0.342523	0.734	0.685	5.90901e-43	10	STK17B	eTreg
2.07654e-47	0.351693	0.783	0.711	1.25967e-42	10	IL2RG	eTreg
2.89059e-47	0.335924	0.559	0.438	1.75349e-42	10	DBI	eTreg
2.15023e-46	0.371136	0.521	0.395	1.30437e-41	10	SH3BGRL	eTreg
9.11694e-46	0.395526	0.676	0.572	5.53052e-41	10	ZFP36L1	eTreg
2.94086e-45	0.309844	0.403	0.271	1.78398e-40	10	CLTB	eTreg
7.4273e-45	0.407328	0.688	0.623	4.50555e-40	10	MT-ND5	eTreg
1.1603e-44	0.348259	0.683	0.528	7.03859e-40	10	CREM	eTreg
1.42548e-44	0.36102	0.472	0.348	8.64723e-40	10	BUB3	eTreg
5.54799e-44	0.338559	0.334	0.209	3.36552e-39	10	DEF6	eTreg
8.69364e-44	0.441597	0.638	0.555	5.27374e-39	10	DNAJA1	eTreg
2.52711e-43	0.326963	0.388	0.256	1.53299e-38	10	C4orf48	eTreg
2.8332e-43	0.349361	0.403	0.279	1.71867e-38	10	PSAP	eTreg
7.03525e-43	0.370898	0.354	0.221	4.26772e-38	10	CDKN1A	eTreg
3.60015e-42	0.336897	0.565	0.451	2.18392e-37	10	NOP10	eTreg
4.53915e-42	0.329337	0.87	0.832	2.75354e-37	10	SOD1	eTreg
7.57507e-41	0.319813	0.364	0.239	4.59519e-36	10	VAMP5	eTreg
1.22332e-40	0.320595	0.57	0.459	7.42093e-36	10	RAP1A	eTreg
4.22209e-40	0.327697	0.318	0.2	2.5612e-35	10	CMTM3	eTreg
4.53074e-40	0.3938	0.485	0.363	2.74844e-35	10	VMP1	eTreg
6.9055e-40	0.322019	0.348	0.224	4.18902e-35	10	IFI6	eTreg
7.54451e-40	0.34079	0.654	0.579	4.57665e-35	10	ATP5IF1	eTreg
3.47509e-39	0.469891	0.33	0.215	2.10806e-34	10	RN7SL2	eTreg
5.04941e-39	0.317543	0.472	0.352	3.06307e-34	10	BLOC1S1	eTreg
9.55367e-38	0.311604	0.723	0.654	5.79545e-33	10	ELOB	eTreg
1.04617e-37	0.318924	0.423	0.305	6.34628e-33	10	CHMP2A	eTreg
3.14674e-37	0.31506	0.622	0.52	1.90887e-32	10	TPI1	eTreg
2.02487e-36	0.300551	0.519	0.406	1.22833e-31	10	COPE	eTreg
2.59842e-36	0.325629	0.49	0.378	1.57625e-31	10	OCIAD2	eTreg
2.69802e-36	0.306478	0.375	0.259	1.63667e-31	10	ECH1	eTreg
2.79728e-36	0.304208	0.484	0.362	1.69689e-31	10	PBXIP1	eTreg
3.60502e-36	0.330311	0.524	0.423	2.18688e-31	10	PSMB8	eTreg
2.5095e-35	0.322375	0.445	0.334	1.52231e-30	10	PRDX5	eTreg
3.30491e-35	0.312476	0.797	0.796	2.00482e-30	10	ATP5F1E	eTreg
8.25554e-35	0.328969	0.598	0.512	5.00797e-30	10	MAP1LC3B	eTreg
1.38593e-34	0.317649	0.699	0.633	8.40736e-30	10	UBE2B	eTreg
8.57024e-34	0.300495	0.35	0.23	5.19888e-29	10	ICOS	eTreg
1.9007e-33	0.374301	0.673	0.6	1.153e-28	10	DNAJB6	eTreg
4.7493e-33	0.319484	0.605	0.518	2.88102e-28	10	USP15	eTreg
1.10339e-32	0.320117	0.542	0.431	6.6934e-28	10	MTCO1P3	eTreg
1.51869e-32	0.413676	0.688	0.643	9.21269e-28	10	HSP90AB2P	eTreg
4.29641e-32	0.396306	0.505	0.408	2.60629e-27	10	PKM	eTreg
3.04578e-31	0.300339	0.413	0.303	1.84763e-26	10	PAXX	eTreg
1.75663e-30	0.319363	0.496	0.385	1.0656e-25	10	JPT1	eTreg
3.05755e-30	0.312781	0.404	0.298	1.85477e-25	10	CD63	eTreg
2.19423e-29	0.30456	0.353	0.251	1.33107e-24	10	GSTO1	eTreg
2.68097e-29	0.339974	0.564	0.474	1.62633e-24	10	UCP2	eTreg
3.02254e-28	0.344126	0.513	0.419	1.83353e-23	10	SQSTM1	eTreg
5.73574e-28	0.454078	0.59	0.523	3.47941e-23	10	AL355615.1	eTreg
3.83709e-27	0.316791	0.54	0.453	2.32766e-22	10	CCT4	eTreg
4.65462e-27	0.323328	0.476	0.387	2.82359e-22	10	PSMB3	eTreg
4.68987e-26	0.322106	0.448	0.36	2.84497e-21	10	COX5A	eTreg
1.88754e-25	0.398916	0.499	0.4	1.14502e-20	10	DUSP2	eTreg
4.12877e-25	0.303327	0.482	0.391	2.5046e-20	10	ARL6IP5	eTreg
6.82159e-25	0.303206	0.442	0.35	4.13812e-20	10	LCP2	eTreg
1.46443e-23	0.353453	0.441	0.356	8.8835e-19	10	TSPYL2	eTreg
1.11711e-22	0.451736	0.517	0.443	6.77659e-18	10	GADD45B	eTreg
2.41806e-22	0.321624	0.311	0.225	1.46684e-17	10	AC124319.1	eTreg
1.23054e-20	0.33016	0.595	0.545	7.46469e-16	10	PPP1R15A	eTreg
4.44591e-18	0.493189	0.579	0.56	2.69698e-13	10	TRBC1	eTreg
1.4727e-16	0.516767	0.677	0.669	8.93372e-12	10	DUSP1	eTreg
9.71218e-15	0.32339	0.758	0.8	5.8916e-10	10	SRSF7	eTreg
0	0.784893	0.987	0.89	0	11	IL32	Trg naive
4.59718e-285	0.623264	0.448	0.116	2.78874e-280	11	FOXP3	Trg naive
2.06699e-283	0.703441	0.973	0.854	1.25387e-278	11	CD52	Trg naive
5.24983e-265	0.576602	0.342	0.078	3.18465e-260	11	IKZF2	Trg naive
5.57726e-264	0.703495	0.979	0.776	3.38327e-259	11	S100A4	Trg naive
4.63629e-208	0.446988	0.999	0.995	2.81246e-203	11	TMSB10	Trg naive
6.74444e-200	0.7692	0.557	0.243	4.09132e-195	11	HLA-DRB1	Trg naive
4.34853e-184	0.517675	0.998	0.991	2.63791e-179	11	ACTB	Trg naive
9.12813e-156	0.65734	0.569	0.29	5.53731e-151	11	HLA-DPB1	Trg naive
3.30249e-154	0.696464	0.681	0.426	2.00336e-149	11	SAMHD1	Trg naive
1.1932e-151	0.463617	0.954	0.887	7.23818e-147	11	SH3BGRL3	Trg naive
1.13665e-146	0.483637	0.956	0.899	6.89514e-142	11	PFN1	Trg naive
5.91098e-134	0.545349	0.378	0.151	3.58572e-129	11	C12orf75	Trg naive
1.45344e-128	0.582187	0.746	0.502	8.81686e-124	11	ITGB1	Trg naive
2.05975e-126	0.582603	0.517	0.269	1.24949e-121	11	HLA-DPA1	Trg naive
2.85725e-118	0.488133	0.854	0.726	1.73327e-113	11	CD3G	Trg naive
1.37741e-117	0.560672	0.702	0.497	8.35563e-113	11	LSP1	Trg naive
9.36668e-112	0.43888	0.889	0.784	5.68201e-107	11	S100A10	Trg naive
2.63115e-108	0.334031	0.311	0.113	1.59611e-103	11	LAIR2	Trg naive
9.55083e-105	0.469891	0.378	0.168	5.79372e-100	11	STAM	Trg naive
9.1011e-104	0.52047	0.429	0.217	5.52091e-99	11	SELPLG	Trg naive
3.90866e-101	0.370207	0.612	0.345	2.37107e-96	11	CYTOR	Trg naive
7.7491e-100	0.407897	0.92	0.838	4.70076e-95	11	S100A6	Trg naive
2.45944e-93	0.53579	0.873	0.774	1.49194e-88	11	TRBC2	Trg naive
1.65807e-90	0.452824	0.408	0.2	1.00582e-85	11	GBP5	Trg naive
1.59735e-88	0.516058	0.403	0.208	9.68986e-84	11	PYHIN1	Trg naive
2.08345e-85	0.308811	0.979	0.968	1.26386e-80	11	MT-ND3	Trg naive
1.07387e-84	0.413314	0.832	0.696	6.51431e-80	11	EMP3	Trg naive
1.0896e-84	0.498199	0.793	0.698	6.60974e-80	11	TRAC	Trg naive
7.39602e-84	0.410845	0.823	0.738	4.48657e-79	11	GMFG	Trg naive
1.27932e-83	0.486185	0.782	0.686	7.76063e-79	11	CORO1A	Trg naive
4.97228e-79	0.370646	0.341	0.159	3.01628e-74	11	NIBAN1	Trg naive
6.22316e-75	0.501836	0.657	0.517	3.77509e-70	11	USP15	Trg naive
8.76069e-75	0.432876	0.341	0.172	5.31441e-70	11	ATP8B2	Trg naive
1.41704e-74	0.452351	0.54	0.353	8.59603e-70	11	TRAF3IP3	Trg naive
2.48124e-73	0.351536	0.879	0.845	1.50517e-68	11	CD3D	Trg naive
1.20028e-70	0.457388	0.507	0.331	7.28111e-66	11	CASP8	Trg naive
4.00542e-70	0.387182	0.372	0.199	2.42977e-65	11	CCM2	Trg naive
2.51767e-67	0.432507	0.516	0.331	1.52727e-62	11	ANXA2	Trg naive
1.17042e-66	0.304183	0.417	0.219	7.09998e-62	11	CTLA4	Trg naive
1.26338e-66	0.357577	0.773	0.664	7.66393e-62	11	CD74	Trg naive
1.70743e-64	0.444698	0.519	0.343	1.03576e-59	11	FLNA	Trg naive
3.63432e-63	0.389492	0.499	0.328	2.20465e-58	11	CD27	Trg naive
2.47702e-60	0.358406	0.818	0.68	1.50261e-55	11	TXNIP	Trg naive
3.60568e-60	0.40783	0.526	0.366	2.18728e-55	11	BIN2	Trg naive
4.76823e-60	0.444046	0.51	0.36	2.89251e-55	11	SKAP1	Trg naive
3.14159e-59	0.327127	0.866	0.835	1.90575e-54	11	ATP5F1EP2	Trg naive
1.22805e-58	0.435589	0.338	0.178	7.4496e-54	11	LGALS3	Trg naive
3.94612e-58	0.384382	0.341	0.189	2.3938e-53	11	EPB41	Trg naive
2.25354e-57	0.359893	0.741	0.633	1.36704e-52	11	ISG20	Trg naive
2.90953e-57	0.401325	0.455	0.296	1.76498e-52	11	CSK	Trg naive
6.87724e-57	0.439656	0.459	0.298	4.17187e-52	11	IL10RA	Trg naive
1.76154e-55	0.347348	0.331	0.181	1.06859e-50	11	CASK	Trg naive
1.79263e-55	0.32137	0.821	0.773	1.08745e-50	11	ARPC3	Trg naive
9.5847e-54	0.381949	0.302	0.16	5.81427e-49	11	ITGB7	Trg naive
3.55556e-52	0.401299	0.514	0.362	2.15687e-47	11	TTC39C	Trg naive
6.33631e-52	0.420199	0.676	0.577	3.84373e-47	11	EVL	Trg naive
9.24513e-51	0.342754	0.728	0.63	5.60828e-46	11	GSTK1	Trg naive
3.34245e-49	0.346365	0.336	0.193	2.0276e-44	11	ARHGAP25	Trg naive
5.52131e-49	0.407261	0.52	0.384	3.34934e-44	11	YPEL3	Trg naive
5.58758e-48	0.460533	0.557	0.403	3.38954e-43	11	LGALS1	Trg naive
1.30319e-46	0.337072	0.707	0.614	7.90542e-42	11	ETS1	Trg naive
4.08041e-45	0.341718	0.303	0.172	2.47526e-40	11	RCSD1	Trg naive
6.71694e-45	0.393802	0.6	0.471	4.07463e-40	11	SELL	Trg naive
1.26115e-44	0.330634	0.318	0.182	7.65038e-40	11	MYO1G	Trg naive
5.86684e-44	0.370743	0.714	0.654	3.55894e-39	11	RAC2	Trg naive
6.39157e-44	0.354787	0.68	0.579	3.87725e-39	11	ARGLU1	Trg naive
1.07097e-43	0.409294	0.384	0.25	6.49669e-39	11	HLA-DRA	Trg naive
2.12571e-43	0.331548	0.324	0.194	1.2895e-38	11	SLFN5	Trg naive
6.37073e-42	0.340543	0.706	0.633	3.86461e-37	11	LIMD2	Trg naive
1.77142e-41	0.317476	0.441	0.299	1.07458e-36	11	ANXA5	Trg naive
3.88686e-41	0.356969	0.57	0.454	2.35785e-36	11	PSMB9	Trg naive
6.57823e-40	0.324268	0.434	0.301	3.99048e-35	11	TBC1D10C	Trg naive
7.96251e-40	0.309112	0.773	0.728	4.83022e-35	11	PSME1	Trg naive
2.05202e-39	0.333921	0.601	0.506	1.2448e-34	11	HCLS1	Trg naive
6.57936e-38	0.37073	0.58	0.474	3.99117e-33	11	UCP2	Trg naive
8.59483e-38	0.324297	0.34	0.217	5.21379e-33	11	RNASEH2B	Trg naive
9.87826e-38	0.325126	0.65	0.57	5.99235e-33	11	AAK1	Trg naive
1.7353e-37	0.359569	0.352	0.229	1.05267e-32	11	S1PR4	Trg naive
3.28594e-37	0.317059	0.315	0.196	1.99332e-32	11	PPP1R18	Trg naive
7.81331e-37	0.310002	0.465	0.339	4.73971e-32	11	PPP1CA	Trg naive
2.73725e-36	0.378366	0.543	0.434	1.66047e-31	11	SMCHD1	Trg naive
9.56012e-36	0.309867	0.587	0.491	5.79936e-31	11	LCK	Trg naive
4.85265e-35	0.339526	0.513	0.395	2.94372e-30	11	EMB	Trg naive
8.01301e-35	0.368406	0.493	0.372	4.86085e-30	11	LINC00861	Trg naive
1.23578e-34	0.305058	0.683	0.606	7.49651e-30	11	ATP5ME	Trg naive
4.15546e-34	0.309623	0.566	0.469	2.52078e-29	11	VAMP8	Trg naive
1.17672e-33	0.322958	0.586	0.493	7.1382e-29	11	NDUFB1	Trg naive
1.42274e-33	0.302295	0.719	0.641	8.63064e-29	11	HCST	Trg naive
8.82118e-33	0.3135	0.54	0.439	5.3511e-28	11	DBI	Trg naive
1.56826e-32	0.338919	0.488	0.379	9.5134e-28	11	PET100	Trg naive
4.25541e-32	0.305291	0.5	0.386	2.58142e-27	11	FRG1HP	Trg naive
5.70819e-31	0.334998	0.374	0.262	3.4627e-26	11	RASSF3	Trg naive
1.77644e-30	0.303405	0.363	0.25	1.07762e-25	11	IRF2	Trg naive
2.90023e-30	0.341579	0.525	0.421	1.75934e-25	11	ANKRD11	Trg naive
4.74886e-30	0.311925	0.403	0.295	2.88075e-25	11	ARHGAP30	Trg naive
7.64487e-29	0.302316	0.477	0.378	4.63753e-24	11	TRAPPC1	Trg naive
6.0829e-28	0.328655	0.436	0.336	3.69001e-23	11	RASGRP1	Trg naive
4.47694e-27	0.321056	0.41	0.308	2.7158e-22	11	DGKA	Trg naive
6.59175e-24	0.304668	0.389	0.296	3.99869e-19	11	HEBP2	Trg naive
1.87947e-23	0.305843	0.357	0.258	1.14012e-18	11	ARRDC3	Trg naive
6.62253e-23	0.332892	0.494	0.424	4.01736e-18	11	LEF1	Trg naive
2.64382e-21	0.30539	0.372	0.29	1.6038e-16	11	OGA	Trg naive
4.98046e-21	0.34676	0.39	0.301	3.02125e-16	11	STAT1	Trg naive
8.87243e-20	0.30462	0.436	0.355	5.3822e-15	11	TRIM22	Trg naive
0	1.94356	0.349	0.066	0	12	CCL20	Th17 em
0	1.57577	0.927	0.387	0	12	LMNA	Th17 em
0	1.49696	0.993	0.912	0	12	VIM	Th17 em
0	1.0519	0.966	0.66	0	12	EZR	Th17 em
0	0.831826	0.614	0.173	0	12	PBX4	Th17 em
1.26604e-288	0.907008	0.819	0.419	7.68004e-284	12	ADGRE5	Th17 em
7.19232e-288	0.8275	0.931	0.521	4.36301e-283	12	CREM	Th17 em
3.49841e-281	0.821262	0.734	0.307	2.1222e-276	12	PDE4B	Th17 em
1.00503e-269	0.740506	0.964	0.806	6.09669e-265	12	CD44	Th17 em
2.01345e-267	0.673072	0.396	0.093	1.2214e-262	12	METRNL	Th17 em
6.64729e-267	1.00916	0.997	0.992	4.03238e-262	12	FTH1	Th17 em
1.17973e-261	1.34561	0.902	0.647	7.15651e-257	12	ANXA1	Th17 em
3.39004e-258	0.862822	0.948	0.724	2.05647e-253	12	TAGLN2	Th17 em
4.29645e-242	0.737052	0.598	0.214	2.60631e-237	12	CDKN1A	Th17 em
1.29459e-240	0.928343	0.937	0.819	7.85325e-236	12	SRGN	Th17 em
1.20306e-234	0.538395	0.375	0.094	7.29803e-230	12	CYSTM1	Th17 em
2.06607e-227	0.772187	0.569	0.22	1.25332e-222	12	TGFB1	Th17 em
2.49357e-222	0.819637	0.702	0.347	1.51265e-217	12	RORA	Th17 em
1.14277e-221	0.876853	0.946	0.742	6.93229e-217	12	ZFP36	Th17 em
2.76619e-216	0.87035	0.718	0.379	1.67802e-211	12	NFKB1	Th17 em
1.7342e-212	0.597449	0.394	0.111	1.052e-207	12	BHLHE40	Th17 em
3.27671e-206	0.871286	0.874	0.59	1.98772e-201	12	S100A11	Th17 em
1.08116e-200	0.705195	0.693	0.326	6.55852e-196	12	ANXA2	Th17 em
6.20569e-199	0.768106	0.762	0.411	3.76449e-194	12	SQSTM1	Th17 em
6.45503e-194	0.701351	0.892	0.637	3.91575e-189	12	LDHA	Th17 em
1.37797e-191	0.555075	0.361	0.102	8.35903e-187	12	SLC7A5	Th17 em
1.41334e-186	0.666717	0.513	0.195	8.5736e-182	12	AHR	Th17 em
3.89862e-186	0.522754	0.388	0.118	2.36498e-181	12	RARA	Th17 em
1.07609e-184	0.657977	0.535	0.217	6.52778e-180	12	PNP	Th17 em
3.01854e-184	0.645735	0.483	0.179	1.83111e-179	12	PDE4D	Th17 em
1.1107e-177	0.640729	0.556	0.231	6.73776e-173	12	NINJ1	Th17 em
3.51448e-176	0.812632	0.8	0.501	2.13195e-171	12	DDIT4	Th17 em
2.92885e-171	0.719697	0.792	0.482	1.7767e-166	12	GPR183	Th17 em
1.65432e-168	0.554245	0.502	0.197	1.00355e-163	12	ZNF267	Th17 em
5.70036e-167	0.713134	0.792	0.529	3.45795e-162	12	MCL1	Th17 em
1.79512e-166	0.767566	0.868	0.721	1.08896e-161	12	FAM107B	Th17 em
2.07789e-159	0.627192	0.452	0.17	1.26049e-154	12	TUBB2A	Th17 em
5.28419e-159	0.576604	0.977	0.897	3.20549e-154	12	IL7R	Th17 em
1.61097e-158	0.669432	0.667	0.344	9.77249e-154	12	KDM6B	Th17 em
1.27562e-157	0.589694	0.564	0.252	7.73817e-153	12	PRNP	Th17 em
1.70266e-157	0.707829	0.507	0.212	1.03287e-152	12	INSIG1	Th17 em
2.39405e-152	0.555353	0.435	0.157	1.45228e-147	12	CCR6	Th17 em
4.97919e-152	0.507579	0.512	0.212	3.02048e-147	12	RELB	Th17 em
3.41195e-150	1.37234	0.723	0.43	2.06976e-145	12	MT2A	Th17 em
9.99702e-150	0.761865	0.702	0.396	6.06439e-145	12	ATP1B3	Th17 em
7.31191e-149	0.539607	0.987	0.956	4.43555e-144	12	PABPC1	Th17 em
1.73396e-147	0.557314	0.474	0.192	1.05185e-142	12	SKIL	Th17 em
2.10657e-147	0.646069	0.694	0.406	1.27789e-142	12	ATP1A1	Th17 em
7.31569e-147	0.460586	0.319	0.096	4.43785e-142	12	FURIN	Th17 em
7.51958e-146	0.519159	0.455	0.182	4.56153e-141	12	SIK3	Th17 em
9.08171e-145	0.355177	0.996	0.997	5.50915e-140	12	PTMA	Th17 em
1.44822e-144	0.750679	0.732	0.463	8.78517e-140	12	TUBB4B	Th17 em
1.12723e-142	0.567206	0.45	0.175	6.838e-138	12	LGALS3	Th17 em
5.48633e-142	0.532855	0.716	0.393	3.32812e-137	12	NFE2L2	Th17 em
1.22359e-141	0.565964	0.626	0.329	7.42257e-137	12	ELOVL5	Th17 em
7.38558e-141	0.55405	0.807	0.503	4.48024e-136	12	FAM177A1	Th17 em
6.97641e-137	0.612088	0.614	0.315	4.23203e-132	12	SYTL3	Th17 em
1.69338e-135	0.725489	0.818	0.57	1.02724e-130	12	RGCC	Th17 em
2.89607e-134	0.713663	0.911	0.784	1.75681e-129	12	S100A10	Th17 em
6.80498e-131	0.574013	0.552	0.267	4.12803e-126	12	GABARAPL1	Th17 em
2.25343e-130	0.584226	0.628	0.334	1.36697e-125	12	PIM3	Th17 em
3.88645e-130	0.477557	0.708	0.39	2.3576e-125	12	SAMSN1	Th17 em
6.30409e-128	0.546135	0.44	0.185	3.82418e-123	12	TP53BP2	Th17 em
1.51369e-125	0.616112	0.585	0.317	9.18234e-121	12	RUNX3	Th17 em
2.68801e-125	0.563766	0.426	0.177	1.6306e-120	12	SLAMF1	Th17 em
1.41056e-124	0.472654	0.917	0.709	8.55671e-120	12	SAT1	Th17 em
1.05648e-122	0.55988	0.681	0.39	6.4088e-118	12	SOD2	Th17 em
3.57226e-121	0.697509	0.989	0.971	2.16701e-116	12	MT-RNR2	Th17 em
1.39962e-119	0.606107	0.782	0.564	8.4904e-115	12	LRRFIP1	Th17 em
1.56332e-119	0.512915	0.583	0.307	9.48342e-115	12	STAT4	Th17 em
3.94342e-119	0.526217	0.491	0.225	2.39216e-114	12	TIPARP	Th17 em
3.75993e-118	0.467535	0.416	0.171	2.28085e-113	12	LUZP1	Th17 em
5.16353e-114	0.659156	0.886	0.785	3.1323e-109	12	CXCR4	Th17 em
6.78195e-113	0.73269	0.677	0.431	4.11406e-108	12	CCR7	Th17 em
3.36235e-112	0.481987	0.438	0.187	2.03967e-107	12	DUSP5	Th17 em
1.72973e-110	0.484899	0.511	0.248	1.04929e-105	12	EFHD2	Th17 em
2.12295e-110	0.457021	0.882	0.711	1.28783e-105	12	CALM2	Th17 em
7.38102e-108	0.580496	0.531	0.266	4.47747e-103	12	TUBA1C	Th17 em
2.12367e-107	0.440485	0.406	0.172	1.28826e-102	12	NDRG1	Th17 em
2.86218e-107	0.470464	0.531	0.268	1.73626e-102	12	NFKB2	Th17 em
1.18211e-106	0.586799	0.642	0.392	7.17091e-102	12	GNG2	Th17 em
8.49828e-106	0.386373	0.333	0.122	5.15523e-101	12	CXCL8	Th17 em
2.26166e-103	0.433673	0.345	0.137	1.37197e-98	12	IFNGR1	Th17 em
2.90087e-102	0.358218	0.973	0.901	1.75972e-97	12	MYL6	Th17 em
6.04941e-101	0.513174	0.699	0.439	3.66969e-96	12	RNF19A	Th17 em
4.20122e-100	0.471566	0.616	0.354	2.54854e-95	12	EMD	Th17 em
2.32265e-99	0.470868	0.738	0.504	1.40897e-94	12	BZW1	Th17 em
3.46943e-99	0.469373	0.49	0.24	2.10463e-94	12	FAS	Th17 em
4.73803e-99	0.545447	0.631	0.391	2.87419e-94	12	SNHG16	Th17 em
1.80535e-95	0.408321	0.91	0.771	1.09516e-90	12	CD2	Th17 em
1.20801e-92	0.505778	0.634	0.395	7.328e-88	12	YWHAQ	Th17 em
8.91432e-92	0.468971	0.747	0.525	5.4076e-87	12	G3BP2	Th17 em
6.22886e-91	0.363169	0.32	0.125	3.77855e-86	12	PFKFB3	Th17 em
8.66747e-90	0.428643	0.409	0.189	5.25786e-85	12	TGIF1	Th17 em
4.36623e-88	0.461683	0.715	0.496	2.64864e-83	12	EML4	Th17 em
3.49944e-86	0.374622	0.523	0.277	2.12283e-81	12	TNFRSF4	Th17 em
4.4868e-85	0.53201	0.803	0.64	2.72178e-80	12	H2AZ1	Th17 em
2.29334e-84	0.427514	0.446	0.225	1.39119e-79	12	CRYBG1	Th17 em
5.72194e-84	0.507129	0.535	0.297	3.47104e-79	12	MYADM	Th17 em
1.29597e-83	0.541244	0.532	0.313	7.86161e-79	12	GLIPR1	Th17 em
1.85063e-83	0.471474	0.674	0.451	1.12263e-78	12	LINC-PINT	Th17 em
4.46293e-83	0.439531	0.631	0.396	2.7073e-78	12	GSPT1	Th17 em
3.064e-81	0.416836	0.507	0.281	1.85869e-76	12	RAB8B	Th17 em
1.29943e-80	0.654408	0.348	0.162	7.88261e-76	12	BCL2A1	Th17 em
3.09064e-78	0.448704	0.479	0.262	1.87484e-73	12	IVNS1ABP	Th17 em
5.56697e-78	0.358766	0.55	0.305	3.37703e-73	12	ARID5A	Th17 em
7.28619e-78	0.443303	0.912	0.827	4.41995e-73	12	GAPDH	Th17 em
1.85103e-76	0.639924	0.663	0.463	1.12287e-71	12	TXN	Th17 em
7.92074e-75	0.365335	0.391	0.189	4.80488e-70	12	ZC3H12D	Th17 em
3.249e-74	0.588323	0.659	0.456	1.97091e-69	12	CLEC2B	Th17 em
9.97125e-74	0.4691	0.423	0.228	6.04876e-69	12	SENP3-EIF4A1	Th17 em
1.61452e-73	0.670413	0.983	0.971	9.79401e-69	12	MT-RNR1	Th17 em
8.79485e-73	0.423287	0.573	0.353	5.33513e-68	12	NDUFV2	Th17 em
9.29836e-73	0.340282	0.452	0.24	5.64057e-68	12	CSNK1D	Th17 em
5.22244e-72	0.33302	0.35	0.164	3.16804e-67	12	MAPKAPK2	Th17 em
7.18352e-72	0.349266	0.412	0.213	4.35766e-67	12	MANF	Th17 em
5.5007e-71	0.460553	0.612	0.406	3.33683e-66	12	JMJD1C	Th17 em
1.20047e-70	0.414584	0.595	0.384	7.2823e-66	12	MBP	Th17 em
2.48294e-70	0.374547	0.799	0.62	1.5062e-65	12	KMT2E	Th17 em
1.00952e-69	0.527326	0.486	0.279	6.12393e-65	12	TUBA1B	Th17 em
1.56773e-69	0.759472	0.905	0.81	9.51019e-65	12	NFKBIA	Th17 em
1.72954e-69	0.393328	0.706	0.504	1.04917e-64	12	CNOT6L	Th17 em
2.45505e-69	0.40509	0.77	0.613	1.48928e-64	12	RAP1B	Th17 em
3.24604e-69	0.483027	0.809	0.699	1.96911e-64	12	BTG1	Th17 em
8.40161e-69	0.363609	0.487	0.267	5.09658e-64	12	PLIN2	Th17 em
1.21563e-68	0.413795	0.878	0.772	7.37425e-64	12	SKP1	Th17 em
1.53061e-68	0.343468	0.412	0.215	9.28502e-64	12	ETF1	Th17 em
2.00841e-68	0.392388	0.567	0.35	1.21834e-63	12	TPM4	Th17 em
2.56528e-68	0.324949	0.308	0.137	1.55615e-63	12	KCTD20	Th17 em
6.83275e-68	0.348197	0.719	0.509	4.14488e-63	12	MAP1LC3B	Th17 em
8.50888e-68	0.396701	0.436	0.241	5.16165e-63	12	ORAI1	Th17 em
1.47325e-67	0.399686	0.465	0.259	8.93701e-63	12	TNIP1	Th17 em
3.56664e-67	0.428538	0.462	0.258	2.16359e-62	12	PTGER4	Th17 em
6.07146e-67	0.347859	0.843	0.692	3.68307e-62	12	RAN	Th17 em
4.58437e-66	0.385686	0.696	0.516	2.78097e-61	12	FNBP1	Th17 em
1.76035e-65	0.32769	0.32	0.149	1.06786e-60	12	NFAT5	Th17 em
2.49464e-65	0.39995	0.498	0.296	1.5133e-60	12	AC022966.1	Th17 em
1.37264e-64	0.380158	0.481	0.279	8.32671e-60	12	LPXN	Th17 em
1.77909e-64	0.341897	0.378	0.193	1.07923e-59	12	DYNLT3	Th17 em
1.988e-64	0.396148	0.789	0.646	1.20596e-59	12	AKAP13	Th17 em
2.04815e-64	0.352451	0.74	0.56	1.24245e-59	12	FYN	Th17 em
6.52027e-64	0.404699	0.912	0.909	3.95532e-59	12	JUND	Th17 em
7.04271e-64	0.372598	0.449	0.248	4.27225e-59	12	SH2D2A	Th17 em
3.26941e-63	0.429278	0.678	0.494	1.98329e-58	12	CHD2	Th17 em
4.68149e-63	0.301654	0.401	0.209	2.83988e-58	12	SEC14L1	Th17 em
1.47911e-62	0.381491	0.494	0.291	8.9726e-58	12	B4GALT1	Th17 em
2.13127e-62	0.315813	0.933	0.863	1.29287e-57	12	YWHAZ	Th17 em
2.34495e-61	0.39898	0.619	0.423	1.42249e-56	12	CLDND1	Th17 em
2.59648e-61	0.373884	0.88	0.799	1.57507e-56	12	GNAS	Th17 em
5.32817e-61	0.464087	0.901	0.804	3.23218e-56	12	KLF6	Th17 em
8.63146e-61	0.32286	0.547	0.336	5.23602e-56	12	MAP1LC3B2	Th17 em
1.30777e-60	0.51286	0.598	0.398	7.93321e-56	12	DUSP2	Th17 em
9.48032e-60	0.325422	0.363	0.185	5.75095e-55	12	SURF4	Th17 em
9.225e-59	0.333177	0.613	0.407	5.59607e-54	12	SLC3A2	Th17 em
1.73184e-58	0.698304	0.988	0.981	1.05057e-53	12	MTRNR2L12	Th17 em
7.99861e-58	0.334385	0.872	0.756	4.85212e-53	12	NCL	Th17 em
1.00137e-57	0.321872	0.866	0.75	6.07451e-53	12	UBE2D3	Th17 em
2.3387e-57	0.338168	0.407	0.224	1.4187e-52	12	BICDL1	Th17 em
2.47471e-57	0.400812	0.603	0.422	1.50121e-52	12	CDC37	Th17 em
5.06501e-57	0.442468	0.736	0.592	3.07254e-52	12	ANKRD12	Th17 em
6.59753e-57	0.320275	0.846	0.711	4.00219e-52	12	SLC25A3	Th17 em
1.97642e-56	0.33765	0.664	0.465	1.19894e-51	12	HNRNPF	Th17 em
3.11012e-56	0.539406	0.827	0.704	1.88666e-51	12	CRIP1	Th17 em
3.38112e-56	0.432138	0.558	0.348	2.05106e-51	12	CYTOR	Th17 em
8.49e-56	0.338674	0.541	0.347	5.15021e-51	12	GPBP1	Th17 em
1.44863e-55	0.343473	0.364	0.194	8.78771e-51	12	EHD1	Th17 em
4.76433e-55	0.38466	0.554	0.368	2.89014e-50	12	JOSD1	Th17 em
6.13544e-55	0.406853	0.59	0.418	3.72188e-50	12	CD81	Th17 em
7.463e-55	0.3567	0.401	0.229	4.5272e-50	12	STK24	Th17 em
1.10872e-54	0.367153	0.642	0.458	6.72571e-50	12	HNRNPUL1	Th17 em
1.20089e-54	0.370901	0.614	0.425	7.28486e-50	12	NASP	Th17 em
3.95931e-54	0.320252	0.66	0.457	2.40179e-49	12	SDCBP	Th17 em
1.77631e-53	0.374616	0.396	0.224	1.07755e-48	12	PDCL3	Th17 em
1.90981e-53	0.363036	0.673	0.509	1.15853e-48	12	SLC38A1	Th17 em
1.01085e-52	0.334358	0.802	0.669	6.132e-48	12	SRSF2	Th17 em
1.23307e-52	0.334507	0.579	0.391	7.48005e-48	12	RHOG	Th17 em
1.89346e-52	0.343121	0.419	0.243	1.14861e-47	12	RALGAPA1	Th17 em
2.02479e-52	0.309138	0.367	0.198	1.22828e-47	12	RELA	Th17 em
4.12441e-51	0.369188	0.422	0.251	2.50195e-46	12	BAZ1A	Th17 em
4.42197e-51	0.319244	0.656	0.477	2.68246e-46	12	TMEM50A	Th17 em
1.93283e-50	0.314435	0.353	0.192	1.17249e-45	12	IL4R	Th17 em
2.94917e-50	0.38274	0.711	0.555	1.78903e-45	12	PRDX1	Th17 em
5.57799e-50	0.301357	0.655	0.469	3.38372e-45	12	YWHAE	Th17 em
2.46102e-49	0.318543	0.494	0.315	1.4929e-44	12	RNF149	Th17 em
7.75447e-49	0.45215	0.388	0.226	4.70401e-44	12	MARCKSL1	Th17 em
2.85158e-48	0.326719	0.352	0.194	1.72982e-43	12	YIPF5	Th17 em
7.88297e-48	0.329705	0.65	0.474	4.78197e-43	12	STK17A	Th17 em
8.33512e-48	0.330186	0.919	0.799	5.05625e-43	12	TNFAIP3	Th17 em
9.72006e-48	0.33784	0.524	0.346	5.89638e-43	12	SNHG12	Th17 em
1.97134e-47	0.32561	0.461	0.287	1.19586e-42	12	SLC38A2	Th17 em
6.4075e-47	0.324062	0.556	0.374	3.88692e-42	12	HIF1A	Th17 em
9.61681e-47	0.492789	0.573	0.409	5.83375e-42	12	NR3C1	Th17 em
1.60501e-46	0.330628	0.402	0.237	9.73632e-42	12	PLK3	Th17 em
4.56935e-46	0.35615	0.722	0.586	2.77186e-41	12	PGK1	Th17 em
6.62509e-46	0.349227	0.528	0.351	4.01891e-41	12	ODC1	Th17 em
9.93258e-46	0.322342	0.465	0.298	6.0253e-41	12	GNL3	Th17 em
2.16677e-45	0.315756	0.614	0.457	1.31441e-40	12	SNRPB	Th17 em
2.83075e-45	0.33246	0.684	0.519	1.71719e-40	12	TPI1	Th17 em
3.61398e-45	0.352013	0.739	0.597	2.19231e-40	12	HSP90B1	Th17 em
5.40248e-45	0.317367	0.45	0.281	3.27725e-40	12	GOLGB1	Th17 em
1.2448e-44	0.342196	0.395	0.236	7.55118e-40	12	SLC2A14	Th17 em
5.2293e-44	0.319667	0.414	0.25	3.1722e-39	12	KDSR	Th17 em
6.3282e-44	0.308638	0.465	0.297	3.83882e-39	12	CD63	Th17 em
9.01756e-44	0.341699	0.752	0.633	5.47023e-39	12	ISG20	Th17 em
1.9883e-43	0.511734	0.554	0.384	1.20614e-38	12	ID2	Th17 em
3.93146e-43	0.319675	0.349	0.192	2.3849e-38	12	CST7	Th17 em
6.1603e-43	0.333423	0.458	0.3	3.73696e-38	12	CHD4	Th17 em
3.34055e-42	0.347716	0.623	0.472	2.02644e-37	12	GLS	Th17 em
8.0971e-42	0.336078	0.524	0.367	4.91186e-37	12	RBMS1	Th17 em
3.26602e-40	0.314533	0.451	0.284	1.98123e-35	12	TIMP1	Th17 em
8.91437e-40	0.320222	0.535	0.387	5.40763e-35	12	PHF20	Th17 em
1.52007e-39	0.317865	0.647	0.506	9.22103e-35	12	ARID4B	Th17 em
3.56329e-39	0.301252	0.666	0.496	2.16156e-34	12	CYTIP	Th17 em
9.75679e-39	0.46141	0.621	0.518	5.91866e-34	12	PIK3R1	Th17 em
7.37667e-38	0.357608	0.406	0.262	4.47484e-33	12	CCNG1	Th17 em
1.69409e-37	0.305803	0.466	0.311	1.02767e-32	12	RBPJ	Th17 em
6.99265e-37	0.953447	0.383	0.248	4.24188e-32	12	MT1X	Th17 em
5.47627e-30	0.308521	0.495	0.355	3.32202e-25	12	CEMIP2	Th17 em
1.44381e-29	0.392371	0.516	0.381	8.75842e-25	12	BIRC3	Th17 em
6.91412e-28	0.417714	0.659	0.593	4.19424e-23	12	ZFP36L2	Th17 em
7.4259e-25	0.405897	0.612	0.516	4.5047e-20	12	ITM2A	Th17 em
2.43325e-21	0.340834	0.45	0.346	1.47606e-16	12	AP001858.1	Th17 em
4.35432e-20	0.312353	0.822	0.8	2.64142e-15	12	AD000090.1	Th17 em
4.73653e-20	0.373433	0.982	0.983	2.87327e-15	12	AC010970.1	Th17 em
9.5661e-20	0.411622	0.532	0.422	5.80299e-15	12	EIF4A1	Th17 em
3.25249e-15	0.303093	0.551	0.493	1.97302e-10	12	LITAF	Th17 em
0.0016225	0.327677	0.362	0.33	1	12	EIF1P3	Th17 em
0	1.60362	0.794	0.022	0	13	SPP1	bsTh2/17
0	1.15112	0.966	0.522	0	13	CREM	bsTh2/17
0	1.09371	0.901	0.499	0	13	CNOT6L	bsTh2/17
0	0.957046	0.613	0.115	0	13	CXCL8	bsTh2/17
0	0.75568	0.479	0.05	0	13	APOE	bsTh2/17
3.95888e-305	1.02987	0.906	0.502	2.40153e-300	13	FAM177A1	bsTh2/17
2.22231e-299	0.630295	0.454	0.099	1.34809e-294	13	FOSL2	bsTh2/17
1.31818e-259	0.870595	0.947	0.662	7.99631e-255	13	EZR	bsTh2/17
1.46087e-252	0.795738	0.527	0.144	8.86191e-248	13	GK	bsTh2/17
9.75897e-251	0.685882	0.986	0.919	5.91999e-246	13	SARAF	bsTh2/17
2.60953e-245	0.861817	0.791	0.392	1.58299e-240	13	GSPT1	bsTh2/17
5.79829e-240	1.11197	0.796	0.395	3.51736e-235	13	ATP1B3	bsTh2/17
4.30813e-233	0.621186	0.439	0.113	2.6134e-228	13	NAMPTP1	bsTh2/17
2.00451e-226	0.88678	0.999	0.992	1.21597e-221	13	FTH1	bsTh2/17
4.31759e-224	0.814066	0.407	0.102	2.61914e-219	13	HES4	bsTh2/17
1.79013e-216	0.732115	0.68	0.269	1.08593e-211	13	NAMPT	bsTh2/17
2.43831e-213	0.830767	0.896	0.636	1.47913e-208	13	PDCD4	bsTh2/17
6.2787e-213	0.64874	0.514	0.15	3.80879e-208	13	DUSP4	bsTh2/17
9.07018e-211	0.765146	0.953	0.819	5.50215e-206	13	SRGN	bsTh2/17
2.72167e-206	0.581287	0.599	0.211	1.65102e-201	13	RELB	bsTh2/17
8.5898e-192	0.704456	0.781	0.393	5.21074e-187	13	NFE2L2	bsTh2/17
1.09543e-190	0.949475	0.643	0.275	6.64512e-186	13	TNFRSF4	bsTh2/17
5.25439e-190	0.583111	0.428	0.123	3.18742e-185	13	PFKFB3	bsTh2/17
1.72722e-182	0.307997	0.311	0.068	1.04777e-177	13	CCL20	bsTh2/17
5.6589e-180	0.600326	0.477	0.156	3.4328e-175	13	VPS37B	bsTh2/17
1.39486e-175	0.673662	0.905	0.628	8.46148e-171	13	UBE2B	bsTh2/17
1.19183e-172	0.697643	0.579	0.226	7.2299e-168	13	ICOS	bsTh2/17
8.03342e-168	0.701575	0.793	0.454	4.87323e-163	13	SDCBP	bsTh2/17
1.24138e-163	0.697324	0.76	0.39	7.53043e-159	13	SAMSN1	bsTh2/17
3.59486e-161	0.663211	0.503	0.187	2.18072e-156	13	DUSP5	bsTh2/17
8.51804e-154	0.673841	0.413	0.134	5.16722e-149	13	PGAP1	bsTh2/17
7.05669e-151	0.657993	0.675	0.335	4.28073e-146	13	PIM3	bsTh2/17
8.04901e-151	0.823155	0.435	0.156	4.88269e-146	13	PASK	bsTh2/17
1.53142e-150	0.55407	0.527	0.204	9.28989e-146	13	CTSD	bsTh2/17
3.82318e-145	0.568297	0.525	0.206	2.31922e-140	13	KPNA2	bsTh2/17
4.33805e-145	0.696849	0.589	0.278	2.63155e-140	13	RAPGEF6	bsTh2/17
9.68606e-145	0.524682	0.978	0.882	5.87576e-140	13	OAZ1	bsTh2/17
1.8434e-143	0.601626	0.555	0.233	1.11824e-138	13	NINJ1	bsTh2/17
4.21638e-141	0.645731	0.873	0.684	2.55774e-136	13	LEPROTL1	bsTh2/17
7.06511e-139	0.534702	0.352	0.11	4.28584e-134	13	DLEU2	bsTh2/17
3.07398e-137	0.597639	0.867	0.623	1.86474e-132	13	SPOCK2	bsTh2/17
2.0677e-133	0.474127	0.509	0.197	1.25431e-128	13	IL2RB	bsTh2/17
4.52769e-133	0.568149	0.86	0.586	2.74659e-128	13	CD7	bsTh2/17
1.72752e-132	0.574718	0.701	0.364	1.04795e-127	13	P2RY10	bsTh2/17
3.75688e-130	0.577671	0.787	0.487	2.279e-125	13	RHOH	bsTh2/17
1.3059e-128	0.592644	0.432	0.159	7.92185e-124	13	CCR6	bsTh2/17
1.31933e-128	0.485222	0.406	0.142	8.00334e-124	13	JMY	bsTh2/17
2.39491e-128	0.522012	0.652	0.312	1.4528e-123	13	PDE4B	bsTh2/17
1.23936e-127	0.588929	0.807	0.524	7.51819e-123	13	G3BP2	bsTh2/17
2.08646e-126	0.515228	0.452	0.175	1.26569e-121	13	DCTN6	bsTh2/17
2.20115e-126	0.520911	0.666	0.345	1.33526e-121	13	GPBP1	bsTh2/17
1.0878e-125	0.562512	0.782	0.458	6.59883e-121	13	ZNF331	bsTh2/17
3.02339e-125	0.551127	0.779	0.45	1.83405e-120	13	STAT3	bsTh2/17
7.05527e-122	0.531489	0.896	0.652	4.27987e-117	13	SELENOK	bsTh2/17
8.37633e-121	0.492573	0.46	0.182	5.08125e-116	13	CTSB	bsTh2/17
1.13186e-120	0.5057	0.472	0.187	6.86611e-116	13	ZC3H12D	bsTh2/17
5.83506e-120	0.599084	0.616	0.316	3.53966e-115	13	ISCA1	bsTh2/17
6.55218e-120	0.579882	0.649	0.349	3.97469e-115	13	TPM4	bsTh2/17
8.25279e-117	0.552509	0.9	0.711	5.00631e-112	13	YWHAB	bsTh2/17
2.07779e-116	0.326784	0.993	0.974	1.26043e-111	13	UBC	bsTh2/17
4.02336e-116	0.485815	0.549	0.246	2.44065e-111	13	SH2D2A	bsTh2/17
1.88157e-115	0.758892	0.752	0.485	1.1414e-110	13	GPR183	bsTh2/17
2.2654e-115	0.456699	0.349	0.119	1.37424e-110	13	LMNB1	bsTh2/17
2.2946e-115	0.43846	0.392	0.141	1.39195e-110	13	BCL3	bsTh2/17
3.67163e-115	0.468395	0.976	0.957	2.22728e-110	13	PABPC1	bsTh2/17
3.11767e-114	0.551024	0.589	0.294	1.89124e-109	13	AC022966.1	bsTh2/17
5.60494e-114	0.544149	0.545	0.254	3.40007e-109	13	RBM38	bsTh2/17
2.76764e-112	0.449836	0.31	0.098	1.6789e-107	13	FURIN	bsTh2/17
8.26132e-112	0.432147	0.943	0.813	5.01148e-107	13	SUB1	bsTh2/17
2.84784e-111	0.574849	0.557	0.272	1.72756e-106	13	LAPTM4A	bsTh2/17
8.55728e-111	0.530383	0.762	0.472	5.19102e-106	13	STK17A	bsTh2/17
1.28898e-108	0.485114	0.719	0.391	7.81923e-104	13	RGS1	bsTh2/17
1.17939e-107	0.438622	0.619	0.305	7.1544e-103	13	ARID5A	bsTh2/17
4.41228e-107	0.634819	0.569	0.29	2.67658e-102	13	B4GALT1	bsTh2/17
7.85668e-107	0.548414	0.758	0.496	4.76602e-102	13	EML4	bsTh2/17
7.11324e-105	0.461007	0.334	0.117	4.31503e-100	13	METTL8	bsTh2/17
7.25516e-105	0.427494	0.583	0.273	4.40112e-100	13	SC5D	bsTh2/17
8.55492e-105	0.556584	0.668	0.383	5.18959e-100	13	NFKB1	bsTh2/17
1.0572e-104	0.403714	0.396	0.152	6.41317e-100	13	DDX21	bsTh2/17
6.56788e-103	0.408235	0.428	0.172	3.9842e-98	13	REL	bsTh2/17
1.13822e-102	0.843347	0.666	0.433	6.90469e-98	13	CCR7	bsTh2/17
1.90042e-102	0.359525	0.877	0.641	1.15283e-97	13	AL135790.1	bsTh2/17
3.78584e-102	0.508839	0.669	0.389	2.29657e-97	13	RHOG	bsTh2/17
4.09556e-101	0.436764	0.479	0.212	2.48445e-96	13	NUP98	bsTh2/17
9.2133e-101	0.446704	0.67	0.372	5.58897e-96	13	KLF15	bsTh2/17
2.16014e-100	0.486383	0.636	0.353	1.31039e-95	13	NDUFV2	bsTh2/17
1.12925e-99	0.443662	0.87	0.639	6.85027e-95	13	LDHA	bsTh2/17
1.33244e-99	0.579686	0.479	0.223	8.08284e-95	13	PDCL3	bsTh2/17
1.0157e-97	0.387677	0.975	0.95	6.16144e-93	13	HLA-A	bsTh2/17
1.45456e-97	0.452718	0.483	0.22	8.82364e-93	13	POLR3E	bsTh2/17
1.16508e-96	0.448591	0.913	0.76	7.06759e-92	13	DDX24	bsTh2/17
8.67372e-96	0.465004	0.499	0.234	5.26165e-91	13	SLC2A14	bsTh2/17
1.51105e-95	0.58752	0.757	0.504	9.16635e-91	13	DDIT4	bsTh2/17
5.88075e-94	0.317174	0.984	0.966	3.56738e-89	13	HLA-C	bsTh2/17
1.45933e-93	0.475696	0.513	0.245	8.85259e-89	13	DUSP16	bsTh2/17
6.77245e-93	0.445141	0.811	0.559	4.1083e-88	13	FYN	bsTh2/17
9.91662e-92	0.45215	0.44	0.194	6.01562e-87	13	SKIL	bsTh2/17
1.07452e-91	0.460549	0.47	0.219	6.51826e-87	13	BRAF	bsTh2/17
2.64143e-90	0.489431	0.546	0.285	1.60234e-85	13	CHD1	bsTh2/17
4.08751e-89	0.482867	0.621	0.347	2.47957e-84	13	KDM6B	bsTh2/17
1.97803e-88	0.420177	0.534	0.27	1.19991e-83	13	NFKB2	bsTh2/17
1.59608e-85	0.401018	0.528	0.261	9.68213e-81	13	TYMP	bsTh2/17
4.47762e-85	0.603922	0.522	0.291	2.71622e-80	13	SATB1	bsTh2/17
3.47454e-84	0.475739	0.671	0.419	2.10773e-79	13	CLEC2D	bsTh2/17
9.17594e-83	0.481863	0.564	0.314	5.56631e-78	13	RNF149	bsTh2/17
9.21076e-83	0.362785	0.875	0.595	5.58743e-78	13	DNAJB6	bsTh2/17
6.65235e-82	0.480982	0.399	0.178	4.03545e-77	13	TLE3	bsTh2/17
1.42635e-81	0.394832	0.89	0.711	8.65251e-77	13	SLC25A3	bsTh2/17
3.46465e-81	0.435163	0.565	0.306	2.10173e-76	13	DYNLT1	bsTh2/17
4.67447e-81	0.455134	0.428	0.198	2.83563e-76	13	MRPL1	bsTh2/17
5.70582e-81	0.491182	0.466	0.227	3.46126e-76	13	TIPARP	bsTh2/17
1.99471e-79	0.4134	0.747	0.503	1.21003e-74	13	ARID4B	bsTh2/17
8.13742e-78	0.448537	0.677	0.428	4.93632e-73	13	CDKN1B	bsTh2/17
1.00586e-76	0.591877	0.677	0.457	6.10176e-72	13	CLEC2B	bsTh2/17
1.33715e-75	0.458868	0.79	0.611	8.1114e-71	13	SMAP2	bsTh2/17
3.38727e-75	0.346069	0.391	0.172	2.05479e-70	13	LYST	bsTh2/17
1.3217e-74	0.379677	0.666	0.402	8.0177e-70	13	HBP1	bsTh2/17
4.56797e-72	0.392176	0.665	0.423	2.77102e-67	13	PPP1CB	bsTh2/17
9.09678e-72	0.385679	0.51	0.267	5.51829e-67	13	TNFRSF1B	bsTh2/17
2.32722e-71	0.511564	0.643	0.397	1.41174e-66	13	DUSP2	bsTh2/17
1.04547e-70	0.542488	0.887	0.785	6.34206e-66	13	CXCR4	bsTh2/17
5.35341e-70	0.355721	0.337	0.144	3.24748e-65	13	LPAR2	bsTh2/17
1.38233e-68	0.404593	0.502	0.268	8.38547e-64	13	PLIN2	bsTh2/17
1.89928e-67	0.417527	0.572	0.341	1.15214e-62	13	VDAC1	bsTh2/17
2.23337e-67	0.357136	0.871	0.712	1.35481e-62	13	CALM2	bsTh2/17
3.76466e-67	0.376999	0.979	0.942	2.28372e-62	13	FTL	bsTh2/17
8.9236e-67	0.402208	0.638	0.394	5.41324e-62	13	CTNNB1	bsTh2/17
3.94953e-66	0.322316	0.912	0.771	2.39586e-61	13	SKP1	bsTh2/17
5.37082e-66	0.479469	0.513	0.292	3.25805e-61	13	DCXR	bsTh2/17
1.25097e-65	0.385481	0.574	0.341	7.58861e-61	13	STRAP	bsTh2/17
3.02213e-65	0.329652	0.922	0.824	1.83329e-60	13	CHCHD2	bsTh2/17
1.2733e-64	0.368754	0.598	0.356	7.72408e-60	13	EMD	bsTh2/17
1.80684e-64	0.3333	0.428	0.216	1.09607e-59	13	ETF1	bsTh2/17
2.46567e-64	0.336018	0.964	0.919	1.49573e-59	13	ARHGDIB	bsTh2/17
2.93587e-64	0.386986	0.509	0.282	1.78095e-59	13	SLBP	bsTh2/17
3.66951e-64	0.373197	0.44	0.227	2.226e-59	13	CRYBG1	bsTh2/17
5.76128e-64	0.392051	0.705	0.49	3.4949e-59	13	H2AZ2	bsTh2/17
6.27298e-64	0.350638	0.516	0.282	3.80531e-59	13	RAB8B	bsTh2/17
9.03126e-64	0.441882	0.732	0.497	5.47854e-59	13	NR4A2	bsTh2/17
1.43217e-63	0.343674	0.443	0.224	8.68783e-59	13	BICDL1	bsTh2/17
2.92277e-62	0.358536	0.574	0.341	1.77301e-57	13	PNPLA8	bsTh2/17
9.29623e-62	0.425711	0.689	0.486	5.63928e-57	13	SEPTIN6	bsTh2/17
2.58245e-61	0.371953	0.598	0.367	1.56656e-56	13	ABCF1	bsTh2/17
9.26239e-61	0.349575	0.561	0.332	5.61875e-56	13	ELOVL5	bsTh2/17
2.73796e-60	0.318051	0.407	0.202	1.6609e-55	13	PLEKHB2	bsTh2/17
4.8498e-60	0.426278	0.883	0.746	2.94198e-55	13	ZFP36	bsTh2/17
5.67021e-60	0.348249	0.393	0.19	3.43966e-55	13	TGIF1	bsTh2/17
2.67726e-59	0.480033	0.577	0.349	1.62408e-54	13	CYTOR	bsTh2/17
3.79444e-59	0.444408	0.638	0.417	2.30178e-54	13	SQSTM1	bsTh2/17
4.21837e-58	0.435012	0.654	0.442	2.55895e-53	13	RNF19A	bsTh2/17
8.85999e-58	0.34907	0.476	0.262	5.37465e-53	13	NABP1	bsTh2/17
1.34791e-57	0.347044	0.381	0.184	8.17668e-53	13	PDE4D	bsTh2/17
[truncated: 1,277 more rows]

## Sheet: CD8_T_cluster_markers_top300
p_val	avg_logFC	pct.1	pct.2	p_val_adj	Cluster	Gene	Annotation
0	1.87478	0.931	0.116	0	0	CXCL13	trTeff IFNGlo
0	1.84209	0.858	0.141	0	0	BAG3	trTeff IFNGlo
0	1.77091	0.967	0.376	0	0	HSPH1	trTeff IFNGlo
0	1.72728	0.947	0.343	0	0	HSPA1B	trTeff IFNGlo
0	1.60757	0.912	0.33	0	0	RGS2	trTeff IFNGlo
0	1.57539	0.956	0.442	0	0	HSPB1	trTeff IFNGlo
0	1.56301	0.991	0.468	0	0	HSPA1A	trTeff IFNGlo
0	1.51611	1	0.941	0	0	HSP90AA1	trTeff IFNGlo
0	1.48474	0.998	0.618	0	0	DNAJB1	trTeff IFNGlo
0	1.4845	0.746	0.161	0	0	ATF3	trTeff IFNGlo
0	1.44213	0.773	0.28	0	0	PMAIP1	trTeff IFNGlo
0	1.42082	0.985	0.565	0	0	HSPD1	trTeff IFNGlo
0	1.40742	0.942	0.411	0	0	RGS1	trTeff IFNGlo
0	1.40703	0.602	0.175	0	0	HSPA6	trTeff IFNGlo
0	1.40176	0.875	0.292	0	0	ZFAND2A	trTeff IFNGlo
0	1.37039	0.749	0.118	0	0	CTLA4	trTeff IFNGlo
0	1.36777	0.825	0.204	0	0	DUSP4	trTeff IFNGlo
0	1.34015	0.847	0.321	0	0	DNAJA1P3	trTeff IFNGlo
0	1.32694	0.986	0.643	0	0	HSPE1	trTeff IFNGlo
0	1.31047	0.901	0.368	0	0	AHSA1	trTeff IFNGlo
0	1.29709	0.544	0.077	0	0	SERPINH1	trTeff IFNGlo
0	1.26629	0.916	0.523	0	0	HSP90AB1	trTeff IFNGlo
0	1.2601	0.868	0.335	0	0	SAMSN1	trTeff IFNGlo
0	1.22807	0.511	0.066	0	0	GEM	trTeff IFNGlo
0	1.21127	0.919	0.518	0	0	HSP90AB2P	trTeff IFNGlo
0	1.20592	0.886	0.382	0	0	AL355615.1	trTeff IFNGlo
0	1.19569	0.672	0.185	0	0	DUSP5	trTeff IFNGlo
0	1.18682	0.868	0.545	0	0	GNLY	trTeff IFNGlo
0	1.16437	0.895	0.363	0	0	CREM	trTeff IFNGlo
0	1.15864	0.536	0.071	0	0	TNFRSF18	trTeff IFNGlo
0	1.14451	0.997	0.849	0	0	HSPA8	trTeff IFNGlo
0	1.13085	0.927	0.468	0	0	DNAJA1	trTeff IFNGlo
0	1.12825	0.993	0.897	0	0	UBB	trTeff IFNGlo
0	1.12536	0.555	0.084	0	0	LINC02195	trTeff IFNGlo
0	1.11866	0.601	0.119	0	0	AC005841.1	trTeff IFNGlo
0	1.11831	0.859	0.323	0	0	RBPJ	trTeff IFNGlo
0	1.10589	0.961	0.67	0	0	GZMB	trTeff IFNGlo
0	1.10535	0.844	0.377	0	0	CHORDC1	trTeff IFNGlo
0	1.09906	0.898	0.403	0	0	CACYBP	trTeff IFNGlo
0	1.09615	0.829	0.469	0	0	DOK2	trTeff IFNGlo
0	1.06174	0.498	0.138	0	0	KLRC2	trTeff IFNGlo
0	1.06104	0.807	0.303	0	0	ZNF331	trTeff IFNGlo
0	1.06027	0.686	0.306	0	0	BATF	trTeff IFNGlo
0	1.04417	0.548	0.114	0	0	PELI1	trTeff IFNGlo
0	1.03055	0.668	0.187	0	0	CKS2	trTeff IFNGlo
0	1.0302	0.773	0.303	0	0	RGCC	trTeff IFNGlo
0	1.01887	0.548	0.134	0	0	DNAJA4	trTeff IFNGlo
0	1.01598	0.996	0.962	0	0	UBC	trTeff IFNGlo
0	0.999909	0.769	0.332	0	0	STIP1	trTeff IFNGlo
0	0.996161	0.939	0.623	0	0	EIF5	trTeff IFNGlo
0	0.990463	0.949	0.603	0	0	TNFAIP3	trTeff IFNGlo
0	0.983161	0.455	0.095	0	0	VCAM1	trTeff IFNGlo
0	0.977864	0.727	0.272	0	0	DEDD2	trTeff IFNGlo
0	0.971847	0.492	0.11	0	0	AHR	trTeff IFNGlo
0	0.970725	0.486	0.087	0	0	NFIL3	trTeff IFNGlo
0	0.964234	0.628	0.181	0	0	RASGEF1B	trTeff IFNGlo
0	0.964181	0.811	0.418	0	0	ALOX5AP	trTeff IFNGlo
0	0.954788	0.65	0.224	0	0	HSPA4	trTeff IFNGlo
0	0.936483	0.442	0.045	0	0	LAYN	trTeff IFNGlo
0	0.92204	0.58	0.193	0	0	HSP90AB4P	trTeff IFNGlo
0	0.917733	0.528	0.117	0	0	DUSP10	trTeff IFNGlo
0	0.912482	0.393	0.089	0	0	CEBPD	trTeff IFNGlo
0	0.9088	0.56	0.157	0	0	PLSCR1	trTeff IFNGlo
0	0.906268	0.549	0.169	0	0	RHOB	trTeff IFNGlo
0	0.9001	0.58	0.163	0	0	MTHFD2	trTeff IFNGlo
0	0.895548	0.465	0.067	0	0	ENTPD1	trTeff IFNGlo
0	0.89385	0.745	0.386	0	0	SQSTM1	trTeff IFNGlo
0	0.887983	0.71	0.302	0	0	MRPL18	trTeff IFNGlo
0	0.886928	0.933	0.623	0	0	CD7	trTeff IFNGlo
0	0.886657	0.783	0.458	0	0	ISG15	trTeff IFNGlo
0	0.886212	0.903	0.568	0	0	DNAJB6	trTeff IFNGlo
0	0.883005	0.623	0.242	0	0	CCL3	trTeff IFNGlo
0	0.869241	0.563	0.147	0	0	SLC7A5	trTeff IFNGlo
0	0.86807	0.539	0.161	0	0	RHBDD2	trTeff IFNGlo
0	0.861192	0.434	0.06	0	0	KRT17	trTeff IFNGlo
0	0.843647	0.553	0.18	0	0	S100A9	trTeff IFNGlo
0	0.835074	0.915	0.698	0	0	SOD1	trTeff IFNGlo
0	0.822969	0.934	0.779	0	0	TSC22D3	trTeff IFNGlo
0	0.82068	0.7	0.305	0	0	TIGIT	trTeff IFNGlo
0	0.819074	0.871	0.605	0	0	DYNLL1	trTeff IFNGlo
0	0.816695	0.752	0.375	0	0	CCT4	trTeff IFNGlo
0	0.815697	0.554	0.155	0	0	PDCD1	trTeff IFNGlo
0	0.814461	0.628	0.238	0	0	TYMP	trTeff IFNGlo
0	0.811737	0.426	0.125	0	0	ANKRD37	trTeff IFNGlo
0	0.806952	0.354	0.082	0	0	TNFSF9	trTeff IFNGlo
0	0.80366	0.572	0.174	0	0	AHI1	trTeff IFNGlo
0	0.802678	0.491	0.141	0	0	HIBCH	trTeff IFNGlo
0	0.799409	0.77	0.428	0	0	NOP58	trTeff IFNGlo
0	0.799244	0.706	0.376	0	0	STAT3	trTeff IFNGlo
0	0.797274	0.854	0.575	0	0	DUSP1	trTeff IFNGlo
0	0.784002	0.465	0.153	0	0	S100A8	trTeff IFNGlo
0	0.780051	0.416	0.101	0	0	FKBP4	trTeff IFNGlo
0	0.777065	0.43	0.085	0	0	NAB1	trTeff IFNGlo
0	0.768238	0.682	0.31	0	0	BTG3	trTeff IFNGlo
0	0.758594	0.791	0.481	0	0	BST2	trTeff IFNGlo
0	0.758299	0.549	0.211	0	0	LGALS3	trTeff IFNGlo
0	0.755824	0.546	0.197	0	0	DDIT3	trTeff IFNGlo
0	0.752944	0.904	0.784	0	0	SRSF7	trTeff IFNGlo
0	0.751082	0.347	0.089	0	0	SLC5A3	trTeff IFNGlo
0	0.749363	0.341	0.084	0	0	CSF1	trTeff IFNGlo
0	0.746205	0.482	0.157	0	0	MX1	trTeff IFNGlo
0	0.742131	0.404	0.085	0	0	TNFRSF9	trTeff IFNGlo
0	0.741916	0.431	0.109	0	0	ACP5	trTeff IFNGlo
0	0.740878	0.53	0.168	0	0	DNAJB4	trTeff IFNGlo
0	0.739046	0.49	0.172	0	0	SEC14L1	trTeff IFNGlo
0	0.737169	0.375	0.057	0	0	ATP8B4	trTeff IFNGlo
0	0.737086	0.59	0.257	0	0	NUDC	trTeff IFNGlo
0	0.73524	0.529	0.134	0	0	HAVCR2	trTeff IFNGlo
0	0.7251	0.719	0.356	0	0	PPP1R15A	trTeff IFNGlo
0	0.721384	0.73	0.377	0	0	TCP1	trTeff IFNGlo
0	0.720185	0.652	0.263	0	0	METRNL	trTeff IFNGlo
0	0.716328	0.479	0.154	0	0	BICDL1	trTeff IFNGlo
0	0.711341	0.463	0.158	0	0	ZNF267	trTeff IFNGlo
0	0.709632	0.464	0.158	0	0	TGIF1	trTeff IFNGlo
0	0.706888	0.973	0.877	0	0	GAPDH	trTeff IFNGlo
0	0.675812	0.929	0.863	0	0	JUND	trTeff IFNGlo
0	0.647366	0.337	0.07	0	0	INPP5F	trTeff IFNGlo
0	0.644084	0.319	0.052	0	0	S100A2	trTeff IFNGlo
0	0.633597	0.444	0.137	0	0	CCDC117	trTeff IFNGlo
0	0.630503	0.348	0.085	0	0	ICOS	trTeff IFNGlo
0	0.615266	0.909	0.694	0	0	AL135790.1	trTeff IFNGlo
0	0.599295	0.33	0.066	0	0	CGAS	trTeff IFNGlo
0	0.53822	0.302	0.052	0	0	IFI44L	trTeff IFNGlo
0	0.485762	0.994	0.965	0	0	H3-3B	trTeff IFNGlo
5.34402e-308	0.762168	0.738	0.431	3.24179e-303	0	HERPUD1	trTeff IFNGlo
4.93475e-307	0.796273	0.636	0.292	2.99352e-302	0	NFKBIZ	trTeff IFNGlo
4.45422e-305	0.6921	0.883	0.672	2.70202e-300	0	KLF6	trTeff IFNGlo
1.89164e-302	0.736647	0.792	0.541	1.14751e-297	0	PGK1	trTeff IFNGlo
9.6335e-296	0.670536	0.719	0.413	5.84387e-291	0	CCT3	trTeff IFNGlo
1.94441e-294	0.63117	0.342	0.087	1.17952e-289	0	SPRY1	trTeff IFNGlo
1.70104e-293	0.730025	0.642	0.325	1.03188e-288	0	ZFAND5	trTeff IFNGlo
1.47576e-291	0.480631	0.961	0.896	8.95226e-287	0	OAZ1	trTeff IFNGlo
3.71572e-291	0.616777	0.546	0.204	2.25403e-286	0	NR4A1	trTeff IFNGlo
1.52144e-287	0.656421	0.359	0.102	9.22934e-283	0	ANKRD28	trTeff IFNGlo
3.831e-279	0.51734	0.303	0.073	2.32396e-274	0	GOLIM4	trTeff IFNGlo
2.58445e-277	0.785954	0.521	0.218	1.56778e-272	0	PIM3	trTeff IFNGlo
1.74005e-275	0.770322	0.748	0.467	1.05555e-270	0	PPP1R2	trTeff IFNGlo
4.56335e-275	0.679762	0.399	0.126	2.76822e-270	0	LDLRAD4	trTeff IFNGlo
2.7188e-274	0.678821	0.658	0.34	1.64928e-269	0	LAG3	trTeff IFNGlo
1.70753e-273	0.658241	0.77	0.488	1.03582e-268	0	CLK1	trTeff IFNGlo
7.41619e-273	0.707944	0.494	0.195	4.49881e-268	0	ARID5B	trTeff IFNGlo
1.15668e-272	0.779369	0.646	0.348	7.01663e-268	0	ZC3HAV1	trTeff IFNGlo
4.43507e-271	0.638668	0.387	0.123	2.6904e-266	0	ZC3H12A	trTeff IFNGlo
2.25796e-269	0.988224	0.709	0.388	1.36972e-264	0	CCL4L2	trTeff IFNGlo
9.49565e-268	1.10808	0.513	0.195	5.76025e-263	0	HSPA2	trTeff IFNGlo
4.69793e-265	0.676659	0.563	0.244	2.84986e-260	0	PDE4B	trTeff IFNGlo
4.29422e-260	0.630881	0.756	0.492	2.60496e-255	0	UBE2B	trTeff IFNGlo
7.44833e-257	0.672489	0.711	0.422	4.51831e-252	0	ATP1B3	trTeff IFNGlo
1.1274e-256	0.675331	0.819	0.58	6.83902e-252	0	TPI1	trTeff IFNGlo
1.57442e-255	0.755124	0.759	0.491	9.55073e-251	0	TOB1	trTeff IFNGlo
1.73622e-255	0.70989	0.842	0.649	1.05323e-250	0	JUNB	trTeff IFNGlo
1.45166e-254	0.708394	0.828	0.631	8.80607e-250	0	CLEC2B	trTeff IFNGlo
2.12879e-254	0.521002	0.624	0.296	1.29137e-249	0	JUN	trTeff IFNGlo
2.02293e-253	0.609483	0.499	0.212	1.22715e-248	0	AZIN1	trTeff IFNGlo
4.67683e-253	0.569926	0.428	0.152	2.83706e-248	0	CSRNP1	trTeff IFNGlo
4.61021e-252	0.603948	0.38	0.125	2.79664e-247	0	BACH1	trTeff IFNGlo
2.03642e-251	0.657346	0.64	0.351	1.23533e-246	0	CCT2	trTeff IFNGlo
2.56418e-250	0.683568	0.738	0.473	1.55548e-245	0	PTPN22	trTeff IFNGlo
4.69086e-248	0.727898	0.549	0.262	2.84557e-243	0	TANK	trTeff IFNGlo
1.06961e-246	0.738531	0.834	0.593	6.48848e-242	0	NFKBIA	trTeff IFNGlo
6.25682e-246	0.649068	0.639	0.346	3.79551e-241	0	SLC3A2	trTeff IFNGlo
3.45707e-244	0.728025	0.653	0.355	2.09713e-239	0	PRDM1	trTeff IFNGlo
3.98393e-243	0.75248	0.485	0.202	2.41673e-238	0	OASL	trTeff IFNGlo
1.70876e-242	0.619699	0.756	0.514	1.03657e-237	0	PAPOLA	trTeff IFNGlo
4.47893e-242	0.676283	0.721	0.458	2.71701e-237	0	G3BP2	trTeff IFNGlo
4.81863e-241	0.501549	0.395	0.132	2.92308e-236	0	DUSP16	trTeff IFNGlo
3.44e-239	0.51533	0.365	0.117	2.08677e-234	0	RELB	trTeff IFNGlo
4.66942e-237	0.629899	0.715	0.431	2.83257e-232	0	TUBA1A	trTeff IFNGlo
8.28646e-236	0.528529	0.414	0.145	5.02673e-231	0	CD82	trTeff IFNGlo
3.21496e-235	0.639811	0.551	0.267	1.95026e-230	0	SLBP	trTeff IFNGlo
9.66308e-234	0.562655	0.498	0.212	5.86182e-229	0	ITGAE	trTeff IFNGlo
4.12927e-233	0.602748	0.411	0.152	2.5049e-228	0	FAM118A	trTeff IFNGlo
9.07124e-233	0.657855	0.52	0.24	5.5028e-228	0	SNHG15	trTeff IFNGlo
9.88638e-233	0.645253	0.475	0.204	5.99728e-228	0	RALA	trTeff IFNGlo
6.22353e-232	0.500415	0.339	0.104	3.77532e-227	0	NELL2	trTeff IFNGlo
7.06109e-229	0.600592	0.783	0.559	4.2834e-224	0	RSRC2	trTeff IFNGlo
1.56025e-228	0.577311	0.358	0.118	9.46478e-224	0	SOCS3	trTeff IFNGlo
1.08883e-225	0.692358	0.533	0.253	6.60505e-221	0	TSPYL2	trTeff IFNGlo
8.25981e-224	0.715053	0.33	0.103	5.01056e-219	0	ID3	trTeff IFNGlo
2.16358e-223	0.471345	0.309	0.09	1.31247e-218	0	ZNRF1	trTeff IFNGlo
4.76669e-223	0.555543	0.478	0.198	2.89157e-218	0	PDE4D	trTeff IFNGlo
7.59516e-220	0.594893	0.567	0.29	4.60737e-215	0	HBP1	trTeff IFNGlo
4.58561e-218	0.653126	0.799	0.576	2.78173e-213	0	IRF1	trTeff IFNGlo
4.85279e-218	0.646355	0.653	0.39	2.9438e-213	0	RHOH	trTeff IFNGlo
7.11078e-218	0.686065	0.711	0.481	4.31354e-213	0	PRDX1	trTeff IFNGlo
1.96483e-217	0.441761	0.906	0.738	1.19191e-212	0	SARAF	trTeff IFNGlo
2.16838e-216	0.563725	0.745	0.477	1.31538e-211	0	CTSD	trTeff IFNGlo
3.25737e-216	0.67963	0.316	0.098	1.97598e-211	0	SGK1	trTeff IFNGlo
2.09013e-214	0.677802	0.453	0.188	1.26792e-209	0	BIRC3	trTeff IFNGlo
7.41324e-214	0.663204	0.565	0.293	4.49702e-209	0	IFI6	trTeff IFNGlo
1.96813e-213	0.433552	0.863	0.661	1.19391e-208	0	ZFP36	trTeff IFNGlo
2.24241e-212	0.550766	0.323	0.104	1.36029e-207	0	STX11	trTeff IFNGlo
5.42865e-212	0.518389	0.721	0.403	3.29313e-207	0	NR4A2	trTeff IFNGlo
2.60745e-211	0.493265	0.367	0.133	1.58173e-206	0	AC091167.2	trTeff IFNGlo
3.24746e-210	0.642333	0.43	0.181	1.96997e-205	0	NUDT4	trTeff IFNGlo
1.8659e-209	0.583795	0.624	0.353	1.1319e-204	0	MORF4L2	trTeff IFNGlo
1.83987e-208	0.524776	0.395	0.151	1.1161e-203	0	GARS-DT	trTeff IFNGlo
2.64077e-206	0.603779	0.542	0.27	1.60194e-201	0	GTF2B	trTeff IFNGlo
7.04208e-206	0.586965	0.782	0.571	4.27186e-201	0	ADGRE5	trTeff IFNGlo
1.25142e-205	0.569051	0.854	0.665	7.59138e-201	0	CXCR4	trTeff IFNGlo
2.45127e-205	0.561316	0.579	0.308	1.48699e-200	0	GPBP1	trTeff IFNGlo
7.93243e-204	0.584311	0.729	0.5	4.81197e-199	0	CFLAR	trTeff IFNGlo
6.64628e-203	0.6375	0.754	0.535	4.03176e-198	0	ISG20	trTeff IFNGlo
6.35459e-202	0.620845	0.5	0.246	3.85482e-197	0	AKIRIN2	trTeff IFNGlo
2.51874e-200	0.69717	0.515	0.26	1.52792e-195	0	TAGAP	trTeff IFNGlo
4.11571e-200	0.486171	0.834	0.612	2.49667e-195	0	CD69	trTeff IFNGlo
4.80047e-198	0.572998	0.36	0.133	2.91206e-193	0	EZH2	trTeff IFNGlo
3.12218e-197	0.532072	0.464	0.202	1.89398e-192	0	AC129492.1	trTeff IFNGlo
4.97808e-196	0.509377	0.749	0.506	3.0198e-191	0	MCL1	trTeff IFNGlo
1.59419e-194	0.547477	0.472	0.207	9.67066e-190	0	NAMPT	trTeff IFNGlo
1.8585e-194	0.582019	0.513	0.248	1.1274e-189	0	BHLHE40	trTeff IFNGlo
9.2611e-194	0.556466	0.554	0.303	5.61797e-189	0	CCT6A	trTeff IFNGlo
1.07254e-192	0.514002	0.354	0.133	6.50625e-188	0	TRIM26	trTeff IFNGlo
1.10359e-190	0.513601	0.33	0.116	6.6946e-186	0	SPATS2L	trTeff IFNGlo
1.79382e-189	0.561214	0.408	0.17	1.08816e-184	0	REL	trTeff IFNGlo
3.46491e-189	0.57651	0.593	0.34	2.10188e-184	0	RAB27A	trTeff IFNGlo
2.93444e-188	0.509159	0.319	0.11	1.78009e-183	0	IFI44	trTeff IFNGlo
8.56585e-188	0.4569	0.864	0.731	5.19622e-183	0	EIF4A2	trTeff IFNGlo
1.16895e-186	0.565305	0.425	0.189	7.09107e-182	0	GBP3	trTeff IFNGlo
1.40547e-181	0.557188	0.495	0.251	8.52588e-177	0	HCP5	trTeff IFNGlo
4.85942e-181	0.505432	0.428	0.186	2.94782e-176	0	JMJD6	trTeff IFNGlo
7.9528e-181	0.535143	0.568	0.307	4.82433e-176	0	HIF1A	trTeff IFNGlo
3.60307e-180	0.564849	0.31	0.106	2.18569e-175	0	MIR155HG	trTeff IFNGlo
4.96075e-180	0.456732	0.382	0.15	3.00929e-175	0	JAML	trTeff IFNGlo
5.23047e-180	0.599507	0.733	0.473	3.17291e-175	0	DUSP2	trTeff IFNGlo
4.46758e-179	0.538889	0.575	0.318	2.71013e-174	0	NR3C1	trTeff IFNGlo
3.46125e-178	0.526072	0.305	0.105	2.09966e-173	0	IFITM3	trTeff IFNGlo
1.1895e-177	0.551235	0.655	0.386	7.21574e-173	0	HLA-DQA1	trTeff IFNGlo
3.89671e-177	0.59863	0.391	0.17	2.36382e-172	0	CARS1	trTeff IFNGlo
4.91588e-176	0.539341	0.437	0.197	2.98207e-171	0	SOCS1	trTeff IFNGlo
1.66803e-175	0.492682	0.459	0.209	1.01186e-170	0	KPNA2	trTeff IFNGlo
6.89144e-174	0.630156	0.643	0.411	4.18048e-169	0	CTNNB1	trTeff IFNGlo
3.71631e-172	0.516358	0.39	0.166	2.25439e-167	0	EPSTI1	trTeff IFNGlo
6.0168e-172	0.484063	0.384	0.158	3.64991e-167	0	SLA2	trTeff IFNGlo
8.23815e-171	0.602692	0.839	0.725	4.99743e-166	0	NEAT1	trTeff IFNGlo
3.12918e-170	0.516143	0.573	0.314	1.89822e-165	0	IFRD1	trTeff IFNGlo
4.39983e-169	0.498645	0.37	0.15	2.66903e-164	0	AC122718.1	trTeff IFNGlo
3.43328e-168	0.479697	0.805	0.64	2.0827e-163	0	PTGES3	trTeff IFNGlo
1.43995e-167	0.481823	0.409	0.183	8.73503e-163	0	MOB4	trTeff IFNGlo
8.02069e-165	0.520647	0.466	0.214	4.86551e-160	0	CCL3L1	trTeff IFNGlo
1.28572e-162	0.628907	0.524	0.297	7.79944e-158	0	CEBPB	trTeff IFNGlo
5.52166e-162	0.431552	0.309	0.116	3.34955e-157	0	C3orf38	trTeff IFNGlo
1.53855e-161	0.435273	0.312	0.116	9.33316e-157	0	PDE4DIP	trTeff IFNGlo
8.59142e-160	0.446899	0.588	0.327	5.21173e-155	0	LYST	trTeff IFNGlo
1.18408e-159	0.561014	0.649	0.427	7.18287e-155	0	CARD16	trTeff IFNGlo
2.91926e-159	0.532118	0.355	0.147	1.77088e-154	0	NINJ1	trTeff IFNGlo
2.95291e-153	0.487835	0.456	0.224	1.79129e-148	0	IVNS1ABP	trTeff IFNGlo
9.74842e-153	0.441209	0.327	0.13	5.91359e-148	0	AC013410.1	trTeff IFNGlo
3.40986e-152	0.467475	0.321	0.132	2.06849e-147	0	GPN1	trTeff IFNGlo
3.00553e-151	0.49535	0.704	0.469	1.82322e-146	0	HLA-DRA	trTeff IFNGlo
4.37077e-151	0.44007	0.794	0.623	2.6514e-146	0	RAN	trTeff IFNGlo
3.0923e-149	0.561867	0.43	0.208	1.87585e-144	0	KDM6B	trTeff IFNGlo
4.12806e-149	0.428916	0.785	0.602	2.50417e-144	0	LDHA	trTeff IFNGlo
4.86039e-149	0.458676	0.591	0.347	2.94841e-144	0	SH2D2A	trTeff IFNGlo
4.61012e-148	0.439621	0.342	0.136	2.79659e-143	0	CXCR6	trTeff IFNGlo
1.28936e-147	0.503557	0.391	0.183	7.82149e-143	0	ABHD3	trTeff IFNGlo
4.73796e-146	0.549736	0.498	0.257	2.87414e-141	0	IFNG	trTeff IFNGlo
1.07546e-144	0.488381	0.51	0.28	6.52396e-140	0	BCAS2	trTeff IFNGlo
1.48727e-143	0.497066	0.453	0.232	9.02206e-139	0	CHD1	trTeff IFNGlo
1.60785e-143	0.474929	0.821	0.632	9.75353e-139	0	S100A11	trTeff IFNGlo
2.26693e-143	0.44704	0.371	0.167	1.37517e-138	0	HSBP1	trTeff IFNGlo
5.31692e-143	0.467312	0.302	0.119	3.22535e-138	0	TNFSF10	trTeff IFNGlo
6.10302e-143	0.476276	0.509	0.272	3.70222e-138	0	SMC4	trTeff IFNGlo
3.50953e-142	0.467869	0.568	0.331	2.12895e-137	0	SDCBP	trTeff IFNGlo
9.51677e-141	0.460646	0.333	0.14	5.77306e-136	0	KDM5B	trTeff IFNGlo
7.62989e-139	0.447327	0.364	0.163	4.62844e-134	0	NFKB2	trTeff IFNGlo
1.51426e-138	0.558299	0.378	0.179	9.18582e-134	0	GATA3	trTeff IFNGlo
1.85637e-138	0.45495	0.805	0.62	1.12611e-133	0	HLA-DRB1	trTeff IFNGlo
8.42615e-137	0.465222	0.369	0.17	5.11147e-132	0	FAS	trTeff IFNGlo
7.46908e-136	0.474063	0.393	0.19	4.5309e-131	0	TFRC	trTeff IFNGlo
2.79143e-132	0.453637	0.812	0.686	1.69333e-127	0	HNRNPU	trTeff IFNGlo
1.71978e-130	0.42776	0.308	0.125	1.04325e-125	0	CDKN1A	trTeff IFNGlo
3.77391e-128	0.529069	0.403	0.199	2.28933e-123	0	NEU1	trTeff IFNGlo
3.00117e-125	0.486274	0.707	0.545	1.82057e-120	0	SELENOW	trTeff IFNGlo
4.92126e-125	0.46902	0.484	0.271	2.98533e-120	0	SLC38A2	trTeff IFNGlo
1.07114e-124	0.444548	0.709	0.535	6.49777e-120	0	BRD2	trTeff IFNGlo
3.84423e-123	0.472361	0.52	0.309	2.33198e-118	0	NFE2L2	trTeff IFNGlo
5.242e-122	0.457564	0.431	0.236	3.1799e-117	0	SUGT1	trTeff IFNGlo
4.58338e-121	0.484159	0.501	0.306	2.78037e-116	0	COPA	trTeff IFNGlo
4.74199e-120	0.429311	0.612	0.417	2.87659e-115	0	FXR1	trTeff IFNGlo
4.8565e-119	0.472335	0.341	0.163	2.94605e-114	0	NFAT5	trTeff IFNGlo
1.31608e-118	0.450644	0.39	0.197	7.98362e-114	0	PDCL3	trTeff IFNGlo
6.214e-118	0.452255	0.5	0.296	3.76954e-113	0	JMJD1C	trTeff IFNGlo
2.51865e-116	0.438846	0.54	0.344	1.52786e-111	0	ATF4	trTeff IFNGlo
3.47801e-114	0.474921	0.336	0.16	2.10983e-109	0	LUZP1	trTeff IFNGlo
2.53848e-113	0.442358	0.676	0.5	1.53989e-108	0	FAM133B	trTeff IFNGlo
4.51146e-113	0.505979	0.627	0.419	2.73674e-108	0	DDIT4	trTeff IFNGlo
3.20217e-112	0.452689	0.544	0.352	1.9425e-107	0	PRDM2	trTeff IFNGlo
5.56688e-111	0.435772	0.5	0.303	3.37698e-106	0	PIK3IP1	trTeff IFNGlo
3.92913e-110	0.451411	0.615	0.437	2.38349e-105	0	SCAND1	trTeff IFNGlo
1.32975e-107	0.488827	0.442	0.253	8.06655e-103	0	NFKB1	trTeff IFNGlo
1.61675e-106	0.426388	0.433	0.251	9.80756e-102	0	PPP4R2	trTeff IFNGlo
2.50528e-106	0.481913	0.647	0.483	1.51975e-101	0	GLS	trTeff IFNGlo
3.33671e-105	0.448292	0.406	0.224	2.02411e-100	0	ARID5A	trTeff IFNGlo
9.20994e-103	0.431501	0.4	0.219	5.58694e-98	0	SPTY2D1	trTeff IFNGlo
6.8367e-101	0.430011	0.367	0.196	4.14728e-96	0	SNAP23	trTeff IFNGlo
2.37693e-97	0.547767	0.702	0.592	1.44189e-92	0	FAM107B	trTeff IFNGlo
6.077e-93	0.509204	0.372	0.207	3.68643e-88	0	PLIN2	trTeff IFNGlo
1.79303e-87	0.440604	0.398	0.239	1.08769e-82	0	CREBZF	trTeff IFNGlo
1.44039e-76	0.456969	0.488	0.336	8.73767e-72	0	GOLGA4	trTeff IFNGlo
0	1.00919	0.964	0.553	0	1	FOS	PBMC Tem
0	0.977542	0.788	0.281	0	1	FGFBP2	PBMC Tem
0	0.79641	0.932	0.525	0	1	KLF2	PBMC Tem
0	0.739333	0.992	0.849	0	1	S100A4	PBMC Tem
0	0.621912	0.944	0.858	0	1	RPL39	PBMC Tem
0	0.615643	0.978	0.863	0	1	CD52	PBMC Tem
1.5687e-294	0.588944	0.994	0.956	9.51603e-290	1	MT-ND3	PBMC Tem
3.87068e-289	0.484042	0.94	0.542	2.34803e-284	1	GNLY	PBMC Tem
3.24932e-285	0.491231	0.98	0.959	1.97111e-280	1	DDX5	PBMC Tem
1.00518e-257	0.370281	0.998	0.993	6.0976e-253	1	TMSB10	PBMC Tem
7.85576e-222	0.535263	0.759	0.451	4.76546e-217	1	FOSB	PBMC Tem
6.06514e-215	0.334354	1	0.98	3.67924e-210	1	RPL41	PBMC Tem
1.22208e-201	0.478726	0.966	0.887	7.41338e-197	1	S100A6	PBMC Tem
2.03913e-197	0.710187	0.829	0.684	1.23698e-192	1	RPS28	PBMC Tem
3.16346e-186	0.461844	0.952	0.712	1.91902e-181	1	GZMH	PBMC Tem
3.39482e-185	0.662191	0.478	0.222	2.05936e-180	1	SPON2	PBMC Tem
5.49309e-176	0.369106	0.999	0.987	3.33222e-171	1	RPS27	PBMC Tem
1.92928e-173	0.689872	0.588	0.31	1.17034e-168	1	A2M	PBMC Tem
5.84701e-168	0.309024	1	1	3.54691e-163	1	MALAT1	PBMC Tem
1.51308e-161	0.630066	0.508	0.285	9.17865e-157	1	SNHG25	PBMC Tem
2.4938e-149	0.572076	0.692	0.481	1.51279e-144	1	ITGB1	PBMC Tem
8.58946e-149	0.345376	0.998	0.873	5.21054e-144	1	NKG7	PBMC Tem
1.74345e-145	0.311816	0.994	0.967	1.05761e-140	1	AC004086.1	PBMC Tem
1.16634e-144	0.466547	0.869	0.686	7.07524e-140	1	EMP3	PBMC Tem
6.57857e-142	0.552806	0.717	0.501	3.99069e-137	1	TOB1	PBMC Tem
2.17375e-141	0.44589	0.79	0.588	1.31864e-136	1	IFITM1	PBMC Tem
4.45077e-135	0.503942	0.792	0.604	2.69993e-130	1	LGALS1	PBMC Tem
1.00147e-134	0.56716	0.404	0.196	6.07509e-130	1	TGFBR3	PBMC Tem
5.68603e-130	0.479302	0.684	0.505	3.44926e-125	1	IER2	PBMC Tem
1.05679e-128	0.325638	0.978	0.949	6.41068e-124	1	CALM1	PBMC Tem
3.27989e-123	0.42827	0.874	0.808	1.98965e-118	1	ATP5F1EP2	PBMC Tem
4.75245e-122	0.44896	0.827	0.735	2.88293e-117	1	PPP2R5C	PBMC Tem
1.25551e-117	0.307002	0.966	0.897	7.61616e-113	1	RPL18A	PBMC Tem
1.7304e-116	0.319013	0.913	0.813	1.0497e-111	1	MTATP6P1	PBMC Tem
1.21965e-115	0.562347	0.438	0.251	7.39863e-111	1	SNHG9	PBMC Tem
3.08184e-113	0.308514	0.995	0.975	1.8695e-108	1	RPS29	PBMC Tem
2.22666e-110	0.394235	0.826	0.685	1.35074e-105	1	CRIP1	PBMC Tem
7.20322e-109	0.488996	0.657	0.481	4.36962e-104	1	C12orf75	PBMC Tem
1.34986e-104	0.4258	0.784	0.685	8.18854e-100	1	RPL21	PBMC Tem
3.64517e-102	0.451314	0.762	0.639	2.21123e-97	1	AL138963.3	PBMC Tem
3.88206e-102	0.357815	0.952	0.897	2.35493e-97	1	RPL27A	PBMC Tem
1.1022e-96	0.404074	0.549	0.33	6.68616e-92	1	KLRG1	PBMC Tem
6.76539e-90	0.344299	0.902	0.838	4.10402e-85	1	CD3G	PBMC Tem
1.88801e-88	0.314167	0.768	0.599	1.1453e-83	1	YPEL5	PBMC Tem
3.46992e-88	0.397968	0.697	0.531	2.10492e-83	1	EFHD2	PBMC Tem
3.77076e-87	0.466657	0.519	0.337	2.28742e-82	1	DDX3Y	PBMC Tem
5.27976e-87	0.444524	0.526	0.333	3.20281e-82	1	PLAC8	PBMC Tem
2.41822e-81	0.332871	0.809	0.643	1.46694e-76	1	ZEB2	PBMC Tem
1.7102e-80	0.448712	0.35	0.198	1.03744e-75	1	SSBP3	PBMC Tem
4.85633e-80	0.412641	0.577	0.419	2.94595e-75	1	AHNAK	PBMC Tem
5.0701e-79	0.414662	0.576	0.407	3.07562e-74	1	RIPOR2	PBMC Tem
1.82763e-77	0.390084	0.396	0.231	1.10868e-72	1	FCRL6	PBMC Tem
9.64108e-77	0.471983	0.342	0.186	5.84847e-72	1	PZP	PBMC Tem
4.85763e-73	0.452192	0.342	0.199	2.94674e-68	1	KMT2E-AS1	PBMC Tem
1.37088e-69	0.39687	0.498	0.368	8.316e-65	1	KLF15	PBMC Tem
4.00796e-66	0.365702	0.717	0.636	2.43131e-61	1	CD44	PBMC Tem
8.73656e-65	0.364423	0.458	0.301	5.29977e-60	1	ADGRG1	PBMC Tem
4.028e-64	0.429583	0.356	0.22	2.44347e-59	1	GAB3	PBMC Tem
7.38351e-63	0.319337	0.716	0.587	4.47898e-58	1	ITGB2	PBMC Tem
2.80682e-61	0.391904	0.692	0.632	1.70267e-56	1	RBM3	PBMC Tem
5.18165e-61	0.32844	0.844	0.837	3.14329e-56	1	HNRNPH1	PBMC Tem
9.85665e-61	0.42284	0.333	0.197	5.97924e-56	1	MYBL1	PBMC Tem
1.07257e-58	0.445953	0.419	0.285	6.50645e-54	1	AC011446.2	PBMC Tem
1.92549e-58	0.474945	0.344	0.222	1.16804e-53	1	AC044849.1	PBMC Tem
1.59009e-55	0.448341	0.358	0.234	9.64583e-51	1	NBPF9	PBMC Tem
2.24364e-54	0.518708	0.744	0.644	1.36104e-49	1	MT-ATP8	PBMC Tem
1.8332e-50	0.376405	0.335	0.205	1.11206e-45	1	LAIR2	PBMC Tem
3.35614e-50	0.423914	0.31	0.198	2.0359e-45	1	SNHG3	PBMC Tem
1.24959e-47	0.313502	0.59	0.477	7.58024e-43	1	ITGAL	PBMC Tem
7.86294e-45	0.329965	0.448	0.332	4.76982e-40	1	ADD3	PBMC Tem
1.11695e-43	0.311213	0.541	0.444	6.77561e-39	1	CCND3	PBMC Tem
8.37046e-38	0.323681	0.336	0.241	5.07769e-33	1	HLA-J	PBMC Tem
1.2417e-36	0.349298	0.332	0.236	7.5324e-32	1	ARL4C	PBMC Tem
1.66416e-33	0.335998	0.336	0.248	1.00951e-28	1	NNT-AS1	PBMC Tem
5.8529e-32	0.316421	0.327	0.238	3.55049e-27	1	CERKL	PBMC Tem
6.41596e-32	0.307133	0.393	0.305	3.89205e-27	1	TES	PBMC Tem
1.64532e-30	0.348101	0.372	0.29	9.98085e-26	1	AC004687.1	PBMC Tem
2.43181e-13	0.322542	0.5	0.458	1.47518e-08	1	MTCYBP18	PBMC Tem
0	0.983703	0.889	0.284	0	2	FGFBP2	PBMC Tem
0	0.879869	0.954	0.647	0	2	TXNIP	PBMC Tem
0	0.624645	0.996	0.852	0	2	S100A4	PBMC Tem
0	0.606121	0.992	0.865	0	2	CD52	PBMC Tem
0	0.478153	1	0.993	0	2	TMSB10	PBMC Tem
1.28352e-306	0.429189	0.999	0.987	7.78611e-302	2	RPL34	PBMC Tem
4.1372e-303	0.475951	0.995	0.955	2.50971e-298	2	RPL23A	PBMC Tem
8.9409e-303	0.501728	0.996	0.934	5.42373e-298	2	RPL38	PBMC Tem
4.28194e-301	0.391997	0.998	0.986	2.59751e-296	2	RPS14	PBMC Tem
2.94708e-299	0.405683	0.999	0.985	1.78776e-294	2	RPL26	PBMC Tem
7.40034e-292	0.697127	0.615	0.213	4.4892e-287	2	FCGR3A	PBMC Tem
3.24225e-285	0.384132	1	0.993	1.96682e-280	2	RPS12	PBMC Tem
4.61862e-284	0.381917	0.999	0.989	2.80175e-279	2	RPS24	PBMC Tem
1.5607e-279	0.370109	0.999	0.992	9.46753e-275	2	RPS27A	PBMC Tem
1.71149e-279	0.67117	0.747	0.318	1.03822e-274	2	PLAC8	PBMC Tem
7.56812e-272	0.37176	0.999	0.983	4.59097e-267	2	RPS23	PBMC Tem
4.01446e-270	0.434517	0.998	0.975	2.43525e-265	2	RPS29	PBMC Tem
1.87832e-266	0.642036	0.9	0.629	1.13943e-261	2	AL138963.3	PBMC Tem
2.75501e-263	0.401857	0.999	0.974	1.67124e-258	2	RPS21	PBMC Tem
1.08435e-254	0.413834	1	0.987	6.57788e-250	2	RPS27	PBMC Tem
3.00984e-254	0.366607	0.999	0.989	1.82583e-249	2	RPL30	PBMC Tem
5.26607e-252	0.367603	0.999	0.986	3.1945e-247	2	RPS18	PBMC Tem
1.24377e-249	0.414079	0.997	0.967	7.54497e-245	2	AC004086.1	PBMC Tem
1.04805e-242	0.40405	0.995	0.93	6.35769e-238	2	RPS3A	PBMC Tem
1.74501e-242	0.669236	0.818	0.475	1.05856e-237	2	ITGB1	PBMC Tem
7.49469e-240	0.377965	0.998	0.972	4.54643e-235	2	RPS25	PBMC Tem
2.09402e-239	0.39017	0.998	0.976	1.27028e-234	2	RPL14	PBMC Tem
9.29983e-234	0.351674	0.998	0.983	5.64147e-229	2	RPLP2	PBMC Tem
1.15032e-233	0.362142	0.999	0.987	6.97805e-229	2	RPL37	PBMC Tem
3.0724e-229	0.331302	0.999	0.989	1.86378e-224	2	RPS8	PBMC Tem
7.24286e-225	0.421887	0.956	0.551	4.39367e-220	2	GNLY	PBMC Tem
9.71118e-222	0.379443	0.999	0.981	5.89099e-217	2	RPL41	PBMC Tem
9.36274e-221	0.32125	1	0.993	5.67962e-216	2	RPL10	PBMC Tem
7.96843e-220	0.368843	0.993	0.968	4.83381e-215	2	RPL35	PBMC Tem
7.52864e-219	0.594285	0.678	0.285	4.56702e-214	2	IL7R	PBMC Tem
1.45906e-216	0.497932	0.991	0.886	8.85098e-212	2	S100A6	PBMC Tem
2.10251e-215	0.332779	0.998	0.986	1.27543e-210	2	RPS3	PBMC Tem
4.63359e-215	0.609021	0.503	0.185	2.81083e-210	2	MYBL1	PBMC Tem
1.21902e-213	0.379892	0.99	0.966	7.39482e-209	2	RPL17	PBMC Tem
1.09629e-203	0.374423	0.992	0.958	6.65029e-199	2	RPL13A	PBMC Tem
5.90731e-202	0.368641	0.998	0.963	3.58349e-197	2	RPL37A	PBMC Tem
8.52482e-194	0.546405	0.881	0.575	5.17132e-189	2	ITGB2	PBMC Tem
2.69632e-193	0.346736	0.996	0.974	1.63564e-188	2	RPL36	PBMC Tem
1.45473e-191	0.312355	0.997	0.965	8.82467e-187	2	RPS6	PBMC Tem
1.62242e-188	0.423793	0.951	0.533	9.84194e-184	2	KLF2	PBMC Tem
1.07357e-187	0.611271	0.662	0.331	6.5125e-183	2	LYAR	PBMC Tem
1.2837e-186	0.353073	0.99	0.949	7.78718e-182	2	RPL10A	PBMC Tem
1.49402e-184	0.559055	0.822	0.487	9.06301e-180	2	GIMAP7	PBMC Tem
7.84234e-184	0.369255	0.996	0.936	4.75732e-179	2	RPL3	PBMC Tem
1.08218e-183	0.377684	0.989	0.927	6.56474e-179	2	RPL27	PBMC Tem
1.36245e-183	0.432748	0.982	0.883	8.26488e-179	2	MYL12A	PBMC Tem
2.74639e-175	0.414941	0.976	0.857	1.66602e-170	2	RPL39	PBMC Tem
3.07812e-166	0.309795	0.998	0.977	1.86725e-161	2	RPL35A	PBMC Tem
4.41106e-166	0.445572	0.315	0.095	2.67584e-161	2	FCGR3B	PBMC Tem
1.25452e-156	0.417702	0.933	0.813	7.61018e-152	2	MTATP6P1	PBMC Tem
1.9229e-154	0.480433	0.828	0.523	1.16647e-149	2	EFHD2	PBMC Tem
3.94725e-153	0.412075	0.944	0.797	2.39448e-148	2	TOMM7	PBMC Tem
1.18176e-150	0.319028	1	1	7.16879e-146	2	MALAT1	PBMC Tem
4.50388e-143	0.322951	0.98	0.913	2.73214e-138	2	RPS20	PBMC Tem
5.01384e-138	0.423285	0.714	0.398	3.0415e-133	2	RIPOR2	PBMC Tem
4.01484e-133	0.33375	0.979	0.87	2.43548e-128	2	RPL31	PBMC Tem
2.88516e-131	0.439665	0.847	0.608	1.75019e-126	2	CD48	PBMC Tem
6.74741e-131	0.384268	0.976	0.716	4.09311e-126	2	GZMH	PBMC Tem
7.49338e-129	0.316296	0.972	0.848	4.54564e-124	2	EEF1B2	PBMC Tem
4.09146e-124	0.40202	0.909	0.687	2.48196e-119	2	EMP3	PBMC Tem
1.53692e-122	0.381946	0.889	0.628	9.32325e-118	2	PRF1	PBMC Tem
3.0787e-121	0.41438	0.703	0.412	1.8676e-116	2	AHNAK	PBMC Tem
4.87759e-121	0.413538	0.769	0.478	2.95884e-116	2	GIMAP4	PBMC Tem
6.0551e-121	0.346871	0.918	0.796	3.67314e-116	2	MTCO1P42	PBMC Tem
1.43239e-120	0.445569	0.483	0.228	8.68918e-116	2	SPON2	PBMC Tem
2.46806e-120	0.350059	0.962	0.859	1.49717e-115	2	RPL36AL	PBMC Tem
3.54849e-117	0.30873	0.977	0.896	2.15258e-112	2	RPL27A	PBMC Tem
2.9926e-115	0.337626	0.977	0.872	1.81537e-110	2	HCST	PBMC Tem
1.8213e-111	0.333514	0.943	0.761	1.10484e-106	2	RPL22	PBMC Tem
1.51886e-108	0.311827	0.942	0.804	9.2137e-104	2	ATP5F1EP2	PBMC Tem
8.12305e-108	0.383461	0.819	0.546	4.92761e-103	2	RPS4Y1	PBMC Tem
3.43955e-106	0.344461	0.911	0.68	2.0865e-101	2	RPS28	PBMC Tem
4.06093e-106	0.413813	0.361	0.156	2.46344e-101	2	CD320	PBMC Tem
4.8735e-98	0.308004	0.648	0.368	2.95636e-93	2	PRDM1	PBMC Tem
5.74764e-97	0.352932	0.34	0.143	3.48663e-92	2	PATL2	PBMC Tem
1.06948e-93	0.381079	0.785	0.551	6.48769e-89	2	KLRD1	PBMC Tem
9.43429e-93	0.362626	0.842	0.665	5.72303e-88	2	PCED1B-AS1	PBMC Tem
1.92819e-92	0.320525	0.922	0.782	1.16968e-87	2	S100A10	PBMC Tem
2.21454e-90	0.364484	0.451	0.235	1.34339e-85	2	DSTN	PBMC Tem
6.99798e-89	0.331451	0.738	0.478	4.24511e-84	2	C12orf75	PBMC Tem
2.07006e-84	0.303285	0.316	0.137	1.25574e-79	2	KLF3	PBMC Tem
7.21482e-84	0.330044	0.528	0.295	4.37665e-79	2	SAMHD1	PBMC Tem
5.24567e-81	0.329419	0.431	0.227	3.18213e-76	2	EEF1A1P6	PBMC Tem
3.27952e-80	0.316896	0.333	0.154	1.98942e-75	2	PXN	PBMC Tem
2.91417e-79	0.31189	0.448	0.23	1.76779e-74	2	FCRL6	PBMC Tem
6.80981e-78	0.357954	0.482	0.275	4.13097e-73	2	FKBP11	PBMC Tem
3.0579e-77	0.325394	0.442	0.239	1.85498e-72	2	GLRX	PBMC Tem
1.18338e-74	0.332302	0.681	0.451	7.1786e-70	2	BIN2	PBMC Tem
1.06889e-71	0.332749	0.581	0.367	6.4841e-67	2	CASP8	PBMC Tem
1.05983e-68	0.317842	0.471	0.27	6.42916e-64	2	SELPLG	PBMC Tem
2.55645e-65	0.308341	0.532	0.328	1.55079e-60	2	ADD3	PBMC Tem
0	1.5847	0.534	0.047	0	3	TRDC	PBMC Tem
0	1.13505	0.919	0.29	0	3	A2M	PBMC Tem
0	0.94278	0.923	0.304	0	3	KLRG1	PBMC Tem
0	0.930404	0.912	0.486	0	3	TRGC2	PBMC Tem
0	0.872627	0.899	0.345	0	3	CMC1	PBMC Tem
0	0.87208	0.86	0.31	0	3	PLAC8	PBMC Tem
0	0.86285	0.427	0.04	0	3	AC244502.1	PBMC Tem
0	0.838844	0.955	0.542	0	3	GZMM	PBMC Tem
0	0.831425	0.735	0.197	0	3	CX3CR1	PBMC Tem
0	0.771154	0.989	0.631	0	3	CTSW	PBMC Tem
0	0.769317	0.48	0.049	0	3	CD160	PBMC Tem
0	0.757676	0.693	0.161	0	3	PZP	PBMC Tem
0	0.735875	0.533	0.092	0	3	KLRF1	PBMC Tem
0	0.714895	0.711	0.207	0	3	FCGR3A	PBMC Tem
0	0.702453	0.538	0.065	0	3	HBB	PBMC Tem
0	0.694051	0.859	0.379	0	3	MBP	PBMC Tem
0	0.656091	0.994	0.871	0	3	HCST	PBMC Tem
0	0.651663	0.593	0.127	0	3	S1PR5	PBMC Tem
0	0.651266	1	0.877	0	3	NKG7	PBMC Tem
0	0.645163	0.435	0.053	0	3	XIST	PBMC Tem
0	0.639783	0.469	0.073	0	3	NCR3	PBMC Tem
0	0.633476	0.874	0.386	0	3	RIPOR2	PBMC Tem
0	0.628079	0.867	0.385	0	3	SAMD3	PBMC Tem
0	0.619135	0.442	0.043	0	3	IKZF2	PBMC Tem
0	0.616989	0.612	0.156	0	3	AOAH	PBMC Tem
0	0.607499	0.997	0.952	0	3	IL32	PBMC Tem
0	0.606833	0.329	0.038	0	3	ITGAX	PBMC Tem
0	0.604982	0.729	0.272	0	3	MTND1P23	PBMC Tem
0	0.602393	0.531	0.105	0	3	PTGDR	PBMC Tem
0	0.602145	0.559	0.119	0	3	FGR	PBMC Tem
0	0.594059	0.435	0.076	0	3	SYNGR1	PBMC Tem
0	0.592899	0.463	0.077	0	3	A2MP1	PBMC Tem
0	0.583344	0.373	0.048	0	3	CHI3L2	PBMC Tem
0	0.563655	0.686	0.211	0	3	FCRL6	PBMC Tem
0	0.5332	0.42	0.071	0	3	FCRL3	PBMC Tem
0	0.530627	0.366	0.044	0	3	HBA2	PBMC Tem
0	0.503565	0.431	0.093	0	3	SKAP2	PBMC Tem
0	0.489007	0.461	0.104	0	3	CD300A	PBMC Tem
0	0.416256	0.383	0.073	0	3	A2M-AS1	PBMC Tem
0	0.369567	1	0.996	0	3	HLA-B	PBMC Tem
9.62911e-305	0.362925	0.306	0.05	5.84121e-300	3	KLRA1P	PBMC Tem
5.24315e-302	0.54404	0.463	0.116	3.1806e-297	3	CEP78	PBMC Tem
4.55977e-299	0.673248	0.851	0.375	2.76605e-294	3	HOPX	PBMC Tem
2.16581e-297	0.558773	0.656	0.218	1.31382e-292	3	MATK	PBMC Tem
2.69465e-297	0.502631	0.578	0.168	1.63463e-292	3	PLEK	PBMC Tem
4.84755e-287	0.503336	0.989	0.925	2.94062e-282	3	MT-ND1	PBMC Tem
5.69662e-283	0.642687	0.875	0.477	3.45569e-278	3	ABHD17A	PBMC Tem
5.18952e-277	0.595615	0.985	0.75	3.14807e-272	3	IFITM2	PBMC Tem
3.70771e-270	0.547839	0.717	0.279	2.24917e-265	3	SAMHD1	PBMC Tem
1.16313e-261	0.504093	0.604	0.205	7.05575e-257	3	CDKN2D	PBMC Tem
9.14979e-260	0.717481	0.819	0.404	5.55045e-255	3	TRG-AS1	PBMC Tem
4.8662e-256	0.576123	0.828	0.397	2.95194e-251	3	ARHGAP30	PBMC Tem
1.55259e-255	0.577546	0.87	0.443	9.41829e-251	3	SLC9A3R1	PBMC Tem
9.063e-254	0.544278	0.976	0.532	5.4978e-249	3	KLF2	PBMC Tem
9.41784e-253	0.522408	0.628	0.225	5.71305e-248	3	RAB29	PBMC Tem
1.02707e-246	0.530811	0.717	0.283	6.23041e-242	3	ADGRG1	PBMC Tem
1.45577e-242	0.549312	0.858	0.436	8.83098e-238	3	BIN2	PBMC Tem
3.84397e-241	0.3994	0.997	0.979	2.33183e-236	3	MT-CO3	PBMC Tem
5.11846e-239	0.413342	0.44	0.12	3.10496e-234	3	TTC38	PBMC Tem
8.37668e-235	0.439619	0.464	0.135	5.08146e-230	3	RAB37	PBMC Tem
1.52283e-234	0.563554	0.896	0.519	9.23776e-230	3	EFHD2	PBMC Tem
9.63223e-233	0.456765	0.483	0.148	5.8431e-228	3	PTPN12	PBMC Tem
4.17997e-231	0.531783	0.904	0.482	2.53565e-226	3	GIMAP7	PBMC Tem
5.86745e-229	0.409248	0.425	0.117	3.55931e-224	3	TRGV4	PBMC Tem
1.40405e-221	0.382381	0.994	0.957	8.51724e-217	3	MT-ND3	PBMC Tem
3.29386e-221	0.460412	0.575	0.202	1.99812e-216	3	SLAMF7	PBMC Tem
1.02792e-220	0.525541	0.858	0.457	6.2356e-216	3	ITGAL	PBMC Tem
2.25937e-219	0.441897	0.512	0.171	1.37058e-214	3	GRK6	PBMC Tem
1.25191e-209	0.460804	0.351	0.093	7.59431e-205	3	AP000442.1	PBMC Tem
1.47515e-208	0.468704	0.979	0.682	8.94857e-204	3	EMP3	PBMC Tem
2.66976e-208	0.483524	0.896	0.506	1.61953e-203	3	FLNA	PBMC Tem
1.87174e-206	0.488977	0.682	0.294	1.13544e-201	3	PRKACB	PBMC Tem
2.07448e-206	0.450774	0.6	0.23	1.25842e-201	3	SASH3	PBMC Tem
2.42329e-206	0.389952	1	0.956	1.47002e-201	3	PFN1	PBMC Tem
1.69221e-204	0.306066	0.999	0.976	1.02653e-199	3	MTRNR2L12	PBMC Tem
2.23765e-203	0.461512	0.721	0.312	1.3574e-198	3	ADD3	PBMC Tem
1.34189e-199	0.481687	0.877	0.47	8.14016e-195	3	GIMAP4	PBMC Tem
1.43501e-198	0.388462	0.434	0.135	8.70506e-194	3	SERPINB6	PBMC Tem
1.72294e-197	0.459052	0.67	0.284	1.04517e-192	3	PTPN6	PBMC Tem
4.62236e-197	0.399627	0.509	0.173	2.80402e-192	3	EOMES	PBMC Tem
1.9276e-195	0.483424	0.738	0.342	1.16932e-190	3	ATM	PBMC Tem
3.09297e-195	0.441274	0.629	0.256	1.87626e-190	3	DENND2D	PBMC Tem
4.48048e-195	0.368564	0.437	0.136	2.71795e-190	3	LPCAT1	PBMC Tem
4.07234e-193	0.414441	0.522	0.185	2.47036e-188	3	USP28	PBMC Tem
2.93118e-190	0.431606	0.745	0.334	1.77811e-185	3	MYO1F	PBMC Tem
5.52464e-190	0.496761	0.967	0.718	3.35136e-185	3	GZMH	PBMC Tem
2.83364e-189	0.457555	0.636	0.267	1.71894e-184	3	ARHGAP25	PBMC Tem
2.35041e-186	0.471605	0.802	0.417	1.4258e-181	3	ANXA6	PBMC Tem
5.93257e-184	0.489504	0.759	0.387	3.59881e-179	3	SKAP1	PBMC Tem
6.99816e-183	0.45441	0.675	0.3	4.24522e-178	3	MYO1G	PBMC Tem
1.00105e-180	0.459175	0.777	0.392	6.07257e-176	3	ARPC5L	PBMC Tem
1.2603e-175	0.423883	0.522	0.193	7.64524e-171	3	LAIR2	PBMC Tem
5.47118e-175	0.376895	0.459	0.157	3.31893e-170	3	AGTRAP	PBMC Tem
7.07792e-173	0.34677	0.337	0.094	4.29361e-168	3	FCGR3B	PBMC Tem
1.09696e-172	0.361248	0.987	0.949	6.65438e-168	3	MT-ND4	PBMC Tem
1.34609e-171	0.372426	0.994	0.894	8.16565e-167	3	CYBA	PBMC Tem
1.17255e-165	0.408208	0.552	0.221	7.11295e-161	3	NBPF9	PBMC Tem
5.44854e-162	0.385511	0.629	0.274	3.30519e-157	3	SYNE1	PBMC Tem
2.24335e-161	0.390634	0.572	0.236	1.36086e-156	3	RHOC	PBMC Tem
5.46422e-161	0.455476	0.823	0.456	3.31471e-156	3	PYHIN1	PBMC Tem
2.53152e-160	0.347793	0.541	0.208	1.53567e-155	3	GAB3	PBMC Tem
8.00543e-159	0.459156	0.93	0.626	4.85625e-154	3	PRF1	PBMC Tem
5.16539e-157	0.403139	0.636	0.287	3.13343e-152	3	TES	PBMC Tem
6.17442e-155	0.463334	0.573	0.256	3.74553e-150	3	H1-3	PBMC Tem
3.06487e-151	0.382693	0.992	0.75	1.85921e-146	3	GZMA	PBMC Tem
1.54607e-150	0.400403	0.924	0.573	9.37878e-146	3	ITGB2	PBMC Tem
3.13566e-148	0.377878	0.97	0.818	1.90216e-143	3	MT-ND6	PBMC Tem
1.04113e-147	0.351601	0.481	0.187	6.31572e-143	3	GATAD2A	PBMC Tem
1.10477e-146	0.31127	0.993	0.759	6.70173e-142	3	CST7	PBMC Tem
1.90476e-145	0.358354	0.494	0.196	1.15546e-140	3	ACAA2	PBMC Tem
3.78432e-145	0.413652	0.92	0.674	2.29564e-140	3	CLIC1	PBMC Tem
2.33104e-144	0.377556	0.92	0.54	1.41406e-139	3	KLRD1	PBMC Tem
1.09461e-143	0.312219	0.488	0.188	6.64013e-139	3	MYBL1	PBMC Tem
1.81578e-143	0.314012	0.386	0.132	1.10149e-138	3	VCL	PBMC Tem
3.14877e-143	0.351515	0.97	0.752	1.91011e-138	3	ATP5F1E	PBMC Tem
1.62696e-142	0.324836	0.434	0.159	9.86946e-138	3	TFDP2	PBMC Tem
2.83881e-141	0.306559	0.994	0.975	1.72208e-136	3	MT-CO1	PBMC Tem
1.20166e-140	0.373695	0.692	0.33	7.28949e-136	3	LYAR	PBMC Tem
2.41556e-139	0.340597	0.52	0.217	1.46533e-134	3	S1PR4	PBMC Tem
4.72559e-139	0.372318	0.707	0.36	2.86664e-134	3	SH2D1A	PBMC Tem
1.50258e-138	0.391936	0.726	0.375	9.11497e-134	3	CSK	PBMC Tem
2.28644e-138	0.334656	0.451	0.174	1.387e-133	3	DAXX	PBMC Tem
1.74923e-137	0.35965	0.593	0.266	1.06112e-132	3	CAPN2	PBMC Tem
1.70033e-135	0.318919	0.98	0.675	1.03145e-130	3	RPS28	PBMC Tem
3.89002e-135	0.37303	0.57	0.256	2.35976e-130	3	ARHGEF3	PBMC Tem
6.21293e-135	0.355068	0.532	0.229	3.76889e-130	3	SLFN5	PBMC Tem
6.45478e-135	0.350311	0.981	0.815	3.9156e-130	3	CORO1A	PBMC Tem
2.20328e-134	0.328322	0.512	0.213	1.33656e-129	3	STK10	PBMC Tem
1.76916e-132	0.340041	0.456	0.18	1.0732e-127	3	CISD3	PBMC Tem
5.73334e-131	0.334244	0.611	0.28	3.47796e-126	3	SSBP4	PBMC Tem
1.16876e-130	0.302705	0.395	0.144	7.08992e-126	3	PLEKHF1	PBMC Tem
5.78607e-130	0.312974	0.989	0.949	3.50995e-125	3	MT-CYB	PBMC Tem
3.96459e-129	0.3755	0.738	0.403	2.405e-124	3	PIP4K2A	PBMC Tem
5.10386e-128	0.31607	0.466	0.19	3.0961e-123	3	NCOA7	PBMC Tem
6.64005e-128	0.348781	0.973	0.808	4.02799e-123	3	TPM3	PBMC Tem
7.22087e-128	0.386654	0.782	0.457	4.38032e-123	3	PRKCH	PBMC Tem
1.03188e-127	0.343207	0.569	0.256	6.25962e-123	3	APMAP	PBMC Tem
1.85074e-127	0.30147	0.445	0.174	1.1227e-122	3	STOM	PBMC Tem
1.11006e-125	0.308761	0.522	0.224	6.73382e-121	3	RASSF1	PBMC Tem
1.77173e-125	0.364266	0.657	0.332	1.07476e-120	3	PPP1R18	PBMC Tem
1.41134e-124	0.330898	0.473	0.198	8.56147e-120	3	RGS19	PBMC Tem
2.07947e-124	0.364087	0.741	0.403	1.26145e-119	3	ANXA2	PBMC Tem
2.16463e-123	0.337826	0.603	0.296	1.31311e-118	3	H1-2	PBMC Tem
1.08918e-122	0.370985	0.626	0.315	6.60715e-118	3	DOCK2	PBMC Tem
3.91057e-122	0.476913	0.325	0.115	2.37223e-117	3	RNU2-63P	PBMC Tem
9.83946e-122	0.314973	0.527	0.234	5.96881e-117	3	HMOX2	PBMC Tem
1.73189e-121	0.35647	0.607	0.296	1.0506e-116	3	PTPN4	PBMC Tem
7.8918e-121	0.345133	0.895	0.597	4.78732e-116	3	CD81	PBMC Tem
1.69172e-119	0.300712	0.401	0.157	1.02623e-114	3	PITPNC1	PBMC Tem
2.95542e-118	0.313721	0.473	0.201	1.79281e-113	3	ITGB1BP1	PBMC Tem
3.62482e-118	0.352756	0.865	0.549	2.19889e-113	3	HCLS1	PBMC Tem
4.78602e-117	0.330022	0.619	0.306	2.9033e-112	3	VASP	PBMC Tem
9.60117e-117	0.335532	0.575	0.27	5.82426e-112	3	ITGB7	PBMC Tem
9.61652e-117	0.374876	0.761	0.449	5.83357e-112	3	SET	PBMC Tem
4.70723e-114	0.312025	0.577	0.273	2.8555e-109	3	PYCARD	PBMC Tem
1.2934e-113	0.329243	0.893	0.595	7.84604e-109	3	CD63	PBMC Tem
2.44577e-113	0.318109	0.963	0.743	1.48365e-108	3	RAC2	PBMC Tem
3.28591e-113	0.357701	0.884	0.596	1.9933e-108	3	CAST	PBMC Tem
1.53558e-112	0.306778	0.484	0.211	9.31515e-108	3	IQGAP2	PBMC Tem
2.60633e-112	0.336415	0.743	0.422	1.58105e-107	3	ICAM3	PBMC Tem
2.38856e-111	0.331599	0.789	0.474	1.44895e-106	3	FAM49B	PBMC Tem
1.6085e-109	0.361427	0.736	0.427	9.7575e-105	3	SEPTIN6	PBMC Tem
5.5556e-109	0.307614	0.52	0.24	3.37014e-104	3	NMT1	PBMC Tem
3.81204e-106	0.314273	0.578	0.285	2.31246e-101	3	ZAP70	PBMC Tem
1.77274e-105	0.324104	0.604	0.309	1.07538e-100	3	AP2B1	PBMC Tem
4.96934e-105	0.312171	0.706	0.395	3.0145e-100	3	CYTH1	PBMC Tem
8.59e-104	0.30127	0.807	0.473	5.21087e-99	3	C12orf75	PBMC Tem
1.871e-102	0.313031	0.386	0.161	1.13498e-97	3	STARD3NL	PBMC Tem
2.02529e-102	0.318511	0.675	0.368	1.22858e-97	3	TRAF3IP3	PBMC Tem
1.07529e-101	0.315376	0.643	0.344	6.52294e-97	3	SYNRG	PBMC Tem
6.7983e-101	0.358806	0.708	0.416	4.12399e-96	3	PCM1	PBMC Tem
1.06519e-100	0.318372	0.871	0.594	6.46164e-96	3	DBI	PBMC Tem
5.23607e-99	0.304245	0.835	0.528	3.1763e-94	3	AAK1	PBMC Tem
8.02276e-98	0.300251	0.736	0.413	4.86676e-93	3	TBC1D10C	PBMC Tem
6.33812e-97	0.311481	0.95	0.762	3.84483e-92	3	LCP1	PBMC Tem
7.72233e-96	0.307006	0.77	0.464	4.68452e-91	3	UCP2	PBMC Tem
5.7073e-94	0.30868	0.775	0.476	3.46216e-89	3	GTF3A	PBMC Tem
1.58123e-93	0.308196	0.64	0.349	9.59204e-89	3	ZBTB38	PBMC Tem
1.61988e-93	0.314766	0.723	0.423	9.82652e-89	3	PRELID1	PBMC Tem
1.2996e-90	0.301409	0.678	0.384	7.88362e-86	3	ANP32A	PBMC Tem
6.36929e-83	0.300306	0.823	0.562	3.86374e-78	3	ACTR3	PBMC Tem
0	3.08041	0.823	0.591	0	4	MT2A	actTem
0	2.99177	0.694	0.297	0	4	MT1X	actTem
0	2.81466	0.959	0.005	0	4	MSMB	actTem
0	1.91636	0.568	0.135	0	4	EGR1	actTem
0	1.76932	0.875	0.574	0	4	FOS	actTem
0	1.72278	0.866	0.588	0	4	DUSP1	actTem
0	1.69375	0.757	0.003	0	4	KLK3	actTem
0	1.67722	0.954	0.613	0	4	CD69	actTem
0	1.64395	0.827	0.277	0	4	IL7R	actTem
0	1.32198	0.626	0.003	0	4	KLK2	actTem
0	1.31389	0.694	0.307	0	4	JUN	actTem
0	1.30894	0.878	0.707	0	4	AL135790.1	actTem
0	1.28282	0.579	0.11	0	4	KLRC1	actTem
0	1.25435	0.578	0.003	0	4	ACPP	actTem
0	1.16846	0.839	0.382	0	4	HSPA1B	actTem
0	1.10904	0.62	0.215	0	4	NR4A1	actTem
0	1.01403	0.873	0.53	0	4	BTG1	actTem
1.02531e-304	1.40394	0.872	0.656	6.21976e-300	4	JUNB	actTem
1.14645e-304	1.41662	0.897	0.668	6.95458e-300	4	ZFP36	actTem
5.15414e-303	0.582787	0.376	0.077	3.1266e-298	4	CD9	actTem
2.35405e-275	1.31215	0.643	0.3	1.42802e-270	4	BTG2	actTem
3.897e-266	0.783651	0.927	0.815	2.364e-261	4	MTATP6P1	actTem
3.66293e-260	0.571461	0.353	0.078	2.22201e-255	4	ITGA1	actTem
1.01578e-250	1.08956	0.884	0.646	6.16195e-246	4	DNAJB1	actTem
1.09624e-250	0.703743	0.893	0.656	6.65001e-246	4	RPL9	actTem
4.55201e-244	1.2716	0.761	0.461	2.76134e-239	4	FOSB	actTem
9.26004e-235	0.581704	0.398	0.106	5.61732e-230	4	CAPG	actTem
4.89282e-222	0.71164	0.569	0.206	2.96808e-217	4	HSPA2	actTem
3.82352e-217	1.18967	0.762	0.504	2.31942e-212	4	IER2	actTem
3.56732e-213	0.983645	0.866	0.504	2.16401e-208	4	HSPA1A	actTem
3.28886e-209	0.812438	0.985	0.945	1.99509e-204	4	HSP90AA1	actTem
1.74265e-200	0.825424	0.357	0.099	1.05713e-195	4	SPRY1	actTem
1.50134e-190	0.761627	0.793	0.535	9.10744e-186	4	ZFP36L2	actTem
1.22152e-187	0.717839	0.42	0.149	7.40999e-183	4	SLC39A10	actTem
1.91825e-186	0.456526	0.992	0.977	1.16365e-181	4	MTRNR2L12	actTem
3.99186e-181	0.634495	0.764	0.491	2.42154e-176	4	PARP8	actTem
1.65804e-176	0.774685	0.93	0.866	1.0058e-171	4	JUND	actTem
3.30968e-175	0.716006	0.988	0.967	2.00772e-170	4	H3-3B	actTem
1.50891e-171	2.2539	0.436	0.186	9.15335e-167	4	MT1E	actTem
3.39192e-171	0.779335	0.876	0.656	2.05761e-166	4	TXNIP	actTem
8.61729e-171	0.795537	0.548	0.243	5.22742e-166	4	XCL2	actTem
1.76345e-164	0.442134	0.961	0.75	1.06974e-159	4	AD000090.1	actTem
1.83573e-161	0.568755	0.424	0.16	1.11359e-156	4	FKBP5	actTem
2.88456e-159	0.54896	0.81	0.448	1.74983e-154	4	RGS1	actTem
7.49242e-159	0.843562	0.657	0.379	4.54505e-154	4	PPP1R15A	actTem
9.92222e-159	0.706449	0.418	0.161	6.01902e-154	4	NABP1	actTem
1.93042e-158	0.688959	0.473	0.191	1.17103e-153	4	DNAJB4	actTem
1.33195e-153	1.49811	0.394	0.158	8.07987e-149	4	MT1F	actTem
4.88722e-151	0.482987	0.533	0.229	2.96468e-146	4	LGALS3	actTem
2.31027e-149	1.09421	0.58	0.31	1.40145e-144	4	CITED2	actTem
3.51815e-148	0.999723	0.809	0.607	2.13418e-143	4	NFKBIA	actTem
5.44618e-142	0.569938	0.886	0.672	3.30376e-137	4	CXCR4	actTem
7.74624e-139	0.443395	0.973	0.936	4.69903e-134	4	MT-ND2	actTem
8.79545e-134	0.465513	0.41	0.159	5.3355e-129	4	JAML	actTem
5.05057e-130	0.856137	0.675	0.424	3.06377e-125	4	AL355615.1	actTem
6.1035e-126	0.522592	0.385	0.158	3.7025e-121	4	SCML4	actTem
7.04832e-120	0.488045	0.465	0.22	4.27565e-115	4	LINC00869	actTem
2.79224e-115	0.484018	0.546	0.287	1.69383e-110	4	AL035078.1	actTem
2.81385e-114	0.693088	0.693	0.424	1.70694e-109	4	DDIT4	actTem
2.60441e-113	0.394591	0.327	0.119	1.57989e-108	4	PELO	actTem
1.69356e-112	0.86751	0.79	0.629	1.02735e-107	4	SAT1	actTem
3.05787e-111	1.01363	0.812	0.688	1.85496e-106	4	KLF6	actTem
5.25483e-111	0.47322	0.717	0.466	3.18768e-106	4	CKLF	actTem
1.02288e-107	0.73106	0.417	0.201	6.20501e-103	4	INTS6	actTem
1.68503e-107	0.599446	0.917	0.788	1.02217e-102	4	TSC22D3	actTem
5.16046e-105	0.616281	0.976	0.965	3.13044e-100	4	UBC	actTem
5.86843e-103	0.658948	0.438	0.217	3.55991e-98	4	MYADM	actTem
6.27866e-101	0.380086	0.958	0.928	3.80876e-96	4	MT-ND1	actTem
2.395e-99	0.56973	0.586	0.338	1.45285e-94	4	DDX3Y	actTem
4.38649e-95	0.530441	0.778	0.626	2.66093e-90	4	TRA2B	actTem
1.68732e-94	0.371347	0.938	0.839	1.02356e-89	4	ITM2B	actTem
2.42099e-93	0.601348	0.544	0.322	1.46862e-88	4	VMP1	actTem
8.26151e-91	0.405735	0.53	0.298	5.0116e-86	4	OXNAD1	actTem
2.26404e-88	0.492207	0.573	0.358	1.37341e-83	4	PPP1R10	actTem
5.72095e-88	0.641862	0.308	0.133	3.47045e-83	4	TSC22D2	actTem
2.80253e-87	0.640654	0.41	0.209	1.70007e-82	4	NEU1	actTem
6.3478e-87	0.39559	0.335	0.147	3.8507e-82	4	AC010883.3	actTem
1.07987e-86	0.421446	0.543	0.309	6.55074e-82	4	PIK3IP1	actTem
1.49887e-84	0.640791	0.49	0.284	9.09243e-80	4	AC011446.2	actTem
1.69768e-84	0.439237	0.865	0.779	1.02985e-79	4	PNRC1	actTem
2.64266e-82	0.610242	0.724	0.558	1.60309e-77	4	HSP90AB1	actTem
1.64971e-81	0.3819	0.776	0.583	1.00075e-76	4	PDCD4	actTem
2.65921e-77	0.365443	0.643	0.394	1.61313e-72	4	HOPX	actTem
3.92195e-76	0.446778	0.935	0.861	2.37913e-71	4	HSPA8	actTem
5.29504e-74	0.427783	0.801	0.601	3.21208e-69	4	HSPD1	actTem
5.67484e-73	0.435276	0.661	0.43	3.44247e-68	4	HSPH1	actTem
6.03131e-72	0.324968	0.93	0.823	3.65871e-67	4	CD2	actTem
1.77347e-71	0.398808	0.62	0.429	1.07582e-66	4	RESF1	actTem
1.17804e-69	0.329638	0.856	0.738	7.14623e-65	4	EIF4A2	actTem
1.66683e-69	0.443555	0.564	0.371	1.01113e-64	4	MORF4L2	actTem
3.73296e-69	0.394191	0.412	0.222	2.26449e-64	4	TC2N	actTem
7.80525e-68	0.55652	0.711	0.555	4.73482e-63	4	HSP90AB2P	actTem
9.01103e-67	0.380795	0.378	0.201	5.46627e-62	4	TSPYL1	actTem
7.79704e-63	0.523939	0.472	0.291	4.72984e-58	4	SLC2A3	actTem
2.0516e-62	0.325436	0.391	0.211	1.24454e-57	4	PLP2	actTem
2.0827e-60	0.335852	0.308	0.152	1.26341e-55	4	CAMK4	actTem
2.75876e-60	0.464466	0.639	0.476	1.67352e-55	4	SNHG8	actTem
3.49876e-60	0.542146	0.649	0.526	2.12242e-55	4	MCL1	actTem
1.94709e-58	0.427574	0.506	0.319	1.18114e-53	4	NFKBIZ	actTem
5.27711e-58	0.424618	0.597	0.435	3.2012e-53	4	CCNH	actTem
1.59525e-57	0.794419	0.586	0.44	9.67709e-53	4	GADD45B	actTem
9.54742e-55	0.319328	0.676	0.51	5.79165e-50	4	CLK1	actTem
6.15038e-52	0.343433	0.446	0.279	3.73094e-47	4	FKBP11	actTem
8.27608e-52	0.373218	0.521	0.36	5.02044e-47	4	CDKN1B	actTem
8.30127e-52	0.364855	0.407	0.248	5.03572e-47	4	AC245297.3	actTem
4.42671e-49	0.336122	0.586	0.432	2.68533e-44	4	TAF7	actTem
1.57086e-48	0.439209	0.547	0.371	9.52914e-44	4	DNAJA1P3	actTem
2.15763e-48	0.341444	0.612	0.433	1.30886e-43	4	CYTIP	actTem
2.79255e-48	0.434262	0.505	0.339	1.69402e-43	4	MRPL18	actTem
1.21495e-47	0.457065	0.8	0.697	7.37013e-43	4	ID2	actTem
2.22691e-45	0.330755	0.321	0.182	1.35089e-40	4	ANXA2R	actTem
5.39831e-44	0.470512	0.455	0.309	3.27472e-39	4	ARRDC3	actTem
6.97635e-44	0.330421	0.368	0.221	4.232e-39	4	H2AJ	actTem
1.05641e-42	0.329699	0.306	0.172	6.40841e-38	4	GLUL	actTem
1.13281e-42	0.434948	0.651	0.513	6.87184e-38	4	DNAJA1	actTem
3.30357e-41	0.312122	0.773	0.679	2.00401e-36	4	ZFAS1	actTem
4.7714e-41	0.312551	0.343	0.204	2.89443e-36	4	ERN1	actTem
9.51092e-39	0.333656	0.584	0.448	5.76952e-34	4	EMB	actTem
2.7688e-38	0.375647	0.848	0.795	1.67961e-33	4	SRSF7	actTem
9.22967e-35	0.460583	0.847	0.726	5.5989e-30	4	CCL4	actTem
9.25553e-35	0.353862	0.374	0.248	5.61459e-30	4	ODF2L	actTem
1.01096e-34	0.310828	0.35	0.216	6.13268e-30	4	SOCS1	actTem
4.12612e-33	0.363744	0.329	0.208	2.50299e-28	4	ARL4A	actTem
8.85034e-31	0.424424	0.697	0.61	5.36879e-26	4	YPEL5	actTem
3.5864e-30	0.467679	0.591	0.498	2.17558e-25	4	DUSP2	actTem
3.75188e-29	0.419639	0.669	0.563	2.27597e-24	4	ZFP36L1	actTem
2.04522e-27	0.343382	0.434	0.318	1.24067e-22	4	NUB1	actTem
5.91519e-25	0.699638	0.383	0.278	3.58827e-20	4	IFNG	actTem
2.17162e-23	0.311317	0.406	0.3	1.31735e-18	4	BCAS2	actTem
1.04627e-19	0.507081	0.801	0.709	6.34686e-15	4	ANXA1	actTem
5.05591e-19	0.303856	0.914	0.908	3.06702e-14	4	UBB	actTem
1.2759e-16	0.307527	0.32	0.228	7.73985e-12	4	RASGEF1B	actTem
2.23514e-14	0.451751	0.691	0.641	1.35588e-09	4	TNFAIP3	actTem
1.79848e-09	0.317996	0.659	0.641	0.000109099	4	DDX3X	actTem
2.90162e-09	0.344483	0.422	0.358	0.000176018	4	ZFAND2A	actTem
1.36237e-08	0.348555	0.509	0.42	0.000826441	4	CCL4L2	actTem
0.00284946	0.344516	0.459	0.465	1	4	TUBA1A	actTem
0	0.969543	0.566	0.065	0	5	HBB	PBMC Tem
0	0.933402	0.763	0.197	0	5	CX3CR1	PBMC Tem
0	0.900577	0.808	0.296	0	5	FGFBP2	PBMC Tem
0	0.707316	0.939	0.545	0	5	GZMM	PBMC Tem
0	0.703978	0.801	0.302	0	5	A2M	PBMC Tem
0	0.659233	0.398	0.043	0	5	HBA2	PBMC Tem
0	0.653261	0.446	0.054	0	5	XIST	PBMC Tem
0	0.551435	0.313	0.039	0	5	HBA1	PBMC Tem
1.27225e-307	0.680079	0.857	0.39	7.71773e-303	5	RIPOR2	PBMC Tem
1.25079e-274	0.490238	0.999	0.952	7.58756e-270	5	IL32	PBMC Tem
6.89777e-273	0.515979	0.474	0.126	4.18432e-268	5	VCL	PBMC Tem
1.0646e-262	0.642078	0.973	0.719	6.45806e-258	5	GZMH	PBMC Tem
2.46823e-261	0.649035	0.895	0.508	1.49728e-256	5	FLNA	PBMC Tem
1.17336e-259	0.586419	0.971	0.684	7.11783e-255	5	EMP3	PBMC Tem
5.10397e-257	0.630345	0.899	0.484	3.09617e-252	5	GIMAP7	PBMC Tem
5.99891e-257	0.560876	0.709	0.276	3.63906e-252	5	MTND1P23	PBMC Tem
1.93385e-249	0.321626	0.999	0.996	1.17311e-244	5	HLA-B	PBMC Tem
5.2016e-238	0.465783	0.482	0.138	3.15539e-233	5	S1PR5	PBMC Tem
4.38659e-232	0.42634	0.416	0.109	2.66099e-227	5	CD300A	PBMC Tem
3.06268e-229	0.398926	0.472	0.14	1.85788e-224	5	IGHA1	PBMC Tem
4.53522e-226	0.564162	0.855	0.446	2.75116e-221	5	SLC9A3R1	PBMC Tem
5.8248e-223	0.497648	0.997	0.877	3.53344e-218	5	NKG7	PBMC Tem
2.5034e-214	0.515118	0.688	0.284	1.51861e-209	5	SAMHD1	PBMC Tem
2.00456e-209	0.459691	0.526	0.174	1.21601e-204	5	PLEK	PBMC Tem
9.27729e-208	0.472565	0.544	0.187	5.62779e-203	5	SSBP3	PBMC Tem
2.24645e-204	0.518915	0.751	0.321	1.36274e-199	5	KLRG1	PBMC Tem
2.24151e-201	0.636995	0.977	0.867	1.35975e-196	5	CD52	PBMC Tem
3.34606e-199	0.538226	0.986	0.854	2.02979e-194	5	S100A4	PBMC Tem
1.74675e-198	0.442931	0.598	0.22	1.05962e-193	5	FCRL6	PBMC Tem
7.91326e-193	0.41561	0.984	0.926	4.80034e-188	5	MT-ND1	PBMC Tem
7.58321e-192	0.450427	0.518	0.177	4.60013e-187	5	PZP	PBMC Tem
1.50607e-191	0.512959	0.841	0.46	9.13612e-187	5	ITGAL	PBMC Tem
2.40775e-191	0.510217	0.825	0.441	1.46059e-186	5	BIN2	PBMC Tem
4.33072e-187	0.502269	0.785	0.387	2.6271e-182	5	MBP	PBMC Tem
1.7394e-184	0.35488	0.993	0.98	1.05516e-179	5	MT-CO3	PBMC Tem
2.4836e-183	0.484533	0.795	0.393	1.5066e-178	5	SAMD3	PBMC Tem
7.16701e-179	0.421674	0.964	0.535	4.34765e-174	5	KLF2	PBMC Tem
1.04803e-177	0.441119	0.965	0.677	6.35755e-173	5	RPS28	PBMC Tem
1.35135e-176	0.344432	0.997	0.963	8.19754e-172	5	RPL37A	PBMC Tem
1.43666e-175	0.445874	0.733	0.337	8.71505e-171	5	MYO1F	PBMC Tem
1.25545e-174	0.454366	0.676	0.301	7.61583e-170	5	MYO1G	PBMC Tem
8.27553e-173	0.380472	0.406	0.129	5.0201e-168	5	ST6GAL1	PBMC Tem
9.19363e-172	0.4413	0.543	0.21	5.57704e-167	5	GAB3	PBMC Tem
2.30366e-169	0.35317	0.997	0.976	1.39745e-164	5	RPS29	PBMC Tem
6.59029e-165	0.475349	0.836	0.482	3.9978e-160	5	ABHD17A	PBMC Tem
9.30436e-165	0.491492	0.766	0.404	5.64421e-160	5	ARHGAP30	PBMC Tem
1.23789e-164	0.470283	0.849	0.475	7.50929e-160	5	GIMAP4	PBMC Tem
2.8546e-164	0.431051	0.543	0.217	1.73166e-159	5	S1PR4	PBMC Tem
3.24824e-164	0.373389	0.41	0.133	1.97045e-159	5	FGR	PBMC Tem
3.18537e-157	0.423176	0.968	0.819	1.93231e-152	5	MT-ND6	PBMC Tem
1.43549e-156	0.489887	0.502	0.196	8.70798e-152	5	LAIR2	PBMC Tem
5.2311e-156	0.33795	0.997	0.956	3.17329e-151	5	PFN1	PBMC Tem
1.35434e-153	0.321786	0.989	0.958	8.21568e-149	5	MT-ND3	PBMC Tem
1.25136e-152	0.358753	0.426	0.148	7.591e-148	5	PXN	PBMC Tem
2.09898e-152	0.339281	0.995	0.943	1.27328e-147	5	PTPRC	PBMC Tem
3.59249e-150	0.342396	0.985	0.949	2.17927e-145	5	MT-ND4	PBMC Tem
1.59122e-147	0.391058	0.985	0.872	9.65264e-143	5	HCST	PBMC Tem
4.04984e-147	0.4273	0.931	0.638	2.45671e-142	5	CTSW	PBMC Tem
4.9657e-146	0.400453	0.611	0.27	3.01229e-141	5	ARHGAP25	PBMC Tem
5.50755e-144	0.420841	0.858	0.527	3.34099e-139	5	AAK1	PBMC Tem
6.69632e-144	0.364976	0.386	0.133	4.06212e-139	5	TSPAN3	PBMC Tem
8.6491e-144	0.363285	0.556	0.228	5.24672e-139	5	MATK	PBMC Tem
9.06666e-141	0.406389	0.534	0.224	5.50001e-136	5	NBPF9	PBMC Tem
4.00578e-139	0.479518	0.75	0.412	2.42999e-134	5	TRG-AS1	PBMC Tem
4.69212e-138	0.370201	0.52	0.213	2.84633e-133	5	CDKN2D	PBMC Tem
2.02022e-137	0.425703	0.871	0.564	1.22551e-132	5	LINC01871	PBMC Tem
3.37359e-135	0.312341	0.995	0.975	2.04648e-130	5	MT-CO1	PBMC Tem
1.18181e-134	0.428415	0.734	0.387	7.1691e-130	5	HOPX	PBMC Tem
3.94844e-134	0.427694	0.758	0.422	2.3952e-129	5	ANXA6	PBMC Tem
5.94315e-133	0.308792	0.304	0.092	3.60523e-128	5	A2MP1	PBMC Tem
6.5676e-132	0.336014	0.396	0.142	3.98404e-127	5	RAB37	PBMC Tem
4.13342e-131	0.391616	0.976	0.753	2.50741e-126	5	GZMA	PBMC Tem
4.51485e-131	0.340494	0.512	0.208	2.7388e-126	5	SLAMF7	PBMC Tem
7.43565e-131	0.34238	0.478	0.19	4.51062e-126	5	USP28	PBMC Tem
8.11427e-128	0.359083	0.971	0.835	4.92228e-123	5	CD3G	PBMC Tem
1.82428e-127	0.355175	0.964	0.754	1.10664e-122	5	ATP5F1E	PBMC Tem
2.25563e-123	0.349901	0.534	0.234	1.36831e-118	5	RAB29	PBMC Tem
8.05712e-123	0.373357	0.596	0.282	4.88761e-118	5	SSBP4	PBMC Tem
1.01369e-122	0.363979	0.596	0.279	6.14925e-118	5	SYNE1	PBMC Tem
4.54129e-122	0.33119	0.987	0.888	2.75484e-117	5	S100A6	PBMC Tem
2.42008e-119	0.310223	0.34	0.119	1.46807e-114	5	RASA3	PBMC Tem
3.32031e-119	0.313392	0.478	0.197	2.01417e-114	5	TGFBR3	PBMC Tem
6.31457e-119	0.332498	0.901	0.577	3.83055e-114	5	ITGB2	PBMC Tem
2.7938e-118	0.375519	0.721	0.395	1.69478e-113	5	CYTH1	PBMC Tem
1.80007e-116	0.387997	0.709	0.393	1.09196e-111	5	SKAP1	PBMC Tem
1.9851e-115	0.374994	0.694	0.368	1.2042e-110	5	TRAF3IP3	PBMC Tem
1.43084e-114	0.306657	0.983	0.95	8.67975e-110	5	MT-CYB	PBMC Tem
2.57607e-114	0.338695	0.756	0.41	1.5627e-109	5	AHNAK	PBMC Tem
2.73252e-113	0.345938	0.64	0.321	1.6576e-108	5	ADD3	PBMC Tem
3.06964e-113	0.324509	0.51	0.224	1.86211e-108	5	SYTL1	PBMC Tem
2.24885e-111	0.334417	0.524	0.237	1.3642e-106	5	SASH3	PBMC Tem
2.70756e-111	0.368013	0.881	0.608	1.64246e-106	5	CD48	PBMC Tem
5.05388e-108	0.366453	0.907	0.676	3.06578e-103	5	CLIC1	PBMC Tem
4.25391e-107	0.335221	0.559	0.264	2.58051e-102	5	SELPLG	PBMC Tem
5.2587e-107	0.350438	0.683	0.371	3.19003e-102	5	KLF13	PBMC Tem
9.10005e-107	0.372635	0.779	0.465	5.52027e-102	5	UCP2	PBMC Tem
2.80113e-106	0.33125	0.567	0.272	1.69922e-101	5	ITGB7	PBMC Tem
8.13427e-106	0.32409	0.969	0.816	4.93441e-101	5	CORO1A	PBMC Tem
4.72635e-104	0.34388	0.694	0.379	2.8671e-99	5	CSK	PBMC Tem
8.09525e-104	0.348739	0.593	0.295	4.91074e-99	5	ADGRG1	PBMC Tem
7.38405e-103	0.359431	0.831	0.526	4.47931e-98	5	EFHD2	PBMC Tem
2.15386e-102	0.345264	0.794	0.476	1.30658e-97	5	C12orf75	PBMC Tem
4.89415e-101	0.366624	0.525	0.261	2.96889e-96	5	H1-3	PBMC Tem
1.48867e-99	0.337095	0.638	0.335	9.03058e-95	5	PPP1R18	PBMC Tem
7.55567e-98	0.303228	0.555	0.271	4.58342e-93	5	CAPN2	PBMC Tem
4.08327e-96	0.311308	0.534	0.261	2.47699e-91	5	ARHGEF3	PBMC Tem
1.15696e-94	0.303247	0.472	0.217	7.01834e-90	5	STK10	PBMC Tem
3.47999e-94	0.339537	0.94	0.764	2.11103e-89	5	LCP1	PBMC Tem
8.83933e-93	0.315699	0.716	0.416	5.36212e-88	5	TBC1D10C	PBMC Tem
7.55661e-92	0.336643	0.725	0.434	4.58399e-87	5	MTPN	PBMC Tem
1.24772e-90	0.317775	0.767	0.462	7.56894e-86	5	PYHIN1	PBMC Tem
7.71318e-90	0.32707	0.768	0.485	4.67897e-85	5	GPSM3	PBMC Tem
8.31123e-89	0.334964	0.592	0.32	5.04176e-84	5	DOCK2	PBMC Tem
2.02379e-87	0.30931	0.925	0.736	1.22767e-82	5	FYB1	PBMC Tem
2.34434e-85	0.310374	0.796	0.52	1.42212e-80	5	CTSC	PBMC Tem
1.98543e-83	0.342266	0.702	0.431	1.2044e-78	5	SEPTIN6	PBMC Tem
1.70942e-76	0.423769	0.753	0.501	1.03697e-71	5	TRGC2	PBMC Tem
0	1.82845	0.813	0.042	0	6	SPP1	actTeff
0	1.79063	0.858	0.38	0	6	AP001858.1	actTeff
0	1.6668	0.827	0.303	0	6	TUBA4B	actTeff
0	1.57981	0.846	0.267	0	6	METRNL	actTeff
0	1.547	0.887	0.355	0	6	FAM177A1	actTeff
0	1.51706	0.875	0.179	0	6	AC034238.1	actTeff
0	1.51684	0.961	0.385	0	6	CREM	actTeff
0	1.43679	0.63	0.087	0	6	CXCL8	actTeff
0	1.37558	0.923	0.471	0	6	DUSP2	actTeff
0	1.36939	0.969	0.665	0	6	CXCR4	actTeff
0	1.36638	0.81	0.457	0	6	PIK3R1	actTeff
0	1.33665	0.904	0.45	0	6	LEPROTL1	actTeff
0	1.33425	0.831	0.148	0	6	GZMK	actTeff
0	1.24563	0.677	0.239	0	6	STK16	actTeff
0	1.19191	0.814	0.428	0	6	ATP1B3	actTeff
0	1.1828	0.971	0.838	0	6	SRGN	actTeff
0	1.18275	0.868	0.459	0	6	CNOT6L	actTeff
0	1.15673	0.756	0.322	0	6	CEMIP2	actTeff
0	1.08499	0.758	0.326	0	6	GSPT1	actTeff
0	1.08016	0.913	0.626	0	6	EZR	actTeff
0	1.06629	0.45	0.11	0	6	GPR183	actTeff
0	1.05053	0.561	0.133	0	6	TRAT1	actTeff
0	1.03971	0.742	0.246	0	6	PDE4B	actTeff
0	1.01662	0.975	0.741	0	6	SARAF	actTeff
0	1.00543	0.801	0.388	0	6	HLA-DQA1	actTeff
0	0.999934	0.904	0.635	0	6	CLEC2B	actTeff
0	0.992533	0.901	0.543	0	6	SELENOK	actTeff
0	0.966102	0.902	0.602	0	6	LDHA	actTeff
0	0.96089	0.453	0.103	0	6	AUTS2	actTeff
0	0.958664	0.689	0.257	0	6	NAA50	actTeff
0	0.940206	0.585	0.177	0	6	SKIL	actTeff
0	0.926474	0.604	0.205	0	6	RBM38	actTeff
0	0.893424	0.598	0.214	0	6	ISCA1	actTeff
0	0.876068	0.354	0.044	0	6	ENC1	actTeff
0	0.86775	0.935	0.591	0	6	YPEL5	actTeff
0	0.856032	0.998	0.958	0	6	FTH1	actTeff
0	0.84352	0.962	0.863	0	6	JUND	actTeff
0	0.842839	0.791	0.238	0	6	DUSP4	actTeff
0	0.84053	0.474	0.095	0	6	APOE	actTeff
0	0.817335	0.856	0.497	0	6	UBE2B	actTeff
0	0.776702	0.381	0.053	0	6	NR4A3	actTeff
0	0.769125	0.398	0.071	0	6	TENT5C	actTeff
0	0.743529	0.991	0.897	0	6	OAZ1	actTeff
3.67233e-303	0.932632	0.862	0.576	2.22771e-298	6	PDCD4	actTeff
6.97501e-300	0.743433	0.45	0.12	4.23118e-295	6	PPP1R16B	actTeff
8.81636e-299	0.520294	0.999	0.97	5.34818e-294	6	EIF1	actTeff
1.32028e-296	0.768387	0.786	0.33	8.00907e-292	6	ZNF331	actTeff
1.0391e-281	0.822281	0.569	0.208	6.30338e-277	6	AC022966.1	actTeff
2.88782e-274	0.852713	0.706	0.331	1.75181e-269	6	LYST	actTeff
5.58733e-273	0.502757	0.995	0.97	3.38938e-268	6	HLA-C	actTeff
4.58618e-272	0.789725	0.859	0.506	2.78207e-267	6	COTL1	actTeff
5.43133e-272	0.824516	0.507	0.164	3.29475e-267	6	VPS37B	actTeff
1.0263e-269	0.774296	0.879	0.614	6.22576e-265	6	FYN	actTeff
9.54189e-264	0.670024	0.97	0.762	5.7883e-259	6	CST7	actTeff
6.05668e-262	0.513175	0.998	0.966	3.67411e-257	6	H3-3B	actTeff
1.91237e-261	0.733034	0.531	0.171	1.16008e-256	6	SLC7A5	actTeff
3.59249e-260	0.83479	0.875	0.647	2.17928e-255	6	LITAF	actTeff
1.85653e-254	0.847458	0.487	0.161	1.12621e-249	6	SLA2	actTeff
3.68403e-246	0.745418	0.567	0.213	2.23481e-241	6	KPNA2	actTeff
4.37583e-243	0.708105	0.901	0.708	2.65446e-238	6	DDX24	actTeff
8.74019e-243	0.598968	0.954	0.818	5.30197e-238	6	SUB1	actTeff
1.77927e-231	0.767239	0.484	0.17	1.07934e-226	6	STAT5A	actTeff
6.29347e-231	0.842311	0.687	0.352	3.81774e-226	6	SH2D2A	actTeff
2.50819e-215	0.663036	0.41	0.126	1.52152e-210	6	RELB	actTeff
4.47759e-213	0.834256	0.659	0.336	2.7162e-208	6	SDCBP	actTeff
2.22553e-211	0.730757	0.573	0.247	1.35005e-206	6	RALGAPA1	actTeff
2.77532e-209	0.693161	0.794	0.414	1.68357e-204	6	NR4A2	actTeff
2.13832e-208	0.642974	0.467	0.155	1.29715e-203	6	ITM2C	actTeff
6.20551e-205	0.769013	0.551	0.245	3.76439e-200	6	TGFB1	actTeff
1.01963e-201	0.466233	0.949	0.621	6.1853e-197	6	TNFAIP3	actTeff
2.22445e-201	0.695897	0.717	0.41	1.34939e-196	6	JPT1	actTeff
2.42891e-201	0.630792	0.384	0.117	1.47343e-196	6	FOSL2	actTeff
1.00006e-197	0.702491	0.512	0.197	6.06659e-193	6	BIRC3	actTeff
5.80918e-195	0.637687	0.474	0.177	3.52396e-190	6	REL	actTeff
7.70755e-194	0.712639	0.679	0.381	4.67555e-189	6	EML4	actTeff
8.2482e-194	0.818798	0.747	0.489	5.00352e-189	6	RNF19A	actTeff
6.67299e-193	0.355174	0.999	0.993	4.04797e-188	6	PTMA	actTeff
1.37821e-191	0.331187	0.994	0.964	8.3605e-187	6	UBC	actTeff
8.92231e-190	0.774654	0.442	0.163	5.41245e-185	6	CRTAM	actTeff
1.79491e-189	0.622506	0.886	0.717	1.08883e-184	6	CALM2	actTeff
2.33286e-189	0.587354	0.55	0.22	1.41516e-184	6	CCL3L1	actTeff
8.42754e-189	0.720849	0.465	0.185	5.11232e-184	6	SIK3	actTeff
1.34982e-187	0.90225	0.59	0.293	8.18827e-183	6	B4GALT1	actTeff
1.88195e-186	0.655251	0.842	0.634	1.14163e-181	6	SRSF2	actTeff
6.64458e-184	0.713301	0.776	0.511	4.03073e-179	6	RUNX3	actTeff
1.30914e-180	0.658278	0.822	0.599	7.94152e-176	6	NDUFS5	actTeff
6.44463e-180	0.586001	0.351	0.108	3.90944e-175	6	MAP1LC3A	actTeff
3.97143e-179	0.599685	0.85	0.618	2.40915e-174	6	SLC25A3	actTeff
2.82524e-178	0.665859	0.378	0.125	1.71384e-173	6	LMNB1	actTeff
1.04044e-176	0.786925	0.448	0.177	6.31154e-172	6	SERPINB9	actTeff
4.20767e-173	0.59623	0.326	0.097	2.55246e-168	6	BCL3	actTeff
4.89374e-171	0.491064	0.943	0.832	2.96864e-166	6	NPM1	actTeff
3.85058e-169	0.603701	0.415	0.156	2.33584e-164	6	DCTN6	actTeff
7.02893e-167	0.572892	0.534	0.232	4.26389e-162	6	PIM3	actTeff
2.19393e-165	0.59154	0.851	0.628	1.33088e-160	6	CD44	actTeff
9.40915e-164	0.635093	0.46	0.188	5.70778e-159	6	GGA2	actTeff
5.2962e-162	0.60805	0.796	0.565	3.21278e-157	6	RBM8A	actTeff
3.18467e-160	0.559586	0.513	0.217	1.93188e-155	6	NAMPT	actTeff
5.21633e-160	0.507849	0.866	0.588	3.16433e-155	6	DNAJB6	actTeff
1.85574e-157	0.572971	0.981	0.934	1.12573e-152	6	FTL	actTeff
1.48243e-156	0.575481	0.675	0.335	8.99271e-152	6	RGCC	actTeff
1.53993e-156	0.748404	0.503	0.241	9.34151e-152	6	SNHG16	actTeff
9.29308e-156	0.620305	0.505	0.235	5.63737e-151	6	PDE7A	actTeff
1.21152e-155	0.558071	0.896	0.742	7.34932e-151	6	NCL	actTeff
1.1922e-154	0.587584	0.788	0.537	7.23212e-150	6	BTG1	actTeff
5.57498e-153	0.572797	0.882	0.643	3.38189e-148	6	ZEB2	actTeff
5.31689e-151	0.622682	0.619	0.335	3.22533e-146	6	GABARAPL1	actTeff
4.80092e-149	0.637652	0.56	0.296	2.91233e-144	6	ORAI1	actTeff
9.06983e-149	0.613491	0.716	0.477	5.50194e-144	6	SLC38A1	actTeff
1.35868e-144	0.659828	0.454	0.201	8.24202e-140	6	PDCL3	actTeff
1.30937e-142	0.645007	0.616	0.365	7.94289e-138	6	RAB8B	actTeff
2.57778e-141	0.576447	0.601	0.331	1.56373e-136	6	TNFRSF1B	actTeff
3.97361e-141	0.66724	0.524	0.256	2.41047e-136	6	NFKB1	actTeff
1.72551e-139	0.624328	0.668	0.431	1.04673e-134	6	HNRNPUL1	actTeff
1.18114e-137	0.525134	0.889	0.733	7.16506e-133	6	PPP2R5C	actTeff
2.81702e-137	0.497533	0.88	0.687	1.70886e-132	6	CD8A	actTeff
2.89422e-137	0.428451	0.885	0.67	1.75569e-132	6	ZFP36	actTeff
2.90968e-137	0.60951	0.582	0.315	1.76507e-132	6	NFE2L2	actTeff
4.52539e-137	0.521347	0.58	0.3	2.74519e-132	6	EIF4A3	actTeff
1.3125e-136	0.589187	0.704	0.424	7.96188e-132	6	DDIT4	actTeff
2.05054e-135	0.651858	0.639	0.406	1.2439e-130	6	AKNA	actTeff
1.82316e-133	0.597593	0.553	0.308	1.10597e-128	6	EMD	actTeff
4.29961e-133	0.538716	0.373	0.147	2.60823e-128	6	POLR3E	actTeff
1.14362e-132	0.600181	0.731	0.521	6.93742e-128	6	TERF2IP	actTeff
2.51714e-132	0.392506	0.927	0.665	1.52695e-127	6	HSPE1	actTeff
4.4091e-131	0.535114	0.441	0.199	2.67465e-126	6	ETF1	actTeff
4.23902e-130	0.429944	0.869	0.644	2.57147e-125	6	EIF5	actTeff
6.79118e-129	0.605142	0.734	0.509	4.11966e-124	6	ITM2A	actTeff
4.13441e-128	0.539741	0.416	0.182	2.50802e-123	6	HAUS3	actTeff
1.44271e-127	0.487627	0.859	0.713	8.75175e-123	6	SKP1	actTeff
1.46577e-125	0.420805	0.918	0.807	8.89168e-121	6	CHCHD2	actTeff
2.85765e-125	0.608792	0.641	0.393	1.73351e-120	6	TUBB4B	actTeff
7.72257e-124	0.569338	0.689	0.451	4.68467e-119	6	NOP58	actTeff
3.10523e-123	0.574601	0.435	0.198	1.88369e-118	6	JMJD6	actTeff
5.41714e-123	0.648836	0.365	0.144	3.28614e-118	6	CXCR6	actTeff
6.82103e-123	0.651303	0.519	0.282	4.13777e-118	6	HERPUD2	actTeff
1.0393e-122	0.509032	0.782	0.585	6.3046e-118	6	WIPF1	actTeff
2.18515e-122	0.654858	0.734	0.54	1.32556e-117	6	ZFP36L2	actTeff
7.79864e-122	0.39707	0.728	0.42	4.73081e-117	6	AL355615.1	actTeff
5.5637e-121	0.683683	0.577	0.336	3.37505e-116	6	CLDND1	actTeff
1.5826e-120	0.665632	0.406	0.172	9.60038e-116	6	LMNA	actTeff
1.8515e-120	0.477886	0.925	0.825	1.12316e-115	6	PABPC1	actTeff
2.4195e-119	0.548197	0.579	0.339	1.46771e-114	6	UBE2A	actTeff
3.73132e-118	0.577222	0.502	0.27	2.26349e-113	6	RAB5IF	actTeff
2.99175e-117	0.512404	0.741	0.543	1.81485e-112	6	TMEM50A	actTeff
3.41541e-117	0.574669	0.524	0.287	2.07185e-112	6	PLEKHA2	actTeff
1.57122e-116	0.61036	0.455	0.218	9.53134e-112	6	OASL	actTeff
7.98133e-116	0.566059	0.508	0.278	4.84163e-111	6	STRAP	actTeff
2.64089e-115	0.526201	0.327	0.127	1.60202e-110	6	YIPF5	actTeff
1.49162e-113	0.711419	0.41	0.191	9.04846e-109	6	YBX3	actTeff
6.17777e-110	0.34744	0.987	0.944	3.74756e-105	6	PTPRC	actTeff
7.90495e-108	0.478934	0.4	0.176	4.7953e-103	6	BICDL1	actTeff
1.72527e-107	0.6158	0.382	0.174	1.04658e-102	6	TLE3	actTeff
2.51967e-107	0.443122	0.891	0.774	1.52848e-102	6	GNAS	actTeff
3.91352e-107	0.604503	0.587	0.371	2.37402e-102	6	SH2D1A	actTeff
2.46722e-106	0.55072	0.642	0.432	1.49666e-101	6	CCNH	actTeff
1.89097e-105	0.437054	0.785	0.611	1.1471e-100	6	SAP18	actTeff
4.05743e-105	0.528643	0.404	0.193	2.46132e-100	6	BRAF	actTeff
3.11882e-104	0.532298	0.713	0.517	1.89194e-99	6	STK17A	actTeff
1.01813e-103	0.491411	0.751	0.598	6.1762e-99	6	STK4	actTeff
3.78613e-103	0.49147	0.737	0.54	2.29674e-98	6	SERP1	actTeff
4.06035e-102	0.511811	0.396	0.189	2.46309e-97	6	NUP98	actTeff
2.32777e-101	0.46338	0.302	0.118	1.41207e-96	6	SC5D	actTeff
3.50389e-101	0.491917	0.445	0.218	2.12553e-96	6	KDM6B	actTeff
6.62564e-101	0.558666	0.315	0.13	4.01925e-96	6	CXCR3	actTeff
2.4739e-100	0.501358	0.519	0.304	1.50072e-95	6	SS18L2	actTeff
4.48506e-99	0.474467	0.777	0.614	2.72072e-94	6	KMT2E	actTeff
8.19245e-99	0.440079	0.788	0.613	4.96971e-94	6	HMGB2	actTeff
5.72848e-98	0.420141	0.799	0.631	3.47501e-93	6	RAN	actTeff
1.67626e-96	0.489407	0.425	0.219	1.01685e-91	6	AKIRIN1	actTeff
2.22078e-96	0.522028	0.379	0.183	1.34717e-91	6	FBXO34	actTeff
3.97969e-96	0.474318	0.374	0.177	2.41416e-91	6	SYAP1	actTeff
8.73448e-96	0.47822	0.675	0.477	5.29851e-91	6	MAP1LC3B	actTeff
1.22594e-95	0.553767	0.317	0.136	7.43681e-91	6	SATB1	actTeff
1.7309e-95	0.459653	0.658	0.454	1.05e-90	6	SYTL3	actTeff
9.81133e-95	0.473896	0.682	0.474	5.95175e-90	6	G3BP2	actTeff
1.66184e-93	0.468194	0.314	0.124	1.00811e-88	6	VCAM1	actTeff
2.27802e-93	0.432419	0.515	0.291	1.38189e-88	6	BCAS2	actTeff
8.80515e-93	0.419962	0.811	0.666	5.34138e-88	6	MORF4L1	actTeff
2.1729e-92	0.7865	0.817	0.708	1.31813e-87	6	ANXA1	actTeff
4.58403e-92	0.430488	0.804	0.629	2.78076e-87	6	DDX3X	actTeff
1.5941e-91	0.426924	0.351	0.156	9.67016e-87	6	CTSB	actTeff
1.84596e-91	0.352965	0.944	0.891	1.1198e-86	6	ARHGDIB	actTeff
1.56721e-90	0.488517	0.551	0.333	9.50704e-86	6	NR3C1	actTeff
4.03779e-88	0.472009	0.755	0.598	2.4494e-83	6	H2AZ1	actTeff
1.31115e-87	0.408494	0.6	0.38	7.95367e-83	6	LINC-PINT	actTeff
1.45235e-87	0.392398	0.891	0.777	8.81025e-83	6	PNRC1	actTeff
6.20229e-87	0.480281	0.745	0.584	3.76243e-82	6	ADGRE5	actTeff
6.6456e-87	0.479972	0.416	0.222	4.03136e-82	6	SURF4	actTeff
3.66604e-86	0.506078	0.49	0.292	2.22389e-81	6	RNF149	actTeff
2.59575e-85	0.347896	0.832	0.661	1.57463e-80	6	RPL9	actTeff
2.69028e-85	0.447045	0.53	0.325	1.63198e-80	6	GPBP1	actTeff
4.42887e-85	0.45683	0.447	0.25	2.68664e-80	6	CSNK1D	actTeff
1.35084e-84	0.462885	0.431	0.231	8.19449e-80	6	ARID5A	actTeff
3.51153e-84	0.447992	0.71	0.549	2.13017e-79	6	ISG20	actTeff
5.26884e-84	0.47669	0.491	0.29	3.19618e-79	6	ODC1	actTeff
6.70935e-84	0.334329	0.902	0.791	4.07003e-79	6	SRSF7	actTeff
7.34964e-84	0.42985	0.312	0.138	4.45844e-79	6	SLC2A14	actTeff
2.88477e-83	0.499094	0.435	0.243	1.74996e-78	6	STARD7	actTeff
5.92677e-83	0.435746	0.698	0.535	3.5953e-78	6	CDC42SE2	actTeff
1.94951e-82	0.391689	0.689	0.49	1.18261e-77	6	PTPN22	actTeff
2.21073e-82	0.483146	0.381	0.198	1.34107e-77	6	GALNT11	actTeff
6.6154e-82	0.41399	0.607	0.402	4.01303e-77	6	CYCS	actTeff
1.5561e-81	0.465445	0.388	0.201	9.43959e-77	6	AMD1	actTeff
1.89274e-81	0.491308	0.581	0.39	1.14817e-76	6	SLA	actTeff
1.94692e-81	0.465708	0.418	0.234	1.18104e-76	6	LAPTM4A	actTeff
3.23107e-81	0.382918	0.847	0.716	1.96003e-76	6	PSMA7	actTeff
4.14435e-81	0.428798	0.695	0.517	2.51405e-76	6	BZW1	actTeff
1.1295e-80	0.499089	0.498	0.29	6.85178e-76	6	SLC2A3	actTeff
1.75421e-80	0.459191	0.381	0.201	1.06414e-75	6	PRELID3B	actTeff
1.7713e-80	0.442309	0.507	0.309	1.07451e-75	6	HBP1	actTeff
8.72943e-79	0.42814	0.562	0.371	5.29545e-74	6	MRFAP1	actTeff
9.93798e-79	0.505789	0.573	0.397	6.02858e-74	6	IDI1	actTeff
1.0695e-78	0.408237	0.797	0.68	6.48782e-74	6	GUK1	actTeff
2.87552e-78	0.418823	0.687	0.522	1.74435e-73	6	SNU13	actTeff
3.10912e-78	0.420528	0.798	0.628	1.88606e-73	6	SAT1	actTeff
2.97365e-77	0.421297	0.48	0.292	1.80388e-72	6	DNAJA2	actTeff
5.84356e-77	0.403286	0.416	0.217	3.54482e-72	6	PDE4D	actTeff
6.39055e-77	0.509854	0.528	0.331	3.87663e-72	6	IFRD1	actTeff
1.66708e-74	0.453879	0.476	0.288	1.01128e-69	6	SLBP	actTeff
3.08672e-74	0.422777	0.58	0.396	1.87246e-69	6	RNMT	actTeff
1.02037e-73	0.401902	0.571	0.401	6.18975e-69	6	SUMO1	actTeff
5.44429e-73	0.420105	0.76	0.591	3.30262e-68	6	IRF1	actTeff
2.03142e-71	0.419955	0.656	0.505	1.2323e-66	6	DDX6	actTeff
3.96441e-71	0.399861	0.71	0.56	2.40489e-66	6	PGK1	actTeff
9.29487e-71	0.397237	0.354	0.18	5.63846e-66	6	AOAH	actTeff
2.62576e-70	0.467174	0.608	0.432	1.59284e-65	6	ANXA5	actTeff
2.95079e-70	0.36677	0.699	0.537	1.79001e-65	6	TMEM59	actTeff
3.80582e-70	0.426035	0.433	0.263	2.30869e-65	6	EMC7	actTeff
4.85475e-70	0.473979	0.311	0.152	2.94499e-65	6	ELMSAN1	actTeff
1.53853e-69	0.471192	0.312	0.153	9.33305e-65	6	GPR171	actTeff
1.83671e-69	0.435774	0.504	0.33	1.11418e-64	6	COPB1	actTeff
1.95597e-69	0.440819	0.59	0.408	1.18653e-64	6	RHOH	actTeff
4.25271e-69	0.334742	0.88	0.785	2.57978e-64	6	HINT1	actTeff
4.62042e-68	0.457465	0.353	0.189	2.80284e-63	6	HCG18	actTeff
3.72352e-67	0.419872	0.635	0.463	2.25876e-62	6	YWHAE	actTeff
1.00862e-65	0.38925	0.48	0.304	6.11848e-61	6	JOSD1	actTeff
7.1282e-65	0.425666	0.338	0.175	4.32411e-60	6	TIPARP	actTeff
2.16921e-64	0.375269	0.753	0.619	1.31589e-59	6	STK17B	actTeff
1.12879e-63	0.341491	0.683	0.483	6.84747e-59	6	HLA-DRA	actTeff
1.65512e-63	0.365319	0.501	0.328	1.00403e-58	6	ARF4	actTeff
7.40062e-63	0.413229	0.343	0.187	4.48937e-58	6	SETD2	actTeff
1.61579e-62	0.444538	0.428	0.263	9.80171e-58	6	BIRC2	actTeff
3.90711e-62	0.38033	0.618	0.461	2.37013e-57	6	ARID4B	actTeff
3.99418e-62	0.404514	0.355	0.199	2.42295e-57	6	TRAPPC4	actTeff
5.23628e-62	0.437437	0.54	0.381	3.17643e-57	6	DHX36	actTeff
3.12144e-61	0.427793	0.442	0.277	1.89353e-56	6	PNPLA8	actTeff
3.64022e-60	0.425552	0.412	0.249	2.20823e-55	6	ELOVL5	actTeff
8.36064e-60	0.405886	0.396	0.236	5.07173e-55	6	STAU1	actTeff
3.71758e-59	0.432979	0.438	0.283	2.25516e-54	6	UQCRC2	actTeff
4.44599e-59	0.378382	0.315	0.166	2.69702e-54	6	TMF1	actTeff
5.09021e-59	0.33534	0.79	0.682	3.08782e-54	6	UBE2D3	actTeff
9.54745e-59	0.353755	0.309	0.159	5.79167e-54	6	GTPBP1	actTeff
2.49274e-58	0.405958	0.409	0.247	1.51215e-53	6	CHD1	actTeff
5.194e-58	0.458271	0.343	0.189	3.15078e-53	6	EOMES	actTeff
8.2172e-58	0.351681	0.654	0.489	4.98472e-53	6	PPP1R2	actTeff
9.19516e-58	0.329864	0.467	0.29	5.57797e-53	6	GTF2B	actTeff
1.34228e-57	0.371358	0.644	0.502	8.14251e-53	6	SLC25A5	actTeff
1.52113e-57	0.427778	0.551	0.405	9.22748e-53	6	GABARAPL2	actTeff
9.22267e-57	0.371357	0.301	0.153	5.59466e-52	6	TIMP1	actTeff
1.00838e-55	0.440233	0.402	0.248	6.11702e-51	6	ALG13	actTeff
2.63433e-55	0.374057	0.6	0.46	1.59804e-50	6	SERBP1	actTeff
3.0583e-55	0.368484	0.625	0.493	1.85523e-50	6	SNRPG	actTeff
8.73217e-55	0.373712	0.348	0.198	5.29711e-50	6	BNIP3L	actTeff
2.66702e-53	0.397792	0.571	0.422	1.61787e-48	6	NASP	actTeff
3.44346e-53	0.338054	0.325	0.177	2.08887e-48	6	NFKB2	actTeff
8.02103e-52	0.357062	0.433	0.28	4.86572e-47	6	CMC2	actTeff
2.56152e-51	0.349872	0.445	0.294	1.55387e-46	6	ARPP19	actTeff
4.03997e-51	0.380098	0.367	0.224	2.45073e-46	6	RPL7L1	actTeff
5.951e-51	0.3513	0.527	0.386	3.60999e-46	6	MAGOH	actTeff
8.69845e-51	0.374634	0.451	0.297	5.27665e-46	6	THUMPD3-AS1	actTeff
1.9232e-50	0.383999	0.556	0.418	1.16665e-45	6	C9orf78	actTeff
2.83814e-50	0.361229	0.315	0.176	1.72167e-45	6	PAF1	actTeff
7.09793e-50	0.347357	0.817	0.717	4.30574e-45	6	PLAAT4	actTeff
2.41491e-49	0.347443	0.696	0.565	1.46494e-44	6	TRA2A	actTeff
2.52034e-49	0.370374	0.436	0.288	1.52889e-44	6	MAP1LC3B2	actTeff
2.44922e-48	0.348658	0.36	0.219	1.48574e-43	6	KDELR2	actTeff
2.90624e-48	0.399641	0.498	0.363	1.76298e-43	6	SMCHD1	actTeff
3.85171e-48	0.387593	0.406	0.264	2.33652e-43	6	POLR2A	actTeff
1.07222e-47	0.40472	0.573	0.442	6.50432e-43	6	SEPTIN6	actTeff
2.1273e-47	0.331184	0.488	0.345	1.29046e-42	6	CLTA	actTeff
8.63826e-47	0.366578	0.348	0.212	5.24014e-42	6	ZC3H18	actTeff
2.66822e-46	0.416541	0.325	0.188	1.61859e-41	6	INSIG1	actTeff
2.69073e-46	0.354302	0.489	0.349	1.63225e-41	6	RBMS1	actTeff
1.229e-44	0.372321	0.359	0.222	7.45534e-40	6	P2RY10	actTeff
1.41051e-43	0.36312	0.475	0.341	8.55644e-39	6	ENY2	actTeff
3.56047e-43	0.366934	0.487	0.361	2.15985e-38	6	RHOG	actTeff
6.17808e-43	0.348914	0.379	0.248	3.74775e-38	6	SRP54	actTeff
3.55381e-42	0.36649	0.472	0.339	2.15581e-37	6	AC092881.1	actTeff
6.67158e-42	0.352905	0.304	0.179	4.04712e-37	6	EVI2A	actTeff
1.66567e-41	0.349337	0.534	0.411	1.01043e-36	6	ELF1	actTeff
3.02681e-41	0.336098	0.342	0.216	1.83612e-36	6	ATP6V0D1	actTeff
3.6136e-40	0.338236	0.492	0.36	2.19208e-35	6	STAT4	actTeff
8.55837e-40	0.352345	0.409	0.281	5.19168e-35	6	PHF20L1	actTeff
8.62537e-38	0.346057	0.458	0.342	5.23232e-33	6	NDUFV1	actTeff
1.02986e-35	0.345759	0.702	0.584	6.24732e-31	6	TRBC1	actTeff
5.41387e-34	0.373368	0.344	0.224	3.28416e-29	6	MYADM	actTeff
1.6029e-28	0.37035	0.637	0.566	9.72353e-24	6	ZFP36L1	actTeff
2.78473e-26	0.330116	0.482	0.394	1.68927e-21	6	SPOCK2	actTeff
9.31218e-18	0.337972	0.541	0.5	5.64895e-13	6	RPS27L	actTeff
2.8244e-225	0.540538	1	1	1.71334e-220	7	MALAT1	PBMC Tem
7.90884e-172	1.14285	0.625	0.364	4.79766e-167	7	KLF15	PBMC Tem
4.50135e-142	0.678844	0.636	0.312	2.73061e-137	7	FGFBP2	PBMC Tem
1.02422e-141	0.788371	0.615	0.319	6.21314e-137	7	A2M	PBMC Tem
5.58639e-126	0.656661	0.607	0.335	3.38881e-121	7	KLRG1	PBMC Tem
5.41534e-120	0.787945	0.471	0.233	3.28505e-115	7	SPON2	PBMC Tem
3.16477e-117	1.18901	0.844	0.76	1.91982e-112	7	AD000090.1	PBMC Tem
6.65487e-116	0.478734	0.928	0.724	4.03698e-111	7	GZMH	PBMC Tem
3.59232e-112	0.301869	0.897	0.561	2.17917e-107	7	GNLY	PBMC Tem
3.9018e-97	0.405026	0.934	0.871	2.36691e-92	7	CD52	PBMC Tem
5.81534e-86	0.578682	0.831	0.804	3.5277e-81	7	MTCO1P42	PBMC Tem
4.70812e-85	0.678701	0.388	0.198	2.85604e-80	7	MYBL1	PBMC Tem
9.88908e-83	0.36683	0.952	0.857	5.99891e-78	7	S100A4	PBMC Tem
9.50255e-82	0.639957	0.38	0.19	5.76444e-77	7	PZP	PBMC Tem
1.53281e-79	0.657747	0.532	0.354	9.29833e-75	7	MYO1F	PBMC Tem
6.47585e-78	0.366443	0.826	0.548	3.92838e-73	7	KLF2	PBMC Tem
4.67559e-74	0.615374	0.583	0.425	2.83631e-69	7	AHNAK	PBMC Tem
2.13241e-71	0.588715	0.502	0.332	1.29356e-66	7	LINC00861	PBMC Tem
4.15543e-71	0.643027	0.414	0.236	2.52077e-66	7	FCRL6	PBMC Tem
8.26564e-68	0.468466	0.941	0.951	5.0141e-63	7	MTCO1P2	PBMC Tem
1.23483e-64	0.559787	0.63	0.494	7.49075e-60	7	ITGB1	PBMC Tem
2.89506e-64	0.408028	0.845	0.822	1.7562e-59	7	MTATP6P1	PBMC Tem
1.31214e-56	0.398652	0.78	0.665	7.95973e-52	7	TXNIP	PBMC Tem
3.05219e-53	0.911975	0.965	0.955	1.85152e-48	7	AC010970.1	PBMC Tem
4.99226e-53	0.547586	0.632	0.53	3.02841e-48	7	FLNA	PBMC Tem
1.44683e-51	0.523398	0.47	0.335	8.77676e-47	7	ADD3	PBMC Tem
2.15144e-51	0.506717	0.595	0.481	1.30511e-46	7	ITGAL	PBMC Tem
1.91925e-50	0.461075	0.692	0.594	1.16426e-45	7	ITGB2	PBMC Tem
3.16318e-49	0.478688	0.504	0.343	1.91885e-44	7	PLAC8	PBMC Tem
3.74069e-49	0.548994	0.698	0.617	2.26918e-44	7	MTCO3P12	PBMC Tem
3.84654e-49	0.364518	0.773	0.652	2.33339e-44	7	ZEB2	PBMC Tem
1.94545e-48	0.485472	0.551	0.415	1.18015e-43	7	RIPOR2	PBMC Tem
4.2874e-48	0.472852	0.383	0.229	2.60082e-43	7	CX3CR1	PBMC Tem
2.96256e-46	0.562281	0.423	0.294	1.79715e-41	7	SYNE1	PBMC Tem
3.56477e-46	0.522856	0.344	0.209	2.16246e-41	7	TGFBR3	PBMC Tem
5.39826e-45	0.521941	0.521	0.412	3.27469e-40	7	CYTH1	PBMC Tem
1.62582e-41	0.394703	0.737	0.644	9.86257e-37	7	PRF1	PBMC Tem
2.3428e-40	0.448279	0.576	0.478	1.42119e-35	7	PYHIN1	PBMC Tem
3.48478e-38	0.421169	0.716	0.65	2.11394e-33	7	MT-ATP8	PBMC Tem
1.52084e-35	0.414943	0.623	0.543	9.22575e-31	7	EFHD2	PBMC Tem
3.87192e-33	0.30498	0.82	0.831	2.34878e-28	7	MT-ND6	PBMC Tem
1.85197e-32	0.439078	0.545	0.464	1.12344e-27	7	BIN2	PBMC Tem
2.69184e-31	0.509005	0.415	0.311	1.63292e-26	7	ADGRG1	PBMC Tem
2.56879e-30	0.403862	0.312	0.207	1.55828e-25	7	SSBP3	PBMC Tem
1.18129e-29	0.438693	0.529	0.43	7.16593e-25	7	TRG-AS1	PBMC Tem
1.37483e-29	0.442177	0.578	0.532	8.33997e-25	7	IKZF1	PBMC Tem
1.67811e-29	0.34537	0.673	0.605	1.01798e-24	7	IFITM1	PBMC Tem
2.43258e-29	0.696953	0.581	0.502	1.47565e-24	7	MTCO1P3	PBMC Tem
1.19487e-28	0.384428	0.639	0.565	7.2483e-24	7	KLRD1	PBMC Tem
2.0058e-28	0.450098	0.452	0.367	1.21676e-23	7	ATM	PBMC Tem
2.20592e-27	0.318571	0.782	0.77	1.33816e-22	7	MT-ND4L	PBMC Tem
3.40924e-26	0.591559	0.534	0.457	2.06811e-21	7	MTCYBP18	PBMC Tem
2.16664e-25	0.302903	0.789	0.8	1.31433e-20	7	HLA-E	PBMC Tem
7.76356e-25	0.367001	0.499	0.418	4.70953e-20	7	SAMD3	PBMC Tem
1.6346e-24	0.387217	0.636	0.618	9.91579e-20	7	CAST	PBMC Tem
1.6476e-24	0.376921	0.6	0.581	9.99467e-20	7	PTP4A2	PBMC Tem
8.18391e-24	0.545431	0.387	0.309	4.96452e-19	7	SAMHD1	PBMC Tem
4.00366e-23	0.458353	0.307	0.212	2.4287e-18	7	LAIR2	PBMC Tem
3.9465e-21	0.324551	0.608	0.588	2.39403e-16	7	MTCO1P53	PBMC Tem
1.74792e-19	0.381275	0.43	0.369	1.06032e-14	7	AP000763.2	PBMC Tem
9.54076e-19	0.354678	0.601	0.607	5.78761e-14	7	TCF25	PBMC Tem
6.84949e-18	0.337116	0.543	0.5	4.15504e-13	7	GIMAP4	PBMC Tem
1.211e-17	0.401302	0.427	0.381	7.34617e-13	7	CASP8	PBMC Tem
2.09016e-17	0.374977	0.304	0.229	1.26793e-12	7	GAB3	PBMC Tem
2.50738e-17	0.400409	0.355	0.292	1.52103e-12	7	NLRC5	PBMC Tem
1.2532e-16	0.383847	0.319	0.255	7.60214e-12	7	LENG8	PBMC Tem
2.44548e-16	0.307999	0.467	0.413	1.48348e-11	7	MBP	PBMC Tem
4.69721e-16	0.363351	0.356	0.291	2.84942e-11	7	ARHGAP25	PBMC Tem
7.72142e-15	0.344284	0.505	0.474	4.68397e-10	7	SLC9A3R1	PBMC Tem
1.31322e-13	0.38924	0.314	0.262	7.96624e-09	7	SYNE2	PBMC Tem
2.61129e-13	0.335635	0.476	0.451	1.58406e-08	7	ITGA4	PBMC Tem
4.01556e-13	0.315537	0.549	0.552	2.43592e-08	7	AAK1	PBMC Tem
6.29786e-13	0.386106	0.325	0.276	3.82041e-08	7	CCDC88C	PBMC Tem
7.62145e-13	0.406189	0.331	0.283	4.62332e-08	7	BTN3A1	PBMC Tem
1.76411e-12	0.343389	0.468	0.453	1.07014e-07	7	CCND3	PBMC Tem
3.31011e-12	0.39854	0.485	0.479	2.00798e-07	7	ANKRD11	PBMC Tem
3.56974e-12	0.339946	0.408	0.375	2.16548e-07	7	ANKRD44	PBMC Tem
2.21895e-11	0.34735	0.452	0.429	1.34606e-06	7	ARHGAP30	PBMC Tem
4.03494e-11	0.352645	0.414	0.399	2.44768e-06	7	FRG1HP	PBMC Tem
1.71565e-10	0.316976	0.329	0.283	1.04075e-05	7	THEMIS	PBMC Tem
6.55575e-10	0.382783	0.301	0.264	3.97685e-05	7	PRMT2	PBMC Tem
1.00893e-09	0.329554	0.37	0.341	6.12039e-05	7	AC124319.1	PBMC Tem
3.97204e-09	0.327294	0.387	0.368	0.000240952	7	SIGIRR	PBMC Tem
7.67336e-09	0.30176	0.405	0.391	0.000465481	7	TRAF3IP3	PBMC Tem
1.29457e-08	0.318317	0.559	0.597	0.000785314	7	MYH9	PBMC Tem
1.77527e-06	0.30968	0.429	0.444	0.107691	7	RESF1	PBMC Tem
1.8967e-06	0.318389	0.319	0.302	0.115058	7	RNF166	PBMC Tem
0	2.17995	0.841	0.22	0	8	STMN1	prTeff
0	1.48695	0.911	0.608	0	8	HMGB2	prTeff
0	1.40611	0.571	0.075	0	8	NUSAP1	prTeff
0	1.39984	0.546	0.036	0	8	TYMS	prTeff
0	1.38004	0.485	0.016	0	8	MKI67	prTeff
0	1.35744	0.522	0.024	0	8	PCLAF	prTeff
0	1.32592	0.437	0.009	0	8	UBE2C	prTeff
0	1.28975	0.346	0.022	0	8	H1-5	prTeff
0	1.27556	0.421	0.022	0	8	TOP2A	prTeff
0	1.27342	0.584	0.165	0	8	TUBB	prTeff
0	1.2536	0.445	0.036	0	8	CENPF	prTeff
0	1.22089	0.586	0.151	0	8	TUBBP1	prTeff
0	1.15066	0.339	0.041	0	8	H2AC12	prTeff
0	1.08719	0.369	0.011	0	8	RRM2	prTeff
0	0.952197	0.366	0.014	0	8	TK1	prTeff
0	0.907148	0.376	0.04	0	8	PRC1	prTeff
0	0.843595	0.391	0.058	0	8	CKS1B	prTeff
0	0.825124	0.332	0.025	0	8	CDKN3	prTeff
0	0.824067	0.31	0.012	0	8	CDK1	prTeff
0	0.787316	0.38	0.039	0	8	UBE2T	prTeff
0	0.780665	0.359	0.009	0	8	ZWINT	prTeff
0	0.778372	0.408	0.068	0	8	CENPM	prTeff
0	0.766727	0.303	0.013	0	8	NUF2	prTeff
0	0.749786	0.369	0.055	0	8	MAD2L1	prTeff
0	0.632972	0.313	0.012	0	8	ASF1B	prTeff
0	0.602981	0.357	0.055	0	8	SMC2	prTeff
0	0.576844	0.313	0.031	0	8	CHEK1	prTeff
0	0.552727	0.303	0.039	0	8	FANCI	prTeff
2.2128e-296	0.614421	0.318	0.05	1.34233e-291	8	MCM4	prTeff
8.41965e-288	1.13418	0.689	0.276	5.10753e-283	8	SMC4	prTeff
1.08819e-276	0.782888	0.413	0.091	6.60116e-272	8	MCM7	prTeff
4.47439e-244	0.675083	0.328	0.064	2.71426e-239	8	TACC3	prTeff
9.56527e-241	1.10435	0.817	0.597	5.80249e-236	8	H2AZ1	prTeff
2.60156e-234	0.927573	0.471	0.141	1.57816e-229	8	PCNA	prTeff
5.51244e-234	0.724758	0.382	0.09	3.34396e-229	8	ATAD2	prTeff
2.4323e-229	0.773796	0.41	0.105	1.47548e-224	8	HELLS	prTeff
6.74855e-229	0.875224	0.923	0.921	4.0938e-224	8	HMGB1	prTeff
2.96968e-226	0.728845	0.454	0.124	1.80147e-221	8	LMNB1	prTeff
4.2752e-220	1.1492	0.613	0.272	2.59342e-215	8	DUT	prTeff
3.72352e-216	1.00349	0.54	0.19	2.25876e-211	8	PTTG1	prTeff
1.51229e-210	0.786752	0.932	0.886	9.17385e-206	8	GAPDH	prTeff
5.46346e-209	0.543235	0.993	0.994	3.31425e-204	8	PTMA	prTeff
2.77143e-207	0.631283	0.381	0.095	1.6812e-202	8	GMNN	prTeff
8.00841e-207	0.71449	0.488	0.154	4.85806e-202	8	NUDT1	prTeff
9.21221e-202	0.669114	0.348	0.083	5.58831e-197	8	NSD2	prTeff
4.4513e-199	0.648835	0.373	0.096	2.70025e-194	8	KIF22	prTeff
4.11743e-198	0.99182	0.685	0.352	2.49772e-193	8	TMPO	prTeff
2.01671e-195	1.74682	0.733	0.458	1.22338e-190	8	H4C3	prTeff
1.54137e-192	0.620688	0.377	0.1	9.35023e-188	8	TMEM106C	prTeff
9.87455e-190	1.00971	0.765	0.547	5.9901e-185	8	HMGN2	prTeff
9.63975e-188	0.668817	0.355	0.091	5.84766e-183	8	RRM1	prTeff
1.36708e-187	1.23646	0.598	0.26	8.29298e-183	8	TUBA1B	prTeff
9.63299e-184	0.919709	0.721	0.457	5.84357e-179	8	H2AZ2	prTeff
2.72529e-182	0.568626	0.359	0.094	1.65321e-177	8	DTYMK	prTeff
6.36016e-182	0.572557	0.389	0.108	3.8582e-177	8	PHF19	prTeff
3.41895e-180	0.854518	0.566	0.224	2.074e-175	8	CKS2	prTeff
4.87259e-161	0.586389	0.406	0.127	2.95581e-156	8	CENPK	prTeff
4.42701e-157	0.814688	0.386	0.121	2.68551e-152	8	TMPO-AS1	prTeff
1.02241e-156	0.505609	0.325	0.088	6.20213e-152	8	MCM3	prTeff
1.60222e-156	0.583285	0.351	0.101	9.71938e-152	8	MCM5	prTeff
2.78627e-141	0.600486	0.479	0.187	1.69021e-136	8	CARHSP1	prTeff
3.86566e-140	0.422933	0.302	0.08	2.34499e-135	8	BARD1	prTeff
9.57423e-137	0.552592	0.414	0.144	5.80792e-132	8	EZH2	prTeff
1.17785e-131	0.522322	0.313	0.092	7.14508e-127	8	NCAPD3	prTeff
2.55675e-131	0.913439	0.503	0.215	1.55097e-126	8	ATF3	prTeff
2.74748e-129	0.643839	0.909	0.854	1.66667e-124	8	VIM	prTeff
3.64054e-126	0.696906	0.789	0.633	2.20843e-121	8	DEK	prTeff
3.07822e-122	0.739163	0.58	0.319	1.86731e-117	8	RANBP1	prTeff
1.64456e-115	0.604919	0.525	0.243	9.97622e-111	8	RPA3	prTeff
1.10114e-112	0.681003	0.551	0.286	6.67976e-108	8	DNMT1	prTeff
9.63471e-111	0.707774	0.769	0.599	5.8446e-106	8	TPI1	prTeff
2.58248e-110	0.513456	0.358	0.128	1.56658e-105	8	YEATS4	prTeff
2.99095e-110	0.551239	0.985	0.996	1.81437e-105	8	ACTB	prTeff
6.09384e-110	1.17757	0.547	0.306	3.69665e-105	8	H1-2	prTeff
1.43561e-109	0.670196	0.333	0.114	8.70867e-105	8	TNFRSF18	prTeff
5.96756e-103	1.10391	0.509	0.266	3.62004e-98	8	H1-3	prTeff
9.8464e-102	0.674104	0.691	0.486	5.97303e-97	8	ANP32B	prTeff
2.23378e-101	0.885531	0.459	0.199	1.35506e-96	8	CXCL13	prTeff
1.55711e-100	0.730715	0.907	0.795	9.44574e-96	8	CD74	prTeff
1.10919e-98	0.669678	0.665	0.416	6.72854e-94	8	PKM	prTeff
4.91203e-98	0.641948	0.398	0.171	2.97974e-93	8	H2AX	prTeff
5.18785e-96	0.604316	0.5	0.248	3.14705e-91	8	DDX39A	prTeff
1.02591e-94	0.734869	0.633	0.42	6.2234e-90	8	JPT1	prTeff
1.2046e-94	0.582353	0.417	0.185	7.30737e-90	8	CENPX	prTeff
1.37729e-94	0.594947	0.765	0.636	8.35494e-90	8	RAN	prTeff
2.11754e-94	0.434529	0.983	0.946	1.28454e-89	8	HSP90AA1	prTeff
2.32441e-94	0.67499	0.609	0.373	1.41003e-89	8	ANP32E	prTeff
4.49666e-94	0.539132	0.42	0.186	2.72777e-89	8	CCDC167	prTeff
3.8103e-92	0.480923	0.452	0.198	2.3114e-87	8	MTHFD2	prTeff
1.03045e-90	0.5714	0.53	0.285	6.25094e-86	8	MACROH2A1	prTeff
7.16856e-90	0.552297	0.489	0.242	4.34859e-85	8	LSM5	prTeff
2.38567e-88	1.0435	0.457	0.219	1.4472e-83	8	HSPA2	prTeff
4.44417e-88	0.770187	0.458	0.223	2.69592e-83	8	TUBA1C	prTeff
3.65639e-85	0.56607	0.834	0.602	2.21804e-80	8	HSPD1	prTeff
3.84376e-85	0.521707	0.926	0.863	2.3317e-80	8	HSPA8	prTeff
7.89627e-85	0.481494	0.809	0.513	4.79003e-80	8	HSPA1A	prTeff
1.25944e-84	0.430392	0.341	0.137	7.63999e-80	8	CBX5	prTeff
9.45402e-84	0.460211	0.362	0.15	5.735e-79	8	SKA2	prTeff
1.70491e-80	0.638177	0.836	0.653	1.03423e-75	8	DNAJB1	prTeff
6.32978e-79	1.50052	0.466	0.259	3.83977e-74	8	H1-4	prTeff
1.30015e-76	0.470415	0.333	0.135	7.88694e-72	8	CDKN1A	prTeff
1.48534e-76	0.585754	0.663	0.481	9.01038e-72	8	CALM3	prTeff
6.24458e-76	0.473589	0.333	0.139	3.78809e-71	8	CKAP2	prTeff
2.19387e-75	0.580793	0.619	0.422	1.33085e-70	8	NASP	prTeff
7.29509e-75	0.560788	0.5	0.272	4.42535e-70	8	TYMP	prTeff
1.19554e-72	0.373142	0.34	0.144	7.2524e-68	8	TFDP1	prTeff
3.35366e-72	0.598155	0.44	0.226	2.0344e-67	8	KPNA2	prTeff
5.69964e-72	0.537232	0.745	0.66	3.45751e-67	8	COX8A	prTeff
4.64069e-71	0.601442	0.552	0.326	2.81513e-66	8	PMAIP1	prTeff
3.7254e-69	0.475979	0.93	0.932	2.2599e-64	8	ACTG1	prTeff
1.1593e-68	0.564782	0.387	0.182	7.03252e-64	8	CTLA4	prTeff
4.0407e-68	0.495721	0.494	0.271	2.45117e-63	8	YWHAH	prTeff
1.73154e-67	0.553749	0.658	0.4	1.05039e-62	8	HSPA1B	prTeff
1.2883e-66	0.379714	0.32	0.137	7.81511e-62	8	MAD2L2	prTeff
1.56907e-63	0.333662	0.311	0.131	9.51827e-59	8	SPATS2L	prTeff
6.17174e-63	0.484366	0.765	0.615	3.7439e-58	8	LDHA	prTeff
1.06822e-62	0.553321	0.688	0.522	6.48004e-58	8	COTL1	prTeff
2.21291e-62	0.545379	0.534	0.34	1.34239e-57	8	SIVA1	prTeff
1.02647e-61	0.422794	0.854	0.903	6.2268e-57	8	PPIA	prTeff
4.37785e-61	0.343618	0.912	0.909	2.65569e-56	8	UBB	prTeff
1.20471e-60	0.474764	0.761	0.676	7.30802e-56	8	HMGN1	prTeff
6.5007e-60	0.584393	0.595	0.411	3.94346e-55	8	RAD21	prTeff
1.08095e-59	0.40107	0.313	0.14	6.55724e-55	8	UQCC2	prTeff
2.21357e-59	0.46755	0.546	0.342	1.3428e-54	8	ANAPC11	prTeff
1.38538e-58	0.493599	0.464	0.262	8.40402e-54	8	MIS18BP1	prTeff
1.39394e-58	0.442262	0.405	0.211	8.45594e-54	8	HDGF	prTeff
7.83708e-58	0.546082	0.644	0.475	4.75413e-53	8	SRSF10	prTeff
1.21478e-56	0.473678	0.659	0.45	7.36909e-52	8	CACYBP	prTeff
1.31158e-56	0.367372	0.354	0.166	7.95633e-52	8	CD82	prTeff
6.9054e-56	0.538228	0.731	0.611	4.18895e-51	8	ENO1	prTeff
2.4384e-55	0.395435	0.44	0.24	1.47918e-50	8	PSMC3	prTeff
3.47978e-55	0.47585	0.41	0.216	2.1109e-50	8	BAG3	prTeff
4.41592e-55	0.344276	0.83	0.675	2.67879e-50	8	HSPE1	prTeff
5.75356e-55	0.467846	0.676	0.462	3.49022e-50	8	RGS1	prTeff
6.17092e-55	0.737267	0.345	0.184	3.7434e-50	8	H2AC20	prTeff
6.91617e-55	0.479982	0.316	0.149	4.19549e-50	8	LDLRAD4	prTeff
2.7294e-54	0.453561	0.688	0.492	1.65571e-49	8	HSPB1	prTeff
2.40875e-53	0.37545	0.918	0.962	1.4612e-48	8	PFN1	prTeff
1.81118e-52	0.464991	0.609	0.434	1.0987e-47	8	ANXA5	prTeff
6.5068e-52	0.486415	0.534	0.339	3.94715e-47	8	MRPL18	prTeff
1.28308e-51	0.553456	0.573	0.386	7.78342e-47	8	TPM4	prTeff
2.31227e-49	0.38482	0.311	0.151	1.40267e-44	8	DNPH1	prTeff
3.03305e-49	0.326986	0.32	0.154	1.83991e-44	8	DLEU2	prTeff
5.04033e-49	0.41464	0.457	0.272	3.05757e-44	8	TALDO1	prTeff
8.81917e-49	0.444012	0.641	0.435	5.34988e-44	8	HSPH1	prTeff
2.586e-48	0.414281	0.566	0.376	1.56872e-43	8	RBPJ	prTeff
6.07593e-48	0.432343	0.473	0.29	3.68578e-43	8	SLBP	prTeff
1.66076e-47	0.410172	0.303	0.148	1.00745e-42	8	FAM111A	prTeff
8.6094e-47	0.360523	0.472	0.266	5.22264e-42	8	DUSP4	prTeff
2.5939e-46	0.430874	0.735	0.63	1.57351e-41	8	DYNLL1	prTeff
5.23373e-46	0.478147	0.639	0.505	3.17488e-41	8	SLC25A5	prTeff
7.64787e-46	0.477553	0.58	0.407	4.63935e-41	8	COX5A	prTeff
1.07752e-45	0.346544	0.367	0.199	6.53645e-41	8	ALYREF	prTeff
1.32957e-45	0.386425	0.42	0.248	8.06541e-41	8	LSM4	prTeff
1.38679e-45	0.344799	0.312	0.155	8.41254e-41	8	SSRP1	prTeff
3.45308e-45	0.322381	0.421	0.234	2.09471e-40	8	NR4A1	prTeff
1.7019e-44	0.369435	0.464	0.283	1.03241e-39	8	HSPB11	prTeff
2.20384e-44	0.46631	0.384	0.212	1.33689e-39	8	AHI1	prTeff
1.24649e-43	0.510742	0.328	0.175	7.56144e-39	8	DNAJA4	prTeff
1.86703e-43	0.524828	0.727	0.615	1.13258e-38	8	NFKBIA	prTeff
2.00387e-43	0.716878	0.58	0.433	1.21559e-38	8	ARL6IP1	prTeff
2.64263e-43	0.406621	0.572	0.389	1.60307e-38	8	RGS2	prTeff
5.60886e-43	0.419951	0.555	0.374	3.40245e-38	8	STIP1	prTeff
3.21973e-42	0.330912	0.443	0.262	1.95315e-37	8	RNASEH2C	prTeff
3.44071e-42	0.494024	0.493	0.323	2.0872e-37	8	NFKBIZ	prTeff
4.19155e-42	0.388396	0.384	0.215	2.54268e-37	8	PLP2	prTeff
1.18138e-41	0.591646	0.721	0.627	7.16646e-37	8	CYTOR	prTeff
1.37873e-41	0.344096	0.358	0.195	8.36368e-37	8	SMC3	prTeff
2.02932e-41	0.387333	0.492	0.32	1.23103e-36	8	BANF1	prTeff
4.20146e-41	0.388884	0.484	0.313	2.54869e-36	8	NUCKS1P1	prTeff
6.13028e-41	0.470075	0.509	0.341	3.71875e-36	8	BATF	prTeff
7.07367e-41	0.435971	0.62	0.477	4.29103e-36	8	CBX3	prTeff
2.38109e-40	0.404329	0.529	0.357	1.44442e-35	8	SNRPD1	prTeff
2.78738e-40	0.41721	0.576	0.409	1.69088e-35	8	TCP1	prTeff
2.80297e-40	0.349022	0.797	0.802	1.70034e-35	8	HNRNPA2B1	prTeff
1.19113e-39	0.309309	0.317	0.166	7.22561e-35	8	SMS	prTeff
5.84848e-39	0.490156	0.627	0.489	3.5478e-34	8	HLA-DRA	prTeff
6.22721e-39	0.391981	0.712	0.62	3.77755e-34	8	IFI16	prTeff
2.38484e-38	0.394796	0.807	0.766	1.44669e-33	8	YBX1	prTeff
2.51747e-38	0.475553	0.336	0.187	1.52715e-33	8	MX1	prTeff
4.30181e-38	0.372512	0.644	0.508	2.60956e-33	8	BLOC1S1	prTeff
4.559e-38	0.406961	0.692	0.587	2.76558e-33	8	PSME2	prTeff
5.98842e-38	0.418318	0.5	0.335	3.6327e-33	8	MRPL51	prTeff
1.72843e-37	0.306733	0.348	0.193	1.0485e-32	8	FDPS	prTeff
2.86968e-36	0.4118	0.623	0.495	1.74081e-31	8	SNRPG	prTeff
4.57651e-36	0.465769	0.755	0.649	2.7762e-31	8	S100A11	prTeff
1.40106e-35	0.399113	0.678	0.603	8.49908e-31	8	MZT2B	prTeff
1.6725e-35	0.359989	0.473	0.312	1.01457e-30	8	AP2S1	prTeff
4.20298e-35	0.554033	0.433	0.279	2.54961e-30	8	CCL3	prTeff
2.74398e-34	0.46793	0.425	0.271	1.66455e-29	8	BHLHE40	prTeff
2.85208e-34	0.376386	0.403	0.242	1.73013e-29	8	LGALS3	prTeff
2.28618e-33	0.301802	0.347	0.197	1.38684e-28	8	TRIM28	prTeff
8.4131e-33	0.441348	0.47	0.316	5.10356e-28	8	IFI6	prTeff
1.50538e-32	0.34351	0.444	0.281	9.13196e-28	8	ILF2	prTeff
3.99497e-32	0.339425	0.834	0.827	2.42343e-27	8	CORO1A	prTeff
3.57184e-31	0.314283	0.425	0.272	2.16675e-26	8	LSM2	prTeff
5.0399e-31	0.342882	0.432	0.279	3.0573e-26	8	NUCKS1	prTeff
7.25329e-31	0.392052	0.601	0.468	4.39999e-26	8	YWHAE	prTeff
7.97425e-31	0.406882	0.606	0.523	4.83734e-26	8	SNRPB	prTeff
1.40583e-30	0.307877	0.37	0.226	8.52806e-26	8	HNRNPAB	prTeff
1.56399e-30	0.314192	0.739	0.688	9.4875e-26	8	SRSF3	prTeff
1.82703e-30	0.349332	0.369	0.222	1.10832e-25	8	LAP3	prTeff
2.79008e-30	0.376369	0.677	0.58	1.69252e-25	8	RSRC2	prTeff
4.33773e-30	0.448663	0.524	0.404	2.63135e-25	8	TUBB4B	prTeff
2.7913e-29	0.30565	0.435	0.282	1.69326e-24	8	CMC2	prTeff
9.65752e-29	0.307601	0.33	0.192	5.85845e-24	8	NUDT21	prTeff
2.1846e-28	0.445635	0.306	0.181	1.32522e-23	8	LMNA	prTeff
2.20387e-28	0.342915	0.425	0.282	1.33691e-23	8	DCXR	prTeff
4.92527e-28	0.347754	0.442	0.292	2.98777e-23	8	RBM17	prTeff
7.27056e-28	0.369025	0.306	0.18	4.41047e-23	8	NFKB2	prTeff
1.03165e-27	0.312225	0.72	0.658	6.25821e-23	8	NAP1L1	prTeff
1.09249e-27	0.366553	0.434	0.288	6.62729e-23	8	NUDC	prTeff
1.10229e-27	0.364657	0.445	0.309	6.68671e-23	8	DCTN3	prTeff
1.1445e-27	0.387103	0.64	0.554	6.94279e-23	8	ATP5MC3	prTeff
1.68104e-27	0.347249	0.302	0.173	1.01975e-22	8	GADD45A	prTeff
2.78023e-27	0.321522	0.502	0.353	1.68654e-22	8	ZFAND2A	prTeff
3.99106e-27	0.328296	0.488	0.347	2.42106e-22	8	CLTA	prTeff
4.23621e-27	0.313799	0.383	0.244	2.56977e-22	8	ETFB	prTeff
7.33008e-27	0.360468	0.308	0.185	4.44657e-22	8	EPSTI1	prTeff
7.63059e-27	0.366584	0.512	0.379	4.62887e-22	8	PGAM1	prTeff
2.51225e-26	0.349482	0.554	0.415	1.52398e-21	8	FKBP1A	prTeff
9.40983e-26	0.303073	0.452	0.309	5.70819e-21	8	GSTO1	prTeff
2.18378e-25	0.343552	0.508	0.373	1.32473e-20	8	SLC3A2	prTeff
2.69869e-25	0.339452	0.535	0.393	1.63708e-20	8	CSNK2B	prTeff
3.97449e-25	0.313461	0.366	0.231	2.411e-20	8	NAMPT	prTeff
1.12164e-24	0.346854	0.471	0.326	6.80408e-20	8	EWSR1	prTeff
1.21951e-24	0.301189	0.386	0.254	7.39778e-20	8	RBBP7	prTeff
3.34342e-24	0.32701	0.57	0.442	2.02819e-19	8	BUB3	prTeff
3.36288e-24	0.317094	0.415	0.28	2.03999e-19	8	XPO1	prTeff
4.5971e-24	0.334498	0.348	0.219	2.78869e-19	8	HSPA6	prTeff
6.71917e-24	0.407414	0.488	0.38	4.07598e-19	8	UBALD2	prTeff
1.23989e-23	0.381829	0.716	0.699	7.52144e-19	8	CRIP1	prTeff
1.46717e-23	0.320051	0.551	0.426	8.90013e-19	8	CHORDC1	prTeff
4.01228e-23	0.302269	0.588	0.468	2.43393e-18	8	PSMB3	prTeff
8.87785e-23	0.342305	0.486	0.354	5.38548e-18	8	CCT8	prTeff
2.53187e-22	0.382796	0.449	0.322	1.53588e-17	8	GNG5	prTeff
3.14789e-22	0.437506	0.592	0.491	1.90957e-17	8	ISG15	prTeff
1.11711e-21	0.338761	0.599	0.52	6.77663e-17	8	HNRNPF	prTeff
1.70601e-21	0.323495	0.531	0.426	1.0349e-16	8	MZT2A	prTeff
4.19014e-21	0.309417	0.544	0.433	2.54182e-16	8	NDUFS6	prTeff
4.98383e-21	0.480493	0.583	0.483	3.02329e-16	8	TXN	prTeff
5.5387e-21	0.337533	0.544	0.438	3.35988e-16	8	ERH	prTeff
6.55563e-21	0.321097	0.512	0.397	3.97678e-16	8	PSMA4	prTeff
1.19767e-20	0.303548	0.479	0.356	7.26532e-16	8	NAA38	prTeff
3.04995e-20	0.340107	0.328	0.213	1.85016e-15	8	BIRC3	prTeff
3.68906e-20	0.307114	0.449	0.322	2.23786e-15	8	LUC7L2	prTeff
1.38989e-19	0.309773	0.337	0.225	8.43134e-15	8	ARID5B	prTeff
3.55286e-19	0.401485	0.348	0.239	2.15524e-14	8	AC138811.2	prTeff
4.09038e-19	0.319741	0.746	0.728	2.48131e-14	8	CALM2	prTeff
8.77549e-17	0.465818	0.672	0.588	5.32339e-12	8	CFL1	prTeff
4.0848e-16	0.311379	0.352	0.246	2.47792e-11	8	CCT5	prTeff
1.57439e-15	0.330713	0.334	0.232	9.55056e-11	8	SOD2	prTeff
7.64239e-15	0.353699	0.958	0.97	4.63603e-10	8	MT-RNR1	prTeff
1.03254e-14	0.364588	0.375	0.28	6.26361e-10	8	IFNG	prTeff
1.48844e-14	0.324324	0.391	0.296	9.0292e-10	8	NUCB2	prTeff
1.58558e-14	0.541222	0.306	0.22	9.61847e-10	8	S100A9	prTeff
1.21653e-13	0.388552	0.636	0.608	7.37972e-09	8	GSTP1	prTeff
4.76056e-13	0.30046	0.885	0.915	2.88785e-08	8	RPLP0	prTeff
1.79347e-12	0.317869	0.63	0.576	1.08796e-07	8	HP1BP3	prTeff
2.15935e-12	0.429982	0.678	0.62	1.30991e-07	8	LGALS1	prTeff
6.81644e-12	0.327438	0.392	0.308	4.13499e-07	8	PRDX2	prTeff
9.53527e-12	0.336923	0.402	0.312	5.78428e-07	8	JOSD1	prTeff
1.24632e-11	0.371466	0.658	0.599	7.56042e-07	8	TAGLN2	prTeff
1.30666e-11	0.466414	0.373	0.294	7.92644e-07	8	AC011446.2	prTeff
4.14871e-11	0.440628	0.57	0.502	2.51669e-06	8	MIF	prTeff
3.71441e-10	0.367578	0.358	0.281	2.25323e-05	8	ANKRD36C	prTeff
1.40776e-09	0.342967	0.675	0.638	8.53974e-05	8	SAT1	prTeff
2.28418e-07	0.317108	0.488	0.425	0.0138563	8	SQSTM1	prTeff
1.95258e-06	0.356019	0.35	0.299	0.118448	8	GPX1	prTeff
6.62852e-06	0.310784	0.448	0.396	0.402099	8	EIF4A1	prTeff
0.000128482	0.913288	0.36	0.332	1	8	RF00100.4	prTeff
0.000363812	0.971093	0.378	0.341	1	8	IGKC	prTeff
0.00153021	0.336716	0.682	0.738	1	8	CCL4	prTeff
0.00307063	0.391066	0.955	0.956	1	8	AC010970.1	prTeff
0	2.06457	0.888	0.189	0	9	AC034238.1	Tex
0	1.86233	0.878	0.211	0	9	CD27	Tex
0	1.69707	0.872	0.156	0	9	GZMK	Tex
0	1.55238	0.78	0.14	0	9	ITM2C	Tex
0	1.4013	0.996	0.966	0	9	MT-RNR2	Tex
0	1.27871	0.984	0.79	0	9	CD74	Tex
0	1.23018	0.377	0.014	0	9	FXYD2	Tex
0	1.13571	0.885	0.503	0	9	ITM2A	Tex
0	1.1143	0.997	0.968	0	9	MT-RNR1	Tex
0	1.10563	0.903	0.511	0	9	APOBEC3G	Tex
0	1.08846	0.359	0.017	0	9	TIMD4	Tex
0	1.0746	0.88	0.426	0	9	PTMS	Tex
0	1.06084	0.917	0.719	0	9	TRAC	Tex
0	1.02228	0.973	0.765	0	9	CST7	Tex
0	1.00045	0.554	0.088	0	9	HLA-DPB2	Tex
0	0.968794	0.341	0.024	0	9	TRAV14DV4	Tex
0	0.963496	0.331	0.002	0	9	AL391056.1	Tex
0	0.955718	0.651	0.152	0	9	HAVCR2	Tex
0	0.942473	0.998	0.977	0	9	MTRNR2L12	Tex
0	0.925814	0.614	0.15	0	9	CD82	Tex
0	0.888753	0.646	0.206	0	9	SIT1	Tex
0	0.838678	0.45	0.092	0	9	PON2	Tex
0	0.834334	0.424	0.036	0	9	SEMA4A	Tex
1.91822e-301	0.807885	0.476	0.108	1.16363e-296	9	ID3	Tex
3.1339e-282	0.906416	0.943	0.681	1.90108e-277	9	HLA-DPB1	Tex
2.76717e-270	0.828447	0.948	0.686	1.67862e-265	9	CD8A	Tex
4.02369e-269	0.927489	0.839	0.401	2.44085e-264	9	CCL4L2	Tex
5.28879e-264	0.726296	0.412	0.095	3.20828e-259	9	TXK	Tex
3.3639e-262	0.699332	0.973	0.895	2.04061e-257	9	CD3D	Tex
1.25101e-260	0.872359	0.652	0.243	7.58886e-256	9	HLA-DMA	Tex
1.57648e-243	0.683451	0.638	0.22	9.56322e-239	9	CCL3L1	Tex
2.24098e-242	0.746345	0.467	0.126	1.35942e-237	9	AC243829.4	Tex
7.67431e-239	0.469209	0.995	0.995	4.65539e-234	9	RPLP1	Tex
2.59626e-237	0.851262	0.816	0.393	1.57494e-232	9	HLA-DQA1	Tex
4.83352e-234	0.472123	0.713	0.309	2.93211e-229	9	RF00100.4	Tex
2.63515e-232	1.06055	0.894	0.627	1.59853e-227	9	HLA-DRB1	Tex
5.04899e-229	0.772316	0.614	0.202	3.06282e-224	9	HSPA6	Tex
1.96219e-223	0.881733	0.567	0.212	1.19031e-218	9	UBE2F	Tex
5.70119e-223	0.871597	0.742	0.356	3.45846e-218	9	LAG3	Tex
1.32007e-215	0.688128	0.557	0.181	8.00783e-211	9	PDCD1	Tex
8.62367e-215	0.794163	0.889	0.685	5.23129e-210	9	MT-ND5	Tex
2.36746e-212	0.797854	0.878	0.6	1.43615e-207	9	LAPTM5	Tex
2.43419e-212	0.51041	0.967	0.962	1.47663e-207	9	HLA-A	Tex
2.08728e-210	1.11857	0.815	0.478	1.26618e-205	9	HLA-DRA	Tex
6.52092e-208	0.673665	0.908	0.81	3.95572e-203	9	ATP5F1EP2	Tex
5.97596e-205	0.828886	0.892	0.633	3.62513e-200	9	HLA-DPA1	Tex
3.77457e-198	0.593021	0.834	0.487	2.28973e-193	9	MTCO1P3	Tex
5.9858e-197	0.685977	0.415	0.122	3.63111e-192	9	GTPBP8	Tex
1.88275e-195	0.780091	0.583	0.232	1.14211e-190	9	RN7SL2	Tex
1.82731e-194	0.54398	0.301	0.064	1.10848e-189	9	RGPD1	Tex
1.96942e-194	0.709536	0.863	0.606	1.19469e-189	9	PARK7	Tex
1.32654e-192	0.776192	0.647	0.293	8.04706e-188	9	PTPN6	Tex
4.99458e-191	0.989919	0.629	0.267	3.02981e-186	9	CCL3	Tex
5.50674e-184	0.650888	0.949	0.758	3.3405e-179	9	GZMA	Tex
2.22279e-177	0.61284	0.95	0.823	1.34839e-172	9	CD2	Tex
1.18016e-175	0.585526	0.928	0.759	7.1591e-171	9	ATP5F1E	Tex
1.49936e-172	0.592533	0.99	0.88	9.09544e-168	9	NKG7	Tex
2.59296e-167	0.633341	0.496	0.181	1.57294e-162	9	EOMES	Tex
1.72451e-165	0.583347	0.414	0.134	1.04612e-160	9	SIRPG	Tex
3.12167e-164	0.537387	0.348	0.095	1.89367e-159	9	SNAP47	Tex
6.87865e-162	0.449978	0.981	0.948	4.17273e-157	9	MTCO1P2	Tex
2.90355e-160	0.642921	0.806	0.527	1.76135e-155	9	NDUFA3	Tex
6.20023e-160	0.707743	0.353	0.104	3.76118e-155	9	AIF1	Tex
3.05211e-159	0.634266	0.381	0.115	1.85147e-154	9	MIR155HG	Tex
6.6098e-157	0.614256	0.462	0.164	4.00963e-152	9	HNRNPLL	Tex
1.91137e-156	0.674144	0.823	0.608	1.15947e-151	9	CD81	Tex
5.10957e-151	0.504673	0.369	0.108	3.09957e-146	9	TNFRSF9	Tex
6.02463e-149	0.65314	0.578	0.267	3.65466e-144	9	DENND2D	Tex
9.28175e-149	0.624356	0.699	0.383	5.63049e-144	9	IFI27L2	Tex
9.71682e-148	1.1235	0.521	0.237	5.89442e-143	9	LTB	Tex
1.67659e-147	0.613002	0.713	0.405	1.01705e-142	9	FKBP1A	Tex
1.86292e-145	0.490814	0.923	0.792	1.13009e-140	9	OST4	Tex
2.06915e-144	0.520311	0.899	0.755	1.25519e-139	9	UBL5	Tex
5.12486e-144	0.64481	0.461	0.179	3.10884e-139	9	TRAF5	Tex
1.93294e-139	0.607923	0.733	0.456	1.17256e-134	9	SEM1	Tex
3.29004e-138	0.51399	0.918	0.822	1.9958e-133	9	SUB1	Tex
6.3401e-134	0.488521	0.923	0.762	3.84603e-129	9	MT-ND4L	Tex
2.2772e-133	0.970047	0.661	0.371	1.38139e-128	9	CMC1	Tex
3.57806e-133	0.56663	0.809	0.562	2.17052e-128	9	DRAP1	Tex
1.054e-132	0.595205	0.868	0.664	6.39377e-128	9	C12orf57	Tex
3.08285e-131	0.453549	0.312	0.09	1.87012e-126	9	UTS2	Tex
4.26202e-130	0.600884	0.808	0.576	2.58543e-125	9	MTCO1P53	Tex
4.56253e-129	0.660064	0.637	0.336	2.76772e-124	9	CLDND1	Tex
3.76519e-128	0.483364	0.377	0.129	2.28404e-123	9	CXCR3	Tex
3.83611e-125	0.567072	0.462	0.19	2.32706e-120	9	SLF1	Tex
6.55638e-125	0.543501	0.858	0.687	3.97723e-120	9	RNASEK	Tex
1.07002e-124	0.511648	0.918	0.765	6.49096e-120	9	PPDPF	Tex
9.37148e-123	0.637714	0.696	0.423	5.68493e-118	9	BAX	Tex
2.71504e-120	0.510221	0.487	0.213	1.647e-115	9	PMF1	Tex
7.26737e-119	0.511816	0.455	0.188	4.40853e-114	9	CARHSP1	Tex
2.38907e-117	0.549227	0.822	0.618	1.44926e-112	9	ATP5ME	Tex
1.43574e-115	0.533317	0.409	0.16	8.70949e-111	9	PRR5L	Tex
1.74788e-114	0.538246	0.653	0.377	1.0603e-109	9	SELENOH	Tex
2.79816e-114	0.548337	0.52	0.246	1.69742e-109	9	RHOC	Tex
6.92096e-114	0.518699	0.84	0.619	4.19839e-109	9	LIMD2	Tex
6.81534e-113	0.542773	0.557	0.28	4.13432e-108	9	PYCARD	Tex
2.36923e-112	0.301521	0.998	0.996	1.43722e-107	9	TMSB4X	Tex
4.59443e-112	0.340969	0.987	0.986	2.78708e-107	9	RPL12	Tex
3.48027e-111	0.41039	0.941	0.845	2.1112e-106	9	COX7C	Tex
8.65668e-110	0.546351	0.675	0.414	5.25132e-105	9	ISCU	Tex
1.44233e-108	0.668706	0.427	0.188	8.74947e-104	9	RN7SL1	Tex
1.44621e-107	0.488833	0.498	0.233	8.77299e-103	9	COPZ1	Tex
1.58324e-107	0.521585	0.838	0.684	9.60423e-103	9	CLIC1	Tex
2.47223e-107	0.491341	0.641	0.341	1.49971e-102	9	LYST	Tex
2.39063e-105	0.411	0.96	0.883	1.4502e-100	9	CD3E	Tex
6.40626e-103	0.595906	0.711	0.417	3.88617e-98	9	CD8B	Tex
4.71909e-101	0.501552	0.412	0.174	2.86269e-96	9	S100PBP	Tex
1.46679e-100	0.357618	0.952	0.893	8.89783e-96	9	TMA7	Tex
2.5757e-100	0.470748	0.894	0.789	1.56247e-95	9	MTND4P24	Tex
2.95725e-100	0.495684	0.497	0.24	1.79393e-95	9	CNPY3	Tex
4.29978e-100	0.607805	0.886	0.726	2.60833e-95	9	CCL4	Tex
2.0576e-99	0.477371	0.81	0.595	1.24818e-94	9	UQCR10	Tex
5.1648e-98	0.457164	0.462	0.21	3.13307e-93	9	PLP2	Tex
4.10351e-97	0.469848	0.449	0.208	2.48927e-92	9	AP001931.1	Tex
2.01907e-96	0.390821	0.32	0.11	1.22481e-91	9	APOE	Tex
2.12562e-96	0.660293	0.451	0.214	1.28944e-91	9	HLA-DQB1	Tex
3.71233e-96	0.446096	0.359	0.143	2.25197e-91	9	CLSTN3	Tex
3.5058e-94	0.423768	0.833	0.655	2.12669e-89	9	COX8A	Tex
9.77366e-94	0.508864	0.808	0.606	5.9289e-89	9	CD63	Tex
1.16907e-93	0.351152	0.946	0.886	7.09183e-89	9	SRP14	Tex
1.64205e-93	0.424623	0.815	0.603	9.96098e-89	9	NDUFS5	Tex
8.5337e-93	0.452729	0.768	0.54	5.17671e-88	9	ATP5MF	Tex
3.05394e-92	0.47666	0.51	0.258	1.85258e-87	9	PSTPIP1	Tex
9.97493e-91	0.432366	0.84	0.682	6.05099e-86	9	NDUFA4	Tex
1.54038e-90	0.429169	0.319	0.12	9.34427e-86	9	AC243829.1	Tex
6.24359e-90	0.40231	0.333	0.127	3.78749e-85	9	PDE4DIP	Tex
7.92324e-90	0.381885	0.814	0.61	4.8064e-85	9	MTCO3P12	Tex
1.22349e-89	0.429076	0.86	0.697	7.42196e-85	9	TMBIM6	Tex
2.64534e-89	0.436498	0.907	0.785	1.60471e-84	9	IL2RG	Tex
6.81936e-85	0.44555	0.505	0.266	4.13676e-80	9	APMAP	Tex
1.49971e-84	0.547637	0.452	0.226	9.09755e-80	9	CORO1B	Tex
3.27702e-84	0.486508	0.95	0.885	1.98791e-79	9	GAPDH	Tex
6.54937e-84	0.402541	0.324	0.129	3.97298e-79	9	NEPRO	Tex
8.15464e-84	0.396425	0.93	0.839	4.94677e-79	9	CD3G	Tex
5.48905e-83	0.443899	0.758	0.549	3.32977e-78	9	TMEM258	Tex
2.92038e-82	0.311265	0.993	0.988	1.77156e-77	9	RPS27	Tex
1.09385e-81	0.4781	0.683	0.422	6.63552e-77	9	TRG-AS1	Tex
2.78782e-81	0.371945	0.898	0.785	1.69115e-76	9	HINT1	Tex
1.92221e-80	0.371347	0.353	0.149	1.16605e-75	9	DNPH1	Tex
2.90922e-80	0.444829	0.451	0.223	1.76479e-75	9	MSI2	Tex
2.00127e-79	0.402765	0.686	0.429	1.21401e-74	9	ANXA5	Tex
6.96872e-78	0.524103	0.721	0.522	4.22736e-73	9	LBH	Tex
2.15839e-77	0.392874	0.854	0.713	1.30932e-72	9	EDF1	Tex
1.93252e-76	0.515053	0.641	0.417	1.1723e-71	9	PKM	Tex
1.28855e-75	0.366971	0.304	0.123	7.81659e-71	9	HDAC7	Tex
5.52548e-75	0.311367	0.961	0.928	3.35187e-70	9	MYL6	Tex
7.46669e-75	0.384536	0.839	0.701	4.52944e-70	9	NDUFA13	Tex
1.26217e-74	0.371422	0.871	0.726	7.6566e-70	9	HLA-F	Tex
5.24418e-74	0.363636	0.848	0.705	3.18122e-69	9	ELOB	Tex
2.06818e-73	0.408313	0.35	0.151	1.2546e-68	9	DUSP16	Tex
8.96492e-73	0.408268	0.7	0.491	5.4383e-68	9	CD247	Tex
1.4342e-72	0.466582	0.479	0.257	8.70015e-68	9	MTND2P29	Tex
1.61527e-72	0.435725	0.775	0.599	9.79853e-68	9	GSTP1	Tex
6.8268e-72	0.394846	0.614	0.387	4.14127e-67	9	PET100	Tex
2.45088e-70	0.411624	0.466	0.247	1.48676e-65	9	PLAAT3	Tex
7.36152e-70	0.421415	0.825	0.671	4.46564e-65	9	PCED1B-AS1	Tex
1.26097e-69	0.478375	0.595	0.388	7.6493e-65	9	PEBP1	Tex
3.677e-68	0.376872	0.727	0.496	2.23054e-63	9	CTSD	Tex
1.43953e-67	0.380791	0.788	0.626	8.73248e-63	9	NDUFA1	Tex
1.47281e-66	0.412071	0.622	0.41	8.93439e-62	9	SRI	Tex
2.53652e-66	0.427313	0.625	0.409	1.53871e-61	9	ARPC5L	Tex
2.62961e-66	0.388502	0.719	0.513	1.59517e-61	9	VAMP8	Tex
3.91324e-66	0.411787	0.535	0.321	2.37385e-61	9	AIP	Tex
9.14909e-66	0.378354	0.84	0.691	5.55002e-61	9	CRIP1	Tex
1.84146e-65	0.368573	0.445	0.236	1.11706e-60	9	CD2BP2	Tex
5.96019e-65	0.371618	0.495	0.281	3.61557e-60	9	GGT1	Tex
3.76076e-63	0.391526	0.841	0.648	2.28135e-58	9	CTSW	Tex
4.40271e-63	0.354063	0.824	0.653	2.67077e-58	9	UQCR11	Tex
5.59213e-63	0.391497	0.468	0.261	3.3923e-58	9	SCAMP2	Tex
1.13259e-62	0.385764	0.33	0.153	6.87054e-58	9	PRKAG2	Tex
9.88959e-62	0.387004	0.649	0.441	5.99922e-57	9	ROMO1	Tex
1.83411e-61	0.428728	0.669	0.48	1.11261e-56	9	CALM3	Tex
1.87358e-61	0.376794	0.658	0.464	1.13655e-56	9	PSMB3	Tex
2.06563e-61	0.365571	0.325	0.149	1.25305e-56	9	PCED1B	Tex
8.39024e-61	0.375585	0.674	0.458	5.08969e-56	9	TSPO	Tex
1.39149e-60	0.31674	0.919	0.841	8.44107e-56	9	ATP5MG	Tex
4.7885e-60	0.395272	0.504	0.303	2.9048e-55	9	SNRPN	Tex
4.63924e-59	0.357248	0.324	0.15	2.81426e-54	9	FUT8	Tex
8.31913e-59	0.308919	0.831	0.552	5.04655e-54	9	RPS4Y1	Tex
1.98394e-58	0.369944	0.722	0.541	1.2035e-53	9	C19orf53	Tex
8.99607e-58	0.359817	0.572	0.361	5.45719e-53	9	AP000763.2	Tex
2.14671e-57	0.36699	0.664	0.465	1.30224e-52	9	NDUFB1	Tex
3.25559e-55	0.336323	0.825	0.672	1.97491e-50	9	HMGN1	Tex
1.77605e-53	0.340184	0.52	0.32	1.07739e-48	9	HMGN3	Tex
2.81318e-53	0.343373	0.361	0.189	1.70653e-48	9	SNRPA	Tex
3.5798e-53	0.358261	0.525	0.331	2.17158e-48	9	ECH1	Tex
4.21879e-53	0.359815	0.534	0.342	2.5592e-48	9	NDUFB3	Tex
7.50822e-53	0.393422	0.566	0.363	4.55464e-48	9	PTPN7	Tex
1.17348e-51	0.378108	0.713	0.521	7.11854e-47	9	COTL1	Tex
1.27193e-51	0.356479	0.52	0.318	7.71581e-47	9	ATXN1	Tex
2.1115e-51	0.329325	0.734	0.568	1.28088e-46	9	ATP5MPL	Tex
4.11089e-51	0.39532	0.351	0.186	2.49375e-46	9	CARS1	Tex
1.17062e-50	0.315879	0.493	0.297	7.10121e-46	9	UBE2L6	Tex
5.00801e-50	0.344646	0.709	0.544	3.03796e-45	9	RABAC1	Tex
1.03511e-49	0.347066	0.4	0.225	6.27916e-45	9	FAM89B	Tex
2.49002e-49	0.349574	0.46	0.28	1.5105e-44	9	PARVG	Tex
2.71014e-49	0.348972	0.329	0.167	1.64403e-44	9	GYG1	Tex
1.07257e-48	0.312129	0.56	0.371	6.50643e-44	9	LAMTOR5	Tex
2.30531e-48	0.303843	0.693	0.507	1.39845e-43	9	NDUFB8	Tex
1.38985e-47	0.337654	0.412	0.239	8.43109e-43	9	TMEM256	Tex
1.47407e-47	0.391112	0.584	0.392	8.94203e-43	9	SLA	Tex
1.66581e-47	0.319962	0.395	0.219	1.01052e-42	9	GLIPR2	Tex
9.91638e-47	0.341252	0.554	0.377	6.01548e-42	9	DYNLRB1	Tex
7.44047e-46	0.300395	0.329	0.17	4.51354e-41	9	CCND2	Tex
4.30963e-45	0.305976	0.67	0.477	2.61431e-40	9	GPX4	Tex
3.48059e-43	0.313448	0.426	0.255	2.11139e-38	9	NDUFAF3	Tex
6.50988e-43	0.313989	0.328	0.174	3.94902e-38	9	NELFCD	Tex
8.52851e-43	0.324915	0.616	0.445	5.17356e-38	9	VPS28	Tex
1.46888e-42	0.354369	0.578	0.397	8.91053e-38	9	SUMO2	Tex
2.39733e-42	0.328954	0.807	0.652	1.45427e-37	9	CD7	Tex
3.21314e-42	0.309272	0.357	0.199	1.94916e-37	9	DPM3	Tex
3.77723e-42	0.308554	0.411	0.247	2.29135e-37	9	ZNF428	Tex
5.57798e-42	0.307934	0.625	0.443	3.38371e-37	9	CARD16	Tex
1.83991e-41	0.339063	0.622	0.453	1.11613e-36	9	CUTA	Tex
1.99792e-41	0.306832	0.351	0.194	1.21198e-36	9	FIBP	Tex
3.343e-41	0.311645	0.41	0.246	2.02793e-36	9	DYNC1I2	Tex
2.5982e-40	0.32169	0.51	0.344	1.57612e-35	9	NDUFC2	Tex
4.53989e-40	0.303036	0.542	0.368	2.75399e-35	9	MRPL33	Tex
2.2516e-39	0.314303	0.729	0.587	1.36587e-34	9	CIB1	Tex
2.69115e-38	0.319959	0.314	0.172	1.63251e-33	9	MEF2A	Tex
5.24672e-38	0.301148	0.631	0.472	3.18277e-33	9	LSM7	Tex
5.62653e-38	0.318915	0.667	0.515	3.41316e-33	9	SPCS1	Tex
6.30136e-38	0.31307	0.568	0.412	3.82253e-33	9	ARF5	Tex
6.98747e-38	0.390276	0.35	0.205	4.23874e-33	9	ERN1	Tex
1.15011e-37	0.32757	0.485	0.322	6.97678e-33	9	AP2B1	Tex
9.86055e-37	0.328579	0.633	0.476	5.98161e-32	9	CKLF	Tex
1.10868e-35	0.329587	0.479	0.321	6.72549e-31	9	PHPT1	Tex
1.6715e-35	0.300789	0.599	0.429	1.01397e-30	9	TBC1D10C	Tex
4.65339e-35	0.320666	0.351	0.203	2.82284e-30	9	DNAJB4	Tex
7.93537e-35	0.300292	0.54	0.388	4.81376e-30	9	COX17	Tex
2.0445e-34	0.304278	0.533	0.366	1.24023e-29	9	SH2D2A	Tex
6.57969e-34	0.317148	0.518	0.361	3.99137e-29	9	CDK2AP2	Tex
7.77729e-28	0.376166	0.819	0.734	4.71786e-23	9	NEAT1	Tex
6.05074e-17	0.38372	0.707	0.618	3.6705e-12	9	LGALS1	Tex
0	1.70921	0.806	0.03	0	10	CCR7	Tnaive
0	1.35716	0.848	0.218	0	10	CD55	Tnaive
0	1.2593	0.999	0.931	0	10	RPS3A	Tnaive
0	1.25856	0.979	0.277	0	10	IL7R	Tnaive
0	1.24639	0.993	0.85	0	10	EEF1B2	Tnaive
0	1.24552	0.73	0.195	0	10	HSPA6	Tnaive
0	1.12023	0.737	0.04	0	10	LEF1	Tnaive
0	1.11298	0.82	0.237	0	10	LINC02446	Tnaive
0	1.09723	0.998	0.972	0	10	RPS13	Tnaive
0	1.08937	0.997	0.966	0	10	RPS6	Tnaive
0	1.08423	0.998	0.942	0	10	RPS5	Tnaive
0	1.08109	0.973	0.612	0	10	GAS5	Tnaive
0	1.03783	0.747	0.074	0	10	SELL	Tnaive
0	1.0198	1	0.989	0	10	RPS8	Tnaive
0	1.0152	0.87	0.216	0	10	LTB	Tnaive
0	1.01206	0.791	0.291	0	10	EIF4A3	Tnaive
0	0.998196	1	0.991	0	10	RPL32	Tnaive
0	0.977506	0.998	0.993	0	10	RPS12	Tnaive
0	0.965932	0.999	0.986	0	10	RPS18	Tnaive
0	0.961883	0.784	0.222	0	10	NOSIP	Tnaive
0	0.95665	1	0.991	0	10	EEF1A1	Tnaive
0	0.951921	0.998	0.95	0	10	RPL10A	Tnaive
0	0.93783	1	0.994	0	10	RPL13	Tnaive
0	0.93017	0.973	0.865	0	10	RPL23	Tnaive
0	0.922171	0.999	0.984	0	10	RPS23	Tnaive
0	0.920329	1	0.993	0	10	TPT1	Tnaive
0	0.918193	1	0.986	0	10	RPS14	Tnaive
0	0.910725	0.96	0.544	0	10	RPS4Y1	Tnaive
0	0.902419	0.946	0.433	0	10	CACYBP	Tnaive
0	0.891496	0.998	0.987	0	10	RPL19	Tnaive
0	0.872456	1	0.981	0	10	RPS2	Tnaive
0	0.872079	0.992	0.873	0	10	RPL31	Tnaive
0	0.854784	0.997	0.908	0	10	RPLP0	Tnaive
0	0.853677	0.996	0.899	0	10	RPL18A	Tnaive
0	0.850483	0.998	0.964	0	10	RPS9	Tnaive
0	0.842473	0.999	0.955	0	10	RPL5	Tnaive
0	0.841963	0.644	0.086	0	10	AIF1	Tnaive
0	0.833045	1	0.967	0	10	RPS4X	Tnaive
0	0.830557	0.486	0.014	0	10	GRASP	Tnaive
0	0.826866	0.999	0.981	0	10	RPL18	Tnaive
0	0.823568	0.999	0.968	0	10	RPS16	Tnaive
0	0.819928	0.999	0.938	0	10	RPL3	Tnaive
0	0.816247	1	0.993	0	10	RPL10	Tnaive
0	0.815592	1	0.987	0	10	RPL34	Tnaive
0	0.809279	0.992	0.914	0	10	RPS20	Tnaive
0	0.809083	0.999	0.989	0	10	RPL30	Tnaive
0	0.803607	1	0.99	0	10	RPL11	Tnaive
0	0.801145	0.742	0.194	0	10	NDFIP1	Tnaive
0	0.790912	0.576	0.104	0	10	SC5D	Tnaive
0	0.786078	0.997	0.973	0	10	RPS25	Tnaive
0	0.783925	0.986	0.763	0	10	RPL22	Tnaive
0	0.779271	0.997	0.823	0	10	PABPC1	Tnaive
0	0.767533	0.997	0.974	0	10	RPL29	Tnaive
0	0.73685	1	0.921	0	10	RPSA	Tnaive
0	0.732759	0.991	0.863	0	10	RPL4	Tnaive
0	0.732041	0.997	0.978	0	10	RPL35A	Tnaive
0	0.728892	0.689	0.147	0	10	TCF7	Tnaive
0	0.72746	0.998	0.972	0	10	RPL8	Tnaive
0	0.71798	1	0.975	0	10	RPS21	Tnaive
0	0.709039	0.999	0.986	0	10	RPS3	Tnaive
0	0.685989	0.434	0.025	0	10	PASK	Tnaive
0	0.682111	0.989	0.831	0	10	NPM1	Tnaive
0	0.677998	0.997	0.935	0	10	RACK1	Tnaive
0	0.671511	0.405	0.01	0	10	LYPD3	Tnaive
0	0.671264	0.998	0.987	0	10	RPL37	Tnaive
0	0.670656	1	0.983	0	10	RPLP2	Tnaive
0	0.664933	0.999	0.966	0	10	RPL17	Tnaive
0	0.661884	0.998	0.964	0	10	RPL37A	Tnaive
0	0.658207	0.995	0.986	0	10	RPL12	Tnaive
0	0.655673	1	0.992	0	10	RPS27A	Tnaive
0	0.647449	0.999	0.978	0	10	RPL7A	Tnaive
0	0.635184	0.997	0.974	0	10	RPL36	Tnaive
0	0.62933	1	0.995	0	10	RPLP1	Tnaive
0	0.626645	0.999	0.977	0	10	RPL14	Tnaive
0	0.624332	0.993	0.936	0	10	RPL38	Tnaive
0	0.600591	0.991	0.931	0	10	NACA	Tnaive
0	0.600287	0.311	0.014	0	10	IL23A	Tnaive
0	0.600024	0.994	0.928	0	10	RPL27	Tnaive
0	0.588787	0.997	0.966	0	10	RPL24	Tnaive
0	0.582572	0.996	0.958	0	10	RPL13A	Tnaive
0	0.555667	1	0.994	0	10	RPS19	Tnaive
0	0.541286	1	0.997	0	10	RPL28	Tnaive
0	0.53521	0.402	0.022	0	10	ACTN1	Tnaive
0	0.532724	0.449	0.063	0	10	SH3YL1	Tnaive
0	0.51996	1	0.99	0	10	RPS15	Tnaive
0	0.51335	0.424	0.055	0	10	BEX2	Tnaive
0	0.512599	0.345	0.012	0	10	SCML1	Tnaive
0	0.504676	0.385	0.023	0	10	MAL	Tnaive
0	0.487808	0.487	0.091	0	10	TXK	Tnaive
0	0.48396	0.518	0.109	0	10	NELL2	Tnaive
0	0.431512	0.35	0.033	0	10	TRABD2A	Tnaive
0	0.426794	0.314	0.031	0	10	ARMH1	Tnaive
2.03554e-306	0.468959	0.997	0.985	1.2348e-301	10	RPL26	Tnaive
7.40173e-306	0.548564	0.996	0.963	4.49004e-301	10	RPL15	Tnaive
1.20789e-305	0.416389	0.999	0.99	7.32729e-301	10	RPS15A	Tnaive
4.78452e-303	0.990426	0.991	0.665	2.90239e-298	10	HSPE1	Tnaive
1.0518e-301	0.982963	0.711	0.216	6.3804e-297	10	NR4A1	Tnaive
6.5304e-294	0.885753	0.99	0.593	3.96147e-289	10	HSPD1	Tnaive
6.11159e-284	0.616603	0.989	0.944	3.70741e-279	10	RPS11	Tnaive
1.03978e-281	0.744358	0.951	0.554	6.30753e-277	10	LDHB	Tnaive
5.42799e-278	0.670166	0.658	0.201	3.29273e-273	10	PRKCQ-AS1	Tnaive
2.64665e-275	0.483324	0.997	0.96	1.60551e-270	10	UBA52	Tnaive
3.09656e-273	0.643537	0.82	0.317	1.87843e-268	10	RGS10	Tnaive
4.20004e-273	0.6983	0.956	0.57	2.54783e-268	10	EIF3E	Tnaive
3.45336e-272	0.41961	0.999	0.983	2.09488e-267	10	FAU	Tnaive
4.00453e-272	0.744797	0.913	0.462	2.42923e-267	10	SNHG8	Tnaive
4.59129e-270	0.603754	0.991	0.956	2.78517e-265	10	RPL23A	Tnaive
1.94915e-268	0.423198	0.999	0.989	1.18239e-263	10	RPS24	Tnaive
5.40625e-256	0.432973	0.997	0.98	3.27954e-251	10	RPS7	Tnaive
8.21457e-255	0.557061	0.485	0.118	4.98312e-250	10	NANS	Tnaive
6.71664e-251	0.669715	0.945	0.612	4.07445e-246	10	NOP53	Tnaive
5.81353e-249	0.807577	0.82	0.331	3.5266e-244	10	RGCC	Tnaive
5.1315e-237	0.690001	0.593	0.183	3.11287e-232	10	YBX3	Tnaive
2.55954e-235	0.60092	0.746	0.275	1.55267e-230	10	NUCB2	Tnaive
2.77119e-235	0.754057	0.992	0.644	1.68106e-230	10	DNAJB1	Tnaive
9.15922e-230	0.639911	0.984	0.503	5.55616e-225	10	HSPA1A	Tnaive
3.42003e-229	0.732532	0.453	0.116	2.07466e-224	10	GPR183	Tnaive
9.35322e-228	0.441259	0.499	0.129	5.67385e-223	10	IL6ST	Tnaive
6.42862e-225	0.811512	0.709	0.283	3.89973e-220	10	BCAS2	Tnaive
1.54827e-224	0.459872	0.436	0.103	9.39214e-220	10	FCMR	Tnaive
8.73583e-218	0.41923	0.997	0.968	5.29933e-213	10	RPL35	Tnaive
3.6148e-214	0.333224	0.31	0.058	2.19281e-209	10	LDLRAP1	Tnaive
2.94909e-211	0.607148	1	0.945	1.78898e-206	10	HSP90AA1	Tnaive
4.9726e-210	0.435752	1	0.987	3.01648e-205	10	RPS27	Tnaive
1.74785e-209	0.325763	0.303	0.056	1.06028e-204	10	BEX4	Tnaive
7.62461e-209	0.637487	0.814	0.358	4.62524e-204	10	DNAJA1P3	Tnaive
2.22131e-207	0.706087	0.772	0.325	1.34749e-202	10	MRPL18	Tnaive
5.33612e-204	0.644663	0.935	0.498	3.237e-199	10	DNAJA1	Tnaive
9.6872e-199	0.481039	0.99	0.845	5.87645e-194	10	BTF3	Tnaive
3.49934e-195	0.658556	0.864	0.411	2.12277e-190	10	RPL7	Tnaive
5.31337e-193	0.593347	0.447	0.127	3.2232e-188	10	WDR74	Tnaive
5.35846e-190	0.38318	0.924	0.418	3.25055e-185	10	HSPH1	Tnaive
2.07639e-188	0.41075	0.464	0.129	1.25958e-183	10	ABLIM1	Tnaive
7.61466e-187	0.383866	0.406	0.104	4.61921e-182	10	PRKCA	Tnaive
5.85557e-185	0.506045	0.981	0.681	3.55211e-180	10	RPS28	Tnaive
4.01752e-184	0.452486	0.611	0.209	2.43711e-179	10	ALKBH7	Tnaive
1.34514e-181	0.482292	0.618	0.22	8.15988e-177	10	TMEM243	Tnaive
1.50616e-181	0.481496	0.44	0.121	9.13664e-177	10	FKBP4	Tnaive
6.4567e-180	0.430763	0.997	0.976	3.91676e-175	10	RPS29	Tnaive
2.50924e-178	0.516469	0.981	0.745	1.52216e-173	10	SARAF	Tnaive
6.11183e-175	0.35663	0.464	0.133	3.70756e-170	10	SNHG32	Tnaive
2.09536e-174	0.368943	0.369	0.091	1.27108e-169	10	TUBB2A	Tnaive
1.739e-173	0.384292	0.997	0.968	1.05491e-168	10	AC004086.1	Tnaive
1.82451e-172	0.346417	0.312	0.07	1.10679e-167	10	MAFF	Tnaive
3.02905e-171	0.394816	0.559	0.185	1.83748e-166	10	TMEM123	Tnaive
2.25585e-170	0.612487	0.998	0.858	1.36844e-165	10	HSPA8	Tnaive
1.44532e-169	0.590244	0.327	0.079	8.76763e-165	10	AREG	Tnaive
2.46856e-168	0.469411	0.382	0.101	1.49748e-163	10	AC016739.1	Tnaive
5.40202e-166	0.35407	0.415	0.116	3.27698e-161	10	IMPDH2	Tnaive
4.61082e-163	0.397874	0.985	0.899	2.79702e-158	10	PFDN5	Tnaive
8.02208e-163	0.509911	0.784	0.338	4.86636e-158	10	ZNF331	Tnaive
1.81458e-161	0.56271	0.869	0.459	1.10076e-156	10	FOSB	Tnaive
2.4156e-161	0.54123	0.904	0.534	1.46535e-156	10	SERP1	Tnaive
4.00661e-158	1.00367	0.584	0.212	2.43049e-153	10	HSPA2	Tnaive
1.01519e-157	0.306319	0.412	0.115	6.15836e-153	10	FAM102A	Tnaive
1.27083e-157	0.527925	0.899	0.546	7.70909e-153	10	HSP90AB2P	Tnaive
1.21963e-156	0.718067	0.745	0.339	7.39849e-152	10	ZFAND2A	Tnaive
3.91907e-156	0.630453	0.515	0.175	2.37739e-151	10	SNHG29	Tnaive
5.14089e-156	0.398439	0.851	0.418	3.11856e-151	10	AL355615.1	Tnaive
8.67453e-155	0.651465	0.778	0.395	5.26214e-150	10	CYCS	Tnaive
1.49759e-153	0.486927	0.919	0.544	9.08469e-149	10	EIF3H	Tnaive
7.46904e-152	0.380492	0.598	0.218	4.53087e-147	10	HSP90AB4P	Tnaive
1.68455e-151	0.429903	0.721	0.302	1.02188e-146	10	PIK3IP1	Tnaive
2.03078e-149	0.427118	0.975	0.811	1.23191e-144	10	UQCRB	Tnaive
7.38785e-149	0.340582	0.515	0.172	4.48162e-144	10	EPB41L4A-AS1	Tnaive
6.6688e-148	0.419378	0.402	0.121	4.04543e-143	10	MARCKSL1	Tnaive
6.56509e-146	0.333855	0.431	0.132	3.98251e-141	10	SATB1	Tnaive
8.13629e-146	0.335198	1	0.981	4.93564e-141	10	RPL41	Tnaive
1.67378e-143	0.502743	0.972	0.728	1.01535e-138	10	EEF2	Tnaive
6.77407e-143	0.742721	0.924	0.545	4.10929e-138	10	KLF2	Tnaive
6.90427e-143	0.604284	0.529	0.193	4.18827e-138	10	DNAJB4	Tnaive
5.64402e-142	0.457335	0.861	0.483	3.42378e-137	10	UXT	Tnaive
1.85777e-138	0.346076	0.604	0.23	1.12696e-133	10	SNHG7	Tnaive
1.45413e-136	0.531784	0.478	0.175	8.82106e-132	10	CHMP1B-AS1	Tnaive
1.50968e-136	0.591384	0.945	0.866	9.15803e-132	10	JUND	Tnaive
4.70645e-136	0.504402	0.563	0.213	2.85503e-131	10	MYADM	Tnaive
5.7078e-135	0.368955	0.985	0.878	3.46247e-130	10	RPS10	Tnaive
7.42307e-135	0.336776	0.577	0.212	4.50298e-130	10	AC129492.1	Tnaive
8.4231e-134	0.393699	0.983	0.846	5.10962e-129	10	COX4I1	Tnaive
1.03381e-132	0.36914	0.591	0.232	6.27129e-128	10	APEX1	Tnaive
2.62774e-132	0.499042	0.959	0.71	1.59404e-127	10	SOD1	Tnaive
7.89549e-132	0.389546	0.888	0.48	4.78956e-127	10	HSPB1	Tnaive
1.69957e-131	0.40422	0.704	0.314	1.03099e-126	10	FBL	Tnaive
4.42644e-130	0.351755	0.992	0.918	2.68517e-125	10	EEF1D	Tnaive
3.31582e-128	0.48049	0.433	0.146	2.01144e-123	10	AL162151.2	Tnaive
2.57063e-126	0.340901	0.474	0.166	1.55939e-121	10	DNAJA4	Tnaive
8.79681e-126	0.424374	0.883	0.551	5.33632e-121	10	HSP90AB1	Tnaive
1.26361e-118	0.506315	0.417	0.145	7.66529e-114	10	ANKRD37	Tnaive
1.88985e-118	0.409744	0.513	0.199	1.14642e-113	10	ARL4A	Tnaive
5.00701e-116	0.338532	0.514	0.196	3.03736e-111	10	TSPYL1	Tnaive
8.92833e-116	0.400159	0.622	0.277	5.4161e-111	10	NUDC	Tnaive
1.46937e-115	0.348517	0.682	0.305	8.91349e-111	10	DEDD2	Tnaive
8.5231e-115	0.808583	0.631	0.284	5.17029e-110	10	EEF1G	Tnaive
1.87855e-113	0.393152	0.942	0.644	1.13957e-108	10	SNHG6	Tnaive
2.2349e-113	0.308828	0.448	0.161	1.35574e-108	10	AC005841.1	Tnaive
[truncated: 1,272 more rows]

## Sheet: Epithelial_cluster_markers
p_val	avg_logFC	pct.1	pct.2	p_val_adj	Cluster	Gene	Annotation
7.93045e-53	0.733903	0.954	0.848	4.81077e-48	dcd_0	SPINK1	dcd_lm2
6.27423e-43	0.657448	0.974	0.917	3.80607e-38	dcd_0	ADIRF	dcd_lm2
1.60697e-39	0.537649	0.989	0.951	9.74819e-35	dcd_0	B2M	dcd_lm2
8.40304e-37	1.07164	0.591	0.319	5.09745e-32	dcd_0	UPK1A	dcd_lm2
1.20796e-36	1.04888	0.56	0.269	7.32775e-32	dcd_0	UPK3A	dcd_lm2
1.18179e-31	1.60416	0.469	0.207	7.16899e-27	dcd_0	PIGR	dcd_lm2
1.73402e-30	0.680496	0.634	0.351	1.05189e-25	dcd_0	MMP7	dcd_lm2
6.63916e-26	0.556967	0.866	0.749	4.02745e-21	dcd_0	HPGD	dcd_lm2
2.69974e-24	0.53403	0.871	0.815	1.63772e-19	dcd_0	DHRS2	dcd_lm2
5.6432e-24	0.371885	0.974	0.929	3.42328e-19	dcd_0	RPS29	dcd_lm2
1.25665e-22	0.395435	0.98	0.992	7.62312e-18	dcd_0	AC010970.1	dcd_lm2
6.89847e-22	0.598132	0.74	0.607	4.18475e-17	dcd_0	MGST1	dcd_lm2
2.17098e-20	0.362539	0.954	0.902	1.31696e-15	dcd_0	TMSB4X	dcd_lm2
5.36177e-20	0.531076	0.803	0.668	3.25256e-15	dcd_0	UQCRQ	dcd_lm2
1.03279e-18	0.335413	0.971	0.944	6.2651e-14	dcd_0	RPL37	dcd_lm2
7.42835e-18	0.359202	0.994	0.992	4.50619e-13	dcd_0	MTRNR2L12	dcd_lm2
4.23573e-15	0.514107	0.703	0.64	2.56948e-10	dcd_0	CYB5A	dcd_lm2
4.31949e-15	0.351589	0.906	0.893	2.62029e-10	dcd_0	RPL38	dcd_lm2
5.00886e-13	0.583391	0.574	0.465	3.03847e-08	dcd_0	VAMP8	dcd_lm2
9.25919e-12	0.712942	0.32	0.181	5.61681e-07	dcd_0	UPK2	dcd_lm2
5.40192e-11	0.388895	0.837	0.831	3.27691e-06	dcd_0	SNCG	dcd_lm2
1.01269e-10	0.468802	0.66	0.611	6.14319e-06	dcd_0	ATP1B1	dcd_lm2
1.84631e-10	0.517357	0.734	0.746	1.12001e-05	dcd_0	KRT18	dcd_lm2
2.19979e-10	0.427417	0.694	0.66	1.33444e-05	dcd_0	MYL12B	dcd_lm2
4.74567e-10	0.440142	0.663	0.635	2.87882e-05	dcd_0	UBL5	dcd_lm2
1.73018e-09	0.563397	0.497	0.377	0.000104956	dcd_0	LCN2	dcd_lm2
3.68587e-09	0.407596	0.409	0.286	0.000223592	dcd_0	S100A9	dcd_lm2
4.95374e-09	0.452923	0.611	0.571	0.000300504	dcd_0	ARPC3	dcd_lm2
1.18187e-07	0.426902	0.631	0.585	0.00716944	dcd_0	NDUFA4	dcd_lm2
3.52989e-06	0.446923	0.631	0.62	0.21413	dcd_0	CYBA	dcd_lm2
2.15851e-05	0.538663	0.454	0.423	1	dcd_0	SPCS1	dcd_lm2
3.12879e-05	0.505219	0.466	0.446	1	dcd_0	PEBP1	dcd_lm2
0.000106063	0.335831	0.549	0.527	1	dcd_0	UQCR10	dcd_lm2
0.000156626	0.519426	0.349	0.294	1	dcd_0	UPK1B	dcd_lm2
0.000239436	0.345104	0.594	0.589	1	dcd_0	ATP5MD	dcd_lm2
0.00026146	0.321583	0.6	0.599	1	dcd_0	TSPO	dcd_lm2
0.000366016	0.368003	0.497	0.474	1	dcd_0	SSR4	dcd_lm2
0.000693396	0.435798	0.4	0.359	1	dcd_0	CD24	dcd_lm2
0.000958819	0.53535	0.349	0.317	1	dcd_0	RAB25	dcd_lm2
0.0010454	0.412145	0.486	0.479	1	dcd_0	DBI	dcd_lm2
0.00139542	0.300182	0.649	0.728	1	dcd_0	HLA-A	dcd_lm2
0.00149592	0.433256	0.446	0.432	1	dcd_0	VSIG2	dcd_lm2
0.00220316	0.557876	0.334	0.309	1	dcd_0	IDH1	dcd_lm2
0.00317463	0.468554	0.306	0.274	1	dcd_0	CRABP2	dcd_lm2
0.00331715	0.308462	0.529	0.54	1	dcd_0	TXNDC17	dcd_lm2
0.00356846	0.503026	0.349	0.329	1	dcd_0	C10orf99	dcd_lm2
0.0038143	0.423785	0.32	0.276	1	dcd_0	ASS1	dcd_lm2
0.00422241	0.398401	0.397	0.381	1	dcd_0	B4GALT1	dcd_lm2
0.00488221	0.463577	0.371	0.348	1	dcd_0	FBLN1	dcd_lm2
0.00532043	0.454625	0.334	0.304	1	dcd_0	RPS27L	dcd_lm2
0.00580004	0.323297	0.571	0.598	1	dcd_0	UQCRH	dcd_lm2
0.00885576	0.391925	0.409	0.406	1	dcd_0	YWHAB	dcd_lm2
0.00944526	0.371666	0.48	0.5	1	dcd_0	PTGR1	dcd_lm2
4.28338e-103	1.55661	0.953	0.619	2.59839e-98	dcd_1	KRT17	dcd_Bs1
1.04518e-87	1.66642	0.725	0.243	6.34026e-83	dcd_1	AKR1C1	dcd_Bs1
2.55059e-81	1.25629	0.9	0.52	1.54724e-76	dcd_1	AKR1C2	dcd_Bs1
6.33092e-75	1.54724	0.9	0.601	3.84046e-70	dcd_1	CXCL8	dcd_Bs1
2.10443e-59	0.636045	0.988	0.893	1.27659e-54	dcd_1	EIF1	dcd_Bs1
1.1033e-58	1.06479	0.806	0.465	6.69286e-54	dcd_1	AQP3	dcd_Bs1
1.41456e-58	1.33095	0.753	0.369	8.58103e-54	dcd_1	S100A2	dcd_Bs1
2.43963e-58	1.28882	0.641	0.243	1.47993e-53	dcd_1	PTGS2	dcd_Bs1
6.24388e-51	1.1199	0.662	0.293	3.78767e-46	dcd_1	PLAUR	dcd_Bs1
3.36417e-46	0.428619	0.997	0.969	2.04077e-41	dcd_1	RPLP1	dcd_Bs1
8.40353e-45	0.903964	0.725	0.392	5.09775e-40	dcd_1	IGFBP2	dcd_Bs1
1.98257e-44	0.501749	0.988	0.918	1.20267e-39	dcd_1	RPL10	dcd_Bs1
1.38608e-43	0.667348	0.931	0.829	8.40824e-39	dcd_1	ACTG1	dcd_Bs1
2.04908e-42	0.994947	0.756	0.488	1.24301e-37	dcd_1	SFN	dcd_Bs1
3.38929e-40	0.995984	0.591	0.275	2.05601e-35	dcd_1	SERPINB1	dcd_Bs1
1.78351e-38	1.03569	0.575	0.258	1.08191e-33	dcd_1	PLIN2	dcd_Bs1
4.72757e-38	0.371536	0.997	0.979	2.86784e-33	dcd_1	TPT1	dcd_Bs1
4.19511e-37	0.980625	0.506	0.197	2.54484e-32	dcd_1	ANXA10	dcd_Bs1
1.03635e-35	0.93365	0.581	0.28	6.28672e-31	dcd_1	ODC1	dcd_Bs1
4.69489e-34	0.642388	0.931	0.688	2.84801e-29	dcd_1	FABP4	dcd_Bs1
1.58334e-32	0.906552	0.4	0.133	9.60487e-28	dcd_1	HBEGF	dcd_Bs1
2.00386e-31	0.786014	0.528	0.238	1.21558e-26	dcd_1	TXNRD1	dcd_Bs1
6.09888e-31	0.508606	0.966	0.916	3.6997e-26	dcd_1	KRT19	dcd_Bs1
4.44536e-30	0.502893	0.931	0.752	2.69665e-25	dcd_1	RACK1	dcd_Bs1
9.03924e-30	0.396891	0.991	0.925	5.48339e-25	dcd_1	RPL34	dcd_Bs1
1.47586e-29	0.471694	0.944	0.809	8.95288e-25	dcd_1	RPL5	dcd_Bs1
1.98683e-29	0.38314	0.981	0.904	1.20525e-24	dcd_1	RPS27A	dcd_Bs1
3.72296e-29	0.51713	0.947	0.888	2.25842e-24	dcd_1	ACTB	dcd_Bs1
1.61775e-28	0.578578	0.956	0.87	9.81361e-24	dcd_1	FTL	dcd_Bs1
1.73861e-28	0.83733	0.55	0.288	1.05468e-23	dcd_1	LAMB3	dcd_Bs1
2.60177e-28	0.971674	0.391	0.144	1.57828e-23	dcd_1	TFPI2	dcd_Bs1
3.76354e-27	0.577788	0.838	0.649	2.28304e-22	dcd_1	PHLDA2	dcd_Bs1
7.8737e-27	0.398564	0.978	0.841	4.77634e-22	dcd_1	RPS4X	dcd_Bs1
1.12515e-26	0.767093	0.459	0.201	6.82535e-22	dcd_1	HMGA1	dcd_Bs1
5.52958e-26	0.309676	1	0.976	3.35436e-21	dcd_1	RPS27	dcd_Bs1
7.6645e-26	0.387072	0.962	0.857	4.64944e-21	dcd_1	RPS13	dcd_Bs1
8.62945e-26	0.607283	0.819	0.651	5.2348e-21	dcd_1	LMNA	dcd_Bs1
1.07208e-25	0.498656	0.881	0.695	6.50345e-21	dcd_1	BTF3	dcd_Bs1
1.66643e-24	0.673657	0.4	0.157	1.01089e-19	dcd_1	FOSL1	dcd_Bs1
1.69505e-24	0.321161	0.988	0.953	1.02825e-19	dcd_1	EEF1A1	dcd_Bs1
1.92582e-24	0.384585	0.972	0.85	1.16824e-19	dcd_1	RPS25	dcd_Bs1
1.34357e-23	0.625303	0.716	0.52	8.15037e-19	dcd_1	TUBB4B	dcd_Bs1
1.63426e-23	0.377055	0.988	0.896	9.91372e-19	dcd_1	RPS3	dcd_Bs1
2.39486e-23	0.36175	0.972	0.873	1.45277e-18	dcd_1	RPL10A	dcd_Bs1
6.44378e-23	0.693548	0.512	0.263	3.90893e-18	dcd_1	TUBA1C	dcd_Bs1
9.44927e-23	0.362194	0.981	0.9	5.73212e-18	dcd_1	RPL23A	dcd_Bs1
5.40152e-22	0.849615	0.35	0.138	3.27667e-17	dcd_1	PLAU	dcd_Bs1
5.79493e-22	0.401692	0.919	0.824	3.51532e-17	dcd_1	RPL3	dcd_Bs1
1.13654e-21	0.339914	0.991	0.914	6.89445e-17	dcd_1	RPS14	dcd_Bs1
1.42357e-21	0.851788	0.747	0.544	8.63565e-17	dcd_1	AREG	dcd_Bs1
1.92683e-21	0.350556	0.988	0.917	1.16886e-16	dcd_1	RPS2	dcd_Bs1
2.71752e-21	0.68931	0.8	0.641	1.6485e-16	dcd_1	C11orf96	dcd_Bs1
2.90412e-21	0.440933	0.866	0.676	1.7617e-16	dcd_1	TXN	dcd_Bs1
6.27398e-21	0.417801	0.919	0.785	3.80592e-16	dcd_1	RPL23	dcd_Bs1
7.90988e-21	0.335506	0.978	0.885	4.79829e-16	dcd_1	RPL35A	dcd_Bs1
9.37601e-21	0.696673	0.522	0.284	5.68767e-16	dcd_1	TNFRSF12A	dcd_Bs1
1.14135e-20	0.328546	0.975	0.907	6.92367e-16	dcd_1	RPL7A	dcd_Bs1
2.35644e-20	0.365321	0.969	0.838	1.42947e-15	dcd_1	RPS7	dcd_Bs1
3.69284e-20	0.317556	0.984	0.925	2.24015e-15	dcd_1	RPL11	dcd_Bs1
1.54743e-19	0.318561	0.988	0.991	9.387e-15	dcd_1	MT-ND3	dcd_Bs1
2.55593e-19	0.302619	0.988	0.928	1.55048e-14	dcd_1	RPL30	dcd_Bs1
4.67408e-19	0.308331	0.991	0.901	2.83539e-14	dcd_1	RPL19	dcd_Bs1
5.60219e-19	0.325244	0.978	0.88	3.3984e-14	dcd_1	RPL24	dcd_Bs1
6.28653e-19	0.329739	0.984	0.898	3.81354e-14	dcd_1	RPL8	dcd_Bs1
1.04458e-18	0.319796	0.966	0.896	6.33663e-14	dcd_1	RPS9	dcd_Bs1
2.44441e-18	0.787983	0.353	0.157	1.48283e-13	dcd_1	DKK1	dcd_Bs1
3.15411e-18	0.556263	0.541	0.305	1.91334e-13	dcd_1	AKR1C3	dcd_Bs1
5.33186e-18	0.61377	0.562	0.342	3.23442e-13	dcd_1	RPS4Y1	dcd_Bs1
1.43855e-17	0.308077	0.969	0.866	8.72652e-13	dcd_1	RPS16	dcd_Bs1
1.46691e-17	0.375747	0.894	0.797	8.89855e-13	dcd_1	RPS5	dcd_Bs1
1.56614e-17	0.510008	0.744	0.621	9.50052e-13	dcd_1	SQSTM1	dcd_Bs1
1.73832e-17	0.3115	0.972	0.883	1.0545e-12	dcd_1	RPL14	dcd_Bs1
1.97771e-17	0.333327	0.938	0.848	1.19972e-12	dcd_1	RPL17	dcd_Bs1
4.19235e-17	0.384317	0.881	0.747	2.54316e-12	dcd_1	GSTP1	dcd_Bs1
6.38926e-17	0.30766	0.981	0.945	3.87585e-12	dcd_1	S100P	dcd_Bs1
1.28287e-16	0.301399	0.984	0.916	7.78216e-12	dcd_1	RPS8	dcd_Bs1
5.19324e-16	0.315041	0.934	0.835	3.15032e-11	dcd_1	RPS20	dcd_Bs1
4.15538e-15	0.322969	0.947	0.847	2.52074e-10	dcd_1	RPL15	dcd_Bs1
7.62908e-15	0.548681	0.469	0.27	4.62795e-10	dcd_1	PRELID3B	dcd_Bs1
1.03732e-14	0.410535	0.8	0.633	6.29262e-10	dcd_1	RPSA	dcd_Bs1
4.46073e-14	0.590227	0.419	0.241	2.70597e-09	dcd_1	MYC	dcd_Bs1
6.31643e-14	0.41457	0.684	0.528	3.83167e-09	dcd_1	SH3BGRL3	dcd_Bs1
1.10564e-13	0.340677	0.944	0.927	6.70705e-09	dcd_1	CLDN4	dcd_Bs1
3.79947e-13	0.312028	0.894	0.776	2.30483e-08	dcd_1	NACA	dcd_Bs1
5.26321e-13	0.508035	0.753	0.616	3.19277e-08	dcd_1	S100A10	dcd_Bs1
9.01596e-13	0.464684	0.688	0.541	5.46926e-08	dcd_1	TRIM31	dcd_Bs1
3.0181e-12	0.497509	0.531	0.375	1.83084e-07	dcd_1	RAP1B	dcd_Bs1
3.76867e-12	0.420575	0.672	0.537	2.28615e-07	dcd_1	GADD45A	dcd_Bs1
6.2116e-12	0.372579	0.762	0.651	3.76808e-07	dcd_1	NPM1	dcd_Bs1
1.12913e-11	0.304129	0.884	0.757	6.8495e-07	dcd_1	TACSTD2	dcd_Bs1
2.87539e-11	0.304861	0.891	0.775	1.74427e-06	dcd_1	EZR	dcd_Bs1
3.71573e-11	0.491529	0.381	0.219	2.25403e-06	dcd_1	LYPD3	dcd_Bs1
9.39897e-11	0.408308	0.644	0.5	5.7016e-06	dcd_1	GPX4	dcd_Bs1
1.84801e-10	0.361129	0.784	0.666	1.12104e-05	dcd_1	LGALS3	dcd_Bs1
2.04328e-10	0.340059	0.741	0.665	1.23949e-05	dcd_1	ANXA2	dcd_Bs1
2.23626e-10	0.454246	0.481	0.325	1.35656e-05	dcd_1	TINAGL1	dcd_Bs1
5.06588e-10	0.473768	0.622	0.525	3.07307e-05	dcd_1	TPM4	dcd_Bs1
6.40876e-10	0.367037	0.641	0.507	3.88768e-05	dcd_1	CYSTM1	dcd_Bs1
6.54834e-10	0.400277	0.306	0.164	3.97235e-05	dcd_1	YWHAG	dcd_Bs1
8.43631e-10	0.326288	0.428	0.263	5.11763e-05	dcd_1	SDCBP	dcd_Bs1
1.17499e-09	0.439102	0.338	0.194	7.12775e-05	dcd_1	FHL2	dcd_Bs1
1.35843e-09	0.347622	0.616	0.483	8.24052e-05	dcd_1	CD81	dcd_Bs1
1.76593e-09	0.462315	0.475	0.326	0.000107125	dcd_1	EMP1	dcd_Bs1
2.27136e-09	0.46389	0.412	0.272	0.000137785	dcd_1	CKB	dcd_Bs1
2.31442e-09	0.535137	0.381	0.238	0.000140397	dcd_1	MIR22HG	dcd_Bs1
3.97445e-09	0.310689	0.772	0.69	0.000241098	dcd_1	DDX5	dcd_Bs1
4.86013e-09	0.370743	0.653	0.517	0.000294825	dcd_1	CTNNB1	dcd_Bs1
4.87626e-09	0.353512	0.566	0.429	0.000295804	dcd_1	NOP53	dcd_Bs1
5.35896e-09	0.468133	0.334	0.2	0.000325085	dcd_1	S100A16	dcd_Bs1
5.58412e-09	0.42119	0.419	0.277	0.000338744	dcd_1	CD59	dcd_Bs1
8.75997e-09	0.416024	0.759	0.703	0.000531397	dcd_1	ANXA1	dcd_Bs1
4.24613e-08	0.377751	0.769	0.709	0.00257579	dcd_1	HNRNPH1	dcd_Bs1
5.50496e-08	0.367653	0.547	0.419	0.00333942	dcd_1	FAM107B	dcd_Bs1
9.40893e-08	0.340962	0.341	0.211	0.00570764	dcd_1	EPCAM	dcd_Bs1
9.88214e-08	0.4068	0.541	0.423	0.0059947	dcd_1	EIF4A1	dcd_Bs1
1.16502e-07	0.380761	0.484	0.357	0.00706726	dcd_1	BZW1	dcd_Bs1
1.24154e-07	0.425056	0.478	0.36	0.00753143	dcd_1	FBP1	dcd_Bs1
1.52732e-07	0.398963	0.459	0.343	0.009265	dcd_1	PDLIM1	dcd_Bs1
3.02407e-07	0.407991	0.388	0.269	0.0183446	dcd_1	MAP2K3	dcd_Bs1
3.15423e-07	0.307901	0.659	0.547	0.0191342	dcd_1	HINT1	dcd_Bs1
3.79216e-07	0.357444	0.516	0.391	0.023004	dcd_1	ETS2	dcd_Bs1
4.43218e-07	0.328818	0.434	0.305	0.0268865	dcd_1	EIF6	dcd_Bs1
8.81716e-07	0.357093	0.641	0.566	0.0534866	dcd_1	HNRNPA1	dcd_Bs1
1.04486e-06	0.368709	0.453	0.352	0.0633836	dcd_1	HSP90AB1	dcd_Bs1
1.40618e-06	0.356104	0.384	0.269	0.085302	dcd_1	C12orf57	dcd_Bs1
1.87123e-06	0.318392	0.691	0.635	0.113512	dcd_1	GNAS	dcd_Bs1
2.79417e-06	0.325522	0.334	0.223	0.1695	dcd_1	SNRPD1	dcd_Bs1
3.27629e-06	0.314534	0.647	0.558	0.198747	dcd_1	PRDX5	dcd_Bs1
6.3233e-06	0.360537	0.394	0.29	0.383584	dcd_1	HSP90AB2P	dcd_Bs1
6.55346e-06	0.339752	0.391	0.286	0.397546	dcd_1	CDV3	dcd_Bs1
8.33898e-06	0.348658	0.406	0.305	0.505859	dcd_1	SNRPB	dcd_Bs1
8.44182e-06	0.348172	0.459	0.357	0.512097	dcd_1	DUSP5	dcd_Bs1
9.36295e-06	0.303736	0.409	0.299	0.567975	dcd_1	TNFAIP3	dcd_Bs1
9.66614e-06	0.366649	0.362	0.261	0.586367	dcd_1	GSPT1	dcd_Bs1
1.31113e-05	0.317074	0.341	0.239	0.795355	dcd_1	CHMP2B	dcd_Bs1
1.54718e-05	0.319938	0.334	0.231	0.938551	dcd_1	BTG3	dcd_Bs1
3.75948e-05	0.321562	0.509	0.419	1	dcd_1	HNRNPK	dcd_Bs1
3.96915e-05	0.33042	0.475	0.389	1	dcd_1	RAN	dcd_Bs1
6.21077e-05	0.343741	0.341	0.247	1	dcd_1	SYPL1	dcd_Bs1
6.78142e-05	0.302906	0.369	0.276	1	dcd_1	PFDN2	dcd_Bs1
7.18415e-05	0.358046	0.466	0.385	1	dcd_1	UBE2D3	dcd_Bs1
7.68023e-05	0.352826	0.341	0.247	1	dcd_1	UGCG	dcd_Bs1
9.15591e-05	0.37048	0.381	0.295	1	dcd_1	RBM8A	dcd_Bs1
9.51281e-05	0.326521	0.325	0.236	1	dcd_1	EIF1B	dcd_Bs1
0.000101492	0.33173	0.503	0.414	1	dcd_1	LDHB	dcd_Bs1
0.000147779	0.328095	0.356	0.275	1	dcd_1	HIF1A	dcd_Bs1
0.000547459	0.326087	0.347	0.273	1	dcd_1	SERBP1	dcd_Bs1
0.000709533	0.379354	0.497	0.45	1	dcd_1	NCL	dcd_Bs1
0.000713736	0.352721	0.316	0.244	1	dcd_1	VASP	dcd_Bs1
0.00264627	0.319231	0.416	0.365	1	dcd_1	PPARG	dcd_Bs1
5.55161e-74	0.68253	1	0.983	3.36772e-69	dcd_2	S100A6	dcd_lm3
2.00706e-67	0.649617	0.997	0.912	1.21752e-62	dcd_2	S100A11	dcd_lm3
1.25562e-61	0.84904	0.983	0.731	7.61681e-57	dcd_2	HPGD	dcd_lm3
1.0727e-55	0.821453	0.99	0.681	6.50724e-51	dcd_2	FABP4	dcd_lm3
2.94529e-54	0.588342	0.997	0.799	1.78667e-49	dcd_2	SNCG	dcd_lm3
5.40572e-54	0.748136	0.965	0.641	3.27921e-49	dcd_2	UQCRQ	dcd_lm3
2.55494e-53	0.71626	0.529	0.128	1.54988e-48	dcd_2	LGALS4	dcd_lm3
8.24089e-53	0.577765	0.993	0.916	4.99909e-48	dcd_2	ADIRF	dcd_lm3
6.03078e-47	0.643477	0.972	0.692	3.65839e-42	dcd_2	FXYD3	dcd_lm3
1.97251e-45	0.699013	0.958	0.678	1.19657e-40	dcd_2	GDF15	dcd_lm3
7.976e-44	0.598194	0.997	0.792	4.8384e-39	dcd_2	DHRS2	dcd_lm3
4.84265e-42	0.757228	0.571	0.197	2.93765e-37	dcd_2	CSTA	dcd_lm3
1.43719e-41	0.704125	0.855	0.467	8.71827e-37	dcd_2	UQCR10	dcd_lm3
1.44489e-41	0.740388	0.696	0.286	8.76497e-37	dcd_2	CYP4B1	dcd_lm3
2.33998e-41	0.529115	0.315	0.054	1.41948e-36	dcd_2	LXN	dcd_lm3
1.00268e-39	0.56183	0.924	0.576	6.08243e-35	dcd_2	MGST1	dcd_lm3
9.2579e-39	0.669377	0.841	0.47	5.61603e-34	dcd_2	GPX2	dcd_lm3
1.02185e-37	0.512279	0.969	0.73	6.19872e-33	dcd_2	PPDPF	dcd_lm3
7.50489e-37	0.621641	0.706	0.303	4.55262e-32	dcd_2	COMT	dcd_lm3
1.52109e-36	0.493916	0.979	0.821	9.22725e-32	dcd_2	SERF2	dcd_lm3
1.25328e-35	0.604191	0.903	0.584	7.60265e-31	dcd_2	COX6B1	dcd_lm3
7.42634e-35	0.538208	0.92	0.599	4.50496e-30	dcd_2	CYB5A	dcd_lm3
1.00658e-34	0.553763	0.889	0.529	6.10609e-30	dcd_2	COX6A1	dcd_lm3
2.36402e-34	0.596066	0.841	0.483	1.43406e-29	dcd_2	SMIM22	dcd_lm3
3.65445e-34	0.632259	0.903	0.578	2.21686e-29	dcd_2	AGR2	dcd_lm3
6.34147e-34	0.658427	0.706	0.337	3.84686e-29	dcd_2	TSPAN1	dcd_lm3
9.14536e-34	0.601334	0.692	0.315	5.54776e-29	dcd_2	FAM3B	dcd_lm3
5.50901e-33	0.569401	0.869	0.545	3.34188e-28	dcd_2	TSPO	dcd_lm3
3.78636e-32	0.53487	0.737	0.345	2.29688e-27	dcd_2	NOP10	dcd_lm3
5.32275e-32	0.476802	0.526	0.184	3.22888e-27	dcd_2	UPK3B	dcd_lm3
1.39912e-31	0.415087	0.986	0.846	8.48735e-27	dcd_2	SPINK1	dcd_lm3
2.44015e-31	0.462229	0.325	0.077	1.48024e-26	dcd_2	DEGS2	dcd_lm3
2.94879e-31	0.515534	0.626	0.263	1.7888e-26	dcd_2	RAB25	dcd_lm3
4.48131e-31	0.773689	0.761	0.434	2.71845e-26	dcd_2	KRT13	dcd_lm3
6.07895e-31	0.547447	0.844	0.477	3.68761e-26	dcd_2	ATP5MC3	dcd_lm3
1.61065e-30	0.503965	0.865	0.538	9.77051e-26	dcd_2	UQCRH	dcd_lm3
1.99305e-30	0.51516	0.706	0.324	1.20902e-25	dcd_2	MICOS10	dcd_lm3
2.55278e-30	0.500212	0.934	0.643	1.54857e-25	dcd_2	CD9	dcd_lm3
8.81723e-30	0.533186	0.782	0.419	5.34871e-25	dcd_2	NDUFB2	dcd_lm3
1.00103e-29	0.530658	0.893	0.572	6.07245e-25	dcd_2	COX5B	dcd_lm3
1.32907e-29	0.391931	1	0.942	8.06241e-25	dcd_2	S100P	dcd_lm3
1.68124e-29	0.406956	0.997	0.911	1.01988e-24	dcd_2	KRT19	dcd_lm3
2.17642e-29	0.597381	0.737	0.381	1.32026e-24	dcd_2	CHCHD10	dcd_lm3
2.37473e-29	0.581309	0.64	0.295	1.44056e-24	dcd_2	NDUFB3	dcd_lm3
2.80057e-29	0.357552	1	0.953	1.69888e-24	dcd_2	FTH1	dcd_lm3
1.02557e-28	0.459418	0.9	0.566	6.22133e-24	dcd_2	CYBA	dcd_lm3
1.14639e-28	0.513446	0.689	0.319	6.95425e-24	dcd_2	COX5A	dcd_lm3
1.20061e-28	0.351252	1	0.95	7.28311e-24	dcd_2	B2M	dcd_lm3
1.2507e-28	0.538541	0.599	0.256	7.587e-24	dcd_2	DYNLT1	dcd_lm3
1.40869e-28	0.607927	0.602	0.27	8.5454e-24	dcd_2	TMEM205	dcd_lm3
1.74142e-28	0.51901	0.858	0.55	1.05638e-23	dcd_2	CST3	dcd_lm3
2.04665e-28	0.499007	0.865	0.522	1.24154e-23	dcd_2	ARPC3	dcd_lm3
2.14011e-28	0.431232	0.934	0.613	1.29823e-23	dcd_2	MYL12B	dcd_lm3
2.71628e-28	0.650869	0.913	0.708	1.64775e-23	dcd_2	KRT7	dcd_lm3
5.00442e-28	0.447791	0.952	0.712	3.03578e-23	dcd_2	COX7C	dcd_lm3
5.62926e-28	0.46991	0.869	0.539	3.41482e-23	dcd_2	NDUFA4	dcd_lm3
8.53112e-28	0.553344	0.72	0.373	5.17515e-23	dcd_2	LDHB	dcd_lm3
1.24634e-27	0.477636	0.737	0.367	7.56055e-23	dcd_2	SPCS1	dcd_lm3
1.58869e-27	0.496522	0.682	0.321	9.63732e-23	dcd_2	APRT	dcd_lm3
1.75001e-27	0.545121	0.557	0.226	1.06159e-22	dcd_2	BRK1	dcd_lm3
2.76422e-27	0.466206	0.647	0.289	1.67683e-22	dcd_2	AKR1C3	dcd_lm3
3.31423e-27	0.491716	0.706	0.357	2.01048e-22	dcd_2	ATP5PF	dcd_lm3
6.66817e-27	0.541314	0.82	0.481	4.04505e-22	dcd_2	TXNDC17	dcd_lm3
1.03657e-26	1.01463	0.657	0.341	6.28806e-22	dcd_2	S100A4	dcd_lm3
1.72349e-26	0.469883	0.872	0.547	1.0455e-21	dcd_2	ATP5MG	dcd_lm3
9.2111e-26	0.367328	0.478	0.173	5.58764e-21	dcd_2	SPTSSB	dcd_lm3
1.02007e-25	0.432412	0.972	0.732	6.18797e-21	dcd_2	GSTP1	dcd_lm3
1.2559e-25	0.48145	0.865	0.568	7.61855e-21	dcd_2	COX6C	dcd_lm3
1.26537e-25	0.405046	0.865	0.524	7.676e-21	dcd_2	AREG	dcd_lm3
2.32814e-25	0.4414	0.92	0.696	1.4123e-20	dcd_2	ITM2B	dcd_lm3
2.68719e-25	0.446708	0.851	0.519	1.6301e-20	dcd_2	PRDX5	dcd_lm3
4.74486e-25	0.407286	0.955	0.684	2.87833e-20	dcd_2	CD63	dcd_lm3
5.80512e-25	0.461367	0.851	0.508	3.5215e-20	dcd_2	COX7B	dcd_lm3
7.42164e-25	0.414038	0.958	0.793	4.50211e-20	dcd_2	MYL6	dcd_lm3
1.66778e-24	0.503862	0.664	0.334	1.01171e-19	dcd_2	TSTD1	dcd_lm3
1.99758e-24	0.435354	0.616	0.276	1.21177e-19	dcd_2	PRELID1	dcd_lm3
2.12906e-24	0.33237	1	0.901	1.29153e-19	dcd_2	RPL19	dcd_lm3
3.04166e-24	0.414543	0.924	0.641	1.84513e-19	dcd_2	LGALS3	dcd_lm3
3.07901e-24	0.508661	0.602	0.288	1.86779e-19	dcd_2	PPP1R14B	dcd_lm3
3.1645e-24	0.803909	0.304	0.088	1.91965e-19	dcd_2	PHGR1	dcd_lm3
3.63583e-24	0.428584	0.9	0.644	2.20557e-19	dcd_2	PPIA	dcd_lm3
4.26822e-24	0.501492	0.82	0.519	2.58919e-19	dcd_2	COX7A2	dcd_lm3
4.49384e-24	0.470257	0.841	0.54	2.72605e-19	dcd_2	ATP5MD	dcd_lm3
5.86713e-24	0.41487	0.761	0.4	3.55912e-19	dcd_2	ATP5MPL	dcd_lm3
6.63699e-24	0.401473	0.927	0.671	4.02613e-19	dcd_2	TMA7	dcd_lm3
7.68728e-24	0.480923	0.772	0.446	4.66326e-19	dcd_2	CDC42EP5	dcd_lm3
1.357e-23	0.344528	0.986	0.898	8.23184e-19	dcd_2	TMSB4X	dcd_lm3
1.47737e-23	0.410262	0.612	0.283	8.96201e-19	dcd_2	HSBP1	dcd_lm3
1.57291e-23	0.414604	0.779	0.428	9.54157e-19	dcd_2	VAMP8	dcd_lm3
1.66554e-23	0.464234	0.637	0.304	1.01035e-18	dcd_2	MGST3	dcd_lm3
2.34384e-23	0.47797	0.547	0.24	1.42182e-18	dcd_2	MRPL20	dcd_lm3
2.78674e-23	0.481272	0.751	0.425	1.69049e-18	dcd_2	FAM162A	dcd_lm3
2.82083e-23	0.372605	0.433	0.157	1.71117e-18	dcd_2	TMEM147	dcd_lm3
2.94023e-23	0.411194	0.941	0.751	1.7836e-18	dcd_2	GAPDH	dcd_lm3
3.02695e-23	0.448769	0.758	0.443	1.83621e-18	dcd_2	PTGR1	dcd_lm3
4.43612e-23	0.415565	0.588	0.27	2.69104e-18	dcd_2	PCBD1	dcd_lm3
1.03876e-22	0.47442	0.612	0.295	6.30135e-18	dcd_2	SLIRP	dcd_lm3
1.16634e-22	0.479499	0.744	0.428	7.07528e-18	dcd_2	DBI	dcd_lm3
1.69767e-22	0.397187	0.585	0.273	1.02984e-17	dcd_2	PRDX2	dcd_lm3
1.79162e-22	0.440077	0.398	0.145	1.08684e-17	dcd_2	LAMTOR2	dcd_lm3
3.08193e-22	0.377971	0.91	0.623	1.86956e-17	dcd_2	C11orf96	dcd_lm3
3.5023e-22	0.383751	0.394	0.139	2.12456e-17	dcd_2	CCL15	dcd_lm3
3.85357e-22	0.421541	0.502	0.208	2.33766e-17	dcd_2	ABRACL	dcd_lm3
4.03558e-22	0.400178	0.862	0.549	2.44806e-17	dcd_2	ATP5MC2	dcd_lm3
4.40215e-22	0.394095	0.682	0.344	2.67043e-17	dcd_2	PARK7	dcd_lm3
6.52562e-22	0.464179	0.82	0.546	3.95857e-17	dcd_2	NDUFA1	dcd_lm3
7.50057e-22	0.442172	0.464	0.189	4.54999e-17	dcd_2	ETFB	dcd_lm3
8.26097e-22	0.429933	0.775	0.439	5.01127e-17	dcd_2	MYL12A	dcd_lm3
1.18649e-21	0.414386	0.412	0.155	7.1975e-17	dcd_2	LMAN2	dcd_lm3
1.47156e-21	0.380072	0.941	0.665	8.92677e-17	dcd_2	TXN	dcd_lm3
1.53091e-21	0.404643	0.734	0.393	9.2868e-17	dcd_2	PEBP1	dcd_lm3
1.56149e-21	0.315805	0.997	0.926	9.47229e-17	dcd_2	RPS6	dcd_lm3
1.76555e-21	0.370614	0.46	0.187	1.07102e-16	dcd_2	ERH	dcd_lm3
2.2506e-21	0.439328	0.588	0.271	1.36526e-16	dcd_2	LAPTM4A	dcd_lm3
3.87275e-21	0.424236	0.491	0.212	2.34929e-16	dcd_2	SF3B5	dcd_lm3
4.6603e-21	0.454964	0.744	0.449	2.82703e-16	dcd_2	PPA1	dcd_lm3
1.02798e-20	0.421628	0.616	0.304	6.23596e-16	dcd_2	MGST2	dcd_lm3
1.04669e-20	0.442825	0.723	0.418	6.34944e-16	dcd_2	ATP5MF	dcd_lm3
1.60167e-20	0.428649	0.626	0.304	9.71606e-16	dcd_2	CAPG	dcd_lm3
1.71616e-20	0.427144	0.498	0.215	1.04106e-15	dcd_2	NDUFAB1	dcd_lm3
1.7289e-20	0.404418	0.626	0.306	1.04879e-15	dcd_2	ATP6V0E1	dcd_lm3
2.01848e-20	0.390345	0.401	0.152	1.22445e-15	dcd_2	PSMA5	dcd_lm3
2.35391e-20	0.352611	0.398	0.15	1.42793e-15	dcd_2	DECR1	dcd_lm3
2.54514e-20	0.432772	0.806	0.503	1.54393e-15	dcd_2	ELOB	dcd_lm3
2.75499e-20	0.499662	0.522	0.253	1.67123e-15	dcd_2	NDUFB10	dcd_lm3
3.4528e-20	0.446577	0.564	0.274	2.09454e-15	dcd_2	ATP5F1C	dcd_lm3
3.51084e-20	0.32991	0.82	0.481	2.12975e-15	dcd_2	SFN	dcd_lm3
3.69476e-20	0.414155	0.862	0.561	2.24132e-15	dcd_2	CHCHD2	dcd_lm3
4.8627e-20	0.349578	0.952	0.747	2.94981e-15	dcd_2	TACSTD2	dcd_lm3
7.13351e-20	0.361213	0.869	0.557	4.32733e-15	dcd_2	ATP5F1E	dcd_lm3
9.85742e-20	0.377312	0.651	0.333	5.97971e-15	dcd_2	CIB1	dcd_lm3
1.15465e-19	0.37545	0.426	0.171	7.00436e-15	dcd_2	GTF3C6	dcd_lm3
1.3341e-19	0.405889	0.685	0.384	8.09293e-15	dcd_2	VSIG2	dcd_lm3
1.62829e-19	0.313884	0.453	0.188	9.87752e-15	dcd_2	TMEM54	dcd_lm3
1.79116e-19	0.370374	0.872	0.565	1.08656e-14	dcd_2	CLIC1	dcd_lm3
1.80426e-19	0.39567	0.623	0.325	1.0945e-14	dcd_2	SH3YL1	dcd_lm3
1.84705e-19	0.373421	0.682	0.372	1.12046e-14	dcd_2	NDUFB4	dcd_lm3
2.5866e-19	0.355375	0.73	0.42	1.56908e-14	dcd_2	HEBP2	dcd_lm3
2.80817e-19	0.426147	0.471	0.208	1.70349e-14	dcd_2	ZNF217	dcd_lm3
3.00203e-19	0.369403	0.522	0.237	1.82109e-14	dcd_2	C1QBP	dcd_lm3
3.10903e-19	0.437492	0.55	0.265	1.886e-14	dcd_2	CHMP2A	dcd_lm3
4.378e-19	0.393663	0.439	0.19	2.65578e-14	dcd_2	TRAPPC1	dcd_lm3
5.99131e-19	0.393411	0.74	0.426	3.63445e-14	dcd_2	SSR4	dcd_lm3
6.14561e-19	0.359502	0.343	0.124	3.72805e-14	dcd_2	MRPS33	dcd_lm3
6.23724e-19	0.389705	0.761	0.458	3.78364e-14	dcd_2	UQCR11	dcd_lm3
6.55087e-19	0.359865	0.509	0.231	3.97389e-14	dcd_2	RAB10	dcd_lm3
6.73386e-19	0.35852	0.322	0.111	4.0849e-14	dcd_2	AP1S1	dcd_lm3
9.87434e-19	0.372772	0.536	0.253	5.98997e-14	dcd_2	NDUFC2	dcd_lm3
1.46807e-18	0.415477	0.955	0.743	8.90561e-14	dcd_2	KRT8	dcd_lm3
1.83846e-18	0.433131	0.626	0.347	1.11525e-13	dcd_2	GPX1	dcd_lm3
2.26045e-18	0.404112	0.844	0.577	1.37124e-13	dcd_2	ATP5ME	dcd_lm3
2.27016e-18	0.434003	0.761	0.482	1.37712e-13	dcd_2	COX8A	dcd_lm3
2.49154e-18	0.405647	0.813	0.506	1.51142e-13	dcd_2	SH3BGRL3	dcd_lm3
2.59273e-18	0.374208	0.301	0.102	1.5728e-13	dcd_2	C4orf48	dcd_lm3
2.67968e-18	0.360992	0.415	0.173	1.62555e-13	dcd_2	GGT1	dcd_lm3
2.93736e-18	0.358987	0.419	0.178	1.78186e-13	dcd_2	TMEM256	dcd_lm3
3.22474e-18	0.407324	0.564	0.287	1.95619e-13	dcd_2	C10orf99	dcd_lm3
5.82692e-18	0.336021	0.419	0.175	3.53473e-13	dcd_2	TMED10	dcd_lm3
6.05594e-18	0.322443	0.439	0.188	3.67365e-13	dcd_2	NDUFB9	dcd_lm3
6.15692e-18	0.431098	0.796	0.544	3.73491e-13	dcd_2	ARPC2	dcd_lm3
1.04903e-17	0.427151	0.561	0.289	6.36363e-13	dcd_2	ITM2C	dcd_lm3
1.07412e-17	0.369743	0.443	0.194	6.51586e-13	dcd_2	FDFT1	dcd_lm3
1.21392e-17	0.332548	0.481	0.221	7.36391e-13	dcd_2	RER1	dcd_lm3
1.45514e-17	0.42654	0.498	0.244	8.82715e-13	dcd_2	PSME2	dcd_lm3
1.55381e-17	0.303323	0.533	0.249	9.42573e-13	dcd_2	ATP6V1F	dcd_lm3
1.62693e-17	0.339232	0.481	0.219	9.86929e-13	dcd_2	NDUFA12	dcd_lm3
2.13663e-17	0.307979	0.325	0.117	1.29612e-12	dcd_2	DGUOK	dcd_lm3
2.24741e-17	0.43918	0.478	0.223	1.36333e-12	dcd_2	ECHS1	dcd_lm3
2.41529e-17	0.348642	0.363	0.142	1.46516e-12	dcd_2	CISD3	dcd_lm3
2.49712e-17	0.359088	0.768	0.455	1.5148e-12	dcd_2	CD81	dcd_lm3
2.55841e-17	0.366404	0.564	0.297	1.55198e-12	dcd_2	NDUFS6	dcd_lm3
2.69576e-17	0.363141	0.481	0.228	1.6353e-12	dcd_2	COX14	dcd_lm3
3.05422e-17	0.368344	0.606	0.31	1.85275e-12	dcd_2	SEC61B	dcd_lm3
3.30395e-17	0.401542	0.768	0.464	2.00424e-12	dcd_2	ATP5IF1	dcd_lm3
3.50329e-17	0.348004	0.55	0.265	2.12516e-12	dcd_2	EIF3F	dcd_lm3
3.68564e-17	0.380416	0.585	0.301	2.23578e-12	dcd_2	TKT	dcd_lm3
4.00368e-17	0.307776	0.571	0.281	2.42872e-12	dcd_2	COPS9	dcd_lm3
4.81886e-17	0.4179	0.325	0.123	2.92322e-12	dcd_2	MRPL27	dcd_lm3
5.24119e-17	0.362191	0.557	0.283	3.17941e-12	dcd_2	EIF6	dcd_lm3
5.50025e-17	0.364669	0.554	0.273	3.33656e-12	dcd_2	IL1RN	dcd_lm3
6.62186e-17	0.38047	0.571	0.299	4.01695e-12	dcd_2	NDUFB8	dcd_lm3
7.53664e-17	0.330569	0.526	0.252	4.57188e-12	dcd_2	FKBP1A	dcd_lm3
8.05606e-17	0.31839	0.405	0.167	4.88697e-12	dcd_2	TUFM	dcd_lm3
8.84812e-17	0.336898	0.893	0.632	5.36745e-12	dcd_2	ATP5F1EP2	dcd_lm3
8.89221e-17	0.320614	0.315	0.114	5.3942e-12	dcd_2	MSX2	dcd_lm3
8.90932e-17	0.33121	0.488	0.226	5.40457e-12	dcd_2	MRPL51	dcd_lm3
9.38642e-17	0.423101	0.54	0.274	5.69399e-12	dcd_2	AURKAIP1	dcd_lm3
1.05279e-16	0.32866	0.388	0.16	6.38646e-12	dcd_2	SUMO2	dcd_lm3
1.08931e-16	0.310027	0.45	0.203	6.608e-12	dcd_2	ATP5PB	dcd_lm3
1.12939e-16	0.366993	0.412	0.179	6.85108e-12	dcd_2	ATOX1	dcd_lm3
1.15622e-16	0.327517	0.772	0.471	7.01384e-12	dcd_2	SDC1	dcd_lm3
1.21103e-16	0.372215	0.554	0.279	7.34634e-12	dcd_2	NPC2	dcd_lm3
1.3414e-16	0.350427	0.346	0.136	8.13718e-12	dcd_2	PSENEN	dcd_lm3
1.55448e-16	0.302875	0.64	0.331	9.42981e-12	dcd_2	RPS4Y1	dcd_lm3
1.874e-16	0.353145	0.844	0.604	1.1368e-11	dcd_2	HLA-C	dcd_lm3
1.969e-16	0.371004	0.529	0.262	1.19444e-11	dcd_2	TALDO1	dcd_lm3
2.18242e-16	0.357402	0.505	0.244	1.3239e-11	dcd_2	RAB11A	dcd_lm3
2.38559e-16	0.354369	0.561	0.29	1.44715e-11	dcd_2	SSBP1	dcd_lm3
2.39081e-16	0.339279	0.54	0.274	1.45031e-11	dcd_2	NDUFA2	dcd_lm3
2.6344e-16	0.320801	0.343	0.135	1.59808e-11	dcd_2	TMEM230	dcd_lm3
2.67221e-16	0.399534	0.488	0.239	1.62102e-11	dcd_2	CRABP2	dcd_lm3
2.80049e-16	0.328822	0.484	0.223	1.69884e-11	dcd_2	ATP6V0B	dcd_lm3
2.83261e-16	0.382374	0.436	0.195	1.71832e-11	dcd_2	EPCAM	dcd_lm3
2.86304e-16	0.340954	0.419	0.188	1.73678e-11	dcd_2	TIMM8B	dcd_lm3
2.90408e-16	0.398931	0.446	0.213	1.76167e-11	dcd_2	ACAA1	dcd_lm3
3.11968e-16	0.323239	0.367	0.152	1.89246e-11	dcd_2	AP2S1	dcd_lm3
3.18132e-16	0.34983	0.834	0.543	1.92985e-11	dcd_2	RTN4	dcd_lm3
3.63619e-16	0.315936	0.554	0.286	2.20579e-11	dcd_2	HIGD2A	dcd_lm3
4.02656e-16	0.335105	0.356	0.142	2.44259e-11	dcd_2	CCND1	dcd_lm3
4.47965e-16	0.341484	0.502	0.242	2.71745e-11	dcd_2	ASS1	dcd_lm3
4.82868e-16	0.326369	0.436	0.198	2.92917e-11	dcd_2	MAL2	dcd_lm3
5.17853e-16	0.384061	0.426	0.2	3.1414e-11	dcd_2	ZNHIT1	dcd_lm3
5.59468e-16	0.33196	0.789	0.515	3.39385e-11	dcd_2	NDUFS5	dcd_lm3
5.71038e-16	0.303907	0.384	0.162	3.46403e-11	dcd_2	PSMA4	dcd_lm3
5.92809e-16	0.404783	0.46	0.222	3.5961e-11	dcd_2	TMEM219	dcd_lm3
6.39773e-16	0.319225	0.554	0.279	3.88099e-11	dcd_2	BCAP31	dcd_lm3
6.80538e-16	0.358776	0.384	0.169	4.12828e-11	dcd_2	CYC1	dcd_lm3
7.78679e-16	0.347952	0.415	0.187	4.72362e-11	dcd_2	CALM3	dcd_lm3
7.88654e-16	0.312678	0.83	0.567	4.78413e-11	dcd_2	OST4	dcd_lm3
9.1898e-16	0.306909	0.522	0.254	5.57472e-11	dcd_2	VDAC1	dcd_lm3
9.87425e-16	0.346986	0.426	0.195	5.98992e-11	dcd_2	MDH2	dcd_lm3
1.11431e-15	0.313071	0.626	0.34	6.75961e-11	dcd_2	ATP5PO	dcd_lm3
1.43628e-15	0.328215	0.446	0.207	8.71274e-11	dcd_2	ATP5MC1	dcd_lm3
1.43828e-15	0.326404	0.467	0.221	8.72488e-11	dcd_2	SRP9	dcd_lm3
1.45019e-15	0.410525	0.602	0.343	8.79716e-11	dcd_2	PSMA7	dcd_lm3
1.48052e-15	0.305538	0.879	0.653	8.98111e-11	dcd_2	SRP14	dcd_lm3
1.50835e-15	0.33277	0.533	0.267	9.14998e-11	dcd_2	GNG5	dcd_lm3
1.54263e-15	0.343338	0.751	0.452	9.35793e-11	dcd_2	POLR2L	dcd_lm3
1.74053e-15	0.349515	0.391	0.17	1.05584e-10	dcd_2	CAPZB	dcd_lm3
1.87346e-15	0.316089	0.374	0.157	1.13648e-10	dcd_2	SSR3	dcd_lm3
2.17758e-15	0.319149	0.606	0.323	1.32096e-10	dcd_2	CLTA	dcd_lm3
2.8817e-15	0.319518	0.526	0.267	1.7481e-10	dcd_2	RBX1	dcd_lm3
3.2427e-15	0.34589	0.45	0.212	1.96708e-10	dcd_2	PSMA2	dcd_lm3
3.3204e-15	0.418538	0.647	0.376	2.01422e-10	dcd_2	ATP5PD	dcd_lm3
4.88545e-15	0.344493	0.388	0.174	2.96361e-10	dcd_2	TMEM134	dcd_lm3
6.21687e-15	0.375717	0.796	0.544	3.77128e-10	dcd_2	CALR	dcd_lm3
6.30314e-15	0.383291	0.398	0.183	3.82361e-10	dcd_2	AC010618.1	dcd_lm3
7.32525e-15	0.340276	0.792	0.519	4.44364e-10	dcd_2	PFN1	dcd_lm3
9.31975e-15	0.322677	0.571	0.307	5.65355e-10	dcd_2	ATP5F1B	dcd_lm3
9.60531e-15	0.356291	0.353	0.153	5.82677e-10	dcd_2	NDUFS7	dcd_lm3
1.03857e-14	0.306238	0.543	0.283	6.3002e-10	dcd_2	LAMTOR5	dcd_lm3
1.14676e-14	0.307219	0.343	0.143	6.95647e-10	dcd_2	PSMC5	dcd_lm3
1.26447e-14	0.3149	0.578	0.321	7.67055e-10	dcd_2	SLC25A5	dcd_lm3
1.28482e-14	0.306	0.336	0.138	7.79395e-10	dcd_2	TMEM40	dcd_lm3
1.4262e-14	0.300087	0.367	0.16	8.65159e-10	dcd_2	NDUFS8	dcd_lm3
1.46052e-14	0.358559	0.318	0.129	8.85983e-10	dcd_2	CNIH4	dcd_lm3
1.56482e-14	0.320646	0.446	0.214	9.49254e-10	dcd_2	FIS1	dcd_lm3
1.63811e-14	0.358867	0.689	0.438	9.93712e-10	dcd_2	SELENOW	dcd_lm3
1.66632e-14	0.321851	0.381	0.171	1.01082e-09	dcd_2	MRPS36	dcd_lm3
1.85802e-14	0.316208	0.578	0.32	1.12711e-09	dcd_2	SRSF9	dcd_lm3
1.88819e-14	0.33432	0.657	0.38	1.14542e-09	dcd_2	EIF3K	dcd_lm3
2.58692e-14	0.312433	0.502	0.263	1.56928e-09	dcd_2	REEP5	dcd_lm3
2.8999e-14	0.35427	0.616	0.352	1.75913e-09	dcd_2	CAPS	dcd_lm3
3.42411e-14	0.32314	0.308	0.125	2.07713e-09	dcd_2	MRPS15	dcd_lm3
3.72476e-14	0.344806	0.45	0.222	2.25951e-09	dcd_2	TIMP1	dcd_lm3
4.65428e-14	0.332885	0.813	0.566	2.82338e-09	dcd_2	NDUFA13	dcd_lm3
4.67647e-14	0.318979	0.353	0.152	2.83684e-09	dcd_2	TESC	dcd_lm3
6.71633e-14	0.324503	0.429	0.203	4.07426e-09	dcd_2	LGALS3BP	dcd_lm3
8.42923e-14	0.307075	0.574	0.311	5.11334e-09	dcd_2	NDUFB11	dcd_lm3
1.74865e-13	0.326982	0.318	0.134	1.06077e-08	dcd_2	DMAC1	dcd_lm3
2.03662e-13	0.364609	0.554	0.308	1.23545e-08	dcd_2	LAMTOR4	dcd_lm3
2.0727e-13	0.343954	0.581	0.333	1.25734e-08	dcd_2	NDUFB1	dcd_lm3
2.59724e-13	0.324268	0.651	0.394	1.57554e-08	dcd_2	ROMO1	dcd_lm3
4.86844e-13	0.307874	0.367	0.172	2.95329e-08	dcd_2	TP53TG1	dcd_lm3
5.07218e-13	0.370241	0.336	0.153	3.07689e-08	dcd_2	MRPL54	dcd_lm3
5.71668e-13	0.319127	0.457	0.231	3.46785e-08	dcd_2	ANAPC11	dcd_lm3
6.19513e-13	0.305385	0.315	0.135	3.75809e-08	dcd_2	TRAPPC2L	dcd_lm3
6.37028e-13	0.332591	0.356	0.162	3.86434e-08	dcd_2	PRAC1	dcd_lm3
1.38528e-12	0.345494	0.474	0.251	8.40337e-08	dcd_2	AC004551.1	dcd_lm3
1.65369e-12	0.329545	0.415	0.212	1.00316e-07	dcd_2	TIMM13	dcd_lm3
2.56664e-12	0.310538	0.457	0.236	1.55698e-07	dcd_2	PDCD5	dcd_lm3
7.74213e-12	0.307597	0.592	0.352	4.69653e-07	dcd_2	PPIB	dcd_lm3
1.5216e-11	0.302694	0.401	0.205	9.23036e-07	dcd_2	ALKBH7	dcd_lm3
2.12641e-11	0.319781	0.609	0.375	1.28992e-06	dcd_2	TMEM258	dcd_lm3
1.71742e-10	0.329461	0.547	0.341	1.04182e-05	dcd_2	NDUFB7	dcd_lm3
1.8885e-10	0.317149	0.647	0.436	1.1456e-05	dcd_2	JPT1	dcd_lm3
2.3157e-10	0.314944	0.356	0.18	1.40475e-05	dcd_2	ANAPC16	dcd_lm3
3.32637e-10	0.342129	0.505	0.297	2.01784e-05	dcd_2	SERINC2	dcd_lm3
2.0577e-192	2.34459	0.868	0.107	1.24824e-187	dcd_3	PCSK5	dcd_Bs3
8.2034e-150	1.92435	0.718	0.082	4.97635e-145	dcd_3	CSRNP2	dcd_Bs3
4.42223e-146	2.62374	1	0.83	2.68261e-141	dcd_3	RF00100.4	dcd_Bs3
3.96307e-141	1.79509	0.739	0.103	2.40408e-136	dcd_3	HSPA2	dcd_Bs3
1.24808e-137	1.58599	1	0.997	7.57109e-133	dcd_3	MALAT1	dcd_Bs3
2.28025e-134	1.48543	0.5	0.023	1.38324e-129	dcd_3	H3C11	dcd_Bs3
2.63718e-134	1.48532	0.593	0.051	1.59977e-129	dcd_3	AL645941.3	dcd_Bs3
6.20062e-132	1.57102	0.732	0.112	3.76142e-127	dcd_3	SGK1	dcd_Bs3
1.1897e-127	1.65672	0.882	0.233	7.21696e-123	dcd_3	AC011446.2	dcd_Bs3
6.81339e-127	2.08552	0.907	0.262	4.13314e-122	dcd_3	MIR663AHG	dcd_Bs3
7.43901e-115	1.42867	0.493	0.035	4.51265e-110	dcd_3	CABYR	dcd_Bs3
5.94731e-114	1.49345	0.75	0.158	3.60775e-109	dcd_3	SNHG12	dcd_Bs3
7.81791e-113	1.42198	0.579	0.066	4.7425e-108	dcd_3	H2AC12	dcd_Bs3
3.06957e-111	1.41473	0.554	0.06	1.86206e-106	dcd_3	GADD45G	dcd_Bs3
6.29965e-111	1.53498	0.646	0.1	3.8215e-106	dcd_3	RGS2	dcd_Bs3
5.56086e-110	1.44158	0.532	0.053	3.37333e-105	dcd_3	AC005363.1	dcd_Bs3
1.50047e-109	1.48635	0.779	0.188	9.10214e-105	dcd_3	PPP1R10	dcd_Bs3
2.13669e-103	1.40336	0.846	0.261	1.29616e-98	dcd_3	NFKBIZ	dcd_Bs3
2.19825e-100	1.21512	0.439	0.032	1.3335e-95	dcd_3	H3C1	dcd_Bs3
2.48618e-98	1.60164	0.596	0.098	1.50817e-93	dcd_3	AL355075.4	dcd_Bs3
1.41267e-96	1.55209	0.482	0.048	8.56952e-92	dcd_3	LINC01287	dcd_Bs3
5.25467e-95	1.2968	0.646	0.127	3.18759e-90	dcd_3	LINC01873	dcd_Bs3
6.16249e-92	1.22003	0.532	0.074	3.73829e-87	dcd_3	UBE2S	dcd_Bs3
1.53787e-91	1.41429	0.593	0.107	9.32902e-87	dcd_3	NNT-AS1	dcd_Bs3
1.19612e-89	1.35659	0.6	0.108	7.25588e-85	dcd_3	ANKRD37	dcd_Bs3
1.4159e-88	1.18824	0.579	0.099	8.58914e-84	dcd_3	GOLGA8B	dcd_Bs3
2.18685e-88	1.23584	0.604	0.111	1.32659e-83	dcd_3	GOLGA8A	dcd_Bs3
1.89727e-84	1.38127	0.693	0.182	1.15092e-79	dcd_3	PLK2	dcd_Bs3
2.56202e-84	1.36138	0.479	0.063	1.55417e-79	dcd_3	RNU2-63P	dcd_Bs3
1.57907e-82	1.21624	0.907	0.399	9.57897e-78	dcd_3	GADD45B	dcd_Bs3
2.91836e-82	1.15417	0.371	0.028	1.77034e-77	dcd_3	H2BC15	dcd_Bs3
8.75934e-81	1.07806	0.418	0.044	5.31359e-76	dcd_3	SNORD3A	dcd_Bs3
8.71692e-80	1.25142	0.621	0.142	5.28786e-75	dcd_3	FER1L4	dcd_Bs3
1.2022e-79	1.20864	0.396	0.038	7.2928e-75	dcd_3	Z93241.1	dcd_Bs3
9.43547e-79	1.23283	0.493	0.079	5.72374e-74	dcd_3	MED29	dcd_Bs3
7.75829e-78	1.1095	0.468	0.066	4.70633e-73	dcd_3	MAT2A	dcd_Bs3
2.61838e-77	1.13779	0.875	0.396	1.58836e-72	dcd_3	NDRG1	dcd_Bs3
1.47416e-73	0.915925	0.321	0.021	8.94253e-69	dcd_3	AC239798.2	dcd_Bs3
3.04641e-73	1.01771	0.364	0.034	1.84801e-68	dcd_3	H2AC17	dcd_Bs3
8.85203e-72	0.943352	0.329	0.024	5.36982e-67	dcd_3	H2AC16	dcd_Bs3
9.33969e-72	1.22863	0.636	0.165	5.66564e-67	dcd_3	IFRD1	dcd_Bs3
1.16131e-71	1.21859	0.45	0.069	7.04476e-67	dcd_3	LINC00273	dcd_Bs3
6.4593e-71	1.09227	0.621	0.158	3.91834e-66	dcd_3	BAIAP2	dcd_Bs3
7.23957e-70	1.11892	0.414	0.057	4.39167e-65	dcd_3	AL365436.2	dcd_Bs3
8.89493e-70	1.0292	0.461	0.073	5.39584e-65	dcd_3	UAP1	dcd_Bs3
7.37848e-68	0.871283	0.325	0.026	4.47593e-63	dcd_3	H2AC21	dcd_Bs3
1.59271e-66	1.05363	0.821	0.336	9.66172e-62	dcd_3	TCF25	dcd_Bs3
2.45308e-65	0.999402	0.996	0.981	1.48809e-60	dcd_3	AD000090.1	dcd_Bs3
5.23803e-65	1.03964	0.439	0.073	3.17749e-60	dcd_3	ANKRD20A11P	dcd_Bs3
2.10719e-64	1.01351	0.414	0.061	1.27827e-59	dcd_3	SOCS1	dcd_Bs3
3.52199e-64	1.08385	0.682	0.22	2.13651e-59	dcd_3	RSRP1	dcd_Bs3
7.20255e-64	0.982792	0.482	0.093	4.36921e-59	dcd_3	NUFIP2	dcd_Bs3
2.16018e-63	1.05559	0.582	0.153	1.31041e-58	dcd_3	CCNL2	dcd_Bs3
1.36349e-62	1.0685	0.543	0.134	8.2712e-58	dcd_3	LINC00511	dcd_Bs3
4.48962e-62	1.05055	0.789	0.352	2.7235e-57	dcd_3	SRRM2	dcd_Bs3
1.17407e-61	1.33696	0.625	0.199	7.12213e-57	dcd_3	ANGPTL4	dcd_Bs3
9.59976e-61	0.914915	0.304	0.028	5.82341e-56	dcd_3	STARD5	dcd_Bs3
9.56793e-59	1.05091	0.393	0.062	5.8041e-54	dcd_3	RASD1	dcd_Bs3
4.04049e-58	0.981252	0.357	0.049	2.45104e-53	dcd_3	MEPCE	dcd_Bs3
6.97569e-58	0.930015	0.375	0.055	4.2316e-53	dcd_3	AC104066.3	dcd_Bs3
1.2571e-57	0.896371	0.314	0.034	7.62582e-53	dcd_3	FAM117A	dcd_Bs3
2.86811e-57	1.11422	0.4	0.07	1.73985e-52	dcd_3	MIR663A	dcd_Bs3
3.13372e-57	1.44102	0.739	0.332	1.90098e-52	dcd_3	H4C3	dcd_Bs3
1.47777e-55	0.969192	0.589	0.182	8.96443e-51	dcd_3	RERE	dcd_Bs3
3.79219e-55	1.06087	0.357	0.055	2.30042e-50	dcd_3	H2AC19	dcd_Bs3
4.40989e-55	1.09711	0.629	0.212	2.67513e-50	dcd_3	TRA2B	dcd_Bs3
6.62913e-55	0.954	0.421	0.081	4.02136e-50	dcd_3	H4-16	dcd_Bs3
1.99392e-54	0.957121	0.454	0.098	1.20955e-49	dcd_3	CHD3	dcd_Bs3
1.13352e-53	0.975184	0.818	0.415	6.87614e-49	dcd_3	CCNL1	dcd_Bs3
2.81805e-53	1.19963	0.589	0.192	1.70949e-48	dcd_3	H2AC20	dcd_Bs3
4.68687e-53	1.20434	0.611	0.209	2.84315e-48	dcd_3	AC106872.10	dcd_Bs3
6.92931e-53	0.887764	0.954	0.702	4.20346e-48	dcd_3	ELF3	dcd_Bs3
1.45775e-52	0.912551	0.364	0.06	8.84297e-48	dcd_3	NXF1	dcd_Bs3
4.89378e-52	0.98552	0.55	0.159	2.96867e-47	dcd_3	SPTAN1	dcd_Bs3
3.62354e-51	1.31001	0.607	0.222	2.19811e-46	dcd_3	PLEC	dcd_Bs3
2.40681e-50	0.96152	0.421	0.091	1.46002e-45	dcd_3	AHI1	dcd_Bs3
1.6839e-49	0.850783	0.357	0.062	1.02149e-44	dcd_3	WDR60	dcd_Bs3
2.54249e-49	0.787394	0.325	0.049	1.54232e-44	dcd_3	PLIN5	dcd_Bs3
5.17151e-49	0.906239	0.55	0.164	3.13714e-44	dcd_3	ADM	dcd_Bs3
6.9025e-48	0.786192	0.311	0.046	4.18719e-43	dcd_3	CSKMT	dcd_Bs3
8.43355e-47	0.864697	0.507	0.146	5.11596e-42	dcd_3	HOOK2	dcd_Bs3
1.43066e-46	1.06155	0.436	0.11	8.67868e-42	dcd_3	TUBA1B	dcd_Bs3
2.02585e-46	0.78931	0.318	0.05	1.22892e-41	dcd_3	MAPK8IP3	dcd_Bs3
8.34226e-46	0.90609	0.625	0.243	5.06058e-41	dcd_3	PABPC4	dcd_Bs3
3.88003e-45	0.9266	0.404	0.093	2.3537e-40	dcd_3	SNHG19	dcd_Bs3
4.09694e-45	0.9701	0.532	0.17	2.48529e-40	dcd_3	SHROOM1	dcd_Bs3
4.88716e-45	0.873808	0.375	0.077	2.96465e-40	dcd_3	INTS6	dcd_Bs3
5.82943e-45	0.856424	0.339	0.062	3.53625e-40	dcd_3	SMG1P1	dcd_Bs3
1.0809e-43	0.89144	0.468	0.131	6.55695e-39	dcd_3	HMGCS1	dcd_Bs3
8.10501e-43	0.897887	0.396	0.091	4.91666e-38	dcd_3	CCN1	dcd_Bs3
2.78985e-42	0.87825	0.686	0.306	1.69238e-37	dcd_3	TAF1D	dcd_Bs3
7.6055e-42	0.783194	0.4	0.096	4.61365e-37	dcd_3	PPFIBP2	dcd_Bs3
2.25524e-41	0.731408	0.361	0.077	1.36807e-36	dcd_3	LAMA5	dcd_Bs3
9.09751e-41	0.799229	0.568	0.209	5.51873e-36	dcd_3	LUC7L3	dcd_Bs3
1.86093e-40	1.15758	0.8	0.504	1.12888e-35	dcd_3	SNHG5	dcd_Bs3
5.06169e-40	0.846007	0.343	0.071	3.07052e-35	dcd_3	LBH	dcd_Bs3
5.47741e-40	0.910969	0.704	0.342	3.32271e-35	dcd_3	SON	dcd_Bs3
1.04458e-39	0.850907	0.318	0.061	6.33662e-35	dcd_3	AL118516.1	dcd_Bs3
1.96754e-39	0.912812	0.757	0.412	1.19355e-34	dcd_3	NEAT1	dcd_Bs3
4.23026e-39	0.827373	0.743	0.39	2.56616e-34	dcd_3	NEDD4L	dcd_Bs3
1.96476e-38	0.939309	0.525	0.195	1.19186e-33	dcd_3	RNMT	dcd_Bs3
7.33197e-38	0.840303	0.579	0.226	4.44772e-33	dcd_3	NR4A1	dcd_Bs3
1.02428e-37	0.793884	0.321	0.065	6.21347e-33	dcd_3	THBS1	dcd_Bs3
5.71175e-37	0.763779	0.461	0.145	3.46486e-32	dcd_3	SMG1	dcd_Bs3
4.49669e-36	0.737356	0.311	0.066	2.72778e-31	dcd_3	CARS2	dcd_Bs3
1.89924e-35	0.698851	0.35	0.086	1.15212e-30	dcd_3	PLEKHM1	dcd_Bs3
2.83055e-35	0.726229	0.446	0.136	1.71707e-30	dcd_3	UPF2	dcd_Bs3
2.83854e-35	0.774721	0.521	0.192	1.72191e-30	dcd_3	PNISR	dcd_Bs3
3.16307e-35	0.753083	0.511	0.186	1.91878e-30	dcd_3	CEMIP2	dcd_Bs3
2.27382e-34	0.815406	0.504	0.184	1.37935e-29	dcd_3	EML4	dcd_Bs3
2.35273e-34	0.769445	0.546	0.215	1.42721e-29	dcd_3	DST	dcd_Bs3
2.99922e-34	0.737686	0.4	0.117	1.81939e-29	dcd_3	ZFC3H1	dcd_Bs3
3.56795e-34	0.701059	0.818	0.488	2.16439e-29	dcd_3	RBM39	dcd_Bs3
9.51159e-34	0.78973	0.664	0.325	5.76992e-29	dcd_3	SRSF2	dcd_Bs3
2.20313e-33	0.67143	0.357	0.093	1.33646e-28	dcd_3	FAM118A	dcd_Bs3
2.3325e-33	0.748674	0.504	0.19	1.41494e-28	dcd_3	SNHG25	dcd_Bs3
2.50051e-33	0.544114	0.9	0.557	1.51686e-28	dcd_3	FOS	dcd_Bs3
7.56385e-32	0.628464	0.307	0.072	4.58838e-27	dcd_3	RNPC3	dcd_Bs3
1.56465e-31	0.966155	0.568	0.257	9.49151e-27	dcd_3	CEBPB	dcd_Bs3
3.0267e-31	0.386692	1	0.988	1.83606e-26	dcd_3	AC010970.1	dcd_Bs3
3.50144e-30	0.71875	0.536	0.227	2.12404e-25	dcd_3	TMPRSS4	dcd_Bs3
6.33969e-30	0.669723	0.386	0.119	3.84578e-25	dcd_3	CHD9	dcd_Bs3
9.39147e-30	0.712842	0.654	0.341	5.69705e-25	dcd_3	KLF4	dcd_Bs3
2.18238e-29	0.98387	0.496	0.217	1.32387e-24	dcd_3	LUZP1	dcd_Bs3
2.27827e-29	0.781716	0.446	0.173	1.38204e-24	dcd_3	ACTN4	dcd_Bs3
2.82962e-29	0.677343	0.404	0.131	1.7165e-24	dcd_3	ABCC3	dcd_Bs3
5.47463e-29	0.618845	0.318	0.085	3.32102e-24	dcd_3	ZNF638	dcd_Bs3
1.77266e-28	0.800243	0.629	0.317	1.07533e-23	dcd_3	KLF15	dcd_Bs3
2.50281e-28	0.692813	0.525	0.224	1.51825e-23	dcd_3	PNN	dcd_Bs3
3.39542e-28	0.608338	0.304	0.08	2.05973e-23	dcd_3	RBM6	dcd_Bs3
5.85697e-27	0.708275	0.543	0.253	3.55295e-22	dcd_3	CDC37	dcd_Bs3
2.32873e-26	1.05376	0.507	0.242	1.41265e-21	dcd_3	CD44	dcd_Bs3
2.55111e-26	0.598081	0.339	0.106	1.54755e-21	dcd_3	TJP2	dcd_Bs3
4.34264e-26	0.546206	0.321	0.094	2.63433e-21	dcd_3	RF01956	dcd_Bs3
5.84365e-26	0.740454	0.557	0.277	3.54488e-21	dcd_3	RNF19A	dcd_Bs3
1.09092e-25	0.56801	0.336	0.103	6.61772e-21	dcd_3	ZMYND8	dcd_Bs3
[truncated: 6,267 more rows]

## Sheet: Fibro_cluster_markers_top300
p_val	avg_logFC	pct.1	pct.2	p_val_adj	Cluster	Gene	Annotation
[truncated: 5,369 more rows]

[truncated: 2 more sheets: Myeloid_cluster_markers_top300, NK_cluster_markers_top300]
