# Supplementary material for: Integrative Single Cell Atlas Revealed Intratumoral Heterogeneity Generation from an Adaptive Epigenetic Cell State in Human Bladder Urothelial Carcinoma
Source: Adv Sci (Weinh). 2024 Apr 6;11(24):2308438. doi: 10.1002/advs.202308438 (PMC11200000; doi:10.1002/advs.202308438)
Supplement: Supplementary file 2 — Supporting Information [file ADVS-11-2308438-s001.zip › Supplementary dataset 6. MIBC associated DMR loci..xlsx]

## Sheet: Sheet 1
Supplementary Dataset 6. MIBC associated DMR loci.
Chr_name	Start	End	Width	Strand	Class
chr1	898555	898977	423	*	MIBC_hypomethylated
chr1	903806	904055	250	*	MIBC_hypomethylated
chr1	913911	914188	278	*	MIBC_hypomethylated
chr1	918196	918496	301	*	MIBC_hypomethylated
chr1	920411	920661	251	*	MIBC_hypomethylated
chr1	921285	921533	249	*	MIBC_hypomethylated
chr1	929250	929594	345	*	MIBC_hypomethylated
chr1	931516	931764	249	*	MIBC_hypomethylated
chr1	933660	933965	306	*	MIBC_hypomethylated
chr1	935957	936226	270	*	MIBC_hypomethylated
chr1	939010	939334	325	*	MIBC_hypomethylated
chr1	965820	966305	486	*	MIBC_hypomethylated
chr1	966371	966619	249	*	MIBC_hypomethylated
chr1	980821	981097	277	*	MIBC_hypomethylated
chr1	981615	981869	255	*	MIBC_hypomethylated
chr1	982329	982578	250	*	MIBC_hypomethylated
chr1	984298	984546	249	*	MIBC_hypomethylated
chr1	995710	995958	249	*	MIBC_hypomethylated
chr1	1006490	1006738	249	*	MIBC_hypomethylated
chr1	1014019	1014399	381	*	MIBC_hypomethylated
chr1	1021449	1021750	302	*	MIBC_hypomethylated
chr1	1060338	1060898	561	*	MIBC_hypomethylated
chr1	1063970	1064413	444	*	MIBC_hypomethylated
chr1	1073875	1074134	260	*	MIBC_hypomethylated
chr1	1075005	1075253	249	*	MIBC_hypomethylated
chr1	1114275	1114779	505	*	MIBC_hypomethylated
chr1	1143930	1144181	252	*	MIBC_hypomethylated
chr1	1162481	1162751	271	*	MIBC_hypomethylated
chr1	1171772	1172020	249	*	MIBC_hypomethylated
chr1	1206584	1207252	669	*	MIBC_hypomethylated
chr1	1237619	1237976	358	*	MIBC_hypomethylated
chr1	1239802	1240050	249	*	MIBC_hypomethylated
chr1	1278952	1279252	301	*	MIBC_hypomethylated
chr1	1281880	1282310	431	*	MIBC_hypomethylated
chr1	1290182	1290491	310	*	MIBC_hypomethylated
chr1	1291147	1291508	362	*	MIBC_hypomethylated
chr1	1309447	1309696	250	*	MIBC_hypomethylated
chr1	1330549	1330855	307	*	MIBC_hypomethylated
chr1	1331434	1332431	998	*	MIBC_hypomethylated
chr1	1332480	1333110	631	*	MIBC_hypomethylated
chr1	1333119	1333394	276	*	MIBC_hypomethylated
chr1	1353277	1353525	249	*	MIBC_hypomethylated
chr1	1354110	1354426	317	*	MIBC_hypomethylated
chr1	1360989	1361237	249	*	MIBC_hypomethylated
chr1	1398101	1398402	302	*	MIBC_hypomethylated
chr1	1419565	1419814	250	*	MIBC_hypomethylated
chr1	1426097	1426355	259	*	MIBC_hypomethylated
chr1	1543564	1543858	295	*	MIBC_hypomethylated
chr1	1547481	1547729	249	*	MIBC_hypomethylated
chr1	1554157	1554405	249	*	MIBC_hypomethylated
chr1	1555180	1555428	249	*	MIBC_hypomethylated
chr1	1604238	1604486	249	*	MIBC_hypomethylated
chr1	1616384	1616634	251	*	MIBC_hypomethylated
chr1	1779076	1779324	249	*	MIBC_hypomethylated
chr1	1780334	1780582	249	*	MIBC_hypomethylated
chr1	1894173	1894421	249	*	MIBC_hypomethylated
chr1	1901345	1901639	295	*	MIBC_hypomethylated
chr1	1909584	1909832	249	*	MIBC_hypomethylated
chr1	1919576	1920180	605	*	MIBC_hypomethylated
chr1	1924400	1924664	265	*	MIBC_hypomethylated
chr1	1925022	1925332	311	*	MIBC_hypomethylated
chr1	1926409	1926889	481	*	MIBC_hypomethylated
chr1	1941801	1942311	511	*	MIBC_hypomethylated
chr1	1944082	1944330	249	*	MIBC_hypomethylated
chr1	1963505	1963783	279	*	MIBC_hypomethylated
chr1	1982166	1982438	273	*	MIBC_hypomethylated
chr1	2004953	2005201	249	*	MIBC_hypomethylated
chr1	2014962	2015280	319	*	MIBC_hypomethylated
chr1	2017666	2017914	249	*	MIBC_hypomethylated
chr1	2027860	2028108	249	*	MIBC_hypomethylated
chr1	2032060	2032411	352	*	MIBC_hypomethylated
chr1	2033423	2033671	249	*	MIBC_hypomethylated
chr1	2041060	2041308	249	*	MIBC_hypomethylated
chr1	2044954	2045225	272	*	MIBC_hypomethylated
chr1	2224041	2224289	249	*	MIBC_hypomethylated
chr1	2322936	2323196	261	*	MIBC_hypomethylated
chr1	2343363	2343611	249	*	MIBC_hypomethylated
chr1	2350846	2351094	249	*	MIBC_hypomethylated
chr1	2372655	2372936	282	*	MIBC_hypomethylated
chr1	2376104	2376557	454	*	MIBC_hypomethylated
chr1	2382982	2383230	249	*	MIBC_hypomethylated
chr1	2384798	2385168	371	*	MIBC_hypomethylated
chr1	2390233	2390481	249	*	MIBC_hypomethylated
chr1	2392542	2392790	249	*	MIBC_hypomethylated
chr1	2478070	2478426	357	*	MIBC_hypomethylated
chr1	2505352	2505600	249	*	MIBC_hypomethylated
chr1	2505938	2506307	370	*	MIBC_hypomethylated
chr1	2506344	2506592	249	*	MIBC_hypomethylated
chr1	2534587	2534924	338	*	MIBC_hypomethylated
chr1	2578009	2578257	249	*	MIBC_hypomethylated
chr1	2595729	2595977	249	*	MIBC_hypomethylated
chr1	2598215	2598463	249	*	MIBC_hypomethylated
chr1	2627683	2627945	263	*	MIBC_hypomethylated
chr1	2628104	2628352	249	*	MIBC_hypomethylated
chr1	2634090	2634377	288	*	MIBC_hypomethylated
chr1	2639542	2639790	249	*	MIBC_hypomethylated
chr1	2683980	2684304	325	*	MIBC_hypomethylated
chr1	2689026	2689311	286	*	MIBC_hypomethylated
chr1	2694997	2695371	375	*	MIBC_hypomethylated
chr1	2697307	2697555	249	*	MIBC_hypomethylated
chr1	2799446	2799694	249	*	MIBC_hypomethylated
chr1	2800037	2800666	630	*	MIBC_hypomethylated
chr1	2801891	2802227	337	*	MIBC_hypomethylated
chr1	2805467	2805723	257	*	MIBC_hypomethylated
chr1	2805942	2806228	287	*	MIBC_hypomethylated
chr1	2808083	2808331	249	*	MIBC_hypomethylated
chr1	2808804	2809112	309	*	MIBC_hypomethylated
chr1	2812879	2813179	301	*	MIBC_hypomethylated
chr1	2814556	2814804	249	*	MIBC_hypomethylated
chr1	2822725	2822973	249	*	MIBC_hypomethylated
chr1	2826677	2826925	249	*	MIBC_hypomethylated
chr1	2847786	2848259	474	*	MIBC_hypomethylated
chr1	2854582	2854860	279	*	MIBC_hypomethylated
chr1	2855398	2855646	249	*	MIBC_hypomethylated
chr1	2860159	2860407	249	*	MIBC_hypomethylated
chr1	2860787	2861035	249	*	MIBC_hypomethylated
chr1	2862725	2863011	287	*	MIBC_hypomethylated
chr1	2864440	2864798	359	*	MIBC_hypomethylated
chr1	2867822	2868153	332	*	MIBC_hypomethylated
chr1	2868598	2868846	249	*	MIBC_hypomethylated
chr1	2876827	2877342	516	*	MIBC_hypomethylated
chr1	2879380	2879786	407	*	MIBC_hypomethylated
chr1	2879849	2880126	278	*	MIBC_hypomethylated
chr1	2881439	2881715	277	*	MIBC_hypomethylated
chr1	2882471	2882841	371	*	MIBC_hypomethylated
chr1	2884575	2884894	320	*	MIBC_hypomethylated
chr1	2885161	2885442	282	*	MIBC_hypomethylated
chr1	2888274	2888654	381	*	MIBC_hypomethylated
chr1	2894544	2894989	446	*	MIBC_hypomethylated
chr1	2898026	2898378	353	*	MIBC_hypomethylated
chr1	2903557	2903868	312	*	MIBC_hypomethylated
chr1	2905163	2905411	249	*	MIBC_hypomethylated
chr1	2906483	2906795	313	*	MIBC_hypomethylated
chr1	2906970	2907291	322	*	MIBC_hypomethylated
chr1	2908340	2908651	312	*	MIBC_hypomethylated
chr1	2911203	2911577	375	*	MIBC_hypomethylated
chr1	2918386	2918634	249	*	MIBC_hypomethylated
chr1	2921936	2922364	429	*	MIBC_hypomethylated
chr1	2922433	2922681	249	*	MIBC_hypomethylated
chr1	2922974	2923370	397	*	MIBC_hypomethylated
chr1	2923444	2923743	300	*	MIBC_hypomethylated
chr1	2928359	2928628	270	*	MIBC_hypomethylated
chr1	2930041	2930289	249	*	MIBC_hypomethylated
chr1	2930863	2931111	249	*	MIBC_hypomethylated
chr1	2931344	2931861	518	*	MIBC_hypomethylated
chr1	2932092	2932340	249	*	MIBC_hypomethylated
chr1	2932681	2933129	449	*	MIBC_hypomethylated
chr1	2933448	2933697	250	*	MIBC_hypomethylated
chr1	2933710	2933958	249	*	MIBC_hypomethylated
chr1	2934688	2934975	288	*	MIBC_hypomethylated
chr1	2946258	2946543	286	*	MIBC_hypomethylated
chr1	2946925	2947512	588	*	MIBC_hypomethylated
chr1	2949279	2949654	376	*	MIBC_hypomethylated
chr1	2959732	2960007	276	*	MIBC_hypomethylated
chr1	2961595	2961843	249	*	MIBC_hypomethylated
chr1	2962017	2962265	249	*	MIBC_hypomethylated
chr1	2970354	2970389	36	*	MIBC_hypomethylated
chr1	2970391	2970603	213	*	MIBC_hypomethylated
chr1	2973960	2974272	313	*	MIBC_hypomethylated
chr1	2982401	2983010	610	*	MIBC_hypomethylated
chr1	3001293	3001773	481	*	MIBC_hypomethylated
chr1	3005756	3006004	249	*	MIBC_hypomethylated
chr1	3012876	3013131	256	*	MIBC_hypomethylated
chr1	3017684	3017933	250	*	MIBC_hypomethylated
chr1	3019956	3020204	249	*	MIBC_hypomethylated
chr1	3022118	3022516	399	*	MIBC_hypomethylated
chr1	3030078	3030471	394	*	MIBC_hypomethylated
chr1	3031025	3031273	249	*	MIBC_hypomethylated
chr1	3031652	3031948	297	*	MIBC_hypomethylated
chr1	3032800	3033108	309	*	MIBC_hypomethylated
chr1	3037295	3037829	535	*	MIBC_hypomethylated
chr1	3083194	3083443	250	*	MIBC_hypomethylated
chr1	3084189	3084437	249	*	MIBC_hypomethylated
chr1	3086877	3087194	318	*	MIBC_hypomethylated
chr1	3089453	3089765	313	*	MIBC_hypomethylated
chr1	3090969	3091217	249	*	MIBC_hypomethylated
chr1	3121894	3122142	249	*	MIBC_hypomethylated
chr1	3136115	3136364	250	*	MIBC_hypomethylated
chr1	3139138	3139394	257	*	MIBC_hypomethylated
chr1	3141324	3141669	346	*	MIBC_hypomethylated
chr1	3142927	3143318	392	*	MIBC_hypomethylated
chr1	3145684	3145933	250	*	MIBC_hypomethylated
chr1	3154035	3154283	249	*	MIBC_hypomethylated
chr1	3160532	3160792	261	*	MIBC_hypomethylated
chr1	3179541	3179831	291	*	MIBC_hypomethylated
chr1	3185886	3186134	249	*	MIBC_hypomethylated
chr1	3186156	3186589	434	*	MIBC_hypomethylated
chr1	3196322	3196571	250	*	MIBC_hypomethylated
chr1	3198684	3199044	361	*	MIBC_hypomethylated
chr1	3203704	3203952	249	*	MIBC_hypomethylated
chr1	3207793	3208041	249	*	MIBC_hypomethylated
chr1	3225789	3226043	255	*	MIBC_hypomethylated
chr1	3227680	3227967	288	*	MIBC_hypomethylated
chr1	3228867	3229116	250	*	MIBC_hypomethylated
chr1	3230049	3230297	249	*	MIBC_hypomethylated
chr1	3230496	3230878	383	*	MIBC_hypomethylated
chr1	3231606	3231854	249	*	MIBC_hypomethylated
chr1	3236410	3236658	249	*	MIBC_hypomethylated
chr1	3239153	3239401	249	*	MIBC_hypomethylated
chr1	3242271	3242591	321	*	MIBC_hypomethylated
chr1	3244575	3244896	322	*	MIBC_hypomethylated
chr1	3245229	3245646	418	*	MIBC_hypomethylated
chr1	3255871	3256119	249	*	MIBC_hypomethylated
chr1	3262950	3263248	299	*	MIBC_hypomethylated
chr1	3268242	3268506	265	*	MIBC_hypomethylated
chr1	3270351	3270599	249	*	MIBC_hypomethylated
chr1	3272262	3272611	350	*	MIBC_hypomethylated
chr1	3276261	3276520	260	*	MIBC_hypomethylated
chr1	3277400	3277648	249	*	MIBC_hypomethylated
chr1	3279159	3279487	329	*	MIBC_hypomethylated
chr1	3282578	3282826	249	*	MIBC_hypomethylated
chr1	3285214	3285481	268	*	MIBC_hypomethylated
chr1	3290775	3291080	306	*	MIBC_hypomethylated
chr1	3292376	3292624	249	*	MIBC_hypomethylated
chr1	3298949	3299197	249	*	MIBC_hypomethylated
chr1	3312757	3313096	340	*	MIBC_hypomethylated
chr1	3321294	3321587	294	*	MIBC_hypomethylated
chr1	3357906	3358154	249	*	MIBC_hypomethylated
chr1	3359532	3360189	658	*	MIBC_hypomethylated
chr1	3373181	3373429	249	*	MIBC_hypomethylated
chr1	3380330	3380598	269	*	MIBC_hypomethylated
chr1	3388817	3389065	249	*	MIBC_hypomethylated
chr1	3402676	3402924	249	*	MIBC_hypomethylated
chr1	3405004	3405378	375	*	MIBC_hypomethylated
chr1	3410583	3410847	265	*	MIBC_hypomethylated
chr1	3411160	3411445	286	*	MIBC_hypomethylated
chr1	3411799	3412059	261	*	MIBC_hypomethylated
chr1	3412171	3412432	262	*	MIBC_hypomethylated
chr1	3412514	3412773	260	*	MIBC_hypomethylated
chr1	3415116	3415364	249	*	MIBC_hypomethylated
chr1	3417289	3417610	322	*	MIBC_hypomethylated
chr1	3419041	3419315	275	*	MIBC_hypomethylated
chr1	3423775	3424023	249	*	MIBC_hypomethylated
chr1	3425132	3425526	395	*	MIBC_hypomethylated
chr1	3425765	3426037	273	*	MIBC_hypomethylated
chr1	3427903	3428151	249	*	MIBC_hypomethylated
chr1	3431201	3431449	249	*	MIBC_hypomethylated
chr1	3433149	3433515	367	*	MIBC_hypomethylated
chr1	3433654	3433902	249	*	MIBC_hypomethylated
chr1	3434280	3434856	577	*	MIBC_hypomethylated
chr1	3435442	3435871	430	*	MIBC_hypomethylated
chr1	3436174	3436422	249	*	MIBC_hypomethylated
chr1	3453326	3453574	249	*	MIBC_hypomethylated
chr1	3453946	3454194	249	*	MIBC_hypomethylated
chr1	3459994	3460319	326	*	MIBC_hypomethylated
chr1	3482098	3482346	249	*	MIBC_hypomethylated
chr1	3483885	3484133	249	*	MIBC_hypomethylated
chr1	3500219	3500516	298	*	MIBC_hypomethylated
chr1	3503973	3504364	392	*	MIBC_hypomethylated
chr1	3547218	3547491	274	*	MIBC_hypomethylated
chr1	3553307	3553699	393	*	MIBC_hypomethylated
chr1	3561397	3561651	255	*	MIBC_hypomethylated
chr1	3564855	3565125	271	*	MIBC_hypomethylated
chr1	3579182	3579430	249	*	MIBC_hypomethylated
chr1	3598050	3598396	347	*	MIBC_hypomethylated
chr1	3611789	3612186	398	*	MIBC_hypomethylated
chr1	3658861	3659109	249	*	MIBC_hypomethylated
chr1	3663160	3663408	249	*	MIBC_hypomethylated
chr1	3673626	3673915	290	*	MIBC_hypomethylated
chr1	3688998	3689486	489	*	MIBC_hypomethylated
chr1	3708519	3708767	249	*	MIBC_hypomethylated
chr1	3723181	3723445	265	*	MIBC_hypomethylated
chr1	3727781	3728066	286	*	MIBC_hypomethylated
chr1	3730456	3730712	257	*	MIBC_hypomethylated
chr1	3742840	3743110	271	*	MIBC_hypomethylated
chr1	3747763	3748048	286	*	MIBC_hypomethylated
chr1	3775693	3776050	358	*	MIBC_hypomethylated
chr1	3804963	3805331	369	*	MIBC_hypomethylated
chr1	3905990	3906238	249	*	MIBC_hypomethylated
chr1	3906957	3907206	250	*	MIBC_hypomethylated
chr1	3907416	3907755	340	*	MIBC_hypomethylated
chr1	3910245	3910516	272	*	MIBC_hypomethylated
chr1	3912184	3912432	249	*	MIBC_hypomethylated
chr1	3955112	3955417	306	*	MIBC_hypomethylated
chr1	3976173	3976421	249	*	MIBC_hypomethylated
chr1	3976598	3976846	249	*	MIBC_hypomethylated
chr1	4111285	4111533	249	*	MIBC_hypomethylated
chr1	4127754	4128002	249	*	MIBC_hypomethylated
chr1	4132498	4132746	249	*	MIBC_hypomethylated
chr1	4161227	4161475	249	*	MIBC_hypomethylated
chr1	4482395	4482655	261	*	MIBC_hypomethylated
chr1	4517057	4517305	249	*	MIBC_hypomethylated
chr1	4558898	4559196	299	*	MIBC_hypomethylated
chr1	4599379	4599628	250	*	MIBC_hypomethylated
chr1	4599810	4600111	302	*	MIBC_hypomethylated
chr1	4614285	4614533	249	*	MIBC_hypomethylated
chr1	4668534	4668782	249	*	MIBC_hypomethylated
chr1	4777226	4777475	250	*	MIBC_hypomethylated
chr1	5119739	5119997	259	*	MIBC_hypomethylated
chr1	5338254	5338542	289	*	MIBC_hypomethylated
chr1	5448440	5448706	267	*	MIBC_hypomethylated
chr1	5466375	5466623	249	*	MIBC_hypomethylated
chr1	5479600	5480000	401	*	MIBC_hypomethylated
chr1	5484129	5484377	249	*	MIBC_hypomethylated
chr1	5508398	5508646	249	*	MIBC_hypomethylated
chr1	5509494	5509742	249	*	MIBC_hypomethylated
chr1	5601434	5601682	249	*	MIBC_hypomethylated
chr1	5667043	5667368	326	*	MIBC_hypomethylated
chr1	5733538	5733787	250	*	MIBC_hypomethylated
chr1	5746613	5746973	361	*	MIBC_hypomethylated
chr1	5749086	5749334	249	*	MIBC_hypomethylated
chr1	5752537	5752785	249	*	MIBC_hypomethylated
chr1	5818829	5819077	249	*	MIBC_hypomethylated
chr1	5833335	5833583	249	*	MIBC_hypomethylated
chr1	5834684	5835031	348	*	MIBC_hypomethylated
chr1	5836113	5836361	249	*	MIBC_hypomethylated
chr1	5836382	5836630	249	*	MIBC_hypomethylated
chr1	6002229	6002477	249	*	MIBC_hypomethylated
chr1	6025491	6026319	829	*	MIBC_hypomethylated
chr1	6051218	6051466	249	*	MIBC_hypomethylated
chr1	6078531	6078780	250	*	MIBC_hypomethylated
chr1	6088723	6089046	324	*	MIBC_hypomethylated
chr1	6089135	6089443	309	*	MIBC_hypomethylated
chr1	6092817	6093065	249	*	MIBC_hypomethylated
chr1	6097744	6098098	355	*	MIBC_hypomethylated
chr1	6099835	6100083	249	*	MIBC_hypomethylated
chr1	6105167	6105435	269	*	MIBC_hypomethylated
chr1	6109749	6110016	268	*	MIBC_hypomethylated
chr1	6111385	6111810	426	*	MIBC_hypomethylated
chr1	6128846	6129095	250	*	MIBC_hypomethylated
chr1	6141512	6141790	279	*	MIBC_hypomethylated
chr1	6143691	6144164	474	*	MIBC_hypomethylated
chr1	6146015	6146272	258	*	MIBC_hypomethylated
chr1	6146944	6147192	249	*	MIBC_hypomethylated
chr1	6165579	6165836	258	*	MIBC_hypomethylated
chr1	6166631	6166879	249	*	MIBC_hypomethylated
chr1	6236345	6236596	252	*	MIBC_hypomethylated
chr1	6414055	6414323	269	*	MIBC_hypomethylated
chr1	6444931	6445301	371	*	MIBC_hypomethylated
chr1	6450718	6450966	249	*	MIBC_hypomethylated
chr1	6450975	6451305	331	*	MIBC_hypomethylated
chr1	6471376	6471645	270	*	MIBC_hypomethylated
chr1	6495897	6496145	249	*	MIBC_hypomethylated
chr1	6505822	6506070	249	*	MIBC_hypomethylated
chr1	6770615	6770863	249	*	MIBC_hypomethylated
chr1	6960498	6960746	249	*	MIBC_hypomethylated
chr1	6967924	6968201	278	*	MIBC_hypomethylated
chr1	6968883	6969131	249	*	MIBC_hypomethylated
chr1	7042803	7043051	249	*	MIBC_hypomethylated
chr1	7058765	7059063	299	*	MIBC_hypomethylated
chr1	7150639	7150901	263	*	MIBC_hypomethylated
chr1	7211045	7211293	249	*	MIBC_hypomethylated
chr1	7248057	7248305	249	*	MIBC_hypomethylated
chr1	7280347	7280595	249	*	MIBC_hypomethylated
chr1	7373848	7374195	348	*	MIBC_hypomethylated
chr1	7478800	7479114	315	*	MIBC_hypomethylated
chr1	7483132	7483380	249	*	MIBC_hypomethylated
chr1	7539777	7540075	299	*	MIBC_hypomethylated
chr1	7596250	7596498	249	*	MIBC_hypomethylated
chr1	7640328	7640584	257	*	MIBC_hypomethylated
chr1	7641329	7641577	249	*	MIBC_hypomethylated
chr1	7650444	7650692	249	*	MIBC_hypomethylated
chr1	7670773	7671047	275	*	MIBC_hypomethylated
chr1	7701843	7702101	259	*	MIBC_hypomethylated
chr1	7703256	7703581	326	*	MIBC_hypomethylated
chr1	7912945	7913281	337	*	MIBC_hypomethylated
chr1	7941049	7941297	249	*	MIBC_hypomethylated
chr1	8211591	8212141	551	*	MIBC_hypomethylated
chr1	8232257	8232506	250	*	MIBC_hypomethylated
chr1	8238309	8238585	277	*	MIBC_hypomethylated
chr1	8343389	8343637	249	*	MIBC_hypomethylated
chr1	8962827	8963099	273	*	MIBC_hypomethylated
chr1	8986710	8986958	249	*	MIBC_hypomethylated
chr1	9037069	9037362	294	*	MIBC_hypomethylated
chr1	9071296	9071544	249	*	MIBC_hypomethylated
chr1	9093963	9094211	249	*	MIBC_hypomethylated
chr1	9163850	9164138	289	*	MIBC_hypomethylated
chr1	9279072	9279320	249	*	MIBC_hypomethylated
chr1	9364267	9364515	249	*	MIBC_hypomethylated
chr1	9413406	9413736	331	*	MIBC_hypomethylated
chr1	9428344	9428623	280	*	MIBC_hypomethylated
chr1	9718987	9719312	326	*	MIBC_hypomethylated
chr1	9724989	9725237	249	*	MIBC_hypomethylated
chr1	10399928	10400176	249	*	MIBC_hypomethylated
chr1	10635353	10635601	249	*	MIBC_hypomethylated
chr1	10644552	10644800	249	*	MIBC_hypomethylated
chr1	10779177	10779451	275	*	MIBC_hypomethylated
chr1	11042591	11042882	292	*	MIBC_hypomethylated
chr1	11488244	11488519	276	*	MIBC_hypomethylated
chr1	11531404	11531755	352	*	MIBC_hypomethylated
chr1	11538021	11538302	282	*	MIBC_hypomethylated
chr1	11701044	11701293	250	*	MIBC_hypomethylated
chr1	11711045	11711319	275	*	MIBC_hypomethylated
chr1	11719090	11719370	281	*	MIBC_hypomethylated
chr1	11838271	11838519	249	*	MIBC_hypomethylated
chr1	11858601	11858892	292	*	MIBC_hypomethylated
chr1	11862459	11862707	249	*	MIBC_hypomethylated
chr1	11877998	11878402	405	*	MIBC_hypomethylated
chr1	11879442	11879730	289	*	MIBC_hypomethylated
chr1	12143790	12144091	302	*	MIBC_hypomethylated
chr1	12163237	12163485	249	*	MIBC_hypomethylated
chr1	12166509	12166793	285	*	MIBC_hypomethylated
chr1	12603990	12604238	249	*	MIBC_hypomethylated
chr1	12619054	12619393	340	*	MIBC_hypomethylated
chr1	12715704	12715810	107	*	MIBC_hypomethylated
chr1	12715812	12715847	36	*	MIBC_hypomethylated
chr1	12715849	12715952	104	*	MIBC_hypomethylated
chr1	12847692	12847940	249	*	MIBC_hypomethylated
chr1	13502125	13502373	249	*	MIBC_hypomethylated
chr1	13828642	13828891	250	*	MIBC_hypomethylated
chr1	14875906	14876154	249	*	MIBC_hypomethylated
chr1	15101492	15101740	249	*	MIBC_hypomethylated
chr1	15352555	15352803	249	*	MIBC_hypomethylated
chr1	15411963	15412305	343	*	MIBC_hypomethylated
chr1	15438186	15438435	250	*	MIBC_hypomethylated
chr1	15584959	15585230	272	*	MIBC_hypomethylated
chr1	15742154	15742403	250	*	MIBC_hypomethylated
chr1	15756323	15756660	338	*	MIBC_hypomethylated
chr1	16032305	16032562	258	*	MIBC_hypomethylated
chr1	16072905	16073155	251	*	MIBC_hypomethylated
chr1	16082112	16082360	249	*	MIBC_hypomethylated
chr1	16162317	16162606	290	*	MIBC_hypomethylated
chr1	16212269	16212592	324	*	MIBC_hypomethylated
chr1	16212928	16213176	249	*	MIBC_hypomethylated
chr1	16513253	16513615	363	*	MIBC_hypomethylated
chr1	16523245	16523493	249	*	MIBC_hypomethylated
chr1	16614332	16614580	249	*	MIBC_hypomethylated
chr1	16696377	16696836	460	*	MIBC_hypomethylated
chr1	16703206	16703454	249	*	MIBC_hypomethylated
chr1	16727830	16728078	249	*	MIBC_hypomethylated
chr1	16896503	16896751	249	*	MIBC_hypomethylated
chr1	17012652	17012900	249	*	MIBC_hypomethylated
chr1	17075336	17075584	249	*	MIBC_hypomethylated
chr1	17201417	17201665	249	*	MIBC_hypomethylated
chr1	17250711	17250959	249	*	MIBC_hypomethylated
chr1	17274131	17274402	272	*	MIBC_hypomethylated
chr1	17287400	17287648	249	*	MIBC_hypomethylated
chr1	17520071	17520374	304	*	MIBC_hypomethylated
chr1	17766187	17766435	249	*	MIBC_hypomethylated
chr1	17825421	17825680	260	*	MIBC_hypomethylated
chr1	17984614	17984873	260	*	MIBC_hypomethylated
chr1	18481805	18482160	356	*	MIBC_hypomethylated
chr1	18482248	18483089	842	*	MIBC_hypomethylated
chr1	18722161	18722436	276	*	MIBC_hypomethylated
chr1	18798437	18798696	260	*	MIBC_hypomethylated
chr1	18851370	18851624	255	*	MIBC_hypomethylated
chr1	18854390	18854650	261	*	MIBC_hypomethylated
chr1	19009943	19010191	249	*	MIBC_hypomethylated
chr1	19398319	19398567	249	*	MIBC_hypomethylated
chr1	19643189	19643496	308	*	MIBC_hypomethylated
chr1	19669499	19669782	284	*	MIBC_hypomethylated
chr1	19678673	19678921	249	*	MIBC_hypomethylated
chr1	19703642	19703890	249	*	MIBC_hypomethylated
chr1	19975247	19975495	249	*	MIBC_hypomethylated
chr1	19981288	19981536	249	*	MIBC_hypomethylated
chr1	20139391	20139681	291	*	MIBC_hypomethylated
chr1	20144229	20144477	249	*	MIBC_hypomethylated
chr1	20281995	20282243	249	*	MIBC_hypomethylated
chr1	20399257	20399505	249	*	MIBC_hypomethylated
chr1	20411135	20411383	249	*	MIBC_hypomethylated
chr1	20662022	20662270	249	*	MIBC_hypomethylated
chr1	20702701	20702949	249	*	MIBC_hypomethylated
chr1	21550749	21550997	249	*	MIBC_hypomethylated
chr1	21621883	21622268	386	*	MIBC_hypomethylated
chr1	22143599	22143849	251	*	MIBC_hypomethylated
chr1	22344872	22345120	249	*	MIBC_hypomethylated
chr1	22351236	22351484	249	*	MIBC_hypomethylated
chr1	22544795	22545113	319	*	MIBC_hypomethylated
chr1	22575796	22576044	249	*	MIBC_hypomethylated
chr1	22588893	22589169	277	*	MIBC_hypomethylated
chr1	22593069	22593647	579	*	MIBC_hypomethylated
chr1	22598757	22599051	295	*	MIBC_hypomethylated
chr1	22600408	22601009	602	*	MIBC_hypomethylated
chr1	22636872	22637120	249	*	MIBC_hypomethylated
chr1	22642573	22642846	274	*	MIBC_hypomethylated
chr1	22728173	22728421	249	*	MIBC_hypomethylated
chr1	23194676	23194924	249	*	MIBC_hypomethylated
chr1	23618904	23619196	293	*	MIBC_hypomethylated
chr1	23799212	23799557	346	*	MIBC_hypomethylated
chr1	23904615	23904863	249	*	MIBC_hypomethylated
chr1	24150116	24150436	321	*	MIBC_hypomethylated
chr1	24202091	24202370	280	*	MIBC_hypomethylated
chr1	24415023	24415271	249	*	MIBC_hypomethylated
chr1	24416753	24417001	249	*	MIBC_hypomethylated
chr1	24556251	24556499	249	*	MIBC_hypomethylated
chr1	24705223	24705471	249	*	MIBC_hypomethylated
chr1	24899390	24899638	249	*	MIBC_hypomethylated
chr1	25269693	25270000	308	*	MIBC_hypomethylated
chr1	25423097	25423345	249	*	MIBC_hypomethylated
chr1	25544302	25544550	249	*	MIBC_hypomethylated
chr1	25802888	25803136	249	*	MIBC_hypomethylated
chr1	26046456	26046939	484	*	MIBC_hypomethylated
chr1	26162165	26162511	347	*	MIBC_hypomethylated
chr1	26163889	26164176	288	*	MIBC_hypomethylated
chr1	26284572	26285001	430	*	MIBC_hypomethylated
chr1	26351411	26351659	249	*	MIBC_hypomethylated
chr1	26470347	26470657	311	*	MIBC_hypomethylated
chr1	26470803	26471093	291	*	MIBC_hypomethylated
chr1	26861255	26861503	249	*	MIBC_hypomethylated
chr1	26862530	26862893	364	*	MIBC_hypomethylated
chr1	26863656	26863917	262	*	MIBC_hypomethylated
chr1	27044687	27044944	258	*	MIBC_hypomethylated
chr1	27341682	27342194	513	*	MIBC_hypomethylated
chr1	27342972	27343294	323	*	MIBC_hypomethylated
chr1	27382836	27383084	249	*	MIBC_hypomethylated
chr1	27383291	27383539	249	*	MIBC_hypomethylated
chr1	27490644	27490898	255	*	MIBC_hypomethylated
chr1	27659185	27659600	416	*	MIBC_hypomethylated
chr1	29235885	29236133	249	*	MIBC_hypomethylated
chr1	29569906	29570157	252	*	MIBC_hypomethylated
chr1	30379967	30380249	283	*	MIBC_hypomethylated
chr1	30700893	30701141	249	*	MIBC_hypomethylated
chr1	30732533	30732782	250	*	MIBC_hypomethylated
chr1	30747971	30748288	318	*	MIBC_hypomethylated
chr1	30772360	30772608	249	*	MIBC_hypomethylated
chr1	30846435	30846683	249	*	MIBC_hypomethylated
chr1	31412625	31412873	249	*	MIBC_hypomethylated
chr1	31575203	31575461	259	*	MIBC_hypomethylated
chr1	31575657	31575905	249	*	MIBC_hypomethylated
chr1	31679564	31679869	306	*	MIBC_hypomethylated
chr1	31689815	31690066	252	*	MIBC_hypomethylated
chr1	32203300	32203548	249	*	MIBC_hypomethylated
chr1	32273902	32274150	249	*	MIBC_hypomethylated
chr1	32275246	32275557	312	*	MIBC_hypomethylated
chr1	32275603	32275853	251	*	MIBC_hypomethylated
chr1	32291433	32291693	261	*	MIBC_hypomethylated
chr1	32336442	32336742	301	*	MIBC_hypomethylated
chr1	32361188	32361436	249	*	MIBC_hypomethylated
chr1	32398389	32398637	249	*	MIBC_hypomethylated
chr1	32695062	32695310	249	*	MIBC_hypomethylated
chr1	32725303	32725551	249	*	MIBC_hypomethylated
chr1	32760691	32761032	342	*	MIBC_hypomethylated
chr1	32769492	32769740	249	*	MIBC_hypomethylated
chr1	32924573	32925262	690	*	MIBC_hypomethylated
chr1	33182884	33183132	249	*	MIBC_hypomethylated
chr1	33220623	33220871	249	*	MIBC_hypomethylated
chr1	33577600	33577848	249	*	MIBC_hypomethylated
chr1	33955023	33955335	313	*	MIBC_hypomethylated
chr1	34782116	34782392	277	*	MIBC_hypomethylated
chr1	34884896	34885145	250	*	MIBC_hypomethylated
chr1	34904707	34905086	380	*	MIBC_hypomethylated
chr1	34926459	34926707	249	*	MIBC_hypomethylated
chr1	36097658	36097916	259	*	MIBC_hypomethylated
chr1	36099886	36100316	431	*	MIBC_hypomethylated
chr1	36150179	36150429	251	*	MIBC_hypomethylated
chr1	36673416	36673664	249	*	MIBC_hypomethylated
chr1	36848856	36849104	249	*	MIBC_hypomethylated
chr1	36863480	36863730	251	*	MIBC_hypomethylated
chr1	36948017	36948265	249	*	MIBC_hypomethylated
chr1	37041439	37041692	254	*	MIBC_hypomethylated
chr1	37319794	37320042	249	*	MIBC_hypomethylated
chr1	37330645	37330893	249	*	MIBC_hypomethylated
chr1	37455097	37455346	250	*	MIBC_hypomethylated
chr1	37473573	37473837	265	*	MIBC_hypomethylated
chr1	37476004	37476318	315	*	MIBC_hypomethylated
chr1	37479199	37479456	258	*	MIBC_hypomethylated
chr1	37481408	37481692	285	*	MIBC_hypomethylated
chr1	37638597	37638926	330	*	MIBC_hypomethylated
chr1	37689418	37689666	249	*	MIBC_hypomethylated
chr1	37690676	37690986	311	*	MIBC_hypomethylated
chr1	37691018	37691313	296	*	MIBC_hypomethylated
chr1	38941455	38941779	325	*	MIBC_hypomethylated
chr1	38941840	38942097	258	*	MIBC_hypomethylated
chr1	39387608	39387856	249	*	MIBC_hypomethylated
chr1	39574612	39574860	249	*	MIBC_hypomethylated
chr1	39632659	39632930	272	*	MIBC_hypomethylated
chr1	39639766	39640082	317	*	MIBC_hypomethylated
chr1	39672481	39672729	249	*	MIBC_hypomethylated
chr1	39785314	39785562	249	*	MIBC_hypomethylated
chr1	39789470	39789718	249	*	MIBC_hypomethylated
chr1	39799058	39799306	249	*	MIBC_hypomethylated
chr1	39817127	39817416	290	*	MIBC_hypomethylated
chr1	39883973	39884380	408	*	MIBC_hypomethylated
chr1	39894014	39894284	271	*	MIBC_hypomethylated
chr1	40312374	40312622	249	*	MIBC_hypomethylated
chr1	40652849	40653163	315	*	MIBC_hypomethylated
chr1	40931875	40932123	249	*	MIBC_hypomethylated
chr1	41021394	41021644	251	*	MIBC_hypomethylated
chr1	41238641	41238960	320	*	MIBC_hypomethylated
chr1	41341869	41342252	384	*	MIBC_hypomethylated
chr1	41362368	41362665	298	*	MIBC_hypomethylated
chr1	41418704	41419068	365	*	MIBC_hypomethylated
chr1	41435726	41436022	297	*	MIBC_hypomethylated
chr1	41484305	41484566	262	*	MIBC_hypomethylated
chr1	41492203	41492452	250	*	MIBC_hypomethylated
chr1	41514988	41515252	265	*	MIBC_hypomethylated
chr1	41573958	41574206	249	*	MIBC_hypomethylated
chr1	41727403	41727652	250	*	MIBC_hypomethylated
chr1	41851543	41851820	278	*	MIBC_hypomethylated
chr1	41862048	41862296	249	*	MIBC_hypomethylated
chr1	42037849	42038124	276	*	MIBC_hypomethylated
chr1	42152050	42152370	321	*	MIBC_hypomethylated
chr1	42162544	42162792	249	*	MIBC_hypomethylated
chr1	42164606	42164931	326	*	MIBC_hypomethylated
chr1	42165915	42166163	249	*	MIBC_hypomethylated
chr1	42173725	42173973	249	*	MIBC_hypomethylated
chr1	42533520	42533768	249	*	MIBC_hypomethylated
chr1	42936672	42936920	249	*	MIBC_hypomethylated
chr1	43007036	43007503	468	*	MIBC_hypomethylated
chr1	43007985	43008262	278	*	MIBC_hypomethylated
chr1	43171299	43171591	293	*	MIBC_hypomethylated
chr1	43348253	43348501	249	*	MIBC_hypomethylated
chr1	43990818	43991066	249	*	MIBC_hypomethylated
chr1	44146907	44147156	250	*	MIBC_hypomethylated
chr1	44404168	44404416	249	*	MIBC_hypomethylated
chr1	44652497	44652745	249	*	MIBC_hypomethylated
chr1	44721710	44721958	249	*	MIBC_hypomethylated
chr1	44776270	44776729	460	*	MIBC_hypomethylated
chr1	46183245	46183493	249	*	MIBC_hypomethylated
chr1	46393809	46394057	249	*	MIBC_hypomethylated
chr1	46547320	46547568	249	*	MIBC_hypomethylated
chr1	46797793	46798041	249	*	MIBC_hypomethylated
chr1	46798936	46799194	259	*	MIBC_hypomethylated
chr1	46900070	46900318	249	*	MIBC_hypomethylated
chr1	47507645	47507893	249	*	MIBC_hypomethylated
chr1	47536710	47536958	249	*	MIBC_hypomethylated
chr1	47708761	47709009	249	*	MIBC_hypomethylated
chr1	48238034	48238282	249	*	MIBC_hypomethylated
chr1	48777534	48777782	249	*	MIBC_hypomethylated
chr1	49541202	49541474	273	*	MIBC_hypomethylated
chr1	51345053	51345423	371	*	MIBC_hypomethylated
chr1	51882944	51883192	249	*	MIBC_hypomethylated
chr1	53090619	53090868	250	*	MIBC_hypomethylated
chr1	53444991	53445239	249	*	MIBC_hypomethylated
chr1	53462489	53462737	249	*	MIBC_hypomethylated
chr1	53894215	53894464	250	*	MIBC_hypomethylated
chr1	54121024	54121362	339	*	MIBC_hypomethylated
chr1	54140975	54141223	249	*	MIBC_hypomethylated
chr1	54153973	54154222	250	*	MIBC_hypomethylated
chr1	54498910	54499185	276	*	MIBC_hypomethylated
chr1	54623096	54623344	249	*	MIBC_hypomethylated
chr1	54624106	54624354	249	*	MIBC_hypomethylated
chr1	54640799	54641047	249	*	MIBC_hypomethylated
chr1	54641211	54641459	249	*	MIBC_hypomethylated
chr1	54702909	54703157	249	*	MIBC_hypomethylated
chr1	54753772	54754020	249	*	MIBC_hypomethylated
chr1	54801194	54801620	427	*	MIBC_hypomethylated
chr1	55007631	55007879	249	*	MIBC_hypomethylated
chr1	55040548	55040839	292	*	MIBC_hypomethylated
chr1	55402083	55402331	249	*	MIBC_hypomethylated
chr1	55827165	55827413	249	*	MIBC_hypomethylated
chr1	56414653	56414934	282	*	MIBC_hypomethylated
chr1	56434516	56434764	249	*	MIBC_hypomethylated
chr1	58577243	58577524	282	*	MIBC_hypomethylated
chr1	58812811	58813108	298	*	MIBC_hypomethylated
chr1	60848376	60848624	249	*	MIBC_hypomethylated
chr1	61043401	61043698	298	*	MIBC_hypomethylated
chr1	61141119	61141383	265	*	MIBC_hypomethylated
chr1	64320480	64320728	249	*	MIBC_hypomethylated
chr1	65423924	65424172	249	*	MIBC_hypomethylated
chr1	66176081	66176329	249	*	MIBC_hypomethylated
chr1	66336274	66336522	249	*	MIBC_hypomethylated
chr1	67684124	67684372	249	*	MIBC_hypomethylated
chr1	67937427	67937675	249	*	MIBC_hypomethylated
chr1	68049941	68050189	249	*	MIBC_hypomethylated
chr1	68442024	68442272	249	*	MIBC_hypomethylated
chr1	68863690	68863938	249	*	MIBC_hypomethylated
chr1	70530185	70530433	249	*	MIBC_hypomethylated
chr1	71364882	71365130	249	*	MIBC_hypomethylated
chr1	71916713	71916961	249	*	MIBC_hypomethylated
chr1	73105858	73106106	249	*	MIBC_hypomethylated
chr1	74248072	74248332	261	*	MIBC_hypomethylated
chr1	74577134	74577382	249	*	MIBC_hypomethylated
chr1	76699808	76700056	249	*	MIBC_hypomethylated
chr1	77446664	77446912	249	*	MIBC_hypomethylated
chr1	81178599	81178986	388	*	MIBC_hypomethylated
chr1	84620391	84620639	249	*	MIBC_hypomethylated
chr1	85502638	85502886	249	*	MIBC_hypomethylated
chr1	85708664	85708959	296	*	MIBC_hypomethylated
chr1	86395215	86395549	335	*	MIBC_hypomethylated
chr1	86501872	86502582	711	*	MIBC_hypomethylated
chr1	86502594	86502887	294	*	MIBC_hypomethylated
chr1	87201768	87202016	249	*	MIBC_hypomethylated
chr1	88993595	88993843	249	*	MIBC_hypomethylated
chr1	89127855	89128419	565	*	MIBC_hypomethylated
chr1	91121335	91121584	250	*	MIBC_hypomethylated
chr1	91617367	91617615	249	*	MIBC_hypomethylated
chr1	91948965	91949325	361	*	MIBC_hypomethylated
chr1	93692773	93693081	309	*	MIBC_hypomethylated
chr1	94122100	94122364	265	*	MIBC_hypomethylated
chr1	94602224	94602472	249	*	MIBC_hypomethylated
chr1	94819544	94819792	249	*	MIBC_hypomethylated
chr1	95510050	95510298	249	*	MIBC_hypomethylated
chr1	96224372	96224621	250	*	MIBC_hypomethylated
chr1	98323730	98324040	311	*	MIBC_hypomethylated
chr1	100718499	100718747	249	*	MIBC_hypomethylated
chr1	101238811	101239063	253	*	MIBC_hypomethylated
chr1	101309566	101309843	278	*	MIBC_hypomethylated
chr1	104153615	104153863	249	*	MIBC_hypomethylated
chr1	104408075	104408353	279	*	MIBC_hypomethylated
chr1	105631105	105631353	249	*	MIBC_hypomethylated
chr1	105796258	105796506	249	*	MIBC_hypomethylated
chr1	106805522	106805770	249	*	MIBC_hypomethylated
chr1	108746104	108746352	249	*	MIBC_hypomethylated
chr1	109162300	109162548	249	*	MIBC_hypomethylated
chr1	109654462	109654710	249	*	MIBC_hypomethylated
chr1	109983320	109983568	249	*	MIBC_hypomethylated
chr1	110148969	110149217	249	*	MIBC_hypomethylated
chr1	110207192	110207440	249	*	MIBC_hypomethylated
chr1	110222987	110223236	250	*	MIBC_hypomethylated
chr1	110233676	110233924	249	*	MIBC_hypomethylated
chr1	110559226	110559474	249	*	MIBC_hypomethylated
chr1	110604194	110604442	249	*	MIBC_hypomethylated
chr1	111386493	111386741	249	*	MIBC_hypomethylated
chr1	111427122	111427370	249	*	MIBC_hypomethylated
chr1	111503822	111504096	275	*	MIBC_hypomethylated
chr1	111618964	111619214	251	*	MIBC_hypomethylated
chr1	111721973	111722221	249	*	MIBC_hypomethylated
chr1	111743108	111743356	249	*	MIBC_hypomethylated
chr1	111895851	111896099	249	*	MIBC_hypomethylated
chr1	111988393	111988641	249	*	MIBC_hypomethylated
chr1	112359344	112359592	249	*	MIBC_hypomethylated
chr1	112465653	112465901	249	*	MIBC_hypomethylated
chr1	112705370	112705618	249	*	MIBC_hypomethylated
chr1	112716930	112717178	249	*	MIBC_hypomethylated
chr1	112718804	112719171	368	*	MIBC_hypomethylated
chr1	114669063	114669311	249	*	MIBC_hypomethylated
chr1	115141854	115142102	249	*	MIBC_hypomethylated
chr1	115179461	115179709	249	*	MIBC_hypomethylated
chr1	115338365	115338638	274	*	MIBC_hypomethylated
chr1	115981521	115981769	249	*	MIBC_hypomethylated
chr1	116509283	116509531	249	*	MIBC_hypomethylated
chr1	116569790	116570104	315	*	MIBC_hypomethylated
chr1	117210720	117210993	274	*	MIBC_hypomethylated
chr1	119711458	119711706	249	*	MIBC_hypomethylated
chr1	143421337	143421490	154	*	MIBC_hypomethylated
chr1	143421492	143421536	45	*	MIBC_hypomethylated
chr1	143421540	143421746	207	*	MIBC_hypomethylated
chr1	143488837	143489083	247	*	MIBC_hypomethylated
chr1	144806573	144806624	52	*	MIBC_hypomethylated
chr1	144806630	144806673	44	*	MIBC_hypomethylated
chr1	144806675	144806791	117	*	MIBC_hypomethylated
chr1	144806793	144806821	29	*	MIBC_hypomethylated
chr1	145720909	145721158	250	*	MIBC_hypomethylated
chr1	145845285	145845533	249	*	MIBC_hypomethylated
chr1	147098272	147098577	306	*	MIBC_hypomethylated
chr1	148351049	148351297	249	*	MIBC_hypomethylated
chr1	148824914	148825162	249	*	MIBC_hypomethylated
chr1	149024514	149024763	250	*	MIBC_hypomethylated
chr1	149166967	149166971	5	*	MIBC_hypomethylated
chr1	149166973	149167002	30	*	MIBC_hypomethylated
chr1	149167004	149167314	311	*	MIBC_hypomethylated
chr1	149810608	149810856	249	*	MIBC_hypomethylated
chr1	149899176	149899424	249	*	MIBC_hypomethylated
chr1	150507894	150508142	249	*	MIBC_hypomethylated
chr1	150981829	150982077	249	*	MIBC_hypomethylated
chr1	151058243	151058491	249	*	MIBC_hypomethylated
chr1	151197702	151197952	251	*	MIBC_hypomethylated
chr1	151398585	151398833	249	*	MIBC_hypomethylated
chr1	151536970	151537349	380	*	MIBC_hypomethylated
chr1	151547488	151547736	249	*	MIBC_hypomethylated
chr1	151853399	151853732	334	*	MIBC_hypomethylated
chr1	151854608	151854856	249	*	MIBC_hypomethylated
chr1	151994238	151994486	249	*	MIBC_hypomethylated
chr1	152002842	152003090	249	*	MIBC_hypomethylated
chr1	152035407	152035688	282	*	MIBC_hypomethylated
chr1	152188597	152188845	249	*	MIBC_hypomethylated
chr1	152534118	152534446	329	*	MIBC_hypomethylated
chr1	152566163	152566411	249	*	MIBC_hypomethylated
chr1	152580372	152580620	249	*	MIBC_hypomethylated
chr1	152774748	152775086	339	*	MIBC_hypomethylated
chr1	152810950	152811239	290	*	MIBC_hypomethylated
chr1	152969002	152969250	249	*	MIBC_hypomethylated
chr1	152982818	152983097	280	*	MIBC_hypomethylated
chr1	152983462	152983952	491	*	MIBC_hypomethylated
chr1	153001233	153001481	249	*	MIBC_hypomethylated
chr1	153057270	153057519	250	*	MIBC_hypomethylated
chr1	153057790	153058038	249	*	MIBC_hypomethylated
chr1	153112395	153112643	249	*	MIBC_hypomethylated
chr1	153339776	153340024	249	*	MIBC_hypomethylated
chr1	153348696	153348944	249	*	MIBC_hypomethylated
chr1	153357057	153357305	249	*	MIBC_hypomethylated
chr1	153357347	153357874	528	*	MIBC_hypomethylated
chr1	153375581	153375829	249	*	MIBC_hypomethylated
chr1	153390244	153390544	301	*	MIBC_hypomethylated
chr1	153390856	153391104	249	*	MIBC_hypomethylated
chr1	153457571	153457829	259	*	MIBC_hypomethylated
chr1	153526249	153526510	262	*	MIBC_hypomethylated
chr1	153535030	153535302	273	*	MIBC_hypomethylated
chr1	153536599	153536847	249	*	MIBC_hypomethylated
chr1	153544585	153544833	249	*	MIBC_hypomethylated
chr1	153566672	153567016	345	*	MIBC_hypomethylated
chr1	153608731	153608979	249	*	MIBC_hypomethylated
chr1	153617057	153617305	249	*	MIBC_hypomethylated
chr1	153776243	153776491	249	*	MIBC_hypomethylated
chr1	153923865	153924113	249	*	MIBC_hypomethylated
chr1	154193759	154194007	249	*	MIBC_hypomethylated
chr1	154320927	154321204	278	*	MIBC_hypomethylated
chr1	154327392	154327765	374	*	MIBC_hypomethylated
chr1	154404366	154404650	285	*	MIBC_hypomethylated
chr1	154404654	154404903	250	*	MIBC_hypomethylated
chr1	154568158	154568439	282	*	MIBC_hypomethylated
chr1	154573045	154573293	249	*	MIBC_hypomethylated
chr1	154671735	154671998	264	*	MIBC_hypomethylated
chr1	154940583	154940831	249	*	MIBC_hypomethylated
chr1	154971247	154971495	249	*	MIBC_hypomethylated
chr1	155019623	155019893	271	*	MIBC_hypomethylated
chr1	155034512	155034778	267	*	MIBC_hypomethylated
chr1	155049910	155050158	249	*	MIBC_hypomethylated
chr1	155081415	155081681	267	*	MIBC_hypomethylated
chr1	155083911	155084159	249	*	MIBC_hypomethylated
chr1	155177331	155177579	249	*	MIBC_hypomethylated
chr1	155325256	155325535	280	*	MIBC_hypomethylated
chr1	155961724	155962067	344	*	MIBC_hypomethylated
chr1	156003246	156003568	323	*	MIBC_hypomethylated
chr1	156075169	156075417	249	*	MIBC_hypomethylated
chr1	156123908	156124156	249	*	MIBC_hypomethylated
chr1	156153371	156153628	258	*	MIBC_hypomethylated
chr1	156241340	156241738	399	*	MIBC_hypomethylated
chr1	156284109	156284377	269	*	MIBC_hypomethylated
chr1	156284718	156284979	262	*	MIBC_hypomethylated
chr1	156369299	156369547	249	*	MIBC_hypomethylated
chr1	156507795	156508049	255	*	MIBC_hypomethylated
chr1	156602661	156602939	279	*	MIBC_hypomethylated
chr1	156623657	156623906	250	*	MIBC_hypomethylated
chr1	156660303	156660583	281	*	MIBC_hypomethylated
chr1	156661194	156661496	303	*	MIBC_hypomethylated
chr1	156691568	156691876	309	*	MIBC_hypomethylated
chr1	156726783	156727054	272	*	MIBC_hypomethylated
chr1	156816561	156816851	291	*	MIBC_hypomethylated
chr1	156858401	156858649	249	*	MIBC_hypomethylated
chr1	156907081	156907392	312	*	MIBC_hypomethylated
chr1	156907883	156908495	613	*	MIBC_hypomethylated
chr1	156919889	156920137	249	*	MIBC_hypomethylated
chr1	156927064	156927312	249	*	MIBC_hypomethylated
chr1	157073891	157074185	295	*	MIBC_hypomethylated
chr1	157074342	157074612	271	*	MIBC_hypomethylated
chr1	157101070	157101318	249	*	MIBC_hypomethylated
chr1	157490373	157490621	249	*	MIBC_hypomethylated
chr1	157640049	157640297	249	*	MIBC_hypomethylated
chr1	157700182	157700430	249	*	MIBC_hypomethylated
chr1	157746376	157746624	249	*	MIBC_hypomethylated
chr1	157819624	157819872	249	*	MIBC_hypomethylated
chr1	158146611	158146860	250	*	MIBC_hypomethylated
chr1	158349019	158349304	286	*	MIBC_hypomethylated
chr1	158354292	158354541	250	*	MIBC_hypomethylated
chr1	158373966	158374395	430	*	MIBC_hypomethylated
chr1	158399073	158399321	249	*	MIBC_hypomethylated
chr1	158495831	158496244	414	*	MIBC_hypomethylated
chr1	158547810	158548058	249	*	MIBC_hypomethylated
chr1	158548324	158548572	249	*	MIBC_hypomethylated
chr1	158562574	158562822	249	*	MIBC_hypomethylated
chr1	158639674	158639922	249	*	MIBC_hypomethylated
chr1	158717413	158717661	249	*	MIBC_hypomethylated
chr1	158766273	158766521	249	*	MIBC_hypomethylated
chr1	159076934	159077243	310	*	MIBC_hypomethylated
chr1	159170663	159171127	465	*	MIBC_hypomethylated
chr1	159190369	159190650	282	*	MIBC_hypomethylated
chr1	159202582	159202830	249	*	MIBC_hypomethylated
chr1	159203963	159204372	410	*	MIBC_hypomethylated
chr1	159204571	159204819	249	*	MIBC_hypomethylated
chr1	159314043	159314507	465	*	MIBC_hypomethylated
chr1	159439798	159440046	249	*	MIBC_hypomethylated
chr1	159536520	159536768	249	*	MIBC_hypomethylated
chr1	159587594	159587842	249	*	MIBC_hypomethylated
chr1	159826268	159826516	249	*	MIBC_hypomethylated
chr1	159899185	159899433	249	*	MIBC_hypomethylated
chr1	159900288	159900536	249	*	MIBC_hypomethylated
chr1	159900693	159900941	249	*	MIBC_hypomethylated
chr1	159910254	159910537	284	*	MIBC_hypomethylated
chr1	159937477	159937725	249	*	MIBC_hypomethylated
chr1	159944153	159944430	278	*	MIBC_hypomethylated
chr1	160047316	160047600	285	*	MIBC_hypomethylated
chr1	160061572	160061820	249	*	MIBC_hypomethylated
chr1	160080839	160081158	320	*	MIBC_hypomethylated
chr1	160285766	160286014	249	*	MIBC_hypomethylated
chr1	160367040	160367307	268	*	MIBC_hypomethylated
chr1	160416323	160416571	249	*	MIBC_hypomethylated
chr1	160880338	160880586	249	*	MIBC_hypomethylated
chr1	160982671	160982941	271	*	MIBC_hypomethylated
chr1	161013698	161013971	274	*	MIBC_hypomethylated
chr1	161068467	161068715	249	*	MIBC_hypomethylated
chr1	161089248	161089554	307	*	MIBC_hypomethylated
chr1	161089615	161089916	302	*	MIBC_hypomethylated
chr1	161158681	161158929	249	*	MIBC_hypomethylated
chr1	161165040	161165288	249	*	MIBC_hypomethylated
chr1	161313578	161313869	292	*	MIBC_hypomethylated
chr1	161398901	161399171	271	*	MIBC_hypomethylated
chr1	161472639	161472907	269	*	MIBC_hypomethylated
chr1	161480435	161480683	249	*	MIBC_hypomethylated
chr1	161540207	161540458	252	*	MIBC_hypomethylated
chr1	161721872	161722164	293	*	MIBC_hypomethylated
chr1	161977963	161978211	249	*	MIBC_hypomethylated
chr1	162373718	162373994	277	*	MIBC_hypomethylated
chr1	162381650	162381898	249	*	MIBC_hypomethylated
chr1	162381937	162382187	251	*	MIBC_hypomethylated
chr1	162497310	162497572	263	*	MIBC_hypomethylated
chr1	163425172	163425420	249	*	MIBC_hypomethylated
chr1	165162751	165163036	286	*	MIBC_hypomethylated
chr1	165575625	165575873	249	*	MIBC_hypomethylated
chr1	165601826	165602074	249	*	MIBC_hypomethylated
chr1	166489757	166490133	377	*	MIBC_hypomethylated
chr1	167121558	167121924	367	*	MIBC_hypomethylated
chr1	167401535	167401783	249	*	MIBC_hypomethylated
chr1	167424114	167424417	304	*	MIBC_hypomethylated
chr1	167447558	167447806	249	*	MIBC_hypomethylated
chr1	167482410	167482658	249	*	MIBC_hypomethylated
chr1	167517440	167517798	359	*	MIBC_hypomethylated
chr1	167627955	167628255	301	*	MIBC_hypomethylated
chr1	167662930	167663178	249	*	MIBC_hypomethylated
chr1	168387206	168387454	249	*	MIBC_hypomethylated
chr1	169662332	169662580	249	*	MIBC_hypomethylated
chr1	169711224	169711472	249	*	MIBC_hypomethylated
chr1	170250805	170251053	249	*	MIBC_hypomethylated
chr1	170659425	170659673	249	*	MIBC_hypomethylated
chr1	170683934	170684182	249	*	MIBC_hypomethylated
chr1	171247802	171248050	249	*	MIBC_hypomethylated
chr1	171257326	171257574	249	*	MIBC_hypomethylated
chr1	172658631	172658879	249	*	MIBC_hypomethylated
chr1	172744884	172745132	249	*	MIBC_hypomethylated
chr1	173475656	173475904	249	*	MIBC_hypomethylated
chr1	173489173	173489421	249	*	MIBC_hypomethylated
chr1	173865445	173865693	249	*	MIBC_hypomethylated
chr1	174964189	174964437	249	*	MIBC_hypomethylated
chr1	175044650	175044924	275	*	MIBC_hypomethylated
chr1	175072980	175073228	249	*	MIBC_hypomethylated
chr1	175702272	175702520	249	*	MIBC_hypomethylated
chr1	175743800	175744048	249	*	MIBC_hypomethylated
chr1	176559399	176559647	249	*	MIBC_hypomethylated
chr1	177969842	177970147	306	*	MIBC_hypomethylated
chr1	179586575	179586823	249	*	MIBC_hypomethylated
chr1	180187950	180188198	249	*	MIBC_hypomethylated
chr1	180508321	180508569	249	*	MIBC_hypomethylated
chr1	181088067	181088315	249	*	MIBC_hypomethylated
chr1	181141434	181141708	275	*	MIBC_hypomethylated
chr1	181189608	181189868	261	*	MIBC_hypomethylated
chr1	181411950	181412198	249	*	MIBC_hypomethylated
chr1	181508717	181508965	249	*	MIBC_hypomethylated
chr1	181647310	181647572	263	*	MIBC_hypomethylated
chr1	181746834	181747082	249	*	MIBC_hypomethylated
chr1	181798390	181798690	301	*	MIBC_hypomethylated
chr1	182083817	182084067	251	*	MIBC_hypomethylated
chr1	182604606	182604854	249	*	MIBC_hypomethylated
chr1	182786781	182787029	249	*	MIBC_hypomethylated
chr1	182838575	182838890	316	*	MIBC_hypomethylated
chr1	184883472	184883720	249	*	MIBC_hypomethylated
chr1	185956052	185956300	249	*	MIBC_hypomethylated
chr1	191025986	191026343	358	*	MIBC_hypomethylated
chr1	193918928	193919176	249	*	MIBC_hypomethylated
chr1	194431187	194431435	249	*	MIBC_hypomethylated
chr1	195721812	195722116	305	*	MIBC_hypomethylated
chr1	196808766	196809015	250	*	MIBC_hypomethylated
chr1	196933603	196933852	250	*	MIBC_hypomethylated
chr1	196954498	196954746	249	*	MIBC_hypomethylated
chr1	197917312	197917560	249	*	MIBC_hypomethylated
chr1	198858779	198859027	249	*	MIBC_hypomethylated
chr1	200150611	200150888	278	*	MIBC_hypomethylated
chr1	200866512	200866760	249	*	MIBC_hypomethylated
chr1	201023803	201024071	269	*	MIBC_hypomethylated
chr1	201025598	201025891	294	*	MIBC_hypomethylated
chr1	201283604	201283852	249	*	MIBC_hypomethylated
chr1	201347067	201347315	249	*	MIBC_hypomethylated
chr1	201375416	201375664	249	*	MIBC_hypomethylated
chr1	201376753	201377001	249	*	MIBC_hypomethylated
chr1	201377424	201377672	249	*	MIBC_hypomethylated
chr1	201397082	201397365	284	*	MIBC_hypomethylated
chr1	201399525	201399846	322	*	MIBC_hypomethylated
chr1	201462116	201462364	249	*	MIBC_hypomethylated
chr1	201476337	201476590	254	*	MIBC_hypomethylated
chr1	201999684	201999932	249	*	MIBC_hypomethylated
chr1	202007703	202007951	249	*	MIBC_hypomethylated
chr1	202160422	202160726	305	*	MIBC_hypomethylated
chr1	202184294	202184548	255	*	MIBC_hypomethylated
chr1	202193032	202193280	249	*	MIBC_hypomethylated
chr1	202210304	202210596	293	*	MIBC_hypomethylated
chr1	202213265	202213553	289	*	MIBC_hypomethylated
chr1	202600192	202600459	268	*	MIBC_hypomethylated
chr1	202645547	202645795	249	*	MIBC_hypomethylated
chr1	202860568	202860816	249	*	MIBC_hypomethylated
chr1	203087030	203087278	249	*	MIBC_hypomethylated
chr1	203117451	203117795	345	*	MIBC_hypomethylated
chr1	203125819	203126067	249	*	MIBC_hypomethylated
chr1	203126853	203127148	296	*	MIBC_hypomethylated
chr1	203166514	203166768	255	*	MIBC_hypomethylated
chr1	203216787	203217035	249	*	MIBC_hypomethylated
chr1	203223326	203223627	302	*	MIBC_hypomethylated
chr1	203304742	203305015	274	*	MIBC_hypomethylated
chr1	203327935	203328183	249	*	MIBC_hypomethylated
chr1	203487729	203488086	358	*	MIBC_hypomethylated
chr1	203495985	203496233	249	*	MIBC_hypomethylated
chr1	203513146	203513394	249	*	MIBC_hypomethylated
chr1	203625684	203626016	333	*	MIBC_hypomethylated
chr1	203765182	203765430	249	*	MIBC_hypomethylated
chr1	203995974	203996222	249	*	MIBC_hypomethylated
chr1	204078502	204078750	249	*	MIBC_hypomethylated
chr1	204214226	204214505	280	*	MIBC_hypomethylated
chr1	204377357	204377698	342	*	MIBC_hypomethylated
chr1	204943466	204943714	249	*	MIBC_hypomethylated
chr1	205013226	205013474	249	*	MIBC_hypomethylated
chr1	205031529	205031857	329	*	MIBC_hypomethylated
chr1	205057815	205058064	250	*	MIBC_hypomethylated
chr1	205071389	205071637	249	*	MIBC_hypomethylated
chr1	205270995	205271243	249	*	MIBC_hypomethylated
chr1	205430319	205430567	249	*	MIBC_hypomethylated
chr1	205453886	205454160	275	*	MIBC_hypomethylated
chr1	205460914	205461162	249	*	MIBC_hypomethylated
chr1	205813966	205814314	349	*	MIBC_hypomethylated
chr1	205944482	205944730	249	*	MIBC_hypomethylated
chr1	206469786	206470044	259	*	MIBC_hypomethylated
chr1	206579746	206579994	249	*	MIBC_hypomethylated
chr1	206833680	206833928	249	*	MIBC_hypomethylated
chr1	206864991	206865383	393	*	MIBC_hypomethylated
chr1	206905318	206905566	249	*	MIBC_hypomethylated
chr1	207021911	207022159	249	*	MIBC_hypomethylated
chr1	207024640	207024888	249	*	MIBC_hypomethylated
chr1	207051005	207051253	249	*	MIBC_hypomethylated
chr1	207218668	207218916	249	*	MIBC_hypomethylated
chr1	207848119	207848428	310	*	MIBC_hypomethylated
chr1	207872945	207873193	249	*	MIBC_hypomethylated
chr1	207885472	207885720	249	*	MIBC_hypomethylated
chr1	208739495	208739794	300	*	MIBC_hypomethylated
chr1	208788780	208789028	249	*	MIBC_hypomethylated
chr1	209064056	209064304	249	*	MIBC_hypomethylated
chr1	209199854	209200102	249	*	MIBC_hypomethylated
chr1	209607373	209607621	249	*	MIBC_hypomethylated
chr1	209651232	209651480	249	*	MIBC_hypomethylated
chr1	209653269	209653517	249	*	MIBC_hypomethylated
chr1	209827473	209827737	265	*	MIBC_hypomethylated
chr1	209858666	209859185	520	*	MIBC_hypomethylated
chr1	210311718	210312018	301	*	MIBC_hypomethylated
chr1	210373309	210373566	258	*	MIBC_hypomethylated
chr1	210598054	210598354	301	*	MIBC_hypomethylated
chr1	211134561	211134809	249	*	MIBC_hypomethylated
chr1	211353140	211353388	249	*	MIBC_hypomethylated
chr1	212630120	212630368	249	*	MIBC_hypomethylated
chr1	212671539	212671787	249	*	MIBC_hypomethylated
chr1	212916574	212916902	329	*	MIBC_hypomethylated
chr1	213050573	213050821	249	*	MIBC_hypomethylated
chr1	213657776	213658024	249	*	MIBC_hypomethylated
chr1	213983664	213984043	380	*	MIBC_hypomethylated
chr1	213984982	213985384	403	*	MIBC_hypomethylated
chr1	214185421	214185669	249	*	MIBC_hypomethylated
chr1	215114076	215114324	249	*	MIBC_hypomethylated
chr1	218079777	218080025	249	*	MIBC_hypomethylated
chr1	218284339	218284587	249	*	MIBC_hypomethylated
chr1	220274932	220275180	249	*	MIBC_hypomethylated
chr1	220785079	220785327	249	*	MIBC_hypomethylated
chr1	220880313	220880561	249	*	MIBC_hypomethylated
chr1	220880610	220880951	342	*	MIBC_hypomethylated
chr1	220882373	220882621	249	*	MIBC_hypomethylated
chr1	220927822	220928070	249	*	MIBC_hypomethylated
chr1	221550684	221550977	294	*	MIBC_hypomethylated
chr1	221961605	221961853	249	*	MIBC_hypomethylated
chr1	222543478	222543726	249	*	MIBC_hypomethylated
chr1	223081989	223082237	249	*	MIBC_hypomethylated
chr1	223393203	223393882	680	*	MIBC_hypomethylated
chr1	223500499	223500772	274	*	MIBC_hypomethylated
chr1	224851741	224851989	249	*	MIBC_hypomethylated
chr1	224929126	224929374	249	*	MIBC_hypomethylated
chr1	225454746	225455044	299	*	MIBC_hypomethylated
chr1	226126985	226127237	253	*	MIBC_hypomethylated
chr1	226127890	226128156	267	*	MIBC_hypomethylated
chr1	226224004	226224252	249	*	MIBC_hypomethylated
chr1	226590432	226590680	249	*	MIBC_hypomethylated
chr1	227727434	227727682	249	*	MIBC_hypomethylated
chr1	227736165	227736413	249	*	MIBC_hypomethylated
chr1	227786997	227787245	249	*	MIBC_hypomethylated
chr1	227885625	227885934	310	*	MIBC_hypomethylated
chr1	228101840	228102106	267	*	MIBC_hypomethylated
chr1	228140971	228141229	259	*	MIBC_hypomethylated
chr1	228157409	228157844	436	*	MIBC_hypomethylated
chr1	228173632	228174119	488	*	MIBC_hypomethylated
chr1	228174246	228174515	270	*	MIBC_hypomethylated
chr1	228206658	228206906	249	*	MIBC_hypomethylated
chr1	228372654	228372902	249	*	MIBC_hypomethylated
chr1	228445325	228445573	249	*	MIBC_hypomethylated
chr1	228457014	228457283	270	*	MIBC_hypomethylated
chr1	228457512	228457761	250	*	MIBC_hypomethylated
chr1	228501071	228501381	311	*	MIBC_hypomethylated
chr1	229027545	229027805	261	*	MIBC_hypomethylated
chr1	229230006	229230254	249	*	MIBC_hypomethylated
chr1	229238635	229238883	249	*	MIBC_hypomethylated
chr1	229344140	229344388	249	*	MIBC_hypomethylated
chr1	229420137	229420422	286	*	MIBC_hypomethylated
chr1	230084672	230084920	249	*	MIBC_hypomethylated
chr1	230332699	230332947	249	*	MIBC_hypomethylated
chr1	230336648	230336896	249	*	MIBC_hypomethylated
chr1	230353909	230354216	308	*	MIBC_hypomethylated
chr1	230744089	230744337	249	*	MIBC_hypomethylated
chr1	230825442	230825690	249	*	MIBC_hypomethylated
chr1	231335997	231336557	561	*	MIBC_hypomethylated
chr1	232684616	232684864	249	*	MIBC_hypomethylated
chr1	232805707	232806062	356	*	MIBC_hypomethylated
chr1	232868881	232869129	249	*	MIBC_hypomethylated
chr1	233635811	233636106	296	*	MIBC_hypomethylated
chr1	233656152	233656400	249	*	MIBC_hypomethylated
chr1	234206618	234206942	325	*	MIBC_hypomethylated
chr1	234213336	234213584	249	*	MIBC_hypomethylated
chr1	234230265	234230513	249	*	MIBC_hypomethylated
chr1	234479175	234479423	249	*	MIBC_hypomethylated
chr1	234731305	234731553	249	*	MIBC_hypomethylated
chr1	234772381	234772702	322	*	MIBC_hypomethylated
chr1	234963117	234963448	332	*	MIBC_hypomethylated
chr1	235641919	235642469	551	*	MIBC_hypomethylated
chr1	235943402	235943655	254	*	MIBC_hypomethylated
chr1	236109621	236109892	272	*	MIBC_hypomethylated
chr1	236393918	236394441	524	*	MIBC_hypomethylated
chr1	236396062	236396346	285	*	MIBC_hypomethylated
chr1	236531641	236531889	249	*	MIBC_hypomethylated
chr1	236685162	236685410	249	*	MIBC_hypomethylated
chr1	236685777	236686025	249	*	MIBC_hypomethylated
chr1	236981106	236981354	249	*	MIBC_hypomethylated
chr1	237004180	237004440	261	*	MIBC_hypomethylated
chr1	237004991	237005239	249	*	MIBC_hypomethylated
chr1	237088003	237088251	249	*	MIBC_hypomethylated
chr1	237250324	237250572	249	*	MIBC_hypomethylated
chr1	237309488	237309736	249	*	MIBC_hypomethylated
chr1	237309788	237310116	329	*	MIBC_hypomethylated
chr1	237566500	237566748	249	*	MIBC_hypomethylated
chr1	237890279	237890528	250	*	MIBC_hypomethylated
chr1	238491168	238491416	249	*	MIBC_hypomethylated
chr1	238896064	238896373	310	*	MIBC_hypomethylated
chr1	239255500	239255917	418	*	MIBC_hypomethylated
chr1	239815956	239816204	249	*	MIBC_hypomethylated
chr1	239954762	239955011	250	*	MIBC_hypomethylated
chr1	239996267	239996600	334	*	MIBC_hypomethylated
chr1	240116235	240116483	249	*	MIBC_hypomethylated
chr1	240139535	240139783	249	*	MIBC_hypomethylated
chr1	240206859	240207335	477	*	MIBC_hypomethylated
chr1	240309530	240309778	249	*	MIBC_hypomethylated
chr1	240492626	240493069	444	*	MIBC_hypomethylated
chr1	240496267	240496515	249	*	MIBC_hypomethylated
chr1	240711344	240711592	249	*	MIBC_hypomethylated
chr1	240771385	240771671	287	*	MIBC_hypomethylated
chr1	241424668	241424917	250	*	MIBC_hypomethylated
chr1	242689288	242689545	258	*	MIBC_hypomethylated
chr1	242773414	242773693	280	*	MIBC_hypomethylated
chr1	243104415	243104663	249	*	MIBC_hypomethylated
chr1	243842916	243843164	249	*	MIBC_hypomethylated
chr1	244074419	244074667	249	*	MIBC_hypomethylated
chr1	244460699	244460947	249	*	MIBC_hypomethylated
chr1	244599990	244600238	249	*	MIBC_hypomethylated
chr1	244810179	244810427	249	*	MIBC_hypomethylated
chr1	245336111	245336513	403	*	MIBC_hypomethylated
chr1	245345125	245345373	249	*	MIBC_hypomethylated
chr1	245711097	245711345	249	*	MIBC_hypomethylated
chr1	246199904	246200152	249	*	MIBC_hypomethylated
chr1	246507309	246507557	249	*	MIBC_hypomethylated
chr1	246609054	246609312	259	*	MIBC_hypomethylated
chr1	246696297	246696718	422	*	MIBC_hypomethylated
chr1	246696811	246697096	286	*	MIBC_hypomethylated
chr1	247415289	247415918	630	*	MIBC_hypomethylated
chr1	247451659	247451907	249	*	MIBC_hypomethylated
chr1	247548027	247548292	266	*	MIBC_hypomethylated
chr1	247548848	247549096	249	*	MIBC_hypomethylated
chr1	247588697	247588945	249	*	MIBC_hypomethylated
chr1	247605752	247606000	249	*	MIBC_hypomethylated
chr1	247855266	247855537	272	*	MIBC_hypomethylated
chr1	248202836	248203097	262	*	MIBC_hypomethylated
chr1	248360685	248360933	249	*	MIBC_hypomethylated
chr1	248361373	248361621	249	*	MIBC_hypomethylated
chr1	248387860	248388108	249	*	MIBC_hypomethylated
chr1	248650509	248650757	249	*	MIBC_hypomethylated
chr1	248905592	248905840	249	*	MIBC_hypomethylated
chr2	212037	212285	249	*	MIBC_hypomethylated
chr2	265599	265912	314	*	MIBC_hypomethylated
chr2	363708	363985	278	*	MIBC_hypomethylated
chr2	365399	365647	249	*	MIBC_hypomethylated
chr2	365915	366163	249	*	MIBC_hypomethylated
chr2	383096	383381	286	*	MIBC_hypomethylated
chr2	388238	388486	249	*	MIBC_hypomethylated
chr2	390853	391192	340	*	MIBC_hypomethylated
chr2	394343	394591	249	*	MIBC_hypomethylated
chr2	419920	420168	249	*	MIBC_hypomethylated
chr2	437862	438212	351	*	MIBC_hypomethylated
chr2	439074	439336	263	*	MIBC_hypomethylated
chr2	441851	442138	288	*	MIBC_hypomethylated
chr2	442252	442687	436	*	MIBC_hypomethylated
chr2	443296	443544	249	*	MIBC_hypomethylated
chr2	444383	444631	249	*	MIBC_hypomethylated
chr2	451507	451755	249	*	MIBC_hypomethylated
chr2	466864	467112	249	*	MIBC_hypomethylated
chr2	471347	471595	249	*	MIBC_hypomethylated
chr2	484565	484824	260	*	MIBC_hypomethylated
chr2	489049	489400	352	*	MIBC_hypomethylated
chr2	492059	492360	302	*	MIBC_hypomethylated
chr2	495619	495867	249	*	MIBC_hypomethylated
chr2	496787	497037	251	*	MIBC_hypomethylated
chr2	556216	556508	293	*	MIBC_hypomethylated
chr2	558543	558823	281	*	MIBC_hypomethylated
chr2	567950	568241	292	*	MIBC_hypomethylated
chr2	579375	579741	367	*	MIBC_hypomethylated
chr2	583005	583375	371	*	MIBC_hypomethylated
chr2	595063	595311	249	*	MIBC_hypomethylated
chr2	625554	625802	249	*	MIBC_hypomethylated
chr2	637273	637643	371	*	MIBC_hypomethylated
chr2	662186	662434	249	*	MIBC_hypomethylated
chr2	675949	676207	259	*	MIBC_hypomethylated
chr2	778555	778803	249	*	MIBC_hypomethylated
chr2	794335	794631	297	*	MIBC_hypomethylated
chr2	821054	821302	249	*	MIBC_hypomethylated
chr2	870323	870656	334	*	MIBC_hypomethylated
chr2	870889	871137	249	*	MIBC_hypomethylated
chr2	871837	872104	268	*	MIBC_hypomethylated
chr2	880056	880304	249	*	MIBC_hypomethylated
chr2	910668	910916	249	*	MIBC_hypomethylated
chr2	915402	915651	250	*	MIBC_hypomethylated
chr2	927270	927724	455	*	MIBC_hypomethylated
chr2	932936	933265	330	*	MIBC_hypomethylated
chr2	949330	949578	249	*	MIBC_hypomethylated
chr2	987702	987950	249	*	MIBC_hypomethylated
chr2	1054896	1055144	249	*	MIBC_hypomethylated
chr2	1055173	1055421	249	*	MIBC_hypomethylated
chr2	1082480	1082728	249	*	MIBC_hypomethylated
chr2	1109776	1110024	249	*	MIBC_hypomethylated
chr2	1137884	1138261	378	*	MIBC_hypomethylated
chr2	1207904	1208215	312	*	MIBC_hypomethylated
chr2	1230110	1230358	249	*	MIBC_hypomethylated
chr2	1234447	1234695	249	*	MIBC_hypomethylated
chr2	1261596	1261893	298	*	MIBC_hypomethylated
chr2	1366521	1366888	368	*	MIBC_hypomethylated
chr2	1448585	1448833	249	*	MIBC_hypomethylated
chr2	1475682	1475930	249	*	MIBC_hypomethylated
chr2	1478124	1478372	249	*	MIBC_hypomethylated
chr2	1478485	1478887	403	*	MIBC_hypomethylated
chr2	1493810	1494434	625	*	MIBC_hypomethylated
chr2	1496162	1496483	322	*	MIBC_hypomethylated
chr2	1503799	1504059	261	*	MIBC_hypomethylated
chr2	1513094	1513342	249	*	MIBC_hypomethylated
chr2	1514405	1514653	249	*	MIBC_hypomethylated
chr2	1550812	1551096	285	*	MIBC_hypomethylated
chr2	1562993	1563241	249	*	MIBC_hypomethylated
chr2	1563390	1563639	250	*	MIBC_hypomethylated
chr2	1569809	1570086	278	*	MIBC_hypomethylated
chr2	1605525	1605823	299	*	MIBC_hypomethylated
chr2	1614010	1614259	250	*	MIBC_hypomethylated
chr2	1620995	1621243	249	*	MIBC_hypomethylated
chr2	1655652	1655900	249	*	MIBC_hypomethylated
chr2	1708743	1708991	249	*	MIBC_hypomethylated
chr2	1759475	1759723	249	*	MIBC_hypomethylated
chr2	1783985	1784233	249	*	MIBC_hypomethylated
chr2	1824461	1824709	249	*	MIBC_hypomethylated
chr2	1846388	1846636	249	*	MIBC_hypomethylated
chr2	1855208	1855456	249	*	MIBC_hypomethylated
chr2	1859508	1859875	368	*	MIBC_hypomethylated
chr2	1864832	1865149	318	*	MIBC_hypomethylated
chr2	1875787	1876322	536	*	MIBC_hypomethylated
chr2	1889027	1889341	315	*	MIBC_hypomethylated
chr2	1891436	1891684	249	*	MIBC_hypomethylated
chr2	1909466	1909806	341	*	MIBC_hypomethylated
chr2	1922515	1923144	630	*	MIBC_hypomethylated
chr2	1928939	1929187	249	*	MIBC_hypomethylated
chr2	1934395	1934643	249	*	MIBC_hypomethylated
chr2	1938794	1939230	437	*	MIBC_hypomethylated
chr2	1939642	1939896	255	*	MIBC_hypomethylated
chr2	1979219	1979467	249	*	MIBC_hypomethylated
chr2	1994242	1994566	325	*	MIBC_hypomethylated
chr2	1996102	1996419	318	*	MIBC_hypomethylated
chr2	2026323	2026910	588	*	MIBC_hypomethylated
chr2	2189490	2189739	250	*	MIBC_hypomethylated
chr2	2191378	2191673	296	*	MIBC_hypomethylated
chr2	2291566	2291814	249	*	MIBC_hypomethylated
chr2	2317731	2318015	285	*	MIBC_hypomethylated
chr2	2398303	2398551	249	*	MIBC_hypomethylated
chr2	2566288	2566596	309	*	MIBC_hypomethylated
chr2	2572642	2572890	249	*	MIBC_hypomethylated
chr2	2577332	2577785	454	*	MIBC_hypomethylated
chr2	2579741	2580018	278	*	MIBC_hypomethylated
chr2	2580046	2580294	249	*	MIBC_hypomethylated
chr2	2581023	2581271	249	*	MIBC_hypomethylated
chr2	2586690	2586938	249	*	MIBC_hypomethylated
chr2	2639435	2639729	295	*	MIBC_hypomethylated
chr2	2650028	2650585	558	*	MIBC_hypomethylated
chr2	2668775	2669024	250	*	MIBC_hypomethylated
chr2	2707169	2707453	285	*	MIBC_hypomethylated
chr2	2708648	2708896	249	*	MIBC_hypomethylated
chr2	2708979	2709227	249	*	MIBC_hypomethylated
chr2	2709331	2709711	381	*	MIBC_hypomethylated
chr2	2722214	2722488	275	*	MIBC_hypomethylated
chr2	2732124	2732372	249	*	MIBC_hypomethylated
chr2	2733303	2733603	301	*	MIBC_hypomethylated
chr2	2747868	2748117	250	*	MIBC_hypomethylated
chr2	2766074	2766333	260	*	MIBC_hypomethylated
chr2	2795253	2795544	292	*	MIBC_hypomethylated
chr2	2795680	2795928	249	*	MIBC_hypomethylated
chr2	2889122	2889370	249	*	MIBC_hypomethylated
chr2	2889423	2889671	249	*	MIBC_hypomethylated
chr2	2889695	2889996	302	*	MIBC_hypomethylated
chr2	3059059	3059356	298	*	MIBC_hypomethylated
chr2	3125837	3126085	249	*	MIBC_hypomethylated
chr2	3237533	3237781	249	*	MIBC_hypomethylated
chr2	3379238	3379486	249	*	MIBC_hypomethylated
chr2	3448347	3448723	377	*	MIBC_hypomethylated
chr2	3598364	3598822	459	*	MIBC_hypomethylated
chr2	3601480	3601817	338	*	MIBC_hypomethylated
chr2	3635192	3635596	405	*	MIBC_hypomethylated
chr2	3657339	3657587	249	*	MIBC_hypomethylated
chr2	3778801	3779191	391	*	MIBC_hypomethylated
chr2	3785926	3786275	350	*	MIBC_hypomethylated
chr2	4000986	4001293	308	*	MIBC_hypomethylated
chr2	4002919	4003260	342	*	MIBC_hypomethylated
chr2	4135650	4136072	423	*	MIBC_hypomethylated
chr2	4417270	4417518	249	*	MIBC_hypomethylated
chr2	4883235	4883483	249	*	MIBC_hypomethylated
chr2	4884098	4884477	380	*	MIBC_hypomethylated
chr2	5366152	5366422	271	*	MIBC_hypomethylated
chr2	5444112	5444148	37	*	MIBC_hypomethylated
chr2	5444150	5444361	212	*	MIBC_hypomethylated
chr2	5481774	5482022	249	*	MIBC_hypomethylated
chr2	5672822	5673070	249	*	MIBC_hypomethylated
chr2	6072580	6072828	249	*	MIBC_hypomethylated
chr2	6159007	6159255	249	*	MIBC_hypomethylated
chr2	6165396	6165644	249	*	MIBC_hypomethylated
chr2	6236079	6236327	249	*	MIBC_hypomethylated
chr2	6262689	6262937	249	*	MIBC_hypomethylated
chr2	6494089	6494337	249	*	MIBC_hypomethylated
chr2	6495160	6495408	249	*	MIBC_hypomethylated
chr2	6495526	6495774	249	*	MIBC_hypomethylated
chr2	6524941	6525189	249	*	MIBC_hypomethylated
chr2	6576849	6577097	249	*	MIBC_hypomethylated
chr2	6668623	6668927	305	*	MIBC_hypomethylated
chr2	6770208	6770456	249	*	MIBC_hypomethylated
chr2	6770814	6771062	249	*	MIBC_hypomethylated
chr2	7096844	7097118	275	*	MIBC_hypomethylated
chr2	7201864	7202112	249	*	MIBC_hypomethylated
chr2	7420445	7420693	249	*	MIBC_hypomethylated
chr2	7846635	7846883	249	*	MIBC_hypomethylated
chr2	8281816	8282252	437	*	MIBC_hypomethylated
chr2	8328118	8328366	249	*	MIBC_hypomethylated
chr2	8390127	8390375	249	*	MIBC_hypomethylated
chr2	8693471	8693719	249	*	MIBC_hypomethylated
chr2	9004360	9004608	249	*	MIBC_hypomethylated
chr2	9102722	9102970	249	*	MIBC_hypomethylated
chr2	9675633	9675881	249	*	MIBC_hypomethylated
chr2	9914473	9914743	271	*	MIBC_hypomethylated
chr2	10011092	10011381	290	*	MIBC_hypomethylated
chr2	10011702	10012004	303	*	MIBC_hypomethylated
chr2	10012013	10012831	819	*	MIBC_hypomethylated
chr2	10012848	10013476	629	*	MIBC_hypomethylated
chr2	10015128	10015376	249	*	MIBC_hypomethylated
chr2	10330895	10331143	249	*	MIBC_hypomethylated
chr2	10432038	10432322	285	*	MIBC_hypomethylated
chr2	10497546	10498037	492	*	MIBC_hypomethylated
chr2	10548398	10548646	249	*	MIBC_hypomethylated
chr2	10717399	10717647	249	*	MIBC_hypomethylated
chr2	11124371	11124619	249	*	MIBC_hypomethylated
chr2	11466571	11466838	268	*	MIBC_hypomethylated
chr2	11582737	11583006	270	*	MIBC_hypomethylated
chr2	11616715	11616963	249	*	MIBC_hypomethylated
chr2	11621428	11621751	324	*	MIBC_hypomethylated
chr2	11656530	11656968	439	*	MIBC_hypomethylated
chr2	11682151	11682539	389	*	MIBC_hypomethylated
chr2	12120112	12120360	249	*	MIBC_hypomethylated
chr2	12397807	12398055	249	*	MIBC_hypomethylated
chr2	12884649	12884897	249	*	MIBC_hypomethylated
chr2	15158413	15158694	282	*	MIBC_hypomethylated
chr2	15563117	15563433	317	*	MIBC_hypomethylated
chr2	16039672	16040014	343	*	MIBC_hypomethylated
chr2	16069698	16069972	275	*	MIBC_hypomethylated
chr2	16319359	16319620	262	*	MIBC_hypomethylated
chr2	16666314	16666725	412	*	MIBC_hypomethylated
chr2	18910726	18911046	321	*	MIBC_hypomethylated
chr2	19857847	19858095	249	*	MIBC_hypomethylated
chr2	20011761	20012170	410	*	MIBC_hypomethylated
chr2	20220737	20220985	249	*	MIBC_hypomethylated
chr2	20231354	20231681	328	*	MIBC_hypomethylated
chr2	20241908	20242156	249	*	MIBC_hypomethylated
chr2	20488016	20488264	249	*	MIBC_hypomethylated
chr2	20593454	20593731	278	*	MIBC_hypomethylated
chr2	20650203	20650451	249	*	MIBC_hypomethylated
chr2	20661644	20661892	249	*	MIBC_hypomethylated
chr2	21067968	21068216	249	*	MIBC_hypomethylated
chr2	23615275	23615529	255	*	MIBC_hypomethylated
chr2	24015748	24015997	250	*	MIBC_hypomethylated
chr2	24360836	24361084	249	*	MIBC_hypomethylated
chr2	24490042	24490420	379	*	MIBC_hypomethylated
chr2	24828013	24828263	251	*	MIBC_hypomethylated
chr2	24918891	24919406	516	*	MIBC_hypomethylated
chr2	24926492	24926803	312	*	MIBC_hypomethylated
chr2	25090772	25091020	249	*	MIBC_hypomethylated
chr2	25160330	25160585	256	*	MIBC_hypomethylated
chr2	25165910	25166195	286	*	MIBC_hypomethylated
chr2	25204292	25204540	249	*	MIBC_hypomethylated
chr2	25251210	25251536	327	*	MIBC_hypomethylated
chr2	25362482	25362805	324	*	MIBC_hypomethylated
chr2	25587276	25587524	249	*	MIBC_hypomethylated
chr2	26246933	26247231	299	*	MIBC_hypomethylated
chr2	26561956	26562284	329	*	MIBC_hypomethylated
chr2	26696051	26696299	249	*	MIBC_hypomethylated
chr2	26844964	26845212	249	*	MIBC_hypomethylated
chr2	27010756	27011004	249	*	MIBC_hypomethylated
chr2	27115422	27115670	249	*	MIBC_hypomethylated
chr2	27119017	27119455	439	*	MIBC_hypomethylated
chr2	27123842	27124090	249	*	MIBC_hypomethylated
chr2	27126104	27126352	249	*	MIBC_hypomethylated
chr2	27148336	27148618	283	*	MIBC_hypomethylated
chr2	27216787	27217035	249	*	MIBC_hypomethylated
chr2	27259686	27259934	249	*	MIBC_hypomethylated
chr2	27307045	27307293	249	*	MIBC_hypomethylated
chr2	27765782	27766030	249	*	MIBC_hypomethylated
chr2	28366725	28366973	249	*	MIBC_hypomethylated
chr2	28423822	28424070	249	*	MIBC_hypomethylated
chr2	28544898	28545146	249	*	MIBC_hypomethylated
chr2	28565834	28566082	249	*	MIBC_hypomethylated
chr2	29033585	29033833	249	*	MIBC_hypomethylated
chr2	29053149	29053465	317	*	MIBC_hypomethylated
chr2	29915996	29916289	294	*	MIBC_hypomethylated
chr2	29919562	29919810	249	*	MIBC_hypomethylated
chr2	29952196	29952444	249	*	MIBC_hypomethylated
chr2	30030434	30030714	281	*	MIBC_hypomethylated
chr2	30113902	30114150	249	*	MIBC_hypomethylated
chr2	30233963	30234243	281	*	MIBC_hypomethylated
chr2	33069823	33070093	271	*	MIBC_hypomethylated
chr2	33775063	33775460	398	*	MIBC_hypomethylated
chr2	33903593	33903880	288	*	MIBC_hypomethylated
chr2	34142530	34143029	500	*	MIBC_hypomethylated
chr2	36092133	36092382	250	*	MIBC_hypomethylated
chr2	36596903	36597191	289	*	MIBC_hypomethylated
chr2	36650063	36650311	249	*	MIBC_hypomethylated
chr2	37711248	37711496	249	*	MIBC_hypomethylated
chr2	38749018	38749266	249	*	MIBC_hypomethylated
chr2	40395102	40395350	249	*	MIBC_hypomethylated
chr2	41335482	41335916	435	*	MIBC_hypomethylated
chr2	41693736	41693984	249	*	MIBC_hypomethylated
chr2	43051159	43051414	256	*	MIBC_hypomethylated
chr2	43130902	43131444	543	*	MIBC_hypomethylated
chr2	43168929	43169308	380	*	MIBC_hypomethylated
chr2	44100350	44100598	249	*	MIBC_hypomethylated
chr2	44777976	44778307	332	*	MIBC_hypomethylated
chr2	45237983	45238276	294	*	MIBC_hypomethylated
chr2	45353948	45354196	249	*	MIBC_hypomethylated
chr2	46171460	46171708	249	*	MIBC_hypomethylated
chr2	46408636	46408884	249	*	MIBC_hypomethylated
chr2	46816357	46816605	249	*	MIBC_hypomethylated
chr2	47269639	47269887	249	*	MIBC_hypomethylated
chr2	47272915	47273163	249	*	MIBC_hypomethylated
chr2	47488709	47488996	288	*	MIBC_hypomethylated
chr2	47521527	47521921	395	*	MIBC_hypomethylated
chr2	48857381	48857629	249	*	MIBC_hypomethylated
chr2	48862559	48862807	249	*	MIBC_hypomethylated
chr2	48915979	48916264	286	*	MIBC_hypomethylated
chr2	49153572	49153820	249	*	MIBC_hypomethylated
chr2	49376782	49377049	268	*	MIBC_hypomethylated
chr2	49828106	49828354	249	*	MIBC_hypomethylated
chr2	50345558	50345806	249	*	MIBC_hypomethylated
chr2	50491197	50491445	249	*	MIBC_hypomethylated
chr2	50773617	50773865	249	*	MIBC_hypomethylated
chr2	51151439	51151859	421	*	MIBC_hypomethylated
chr2	51775109	51775357	249	*	MIBC_hypomethylated
chr2	53356160	53356598	439	*	MIBC_hypomethylated
chr2	54673524	54673798	275	*	MIBC_hypomethylated
chr2	56474067	56474315	249	*	MIBC_hypomethylated
chr2	58107625	58107876	252	*	MIBC_hypomethylated
chr2	58569850	58570098	249	*	MIBC_hypomethylated
chr2	58919331	58919590	260	*	MIBC_hypomethylated
chr2	59076252	59076500	249	*	MIBC_hypomethylated
chr2	60094686	60094934	249	*	MIBC_hypomethylated
chr2	60409131	60409379	249	*	MIBC_hypomethylated
chr2	63049608	63049856	249	*	MIBC_hypomethylated
chr2	63667075	63667323	249	*	MIBC_hypomethylated
chr2	63698871	63699119	249	*	MIBC_hypomethylated
chr2	64866923	64867171	249	*	MIBC_hypomethylated
chr2	65053208	65053456	249	*	MIBC_hypomethylated
chr2	65377528	65377808	281	*	MIBC_hypomethylated
chr2	65566557	65566872	316	*	MIBC_hypomethylated
chr2	66555466	66555714	249	*	MIBC_hypomethylated
chr2	67215130	67215378	249	*	MIBC_hypomethylated
chr2	67548401	67548649	249	*	MIBC_hypomethylated
chr2	67790437	67790685	249	*	MIBC_hypomethylated
chr2	67839568	67839816	249	*	MIBC_hypomethylated
chr2	68445297	68445737	441	*	MIBC_hypomethylated
chr2	68654878	68655126	249	*	MIBC_hypomethylated
chr2	68709843	68710091	249	*	MIBC_hypomethylated
chr2	69012295	69012597	303	*	MIBC_hypomethylated
chr2	69437714	69437962	249	*	MIBC_hypomethylated
chr2	69667684	69667942	259	*	MIBC_hypomethylated
chr2	69716710	69716958	249	*	MIBC_hypomethylated
chr2	70871799	70872088	290	*	MIBC_hypomethylated
chr2	71001173	71001421	249	*	MIBC_hypomethylated
chr2	71050237	71050520	284	*	MIBC_hypomethylated
chr2	71720551	71720799	249	*	MIBC_hypomethylated
chr2	72132218	72132467	250	*	MIBC_hypomethylated
chr2	72862702	72862950	249	*	MIBC_hypomethylated
chr2	73213786	73214036	251	*	MIBC_hypomethylated
chr2	73295679	73295936	258	*	MIBC_hypomethylated
chr2	73642729	73642977	249	*	MIBC_hypomethylated
chr2	73739619	73739876	258	*	MIBC_hypomethylated
chr2	73753795	73754043	249	*	MIBC_hypomethylated
chr2	73851174	73851449	276	*	MIBC_hypomethylated
chr2	74119840	74120088	249	*	MIBC_hypomethylated
chr2	74460233	74460507	275	*	MIBC_hypomethylated
chr2	74502321	74502578	258	*	MIBC_hypomethylated
chr2	74506709	74506969	261	*	MIBC_hypomethylated
chr2	74549518	74549768	251	*	MIBC_hypomethylated
chr2	74908904	74909467	564	*	MIBC_hypomethylated
chr2	75064897	75065145	249	*	MIBC_hypomethylated
chr2	75099523	75099771	249	*	MIBC_hypomethylated
chr2	75492998	75493448	451	*	MIBC_hypomethylated
chr2	75558548	75558796	249	*	MIBC_hypomethylated
chr2	75569368	75569616	249	*	MIBC_hypomethylated
chr2	75871898	75872167	270	*	MIBC_hypomethylated
chr2	77590141	77590389	249	*	MIBC_hypomethylated
chr2	77953676	77953924	249	*	MIBC_hypomethylated
chr2	77954707	77955145	439	*	MIBC_hypomethylated
chr2	78541619	78541890	272	*	MIBC_hypomethylated
chr2	78546723	78546995	273	*	MIBC_hypomethylated
chr2	79025793	79026041	249	*	MIBC_hypomethylated
chr2	79085289	79085538	250	*	MIBC_hypomethylated
chr2	79087346	79087594	249	*	MIBC_hypomethylated
chr2	79120158	79120436	279	*	MIBC_hypomethylated
chr2	79138517	79138765	249	*	MIBC_hypomethylated
chr2	79155457	79155705	249	*	MIBC_hypomethylated
chr2	79158198	79158446	249	*	MIBC_hypomethylated
chr2	79159165	79159449	285	*	MIBC_hypomethylated
chr2	79169768	79170125	358	*	MIBC_hypomethylated
chr2	79596342	79596590	249	*	MIBC_hypomethylated
chr2	80025952	80026200	249	*	MIBC_hypomethylated
chr2	80135917	80136165	249	*	MIBC_hypomethylated
chr2	81200257	81200505	249	*	MIBC_hypomethylated
chr2	81481300	81481549	250	*	MIBC_hypomethylated
chr2	81481617	81481900	284	*	MIBC_hypomethylated
chr2	82985551	82985799	249	*	MIBC_hypomethylated
chr2	84293792	84294040	249	*	MIBC_hypomethylated
chr2	84481775	84482023	249	*	MIBC_hypomethylated
chr2	84907089	84907343	255	*	MIBC_hypomethylated
chr2	84945989	84946297	309	*	MIBC_hypomethylated
chr2	85053756	85054039	284	*	MIBC_hypomethylated
chr2	85237654	85237902	249	*	MIBC_hypomethylated
chr2	85326763	85327012	250	*	MIBC_hypomethylated
chr2	85418060	85418309	250	*	MIBC_hypomethylated
chr2	85421106	85421427	322	*	MIBC_hypomethylated
chr2	85750539	85750865	327	*	MIBC_hypomethylated
chr2	86338011	86338259	249	*	MIBC_hypomethylated
chr2	87341763	87342107	345	*	MIBC_hypomethylated
chr2	88350943	88351292	350	*	MIBC_hypomethylated
chr2	88915507	88915755	249	*	MIBC_hypomethylated
chr2	90315427	90315675	249	*	MIBC_hypomethylated
chr2	91572754	91573108	355	*	MIBC_hypomethylated
chr2	91574369	91574502	134	*	MIBC_hypomethylated
chr2	91574504	91574544	41	*	MIBC_hypomethylated
chr2	91574546	91574618	73	*	MIBC_hypomethylated
chr2	91587952	91587972	21	*	MIBC_hypomethylated
chr2	91587990	91588200	211	*	MIBC_hypomethylated
chr2	91593401	91593741	341	*	MIBC_hypomethylated
chr2	91598885	91599134	250	*	MIBC_hypomethylated
chr2	91745301	91745549	249	*	MIBC_hypomethylated
chr2	91843663	91843911	249	*	MIBC_hypomethylated
chr2	91844290	91844538	249	*	MIBC_hypomethylated
chr2	91857657	91857905	249	*	MIBC_hypomethylated
chr2	94874769	94875023	255	*	MIBC_hypomethylated
chr2	94875763	94876011	249	*	MIBC_hypomethylated
chr2	94997929	94998177	249	*	MIBC_hypomethylated
chr2	95022503	95022838	336	*	MIBC_hypomethylated
chr2	95388603	95388954	352	*	MIBC_hypomethylated
chr2	95525481	95525729	249	*	MIBC_hypomethylated
chr2	95527122	95527375	254	*	MIBC_hypomethylated
chr2	96145466	96145714	249	*	MIBC_hypomethylated
chr2	96342043	96342291	249	*	MIBC_hypomethylated
chr2	96508188	96508654	467	*	MIBC_hypomethylated
chr2	96508927	96509368	442	*	MIBC_hypomethylated
chr2	96549803	96550429	627	*	MIBC_hypomethylated
chr2	96897716	96898228	513	*	MIBC_hypomethylated
chr2	97728151	97728455	305	*	MIBC_hypomethylated
chr2	97996366	97996614	249	*	MIBC_hypomethylated
chr2	98084804	98085052	249	*	MIBC_hypomethylated
chr2	98087240	98087488	249	*	MIBC_hypomethylated
chr2	98384856	98385104	249	*	MIBC_hypomethylated
chr2	98387393	98387727	335	*	MIBC_hypomethylated
chr2	98387916	98388176	261	*	MIBC_hypomethylated
chr2	98664219	98664500	282	*	MIBC_hypomethylated
chr2	99554055	99554674	620	*	MIBC_hypomethylated
chr2	99593270	99593518	249	*	MIBC_hypomethylated
chr2	99748365	99748613	249	*	MIBC_hypomethylated
chr2	99810263	99810520	258	*	MIBC_hypomethylated
chr2	100246577	100246952	376	*	MIBC_hypomethylated
chr2	100426306	100426574	269	*	MIBC_hypomethylated
chr2	100427473	100427721	249	*	MIBC_hypomethylated
chr2	101120035	101120283	249	*	MIBC_hypomethylated
chr2	101387706	101387979	274	*	MIBC_hypomethylated
chr2	101396194	101396442	249	*	MIBC_hypomethylated
chr2	101474551	101474806	256	*	MIBC_hypomethylated
chr2	101474945	101475212	268	*	MIBC_hypomethylated
chr2	102100729	102100977	249	*	MIBC_hypomethylated
chr2	102620153	102620406	254	*	MIBC_hypomethylated
chr2	104755638	104755886	249	*	MIBC_hypomethylated
chr2	105125841	105126089	249	*	MIBC_hypomethylated
chr2	105397179	105397480	302	*	MIBC_hypomethylated
chr2	105399451	105399721	271	*	MIBC_hypomethylated
chr2	105403964	105404212	249	*	MIBC_hypomethylated
chr2	105454721	105454969	249	*	MIBC_hypomethylated
chr2	107535952	107536330	379	*	MIBC_hypomethylated
chr2	108989359	108989607	249	*	MIBC_hypomethylated
chr2	109174895	109175143	249	*	MIBC_hypomethylated
chr2	110106061	110106309	249	*	MIBC_hypomethylated
chr2	110115180	110115428	249	*	MIBC_hypomethylated
chr2	110979806	110980054	249	*	MIBC_hypomethylated
chr2	112627082	112627330	249	*	MIBC_hypomethylated
chr2	112646825	112647100	276	*	MIBC_hypomethylated
chr2	112692453	112692783	331	*	MIBC_hypomethylated
chr2	113059254	113059502	249	*	MIBC_hypomethylated
chr2	113072347	113072651	305	*	MIBC_hypomethylated
chr2	113117401	113117715	315	*	MIBC_hypomethylated
chr2	113235478	113235735	258	*	MIBC_hypomethylated
chr2	113601889	113602159	271	*	MIBC_hypomethylated
chr2	113668744	113668992	249	*	MIBC_hypomethylated
chr2	114032599	114032847	249	*	MIBC_hypomethylated
chr2	114248905	114249153	249	*	MIBC_hypomethylated
chr2	116248427	116248675	249	*	MIBC_hypomethylated
chr2	117070533	117070781	249	*	MIBC_hypomethylated
chr2	118668292	118668540	249	*	MIBC_hypomethylated
chr2	118940528	118941096	569	*	MIBC_hypomethylated
chr2	119010749	119010997	249	*	MIBC_hypomethylated
chr2	120313634	120314006	373	*	MIBC_hypomethylated
chr2	120348267	120348515	249	*	MIBC_hypomethylated
chr2	120358562	120358965	404	*	MIBC_hypomethylated
chr2	120443013	120443262	250	*	MIBC_hypomethylated
chr2	120525897	120526182	286	*	MIBC_hypomethylated
chr2	120588660	120588908	249	*	MIBC_hypomethylated
chr2	120712610	120712858	249	*	MIBC_hypomethylated
chr2	120779504	120779752	249	*	MIBC_hypomethylated
chr2	120879985	120880233	249	*	MIBC_hypomethylated
chr2	120959870	120960118	249	*	MIBC_hypomethylated
chr2	120963998	120964246	249	*	MIBC_hypomethylated
chr2	120968471	120968719	249	*	MIBC_hypomethylated
chr2	120977958	120978582	625	*	MIBC_hypomethylated
chr2	120991410	120991658	249	*	MIBC_hypomethylated
chr2	123686938	123687186	249	*	MIBC_hypomethylated
chr2	123826736	123826985	250	*	MIBC_hypomethylated
chr2	124667828	124668076	249	*	MIBC_hypomethylated
chr2	125479159	125479408	250	*	MIBC_hypomethylated
chr2	125942785	125943034	250	*	MIBC_hypomethylated
chr2	126781114	126781394	281	*	MIBC_hypomethylated
chr2	126832353	126832601	249	*	MIBC_hypomethylated
chr2	126886750	126887036	287	*	MIBC_hypomethylated
chr2	126971298	126971547	250	*	MIBC_hypomethylated
chr2	127197332	127197660	329	*	MIBC_hypomethylated
chr2	127408477	127408725	249	*	MIBC_hypomethylated
chr2	128319541	128319789	249	*	MIBC_hypomethylated
chr2	128368553	128368801	249	*	MIBC_hypomethylated
chr2	128734341	128734711	371	*	MIBC_hypomethylated
chr2	128734886	128735243	358	*	MIBC_hypomethylated
chr2	128790312	128790582	271	*	MIBC_hypomethylated
chr2	129565688	129565936	249	*	MIBC_hypomethylated
chr2	130196884	130197132	249	*	MIBC_hypomethylated
chr2	130264625	130264873	249	*	MIBC_hypomethylated
chr2	130327515	130328177	663	*	MIBC_hypomethylated
chr2	130599827	130600178	352	*	MIBC_hypomethylated
chr2	131263625	131263873	249	*	MIBC_hypomethylated
chr2	131491290	131491710	421	*	MIBC_hypomethylated
chr2	131530850	131531099	250	*	MIBC_hypomethylated
chr2	131834258	131834506	249	*	MIBC_hypomethylated
chr2	131966297	131966546	250	*	MIBC_hypomethylated
chr2	132581891	132582139	249	*	MIBC_hypomethylated
chr2	133942133	133942381	249	*	MIBC_hypomethylated
chr2	134023852	134024164	313	*	MIBC_hypomethylated
chr2	134030756	134031004	249	*	MIBC_hypomethylated
chr2	134097637	134097907	271	*	MIBC_hypomethylated
chr2	134460559	134460807	249	*	MIBC_hypomethylated
chr2	135809451	135809699	249	*	MIBC_hypomethylated
chr2	135985892	135986140	249	*	MIBC_hypomethylated
chr2	136759136	136759384	249	*	MIBC_hypomethylated
chr2	138275416	138275664	249	*	MIBC_hypomethylated
chr2	139990756	139991004	249	*	MIBC_hypomethylated
chr2	140073607	140073865	259	*	MIBC_hypomethylated
chr2	143128554	143128805	252	*	MIBC_hypomethylated
chr2	148501554	148501802	249	*	MIBC_hypomethylated
chr2	148594973	148595221	249	*	MIBC_hypomethylated
chr2	148870141	148870418	278	*	MIBC_hypomethylated
chr2	148876872	148877163	292	*	MIBC_hypomethylated
chr2	148936919	148937167	249	*	MIBC_hypomethylated
chr2	149037776	149038048	273	*	MIBC_hypomethylated
chr2	149331209	149331457	249	*	MIBC_hypomethylated
chr2	149451279	149451527	249	*	MIBC_hypomethylated
chr2	149588072	149588326	255	*	MIBC_hypomethylated
chr2	150681230	150681495	266	*	MIBC_hypomethylated
chr2	154592183	154592431	249	*	MIBC_hypomethylated
chr2	157596829	157597159	331	*	MIBC_hypomethylated
chr2	159904736	159905111	376	*	MIBC_hypomethylated
chr2	160396664	160396912	249	*	MIBC_hypomethylated
chr2	160647940	160648451	512	*	MIBC_hypomethylated
chr2	161414151	161414418	268	*	MIBC_hypomethylated
chr2	161415099	161415347	249	*	MIBC_hypomethylated
chr2	161415777	161416025	249	*	MIBC_hypomethylated
chr2	162343508	162343756	249	*	MIBC_hypomethylated
chr2	167264342	167264590	249	*	MIBC_hypomethylated
chr2	167418669	167418917	249	*	MIBC_hypomethylated
chr2	168802192	168802703	512	*	MIBC_hypomethylated
chr2	170928376	170928624	249	*	MIBC_hypomethylated
chr2	172083196	172083444	249	*	MIBC_hypomethylated
chr2	172196725	172197130	406	*	MIBC_hypomethylated
chr2	172426931	172427179	249	*	MIBC_hypomethylated
chr2	172836488	172836754	267	*	MIBC_hypomethylated
chr2	173355680	173355928	249	*	MIBC_hypomethylated
chr2	173400757	173401005	249	*	MIBC_hypomethylated
chr2	173652597	173652845	249	*	MIBC_hypomethylated
chr2	174016336	174016584	249	*	MIBC_hypomethylated
chr2	174059486	174059734	249	*	MIBC_hypomethylated
chr2	174546559	174546807	249	*	MIBC_hypomethylated
chr2	174546884	174547132	249	*	MIBC_hypomethylated
chr2	176583460	176583718	259	*	MIBC_hypomethylated
chr2	176637279	176637527	249	*	MIBC_hypomethylated
chr2	177242923	177243176	254	*	MIBC_hypomethylated
chr2	177835565	177835814	250	*	MIBC_hypomethylated
chr2	178071975	178072224	250	*	MIBC_hypomethylated
chr2	178479422	178479670	249	*	MIBC_hypomethylated
chr2	178879611	178879859	249	*	MIBC_hypomethylated
chr2	182221302	182221550	249	*	MIBC_hypomethylated
chr2	182552745	182553103	359	*	MIBC_hypomethylated
chr2	183294999	183295301	303	*	MIBC_hypomethylated
chr2	183546661	183547058	398	*	MIBC_hypomethylated
chr2	184327695	184327968	274	*	MIBC_hypomethylated
chr2	188944587	188944835	249	*	MIBC_hypomethylated
chr2	189222444	189222692	249	*	MIBC_hypomethylated
chr2	190760132	190760380	249	*	MIBC_hypomethylated
chr2	194002639	194003013	375	*	MIBC_hypomethylated
chr2	194019986	194020270	285	*	MIBC_hypomethylated
chr2	194176034	194176282	249	*	MIBC_hypomethylated
chr2	197198645	197198966	322	*	MIBC_hypomethylated
chr2	197591380	197591723	344	*	MIBC_hypomethylated
chr2	199660157	199660435	279	*	MIBC_hypomethylated
chr2	200810788	200811036	249	*	MIBC_hypomethylated
chr2	201228812	201229218	407	*	MIBC_hypomethylated
chr2	201233285	201233533	249	*	MIBC_hypomethylated
chr2	201257337	201257649	313	*	MIBC_hypomethylated
chr2	202113098	202113346	249	*	MIBC_hypomethylated
chr2	202179316	202179564	249	*	MIBC_hypomethylated
chr2	202185167	202185415	249	*	MIBC_hypomethylated
chr2	205477253	205477501	249	*	MIBC_hypomethylated
chr2	205660708	205660956	249	*	MIBC_hypomethylated
chr2	205776085	205776333	249	*	MIBC_hypomethylated
chr2	206203297	206203546	250	*	MIBC_hypomethylated
chr2	207334492	207334740	249	*	MIBC_hypomethylated
chr2	207791300	207791548	249	*	MIBC_hypomethylated
chr2	208125265	208125513	249	*	MIBC_hypomethylated
chr2	211744411	211744659	249	*	MIBC_hypomethylated
chr2	215218788	215219036	249	*	MIBC_hypomethylated
chr2	215929771	215930019	249	*	MIBC_hypomethylated
chr2	216006256	216006519	264	*	MIBC_hypomethylated
chr2	216082772	216083020	249	*	MIBC_hypomethylated
chr2	216838128	216838376	249	*	MIBC_hypomethylated
chr2	217162627	217162875	249	*	MIBC_hypomethylated
chr2	217451534	217451782	249	*	MIBC_hypomethylated
chr2	217712887	217713135	249	*	MIBC_hypomethylated
chr2	217756521	217756769	249	*	MIBC_hypomethylated
chr2	218067207	218067455	249	*	MIBC_hypomethylated
chr2	218068282	218068530	249	*	MIBC_hypomethylated
chr2	218125626	218125961	336	*	MIBC_hypomethylated
chr2	218386750	218386998	249	*	MIBC_hypomethylated
chr2	218853870	218854118	249	*	MIBC_hypomethylated
chr2	219030444	219030695	252	*	MIBC_hypomethylated
chr2	219201201	219201449	249	*	MIBC_hypomethylated
chr2	219205924	219206172	249	*	MIBC_hypomethylated
chr2	219277933	219278181	249	*	MIBC_hypomethylated
chr2	219426411	219426659	249	*	MIBC_hypomethylated
chr2	219484763	219485011	249	*	MIBC_hypomethylated
chr2	219510621	219510869	249	*	MIBC_hypomethylated
chr2	219512622	219513046	425	*	MIBC_hypomethylated
chr2	219515524	219515772	249	*	MIBC_hypomethylated
chr2	219516837	219517085	249	*	MIBC_hypomethylated
chr2	225103562	225103810	249	*	MIBC_hypomethylated
chr2	227320335	227320726	392	*	MIBC_hypomethylated
chr2	229025691	229025939	249	*	MIBC_hypomethylated
chr2	229587347	229587595	249	*	MIBC_hypomethylated
chr2	230326682	230327012	331	*	MIBC_hypomethylated
chr2	230327020	230327268	249	*	MIBC_hypomethylated
chr2	230823396	230823644	249	*	MIBC_hypomethylated
chr2	230823777	230824208	432	*	MIBC_hypomethylated
chr2	230924497	230924813	317	*	MIBC_hypomethylated
chr2	231041078	231041326	249	*	MIBC_hypomethylated
chr2	231245766	231246014	249	*	MIBC_hypomethylated
chr2	231482971	231483219	249	*	MIBC_hypomethylated
chr2	231707507	231707755	249	*	MIBC_hypomethylated
chr2	231900288	231900612	325	*	MIBC_hypomethylated
chr2	231924507	231924766	260	*	MIBC_hypomethylated
chr2	232292644	232292892	249	*	MIBC_hypomethylated
chr2	232348819	232349114	296	*	MIBC_hypomethylated
chr2	232350587	232350835	249	*	MIBC_hypomethylated
chr2	232385411	232385659	249	*	MIBC_hypomethylated
chr2	232606331	232606579	249	*	MIBC_hypomethylated
chr2	232611256	232611525	270	*	MIBC_hypomethylated
chr2	232696677	232696925	249	*	MIBC_hypomethylated
chr2	232838161	232838409	249	*	MIBC_hypomethylated
chr2	233485780	233486028	249	*	MIBC_hypomethylated
chr2	233982596	233982844	249	*	MIBC_hypomethylated
chr2	234494249	234494525	277	*	MIBC_hypomethylated
chr2	235263473	235263853	381	*	MIBC_hypomethylated
chr2	235543744	235544008	265	*	MIBC_hypomethylated
chr2	235765281	235765652	372	*	MIBC_hypomethylated
chr2	236239570	236239818	249	*	MIBC_hypomethylated
chr2	236239974	236240222	249	*	MIBC_hypomethylated
chr2	236731879	236732127	249	*	MIBC_hypomethylated
chr2	237264660	237264908	249	*	MIBC_hypomethylated
chr2	237344413	237344661	249	*	MIBC_hypomethylated
chr2	237372069	237372317	249	*	MIBC_hypomethylated
chr2	237489300	237489548	249	*	MIBC_hypomethylated
chr2	237591172	237591682	511	*	MIBC_hypomethylated
chr2	237672984	237673366	383	*	MIBC_hypomethylated
chr2	237673400	237673794	395	*	MIBC_hypomethylated
chr2	238098056	238098328	273	*	MIBC_hypomethylated
chr2	238139217	238139465	249	*	MIBC_hypomethylated
chr2	238139719	238139967	249	*	MIBC_hypomethylated
chr2	238141057	238141402	346	*	MIBC_hypomethylated
chr2	238143396	238143668	273	*	MIBC_hypomethylated
chr2	238160161	238160409	249	*	MIBC_hypomethylated
chr2	238162108	238162356	249	*	MIBC_hypomethylated
chr2	238234528	238234776	249	*	MIBC_hypomethylated
chr2	238425616	238425871	256	*	MIBC_hypomethylated
chr2	238555929	238556177	249	*	MIBC_hypomethylated
chr2	238569508	238569757	250	*	MIBC_hypomethylated
chr2	238720027	238720353	327	*	MIBC_hypomethylated
chr2	238914236	238914484	249	*	MIBC_hypomethylated
chr2	238943250	238943533	284	*	MIBC_hypomethylated
chr2	238965767	238966015	249	*	MIBC_hypomethylated
chr2	238966631	238966879	249	*	MIBC_hypomethylated
chr2	238966955	238967211	257	*	MIBC_hypomethylated
chr2	238967441	238967689	249	*	MIBC_hypomethylated
chr2	239005487	239005735	249	*	MIBC_hypomethylated
chr2	239029365	239029641	277	*	MIBC_hypomethylated
chr2	239274795	239275501	707	*	MIBC_hypomethylated
chr2	239483232	239483705	474	*	MIBC_hypomethylated
chr2	239498606	239498909	304	*	MIBC_hypomethylated
chr2	239527788	239528069	282	*	MIBC_hypomethylated
chr2	239608599	239608847	249	*	MIBC_hypomethylated
chr2	239677949	239678260	312	*	MIBC_hypomethylated
chr2	239687952	239688200	249	*	MIBC_hypomethylated
chr2	239690494	239690777	284	*	MIBC_hypomethylated
chr2	239731691	239731940	250	*	MIBC_hypomethylated
chr2	239776273	239776522	250	*	MIBC_hypomethylated
chr2	239803582	239803830	249	*	MIBC_hypomethylated
chr2	239805287	239805583	297	*	MIBC_hypomethylated
chr2	239816085	239816333	249	*	MIBC_hypomethylated
chr2	239820186	239820434	249	*	MIBC_hypomethylated
chr2	239927229	239927540	312	*	MIBC_hypomethylated
chr2	239932798	239933046	249	*	MIBC_hypomethylated
chr2	240032672	240032920	249	*	MIBC_hypomethylated
chr2	240136648	240137023	376	*	MIBC_hypomethylated
chr2	240144175	240144528	354	*	MIBC_hypomethylated
chr2	240159137	240159442	306	*	MIBC_hypomethylated
chr2	240434483	240434731	249	*	MIBC_hypomethylated
chr2	240565495	240565856	362	*	MIBC_hypomethylated
chr2	240566568	240566955	388	*	MIBC_hypomethylated
chr2	240625150	240625526	377	*	MIBC_hypomethylated
chr2	240627748	240627996	249	*	MIBC_hypomethylated
chr2	240628752	240629000	249	*	MIBC_hypomethylated
chr2	240645690	240645938	249	*	MIBC_hypomethylated
chr2	240704522	240704824	303	*	MIBC_hypomethylated
chr2	240726629	240726877	249	*	MIBC_hypomethylated
chr2	240868194	240868442	249	*	MIBC_hypomethylated
chr2	240921274	240921588	315	*	MIBC_hypomethylated
chr2	240982411	240982659	249	*	MIBC_hypomethylated
chr2	240983513	240983761	249	*	MIBC_hypomethylated
chr2	241001388	241001636	249	*	MIBC_hypomethylated
chr2	241048290	241048538	249	*	MIBC_hypomethylated
chr2	241068524	241068772	249	*	MIBC_hypomethylated
chr2	241069809	241070229	421	*	MIBC_hypomethylated
chr2	241071442	241071878	437	*	MIBC_hypomethylated
chr2	241209167	241209441	275	*	MIBC_hypomethylated
chr2	241211931	241212179	249	*	MIBC_hypomethylated
chr2	241552655	241552903	249	*	MIBC_hypomethylated
chr2	241617765	241618013	249	*	MIBC_hypomethylated
chr2	241804327	241804575	249	*	MIBC_hypomethylated
chr2	241809425	241809673	249	*	MIBC_hypomethylated
chr2	241813320	241813568	249	*	MIBC_hypomethylated
chr2	241813826	241814105	280	*	MIBC_hypomethylated
chr2	241814609	241815216	608	*	MIBC_hypomethylated
chr2	241816086	241816358	273	*	MIBC_hypomethylated
chr2	241816613	241816861	249	*	MIBC_hypomethylated
chr2	241817070	241817398	329	*	MIBC_hypomethylated
chr2	241818061	241818365	305	*	MIBC_hypomethylated
chr2	241820137	241820439	303	*	MIBC_hypomethylated
chr2	241843101	241843398	298	*	MIBC_hypomethylated
chr2	241852467	241852807	341	*	MIBC_hypomethylated
chr2	241855487	241855736	250	*	MIBC_hypomethylated
chr2	241856035	241856283	249	*	MIBC_hypomethylated
chr2	241857114	241857422	309	*	MIBC_hypomethylated
chr2	241868425	241868764	340	*	MIBC_hypomethylated
chr2	241870205	241870541	337	*	MIBC_hypomethylated
chr2	241870789	241871037	249	*	MIBC_hypomethylated
chr2	241871697	241871945	249	*	MIBC_hypomethylated
chr2	241911047	241911295	249	*	MIBC_hypomethylated
chr2	241932646	241932935	290	*	MIBC_hypomethylated
chr2	241939235	241939483	249	*	MIBC_hypomethylated
chr2	241944755	241945009	255	*	MIBC_hypomethylated
chr2	241947281	241947529	249	*	MIBC_hypomethylated
chr2	241977482	241977730	249	*	MIBC_hypomethylated
chr2	241984164	241984412	249	*	MIBC_hypomethylated
chr2	241984973	241985422	450	*	MIBC_hypomethylated
chr2	241986862	241987111	250	*	MIBC_hypomethylated
chr2	241987741	241988152	412	*	MIBC_hypomethylated
chr2	242004535	242004783	249	*	MIBC_hypomethylated
chr2	242010944	242011192	249	*	MIBC_hypomethylated
chr2	242011824	242012072	249	*	MIBC_hypomethylated
chr2	242031433	242031861	429	*	MIBC_hypomethylated
chr3	1767684	1767932	249	*	MIBC_hypomethylated
chr3	2352114	2352517	404	*	MIBC_hypomethylated
chr3	2484622	2485143	522	*	MIBC_hypomethylated
chr3	2903282	2903530	249	*	MIBC_hypomethylated
chr3	3069634	3069882	249	*	MIBC_hypomethylated
chr3	3110089	3110353	265	*	MIBC_hypomethylated
chr3	3127488	3127757	270	*	MIBC_hypomethylated
chr3	3335349	3335597	249	*	MIBC_hypomethylated
chr3	4302767	4303025	259	*	MIBC_hypomethylated
chr3	5195545	5195793	249	*	MIBC_hypomethylated
chr3	5428974	5429222	249	*	MIBC_hypomethylated
chr3	5583850	5584147	298	*	MIBC_hypomethylated
chr3	8629416	8629704	289	*	MIBC_hypomethylated
chr3	8767324	8767572	249	*	MIBC_hypomethylated
chr3	8776121	8776369	249	*	MIBC_hypomethylated
chr3	9554549	9554797	249	*	MIBC_hypomethylated
chr3	9808626	9808874	249	*	MIBC_hypomethylated
chr3	9844256	9844504	249	*	MIBC_hypomethylated
chr3	9902558	9902906	349	*	MIBC_hypomethylated
chr3	9912341	9912589	249	*	MIBC_hypomethylated
chr3	10142626	10142975	350	*	MIBC_hypomethylated
chr3	10328353	10328790	438	*	MIBC_hypomethylated
chr3	10329589	10329907	319	*	MIBC_hypomethylated
chr3	10336156	10336462	307	*	MIBC_hypomethylated
chr3	10336500	10336749	250	*	MIBC_hypomethylated
chr3	10337294	10337542	249	*	MIBC_hypomethylated
chr3	10764737	10764985	249	*	MIBC_hypomethylated
chr3	10991311	10991559	249	*	MIBC_hypomethylated
chr3	11037352	11037760	409	*	MIBC_hypomethylated
chr3	11037979	11038237	259	*	MIBC_hypomethylated
chr3	11060370	11060618	249	*	MIBC_hypomethylated
chr3	11060865	11061448	584	*	MIBC_hypomethylated
chr3	11136356	11136604	249	*	MIBC_hypomethylated
chr3	11136659	11137112	454	*	MIBC_hypomethylated
chr3	11225095	11225466	372	*	MIBC_hypomethylated
chr3	11225692	11226034	343	*	MIBC_hypomethylated
chr3	11757274	11757619	346	*	MIBC_hypomethylated
chr3	11911190	11911446	257	*	MIBC_hypomethylated
chr3	12194544	12194803	260	*	MIBC_hypomethylated
chr3	12444330	12444578	249	*	MIBC_hypomethylated
chr3	12759054	12759337	284	*	MIBC_hypomethylated
chr3	12759364	12759633	270	*	MIBC_hypomethylated
chr3	12769110	12769358	249	*	MIBC_hypomethylated
chr3	12840069	12840344	276	*	MIBC_hypomethylated
chr3	12840483	12840731	249	*	MIBC_hypomethylated
chr3	12853199	12853447	249	*	MIBC_hypomethylated
chr3	12966525	12966773	249	*	MIBC_hypomethylated
chr3	12986825	12987163	339	*	MIBC_hypomethylated
chr3	13011460	13011708	249	*	MIBC_hypomethylated
chr3	13015436	13015708	273	*	MIBC_hypomethylated
chr3	13161456	13161715	260	*	MIBC_hypomethylated
chr3	13205114	13205416	303	*	MIBC_hypomethylated
chr3	13273180	13273480	301	*	MIBC_hypomethylated
chr3	13277890	13278138	249	*	MIBC_hypomethylated
chr3	13418870	13419131	262	*	MIBC_hypomethylated
chr3	13553113	13553361	249	*	MIBC_hypomethylated
chr3	13637278	13637701	424	*	MIBC_hypomethylated
chr3	13640000	13640286	287	*	MIBC_hypomethylated
chr3	13647584	13647868	285	*	MIBC_hypomethylated
chr3	13649755	13650003	249	*	MIBC_hypomethylated
chr3	14261382	14261647	266	*	MIBC_hypomethylated
chr3	14278814	14279072	259	*	MIBC_hypomethylated
chr3	14401882	14402130	249	*	MIBC_hypomethylated
chr3	14431756	14432083	328	*	MIBC_hypomethylated
chr3	14807489	14807738	250	*	MIBC_hypomethylated
chr3	14809625	14809902	278	*	MIBC_hypomethylated
chr3	14818837	14819085	249	*	MIBC_hypomethylated
chr3	14900186	14900434	249	*	MIBC_hypomethylated
chr3	15063764	15064042	279	*	MIBC_hypomethylated
chr3	15202943	15203191	249	*	MIBC_hypomethylated
chr3	15269257	15269819	563	*	MIBC_hypomethylated
chr3	16535971	16536219	249	*	MIBC_hypomethylated
chr3	16774542	16774790	249	*	MIBC_hypomethylated
chr3	19933998	19934256	259	*	MIBC_hypomethylated
chr3	21271680	21271936	257	*	MIBC_hypomethylated
chr3	21302776	21303024	249	*	MIBC_hypomethylated
chr3	21387276	21387525	250	*	MIBC_hypomethylated
chr3	21405513	21405761	249	*	MIBC_hypomethylated
chr3	21405977	21406225	249	*	MIBC_hypomethylated
chr3	22416754	22417036	283	*	MIBC_hypomethylated
chr3	25174167	25174474	308	*	MIBC_hypomethylated
chr3	25441205	25441510	306	*	MIBC_hypomethylated
chr3	26216098	26216346	249	*	MIBC_hypomethylated
chr3	26376615	26376863	249	*	MIBC_hypomethylated
chr3	26709401	26709649	249	*	MIBC_hypomethylated
chr3	27311311	27311567	257	*	MIBC_hypomethylated
chr3	30658315	30658574	260	*	MIBC_hypomethylated
chr3	30894817	30895065	249	*	MIBC_hypomethylated
chr3	31981730	31981983	254	*	MIBC_hypomethylated
chr3	32593024	32593272	249	*	MIBC_hypomethylated
chr3	32819561	32819809	249	*	MIBC_hypomethylated
chr3	32856584	32856870	287	*	MIBC_hypomethylated
chr3	33884092	33884340	249	*	MIBC_hypomethylated
chr3	34257164	34257412	249	*	MIBC_hypomethylated
chr3	35638646	35638990	345	*	MIBC_hypomethylated
chr3	35679425	35679673	249	*	MIBC_hypomethylated
chr3	36908186	36908546	361	*	MIBC_hypomethylated
chr3	38004186	38004434	249	*	MIBC_hypomethylated
chr3	38025611	38025859	249	*	MIBC_hypomethylated
chr3	38028706	38028969	264	*	MIBC_hypomethylated
chr3	38030872	38031120	249	*	MIBC_hypomethylated
chr3	38138032	38138405	374	*	MIBC_hypomethylated
chr3	38296645	38296893	249	*	MIBC_hypomethylated
chr3	38543027	38543275	249	*	MIBC_hypomethylated
chr3	38548066	38548411	346	*	MIBC_hypomethylated
chr3	38634046	38634385	340	*	MIBC_hypomethylated
chr3	38793510	38793758	249	*	MIBC_hypomethylated
chr3	39181015	39181263	249	*	MIBC_hypomethylated
chr3	39189383	39189786	404	*	MIBC_hypomethylated
chr3	39281463	39281725	263	*	MIBC_hypomethylated
chr3	40044788	40045036	249	*	MIBC_hypomethylated
chr3	40505478	40505726	249	*	MIBC_hypomethylated
chr3	41198443	41198691	249	*	MIBC_hypomethylated
chr3	42012455	42012703	249	*	MIBC_hypomethylated
chr3	42159574	42159888	315	*	MIBC_hypomethylated
chr3	42691786	42692034	249	*	MIBC_hypomethylated
chr3	42701426	42701675	250	*	MIBC_hypomethylated
chr3	42702181	42702429	249	*	MIBC_hypomethylated
chr3	42703659	42703907	249	*	MIBC_hypomethylated
chr3	42708704	42708953	250	*	MIBC_hypomethylated
chr3	43031411	43031659	249	*	MIBC_hypomethylated
chr3	44761552	44761959	408	*	MIBC_hypomethylated
chr3	45024889	45025137	249	*	MIBC_hypomethylated
chr3	45078908	45079156	249	*	MIBC_hypomethylated
chr3	45759259	45759507	249	*	MIBC_hypomethylated
[truncated: 16,290 more rows]
