# Supplementary material for: Integrative Single Cell Atlas Revealed Intratumoral Heterogeneity Generation from an Adaptive Epigenetic Cell State in Human Bladder Urothelial Carcinoma
Source: Adv Sci (Weinh). 2024 Apr 6;11(24):2308438. doi: 10.1002/advs.202308438 (PMC11200000; doi:10.1002/advs.202308438)
Supplement: Supplementary file 2 — Supporting Information [file ADVS-11-2308438-s001.zip › Supplementary dataset 7. scATAC marker peaks for epithelial cell type..xlsx]

## Sheet: Sheet 1
Supplementary Dataset 7. scATAC marker peaks for epithelial cell type.
Chr_name	Start	End	Log2FC	FDR	MeanDiff	Origin
chr8	101222731	101223231	3.26614	1.80994e-08	0.225488	Basal
chr8	101437001	101437501	1.72957	1.80994e-08	0.330781	Basal
chr8	100985946	100986446	2.21646	1.95177e-08	0.239359	Basal
chr8	101492092	101492592	1.83623	1.95177e-08	0.342083	Basal
chr8	101158875	101159375	1.61854	4.1862e-07	0.358693	Basal
chr8	100678654	100679154	1.91044	5.28688e-07	0.236193	Basal
chr8	100762470	100762970	2.16478	5.92511e-07	0.219565	Basal
chr8	100681220	100681720	1.84773	6.21795e-07	0.262618	Basal
chr8	101368744	101369244	2.22248	6.21795e-07	0.229726	Basal
chr8	99997351	99997851	4.3108	6.78281e-06	0.115573	Basal
chr8	100409946	100410446	1.52722	6.78281e-06	0.171999	Basal
chr8	100953132	100953632	1.63745	7.16295e-06	0.20947	Basal
chr8	101159438	101159938	1.41195	9.51155e-06	0.176372	Basal
chr11	70080702	70081202	1.32605	9.69802e-06	0.159707	Basal
chr2	26465457	26465957	1.86764	1.00444e-05	0.143073	Basal
chr6	22349037	22349537	2.32164	1.14811e-05	0.14404	Basal
chr8	101168215	101168715	2.93819	1.14811e-05	0.105779	Basal
chr8	100804078	100804578	3.34179	1.334e-05	0.137269	Basal
chr8	101003506	101004006	1.33074	1.42313e-05	0.206303	Basal
chr8	101051664	101052164	1.34498	1.50236e-05	0.215238	Basal
chr8	101455129	101455629	3.73191	1.55184e-05	0.111386	Basal
chr6	21925932	21926432	2.02621	1.63767e-05	0.199815	Basal
chr10	24618319	24618819	3.47913	1.71108e-05	0.148716	Basal
chr8	100747303	100747803	3.40794	1.71108e-05	0.109872	Basal
chr8	100494417	100494917	1.85906	2.1687e-05	0.191532	Basal
chr8	100950332	100950832	1.45956	3.02187e-05	0.335896	Basal
chr4	110164857	110165357	2.54174	3.42512e-05	0.11226	Basal
chr8	101090781	101091281	1.64559	3.42512e-05	0.170182	Basal
chr8	101375974	101376474	1.90678	4.11636e-05	0.19572	Basal
chr8	101451615	101452115	1.56838	4.20438e-05	0.191867	Basal
chr4	177990077	177990577	1.77244	4.41882e-05	0.132489	Basal
chr7	1892168	1892668	1.51856	5.2182e-05	0.131073	Basal
chr20	45701831	45702331	2.31778	5.63311e-05	0.15451	Basal
chr8	101451103	101451603	1.58938	5.63311e-05	0.162175	Basal
chr8	101583298	101583798	2.17358	6.23855e-05	0.12694	Basal
chr11	69775158	69775658	5.17431	6.28411e-05	0.101111	Basal
chr5	147347990	147348490	1.30939	6.28411e-05	0.103391	Basal
chr5	180829685	180830185	2.19861	7.09171e-05	0.0884928	Basal
chr8	100473735	100474235	2.08764	7.24237e-05	0.161056	Basal
chr12	11805623	11806123	1.81609	7.78641e-05	0.115101	Basal
chr12	90938407	90938907	1.73791	7.78641e-05	0.122128	Basal
chr8	101002994	101003494	2.31666	8.13445e-05	0.106098	Basal
chr8	100458558	100459058	1.15312	0.000118545	0.195219	Basal
chr4	26728971	26729471	1.92119	0.000148007	0.100334	Basal
chr8	100738649	100739149	5.13899	0.000148007	0.0865304	Basal
chr6	21738403	21738903	1.64408	0.000148502	0.155645	Basal
chr11	69654619	69655119	1.17827	0.00015434	0.149378	Basal
chr8	101087161	101087661	1.84061	0.000214067	0.0842948	Basal
chr8	100776633	100777133	1.50265	0.000247582	0.206247	Basal
chr11	70067917	70068417	2.1617	0.000258337	0.136477	Basal
chr5	10702056	10702556	1.56191	0.000258337	0.146155	Basal
chr13	96238833	96239333	2.47127	0.000277495	0.156346	Basal
chr8	101543497	101543997	2.95818	0.000284022	0.0794405	Basal
chr8	101491498	101491998	2.23583	0.000284282	0.138638	Basal
chr3	111033661	111034161	3.07175	0.000293314	0.10365	Basal
chr8	101454604	101455104	2.93521	0.000293314	0.111286	Basal
chr6	21736795	21737295	2.70412	0.000295978	0.101837	Basal
chr8	100487754	100488254	1.23553	0.00032235	0.178386	Basal
chr6	165605836	165606336	2.08617	0.000334746	0.109247	Basal
chr8	101004235	101004735	2.18082	0.000334746	0.15784	Basal
chr8	54106285	54106785	1.23707	0.000335948	0.135333	Basal
chr8	100951861	100952361	1.14488	0.000378338	0.316471	Basal
chr10	122052677	122053177	1.67462	0.000381696	0.127999	Basal
chr2	100857901	100858401	2.93856	0.000381696	0.105188	Basal
chr11	69637009	69637509	3.29068	0.000389156	0.0929021	Basal
chr8	100761751	100762251	1.77628	0.000389156	0.127216	Basal
chr2	30847310	30847810	2.07875	0.000413924	0.0934715	Basal
chr8	100472090	100472590	1.50904	0.000413924	0.237707	Basal
chr11	69638177	69638677	1.78764	0.000436	0.127374	Basal
chr13	20395503	20396003	1.85202	0.000436	0.184991	Basal
chr2	138652341	138652841	2.81921	0.000436	0.097099	Basal
chr22	29344019	29344519	1.37309	0.000439375	0.128488	Basal
chr2	69934271	69934771	1.92406	0.000464028	0.0851788	Basal
chr7	153247956	153248456	2.03711	0.000469513	0.104295	Basal
chr8	100747936	100748436	2.00614	0.000469513	0.181752	Basal
chr11	5620562	5621062	2.03938	0.000473905	0.114053	Basal
chr1	151885411	151885911	1.69282	0.000488102	0.0917378	Basal
chr5	14226899	14227399	2.40108	0.000539197	0.054256	Basal
chr8	101098452	101098952	2.01352	0.000539197	0.175669	Basal
chr10	4067342	4067842	1.89563	0.000545013	0.12291	Basal
chr4	35105405	35105905	1.45339	0.000558257	0.0901117	Basal
chr8	100807004	100807504	1.23194	0.000558257	0.142375	Basal
chr22	29377052	29377552	1.25713	0.000609764	0.147912	Basal
chr12	89390709	89391209	1.96659	0.00061056	0.13504	Basal
chrX	77298761	77299261	1.9532	0.00061056	0.0742882	Basal
chr1	168991708	168992208	1.66994	0.000612554	0.226512	Basal
chr8	133320410	133320910	1.45606	0.000612554	0.161346	Basal
chr8	73419903	73420403	1.00475	0.00061624	0.157859	Basal
chr14	20848563	20849063	1.52417	0.000624143	0.124434	Basal
chr3	65953284	65953784	1.49192	0.000655623	0.181886	Basal
chr8	102179266	102179766	2.17682	0.000655623	0.120674	Basal
chr10	30495644	30496144	1.45435	0.000660196	0.096372	Basal
chr7	113099228	113099728	1.56019	0.000686677	0.0935463	Basal
chr3	151305014	151305514	1.01812	0.000752817	0.149023	Basal
chr10	78843331	78843831	1.68202	0.000776289	0.0997299	Basal
chr10	112404522	112405022	1.61449	0.000797789	0.107546	Basal
chr8	100430759	100431259	1.42166	0.000811611	0.195118	Basal
chr8	100788855	100789355	2.68136	0.000835608	0.101024	Basal
chr8	101608491	101608991	2.09033	0.000835608	0.101549	Basal
chr20	12555309	12555809	1.46046	0.000865345	0.0880822	Basal
chr8	101163772	101164272	2.62052	0.000867789	0.0901816	Basal
chr8	100411176	100411676	1.92245	0.000882475	0.130081	Basal
chr8	100775672	100776172	2.3071	0.000882475	0.113731	Basal
chr6	5034725	5035225	1.68763	0.000905658	0.14132	Basal
chr8	100947829	100948329	1.62763	0.000943551	0.179219	Basal
chr17	66386786	66387286	1.62889	0.000993372	0.172338	Basal
chr8	100475396	100475896	1.73925	0.000993372	0.121991	Basal
chr8	100431482	100431982	1.53216	0.00102124	0.099282	Basal
chr12	11958602	11959102	1.46751	0.00106595	0.0815142	Basal
chr21	32660965	32661465	1.73986	0.00106595	0.124833	Basal
chr6	149060403	149060903	1.73957	0.00106595	0.107172	Basal
chr6	165606509	165607009	1.02302	0.00106595	0.0978958	Basal
chr8	100262086	100262586	1.43435	0.00106595	0.140954	Basal
chr8	100798553	100799053	3.20856	0.00106595	0.0885713	Basal
chr16	71608248	71608748	2.96556	0.00111292	0.104497	Basal
chr22	24775645	24776145	2.68319	0.00113816	0.0813507	Basal
chr3	185418491	185418991	2.36683	0.00116912	0.0911187	Basal
chr8	101388894	101389394	2.09227	0.00116912	0.114858	Basal
chr8	101026997	101027497	1.75688	0.00124034	0.16237	Basal
chr10	127875047	127875547	2.23622	0.00124054	0.0703276	Basal
chr14	20841044	20841544	3.14811	0.00124054	0.0615823	Basal
chr8	100395861	100396361	1.27318	0.00126362	0.169814	Basal
chr3	137988944	137989444	1.21783	0.00127199	0.107903	Basal
chr8	101087700	101088200	1.33037	0.00127199	0.169683	Basal
chr11	69685797	69686297	1.76481	0.0012872	0.0958884	Basal
chr1	182969255	182969755	2.03668	0.00131271	0.115279	Basal
chr8	101252511	101253011	2.75251	0.00133674	0.0611646	Basal
chr1	94375637	94376137	1.59191	0.00134687	0.0624471	Basal
chr4	11488590	11489090	1.31109	0.00137516	0.0680678	Basal
chr10	72450034	72450534	1.71988	0.00141364	0.145657	Basal
chr12	67068685	67069185	2.02761	0.00142996	0.0920049	Basal
chr2	39448029	39448529	1.28309	0.00145833	0.112213	Basal
chr8	73356306	73356806	1.10893	0.00145833	0.180537	Basal
chr8	101207197	101207697	2.4044	0.00145833	0.0855468	Basal
chr16	70708345	70708845	2.87825	0.0014866	0.0629307	Basal
chr20	11387125	11387625	1.36691	0.00149746	0.131387	Basal
chr1	178119533	178120033	2.26791	0.00153482	0.0788833	Basal
chr14	34203348	34203848	1.22292	0.00153482	0.101617	Basal
chr2	102637292	102637792	3.5425	0.00153482	0.0966114	Basal
chr5	1516082	1516582	1.33193	0.00153482	0.094157	Basal
chr8	101190478	101190978	2.69642	0.00155066	0.0925618	Basal
chr1	229280226	229280726	2.00572	0.00159849	0.092913	Basal
chr3	58657712	58658212	1.62885	0.00161325	0.133828	Basal
chr12	114587978	114588478	1.92112	0.00162525	0.116326	Basal
chr8	100746140	100746640	2.07574	0.00162525	0.16075	Basal
chr4	173094996	173095496	2.05017	0.00166209	0.0646034	Basal
chr8	101453924	101454424	1.71139	0.00167789	0.0780084	Basal
chr10	60738908	60739408	2.31749	0.00170828	0.0709141	Basal
chr7	138303764	138304264	1.3598	0.0017311	0.0794478	Basal
chr8	8689755	8690255	1.76109	0.0017311	0.0996012	Basal
chr10	71339909	71340409	1.13096	0.00181989	0.176907	Basal
chr16	31138605	31139105	1.09083	0.00183704	0.177351	Basal
chr4	104571270	104571770	1.47549	0.00184894	0.0824193	Basal
chr10	100307686	100308186	1.92636	0.00185379	0.0722683	Basal
chr2	29806450	29806950	2.90344	0.00185379	0.115117	Basal
chr3	125231836	125232336	3.35037	0.00185528	0.056948	Basal
chr7	29375603	29376103	1.39491	0.00185528	0.117182	Basal
chr8	100684164	100684664	3.71601	0.00185889	0.0785496	Basal
chr8	123546774	123547274	1.54783	0.00192743	0.108789	Basal
chr20	10970036	10970536	1.34809	0.00196708	0.0938352	Basal
chr8	101095663	101096163	3.56265	0.0020137	0.067502	Basal
chr3	57693695	57694195	1.38962	0.00204037	0.147814	Basal
chr10	103238860	103239360	1.09766	0.0020481	0.134079	Basal
chr17	75981980	75982480	1.73155	0.0020597	0.09919	Basal
chr19	7397683	7398183	1.97602	0.00210025	0.0718787	Basal
chr1	232529705	232530205	1.02092	0.00211358	0.124241	Basal
chr14	20750079	20750579	2.70436	0.00211358	0.0656009	Basal
chr8	101064729	101065229	2.66434	0.00218528	0.0958258	Basal
chr4	38529763	38530263	1.28086	0.00220519	0.104797	Basal
chr14	103705099	103705599	1.07195	0.00221598	0.0900918	Basal
chr1	168907088	168907588	1.26369	0.00222143	0.104938	Basal
chr17	57432536	57433036	1.94464	0.00222143	0.0852791	Basal
chr20	23232727	23233227	1.69917	0.00222143	0.078458	Basal
chr6	105780156	105780656	1.54613	0.00222143	0.119378	Basal
chr8	100900349	100900849	1.11844	0.00222143	0.182058	Basal
chr11	70183458	70183958	2.42266	0.00224307	0.0650541	Basal
chr12	73678318	73678818	1.08387	0.00228487	0.0917172	Basal
chr3	171936056	171936556	1.05491	0.00228487	0.0788787	Basal
chr8	101245348	101245848	1.41677	0.00228487	0.152861	Basal
chr7	105718461	105718961	2.05552	0.00232957	0.0963372	Basal
chr3	87733623	87734123	1.42349	0.00239165	0.0978547	Basal
chr8	101126424	101126924	1.00784	0.00239165	0.227298	Basal
chr8	101604069	101604569	1.09313	0.00239165	0.0611186	Basal
chr21	17476043	17476543	1.56586	0.00255648	0.0673605	Basal
chr22	29377901	29378401	1.31059	0.00255648	0.175557	Basal
chr14	31336645	31337145	1.13391	0.00257293	0.0661125	Basal
chr10	123309648	123310148	1.97781	0.00258088	0.106845	Basal
chr12	108117353	108117853	1.91565	0.00258088	0.105	Basal
chrX	776474	776974	1.3471	0.00258088	0.0945376	Basal
chr12	117042288	117042788	1.04999	0.00265135	0.101005	Basal
chr3	128585945	128586445	1.38624	0.00266114	0.113606	Basal
chr8	101912503	101913003	2.62915	0.00269049	0.0819889	Basal
chr17	76056769	76057269	1.25435	0.00270817	0.0748769	Basal
chr4	56733334	56733834	2.16599	0.0027118	0.0889496	Basal
chr8	101071664	101072164	1.07791	0.00274047	0.0786071	Basal
chr12	127485503	127486003	1.91827	0.00282009	0.0903966	Basal
chr20	23831896	23832396	2.65359	0.00292237	0.0959684	Basal
chr3	40418032	40418532	1.11436	0.00302962	0.14355	Basal
chr8	100899838	100900338	1.27815	0.00310131	0.127031	Basal
chr2	226888918	226889418	2.73917	0.00313069	0.0656703	Basal
chr8	101153678	101154178	2.14304	0.00317185	0.0778768	Basal
chr3	5798751	5799251	2.59814	0.0032213	0.0653091	Basal
chr12	58412414	58412914	2.57495	0.00327829	0.100221	Basal
chr11	71946194	71946694	1.61668	0.00329755	0.0690973	Basal
chr1	178409271	178409771	2.83107	0.00332748	0.104448	Basal
chr5	152193305	152193805	1.67516	0.00332748	0.0772025	Basal
chr10	11602856	11603356	1.40757	0.00340376	0.138846	Basal
chr3	15011034	15011534	3.5474	0.00340376	0.0520606	Basal
chr8	100663520	100664020	1.28692	0.00340817	0.185295	Basal
chr10	95408537	95409037	2.03972	0.00352147	0.0819179	Basal
chr7	20236745	20237245	1.36523	0.00353199	0.0839605	Basal
chr2	38096111	38096611	1.41426	0.00374521	0.155891	Basal
chr8	101063671	101064171	1.50962	0.00374521	0.128709	Basal
chr4	174595470	174595970	2.0448	0.00388526	0.0976233	Basal
chr4	38049784	38050284	1.02722	0.00388894	0.10167	Basal
chr15	24919531	24920031	4.69959	0.00400724	0.0589235	Basal
chr8	100952433	100952933	1.18885	0.00401701	0.244201	Basal
chr10	59688872	59689372	1.79416	0.00405003	0.127147	Basal
chr3	132225588	132226088	1.8477	0.00408987	0.148811	Basal
chr10	97024021	97024521	1.29272	0.00410333	0.10982	Basal
chr19	34459571	34460071	2.08474	0.00414871	0.0791205	Basal
chr8	101603485	101603985	1.44246	0.00418056	0.13629	Basal
chr11	69403503	69404003	1.78107	0.00421466	0.0620455	Basal
chr2	15940732	15941232	2.70782	0.00446033	0.0675744	Basal
chr7	34069630	34070130	1.31293	0.00446033	0.0850747	Basal
chr1	202355952	202356452	1.78479	0.00448132	0.121115	Basal
chr10	29865586	29866086	1.66137	0.00448132	0.112821	Basal
chr12	114684831	114685331	1.30772	0.00448132	0.120134	Basal
chr12	116916030	116916530	1.25381	0.00448132	0.0795916	Basal
chr6	21925343	21925843	1.99032	0.00448132	0.107684	Basal
chr20	18363921	18364421	2.36044	0.00453385	0.0688291	Basal
chr8	101493701	101494201	1.09755	0.00454595	0.143116	Basal
chr8	101154890	101155390	2.99948	0.00474178	0.114533	Basal
chrX	106278915	106279415	2.20277	0.00475671	0.0539575	Basal
chr1	155177200	155177700	1.07318	0.00483184	0.117287	Basal
chr19	28289604	28290104	2.80301	0.00484513	0.0826289	Basal
chr3	141331660	141332160	1.51258	0.00484513	0.0905204	Basal
chr1	166610124	166610624	1.40379	0.00489559	0.0666208	Basal
chr10	50511748	50512248	1.09026	0.00489559	0.142364	Basal
chr17	58492325	58492825	1.90585	0.00489559	0.124383	Basal
chr17	31803674	31804174	1.19855	0.00494529	0.0677226	Basal
chr20	19047005	19047505	2.20554	0.00495592	0.0671902	Basal
chr15	63212037	63212537	1.17063	0.00505187	0.11828	Basal
chr8	101299667	101300167	2.9871	0.00509131	0.0629798	Basal
chr11	69640924	69641424	1.17869	0.00514332	0.158279	Basal
chr20	16551535	16552035	1.16708	0.00514332	0.0435213	Basal
chr8	101066903	101067403	1.53895	0.005147	0.0959884	Basal
chr12	115570405	115570905	1.09382	0.00523545	0.0966863	Basal
chr10	70387151	70387651	1.15889	0.0052497	0.111705	Basal
chr15	95912233	95912733	1.2056	0.0052861	0.0728511	Basal
chr7	106313310	106313810	1.60202	0.0052861	0.0808413	Basal
chr8	100766358	100766858	3.54344	0.0052861	0.0628382	Basal
chr2	628567	629067	1.41953	0.00531881	0.095988	Basal
chr3	128434906	128435406	1.1247	0.00543555	0.131233	Basal
chr12	22378116	22378616	1.65794	0.00546388	0.0657728	Basal
chr20	17821890	17822390	3.33552	0.00548643	0.0620588	Basal
chr10	27513827	27514327	2.32881	0.00549737	0.0961887	Basal
chr10	77857216	77857716	1.83032	0.00549737	0.0988626	Basal
chr14	20671887	20672387	1.24111	0.00549737	0.0988919	Basal
chr1	207000615	207001115	1.27439	0.00557741	0.0630574	Basal
chr8	101167538	101168038	2.83531	0.00557741	0.0640985	Basal
chr15	24344229	24344729	1.4071	0.0056152	0.0690583	Basal
chr2	36868452	36868952	4.4632	0.0056152	0.0582433	Basal
chr19	15136771	15137271	3.23882	0.00572184	0.0580893	Basal
chr5	174520417	174520917	1.49329	0.00572184	0.102657	Basal
chr3	123818752	123819252	2.06293	0.00576139	0.0365354	Basal
chr20	35791768	35792268	2.77335	0.00579799	0.103322	Basal
chr20	25255328	25255828	1.40029	0.00580044	0.127904	Basal
chr3	177528362	177528862	2.73403	0.00580044	0.0972826	Basal
chr9	1510629	1511129	2.10366	0.00587877	0.0825081	Basal
chr11	69636429	69636929	1.28199	0.00588042	0.142123	Basal
chrX	48761746	48762246	1.45747	0.00588042	0.111973	Basal
chr12	96136938	96137438	2.7894	0.00591468	0.0633594	Basal
chr12	120525949	120526449	1.63597	0.00591468	0.10944	Basal
chr21	33258715	33259215	2.6201	0.00591468	0.0600206	Basal
chr11	102438179	102438679	2.47552	0.00592462	0.0518673	Basal
chr8	52695256	52695756	1.76943	0.00592462	0.105195	Basal
chr3	72065975	72066475	2.24609	0.00593695	0.0619666	Basal
chr10	132325601	132326101	2.50598	0.0060189	0.0760139	Basal
chr2	68475047	68475547	2.43279	0.0060189	0.0443447	Basal
chr6	165600544	165601044	1.21299	0.0060189	0.0552797	Basal
chr7	134685155	134685655	2.35589	0.0060189	0.0558046	Basal
chr3	14633783	14634283	2.44347	0.00607442	0.0594171	Basal
chr20	17557538	17558038	1.09728	0.00610304	0.104251	Basal
chr14	20849169	20849669	2.472	0.00611051	0.0543746	Basal
chr8	100416797	100417297	1.43222	0.00611051	0.150627	Basal
chr3	127525316	127525816	1.3422	0.00612753	0.0674573	Basal
chr3	129011352	129011852	2.19404	0.00612753	0.0655919	Basal
chr8	91209179	91209679	1.7154	0.00612753	0.056569	Basal
chr6	84466454	84466954	1.25402	0.00613851	0.08535	Basal
chr12	95805801	95806301	1.00757	0.0061651	0.184817	Basal
chr11	70048591	70049091	1.67542	0.00620049	0.0970916	Basal
chr8	101078193	101078693	2.34982	0.00622115	0.0891303	Basal
chr17	40902871	40903371	1.38107	0.00622846	0.0729999	Basal
chr8	100345115	100345615	1.7815	0.00633285	0.115134	Basal
chr3	42900669	42901169	1.08351	0.0063391	0.0971917	Basal
chr8	101301297	101301797	1.47589	0.0063391	0.0929416	Basal
chr14	20743504	20744004	1.9203	0.00634387	0.0457343	Basal
chr1	55314699	55315199	2.37417	0.00647815	0.10718	Basal
chr1	167082609	167083109	1.40315	0.00647815	0.176343	Basal
chr10	30491198	30491698	1.3664	0.00647815	0.115169	Basal
chr18	11887573	11888073	1.56718	0.00647815	0.116448	Basal
chr8	100803251	100803751	3.70929	0.00647815	0.0599277	Basal
chr8	101579563	101580063	3.40657	0.00649901	0.0455801	Basal
chr3	129413679	129414179	1.60609	0.00650275	0.0901893	Basal
chr17	75093156	75093656	1.68036	0.00655854	0.0541722	Basal
chr6	21386765	21387265	1.10012	0.00655854	0.0879263	Basal
chr1	236393928	236394428	1.51151	0.00659638	0.0998379	Basal
chr12	122449331	122449831	1.65103	0.00661723	0.149151	Basal
chr10	8539025	8539525	1.90206	0.00662857	0.0556264	Basal
chr11	70191463	70191963	2.82301	0.00662857	0.0968544	Basal
chr17	62860819	62861319	1.22883	0.00662857	0.104536	Basal
chr7	133618971	133619471	1.32307	0.00662857	0.0510718	Basal
chr20	64158807	64159307	1.32329	0.00663797	0.115661	Basal
chr12	89375577	89376077	1.5145	0.0066615	0.113001	Basal
chr7	140810356	140810856	1.40381	0.0066615	0.0820613	Basal
chr4	155961847	155962347	2.30317	0.00671217	0.0922252	Basal
chr8	124180300	124180800	1.45195	0.00671582	0.0670929	Basal
chr20	19880478	19880978	1.06681	0.00678005	0.106065	Basal
chr20	35516244	35516744	1.17236	0.00678005	0.0918234	Basal
chr3	97952828	97953328	2.59654	0.00680738	0.115897	Basal
chr4	140047271	140047771	1.30704	0.00680738	0.0774564	Basal
chr8	91205197	91205697	2.06064	0.00704601	0.106886	Basal
chr10	3294901	3295401	1.4398	0.00716581	0.0579907	Basal
chr3	132164318	132164818	1.03188	0.00722167	0.0678572	Basal
chr15	40633104	40633604	1.80173	0.00725449	0.0785516	Basal
chr3	170046519	170047019	1.63334	0.00725449	0.0809727	Basal
chr5	40984908	40985408	1.40113	0.00725449	0.0727236	Basal
chr3	194934988	194935488	3.9989	0.00728495	0.108313	Basal
chr6	79608718	79609218	2.95012	0.007367	0.0592205	Basal
chr7	121421438	121421938	3.10142	0.00737323	0.0738007	Basal
chr22	29773227	29773727	1.3876	0.00739964	0.130841	Basal
chr1	119542591	119543091	1.45945	0.00745481	0.107856	Basal
chr7	130925310	130925810	1.60821	0.00755636	0.124325	Basal
chr13	49626028	49626528	2.08382	0.00758948	0.0785914	Basal
chr1	166485550	166486050	2.97512	0.00762297	0.0719759	Basal
chr2	39467671	39468171	1.09489	0.00762297	0.0791824	Basal
chr1	213466178	213466678	1.80286	0.00763574	0.0713562	Basal
chr11	94706861	94707361	1.78015	0.00766323	0.0827009	Basal
chr17	38867967	38868467	2.25075	0.00769083	0.0781208	Basal
chr10	114518505	114519005	1.48875	0.00770545	0.101734	Basal
chr2	64785710	64786210	1.82092	0.00770545	0.064448	Basal
chr20	6121956	6122456	1.50002	0.00770545	0.086112	Basal
chr21	45513335	45513835	1.06579	0.00770545	0.146564	Basal
chr3	12472399	12472899	2.43676	0.00770545	0.0469408	Basal
chr8	80407190	80407690	2.40165	0.00770545	0.0853573	Basal
chr8	100648748	100649248	1.89947	0.00770545	0.0945684	Basal
chr21	36298117	36298617	1.2739	0.00771853	0.114908	Basal
chr3	188170425	188170925	1.47398	0.00771853	0.0685455	Basal
chr20	968035	968535	2.56424	0.00783076	0.0573302	Basal
chr10	24821955	24822455	1.85437	0.0079324	0.0702576	Basal
chr20	19766994	19767494	1.81891	0.0079324	0.0995658	Basal
chr11	24587976	24588476	2.01854	0.0079764	0.0414335	Basal
chr5	74954135	74954635	1.65684	0.0079764	0.0869126	Basal
chr7	74581437	74581937	2.19307	0.0079764	0.0469719	Basal
chr12	114636642	114637142	1.48538	0.00798652	0.107575	Basal
chr10	264134	264634	1.51311	0.00801437	0.0825819	Basal
chr8	101277584	101278084	1.41116	0.00803263	0.0588597	Basal
chr12	117968839	117969339	1.0978	0.00808044	0.108717	Basal
chr6	21615931	21616431	2.61202	0.00808044	0.0899079	Basal
chr8	100567257	100567757	1.6813	0.00809339	0.112981	Basal
chr7	101456920	101457420	2.14284	0.00818425	0.0603526	Basal
chr8	81667547	81668047	1.59088	0.00818425	0.121584	Basal
chr6	136235134	136235634	1.88461	0.00819896	0.0795514	Basal
chr19	29831106	29831606	1.63864	0.00820528	0.0955377	Basal
chr20	51142421	51142921	1.88458	0.00820678	0.0738024	Basal
chr1	26991270	26991770	2.00516	0.00820886	0.0515265	Basal
chr8	101360868	101361368	1.08034	0.00831854	0.130917	Basal
chr20	53258621	53259121	2.14517	0.00835078	0.056501	Basal
chr4	128322994	128323494	1.50755	0.00835078	0.102365	Basal
chr22	29798363	29798863	1.21735	0.00835408	0.0756698	Basal
chr22	29690406	29690906	2.08986	0.00857994	0.0958419	Basal
chr20	12287568	12288068	1.07329	0.0086048	0.0896351	Basal
chr6	12343169	12343669	1.86028	0.0086048	0.0821638	Basal
chr9	6544999	6545499	1.09869	0.0086048	0.0644233	Basal
chr2	203759608	203760108	1.34444	0.00861935	0.113319	Basal
chr17	64087198	64087698	2.32382	0.00871697	0.0714548	Basal
chr8	101980515	101981015	1.35417	0.00879966	0.0762107	Basal
chr3	146421861	146422361	1.46997	0.00890208	0.105877	Basal
chr22	46377542	46378042	1.46534	0.00892147	0.11175	Basal
chr2	85886476	85886976	1.29649	0.00893902	0.0719796	Basal
chr20	1399914	1400414	1.06936	0.0089461	0.135482	Basal
chr3	172305511	172306011	1.31092	0.00905093	0.0994393	Basal
chr12	10361562	10362062	1.5338	0.00909585	0.0439186	Basal
chr6	4864917	4865417	1.44348	0.00921156	0.0609106	Basal
chr8	122134676	122135176	1.6899	0.00921633	0.0975569	Basal
chr3	169754711	169755211	1.33659	0.00926642	0.142038	Basal
chr15	63211536	63212036	1.65148	0.00934283	0.0533122	Basal
chr2	15799336	15799836	1.59571	0.00942244	0.0742663	Basal
chr12	50589797	50590297	3.48446	0.00947243	0.0547803	Basal
chr3	74789038	74789538	3.89217	0.00950205	0.0916931	Basal
chr10	123203750	123204250	1.4816	0.00955457	0.0803557	Basal
chr14	71290936	71291436	1.89451	0.00955457	0.103114	Basal
chr16	83953507	83954007	1.31972	0.00955457	0.0729793	Basal
chr3	75604510	75605010	1.42226	0.00955457	0.0995434	Basal
chr6	3664732	3665232	2.0001	0.00955457	0.0788628	Basal
chr8	101175606	101176106	3.34908	0.00955457	0.0570176	Basal
chr8	101452661	101453161	2.52858	0.00955457	0.0612084	Basal
chr6	21495884	21496384	2.21398	0.00959958	0.062313	Basal
chr8	94219565	94220065	1.69885	0.00959958	0.0888561	Basal
chr19	10617634	10618134	1.04729	0.00965817	0.100162	Basal
chr20	6591166	6591666	1.01158	0.00965817	0.127359	Basal
chr20	9476545	9477045	1.74226	0.00965817	0.0830848	Basal
chr22	34639735	34640235	1.5461	0.00965817	0.0516305	Basal
chr8	101255737	101256237	2.2303	0.00967634	0.0970555	Basal
chr10	3860326	3860826	1.85344	0.00969477	0.0485463	Basal
chr3	141273639	141274139	1.80893	0.00969477	0.0664539	Basal
chr8	101632433	101632933	2.39634	0.00969477	0.0767763	Basal
chr2	159907824	159908324	1.86298	0.00971709	0.0812098	Basal
chr3	53162761	53163261	1.30611	0.0097529	0.098555	Basal
chr1	166355102	166355602	2.64497	0.00986507	0.055689	Basal
chr7	4794561	4795061	3.26303	0.00986507	0.0647963	Basal
chr19	19605939	19606439	1.0819	0.00990205	0.130908	Basal
chr9	36280955	36281455	2.39523	0.00995066	0.0667705	Basal
chr8	101607173	101607673	1.68616	0.00995679	0.062827	Basal
chr8	127662144	127662644	1.84172	0.00995679	0.11014	Basal
chr8	100150347	100150847	1.3141	0.00996308	0.174314	Basal
chr8	101385868	101386368	2.29437	0.00999061	0.0557976	Basal
chr21	32351363	32351863	1.03461	0.0100221	0.0948805	Basal
chr4	184934887	184935387	2.94343	0.0100221	0.0756232	Basal
chr5	176418154	176418654	1.13338	0.0100221	0.095638	Basal
chr8	101163168	101163668	1.8075	0.0100221	0.0709197	Basal
chr8	101287921	101288421	1.88322	0.0100221	0.113979	Basal
chr8	125308328	125308828	1.15629	0.0100221	0.0796681	Basal
chr14	20735826	20736326	4.10961	0.0101298	0.0558103	Basal
chr6	11273423	11273923	3.30887	0.0101334	0.081911	Basal
chr19	13803518	13804018	1.62348	0.0101547	0.0693504	Basal
chr12	120474521	120475021	1.33076	0.0101937	0.168589	Basal
chr20	3510031	3510531	2.46457	0.0102358	0.0717927	Basal
chr1	95084332	95084832	1.37528	0.0103507	0.0825491	Basal
chr6	11685302	11685802	2.63984	0.0103507	0.058101	Basal
chr16	87198438	87198938	1.14758	0.0105064	0.109682	Basal
chr4	11525041	11525541	1.64636	0.0105064	0.0601419	Basal
chr1	235943449	235943949	1.28463	0.0105476	0.0973946	Basal
chr6	12816126	12816626	1.03457	0.0105523	0.0517275	Basal
chr1	168623070	168623570	1.24233	0.0105704	0.079669	Basal
chr10	112391257	112391757	1.27917	0.0105704	0.0743113	Basal
chr14	79413538	79414038	2.59404	0.0105704	0.0503452	Basal
chr6	13516962	13517462	1.33398	0.0106345	0.0612983	Basal
chr6	21800901	21801401	1.58531	0.0106378	0.124331	Basal
chr8	101504508	101505008	1.5631	0.0106378	0.138659	Basal
chr9	32672501	32673001	2.00247	0.0107207	0.0511117	Basal
chr17	31770436	31770936	1.97103	0.010767	0.0482179	Basal
chr1	33013721	33014221	2.33476	0.0107743	0.0482239	Basal
chr1	188904161	188904661	1.19849	0.0107743	0.0411179	Basal
chr6	47042119	47042619	1.43012	0.0107743	0.13735	Basal
chr1	116648283	116648783	2.21832	0.0108931	0.0607614	Basal
chr7	124992719	124993219	1.39982	0.0108931	0.0702025	Basal
chr15	92629582	92630082	2.21196	0.0110113	0.0693831	Basal
chr2	63994608	63995108	4.87155	0.0110113	0.0566615	Basal
chr3	12303508	12304008	1.27688	0.0110113	0.066556	Basal
chr4	76868093	76868593	1.39455	0.0110113	0.0964935	Basal
chr8	100646287	100646787	2.08058	0.0110113	0.0453813	Basal
chrX	39013339	39013839	4.20623	0.0110113	0.0349873	Basal
chrX	133142402	133142902	4.33425	0.0110113	0.03842	Basal
chr19	35554432	35554932	1.42151	0.0111664	0.039947	Basal
chr8	101292772	101293272	1.98175	0.0111664	0.0581202	Basal
chr22	36942529	36943029	1.90785	0.0111738	0.0578467	Basal
chr3	45511979	45512479	1.45939	0.0112999	0.0460095	Basal
chr1	160954147	160954647	1.38438	0.0113129	0.0448791	Basal
chr6	12334653	12335153	1.38984	0.0114209	0.0450636	Basal
chr2	20439073	20439573	1.33248	0.0115317	0.0679889	Basal
chr12	118062467	118062967	1.1078	0.0117767	0.0635635	Basal
chr8	100649446	100649946	1.17158	0.0117903	0.0689422	Basal
chr12	93317229	93317729	1.30391	0.0119721	0.063347	Basal
chr8	47353640	47354140	1.54591	0.0119721	0.0925793	Basal
chr8	13246642	13247142	1.47821	0.0120915	0.0675159	Basal
chr10	43688302	43688802	1.40656	0.0123052	0.070971	Basal
chr4	123200557	123201057	2.51867	0.0123052	0.0354964	Basal
chr8	101388145	101388645	1.82624	0.0124121	0.118343	Basal
chr12	93846865	93847365	1.85118	0.0124354	0.0855021	Basal
chr3	43707945	43708445	1.25785	0.0124354	0.08022	Basal
chr2	55779592	55780092	1.49378	0.0124569	0.0914514	Basal
chrX	132001053	132001553	1.11306	0.0124739	0.0611878	Basal
chr12	113229661	113230161	1.39637	0.0124877	0.105221	Basal
chr20	1478493	1478993	1.14243	0.0125288	0.122157	Basal
chr1	196360912	196361412	1.4831	0.012601	0.0536423	Basal
chr3	160618344	160618844	1.72799	0.0127322	0.056403	Basal
chr3	53518643	53519143	1.1037	0.0127601	0.0577488	Basal
chr20	34349424	34349924	1.24405	0.0127776	0.0968603	Basal
chr10	112335098	112335598	2.6593	0.0128751	0.06981	Basal
chr8	101088423	101088923	2.04726	0.013013	0.0597286	Basal
chr10	13773096	13773596	1.54046	0.0130737	0.103923	Basal
chr11	69640145	69640645	1.5798	0.0131273	0.0554029	Basal
chr4	11496349	11496849	1.0652	0.0131322	0.102813	Basal
chr8	100681766	100682266	1.96028	0.0131322	0.134633	Basal
chr12	26369532	26370032	1.09326	0.013143	0.0816637	Basal
chr2	200786759	200787259	1.13128	0.013143	0.0570551	Basal
chr5	73764526	73765026	2.14681	0.013143	0.06704	Basal
chr8	100881922	100882422	2.29004	0.013143	0.0722058	Basal
chr8	101341701	101342201	2.32395	0.013143	0.0880283	Basal
chr12	13091821	13092321	2.3314	0.0131505	0.0764136	Basal
chr1	53909891	53910391	1.93595	0.0132523	0.0604236	Basal
chr10	18610472	18610972	1.51457	0.0132744	0.170192	Basal
chr10	33156038	33156538	1.17129	0.0133047	0.125	Basal
chr20	14406510	14407010	2.79397	0.0133558	0.0721775	Basal
chr3	42636938	42637438	2.55604	0.0133558	0.0409611	Basal
chr4	184287677	184288177	1.21951	0.0133701	0.0818565	Basal
chr10	28405192	28405692	1.63366	0.0134487	0.159629	Basal
chr11	21888761	21889261	2.53012	0.0134524	0.0379863	Basal
chr14	102930596	102931096	2.25043	0.0134524	0.0441866	Basal
chr17	37698235	37698735	1.06804	0.0134524	0.102244	Basal
chr18	10035350	10035850	1.56792	0.0134524	0.073178	Basal
chr3	42256171	42256671	1.39512	0.0134524	0.0972541	Basal
chr2	20667939	20668439	1.29906	0.0134791	0.0892532	Basal
chr20	17567952	17568452	2.74832	0.0134999	0.0493727	Basal
chr20	17594396	17594896	1.07766	0.0135257	0.0882296	Basal
chr11	33449747	33450247	1.59975	0.0135406	0.0884687	Basal
chr4	38160820	38161320	1.04343	0.0135428	0.125313	Basal
chr3	129503568	129504068	1.44619	0.0136661	0.0357927	Basal
chr3	146474801	146475301	2.68334	0.0136661	0.0540719	Basal
chr20	19783992	19784492	1.03829	0.0137845	0.0888885	Basal
chr19	20664306	20664806	1.82315	0.0137899	0.0827081	Basal
chr12	122466845	122467345	1.57289	0.0138135	0.0898126	Basal
chr1	234356734	234357234	1.19884	0.0138692	0.050288	Basal
chr1	115711194	115711694	2.22107	0.0139415	0.0955985	Basal
chr10	93438705	93439205	1.39725	0.0139799	0.0749674	Basal
chr10	121994525	121995025	1.13532	0.0139799	0.0892984	Basal
chr13	73171209	73171709	1.37378	0.0139799	0.138468	Basal
chr20	17499043	17499543	2.66467	0.0139799	0.0647078	Basal
chr7	5497101	5497601	2.4412	0.0139799	0.0497528	Basal
chr17	59846189	59846689	1.2549	0.0140015	0.109648	Basal
chr1	162690152	162690652	2.89694	0.0140498	0.0489165	Basal
chr1	183323821	183324321	1.20641	0.0140498	0.0523086	Basal
chr12	81378659	81379159	2.45004	0.0140498	0.0613311	Basal
chr2	106124980	106125480	1.02047	0.0140498	0.0947405	Basal
chr8	134583537	134584037	1.0491	0.0140498	0.0450852	Basal
chr15	22888053	22888553	2.5928	0.0140694	0.0756175	Basal
chr3	12990706	12991206	1.7999	0.0140744	0.0707293	Basal
chr8	101048577	101049077	2.36062	0.0140744	0.0644631	Basal
chr1	172470059	172470559	2.0772	0.0140777	0.0604184	Basal
chr11	69638873	69639373	1.10911	0.0140887	0.146105	Basal
chr7	47493991	47494491	3.31834	0.0140935	0.04044	Basal
chr3	18134042	18134542	2.48066	0.0141234	0.0533972	Basal
chr3	169337581	169338081	1.008	0.0141466	0.115678	Basal
chr1	83098771	83099271	2.88134	0.0141876	0.0308336	Basal
chr10	75733234	75733734	2.07222	0.0141876	0.068411	Basal
chr10	119325053	119325553	1.60731	0.0141876	0.0691431	Basal
chr14	98990815	98991315	2.9554	0.0141876	0.0505238	Basal
chr8	101062776	101063276	1.45366	0.0141876	0.0825394	Basal
chr12	97575750	97576250	1.44956	0.014207	0.0457827	Basal
chr7	155239628	155240128	1.21065	0.0145464	0.0412787	Basal
chr3	171002196	171002696	1.05083	0.0146058	0.111435	Basal
chr18	4040638	4041138	1.81944	0.0146331	0.0365744	Basal
chr1	160995161	160995661	1.30147	0.0147424	0.0940315	Basal
chr21	30227607	30228107	1.1282	0.0147692	0.112855	Basal
chr1	17214884	17215384	1.15165	0.0148907	0.0966348	Basal
chr6	148306676	148307176	1.72807	0.0148907	0.0728681	Basal
chr1	21674747	21675247	1.71171	0.0148985	0.0612497	Basal
chr2	37570849	37571349	1.13515	0.0148985	0.047962	Basal
chr12	117972066	117972566	1.23919	0.0150184	0.0786135	Basal
chr2	73254431	73254931	1.25909	0.0150184	0.0752714	Basal
chr8	133793200	133793700	1.24099	0.015073	0.0711491	Basal
chr1	180209938	180210438	1.64945	0.0150853	0.0460368	Basal
chr17	41363789	41364289	2.71395	0.0150853	0.0953279	Basal
chr8	101521654	101522154	4.20587	0.0150853	0.0349781	Basal
chr8	127341486	127341986	1.68359	0.015104	0.063039	Basal
chr2	27527001	27527501	1.28092	0.0151248	0.0850317	Basal
chr9	112868414	112868914	1.28467	0.0151248	0.0377117	Basal
chr1	115497052	115497552	1.77295	0.0151518	0.0736346	Basal
chr11	12166954	12167454	1.08004	0.0151518	0.10783	Basal
chr15	81450041	81450541	3.00301	0.0151518	0.0891253	Basal
chr3	85159394	85159894	1.69622	0.0151518	0.0479217	Basal
chr8	100823419	100823919	1.54868	0.0151518	0.0876521	Basal
chr8	95100385	95100885	1.02637	0.0151978	0.111846	Basal
chr1	155934912	155935412	1.4655	0.0152568	0.0770059	Basal
chr11	9320025	9320525	1.60961	0.0153022	0.050299	Basal
chr12	54959583	54960083	1.23007	0.0153358	0.0723311	Basal
chr6	165658288	165658788	1.04498	0.0153859	0.0662444	Basal
chr1	234627970	234628470	1.04377	0.0154596	0.113248	Basal
chr15	45684409	45684909	1.92181	0.0154596	0.0573261	Basal
chr19	41657985	41658485	2.138	0.0154596	0.0742636	Basal
chr2	12675308	12675808	1.17139	0.0154596	0.072347	Basal
chr5	9712377	9712877	1.01597	0.015496	0.0641828	Basal
chr20	22743348	22743848	1.7479	0.0156775	0.0728754	Basal
chr20	32217390	32217890	1.71207	0.0157564	0.0740566	Basal
chr5	180829184	180829684	1.12984	0.0158174	0.0537683	Basal
chr6	44203909	44204409	1.75031	0.0158174	0.10414	Basal
chrX	47293066	47293566	2.37326	0.0158174	0.0839374	Basal
chr8	100989964	100990464	3.23605	0.0159329	0.0483134	Basal
chr6	22036208	22036708	1.0457	0.0164103	0.0701863	Basal
chr8	101615118	101615618	2.41897	0.0164103	0.0693312	Basal
chr11	6523252	6523752	1.18628	0.0164725	0.0490025	Basal
chr11	43907284	43907784	1.42311	0.0164725	0.0785137	Basal
chr1	152757641	152758141	1.81061	0.0165847	0.0394605	Basal
chr10	112383298	112383798	1.18765	0.0165847	0.128273	Basal
chr13	27472330	27472830	1.45154	0.0165847	0.0638826	Basal
chr8	55991151	55991651	1.02647	0.0166792	0.07776	Basal
chr8	101162178	101162678	2.50277	0.0166792	0.0441443	Basal
chr8	101902286	101902786	1.2395	0.0166792	0.156045	Basal
chr1	204225799	204226299	1.05963	0.0167295	0.150472	Basal
chr20	25369285	25369785	1.82254	0.0167295	0.0655724	Basal
chr22	33932964	33933464	2.10237	0.0167295	0.061458	Basal
chr2	29663082	29663582	1.89611	0.0168183	0.0630903	Basal
chr11	35389851	35390351	3.02277	0.01692	0.0757011	Basal
chr10	96842728	96843228	1.19027	0.0170811	0.0612812	Basal
chr17	1098287	1098787	1.79235	0.0170811	0.0631574	Basal
chr5	34521808	34522308	4.05586	0.0173255	0.0755926	Basal
chr10	3677370	3677870	1.16386	0.0173355	0.0665356	Basal
chr6	35640212	35640712	3.36273	0.0173355	0.0569713	Basal
chr8	100495046	100495546	1.81313	0.0173355	0.0539756	Basal
chr8	133249734	133250234	1.39788	0.0173727	0.0992143	Basal
chr20	23050690	23051190	1.15387	0.0173741	0.104609	Basal
chr8	101600465	101600965	2.27873	0.0173741	0.0609292	Basal
chr1	197995020	197995520	1.22308	0.0173887	0.0889553	Basal
chr22	20567890	20568390	2.08525	0.0174082	0.0353731	Basal
chr12	58414433	58414933	1.57368	0.017414	0.108735	Basal
chr12	93530327	93530827	1.03768	0.017414	0.0458005	Basal
chr2	61004789	61005289	2.23009	0.017414	0.0577484	Basal
chr3	170606626	170607126	1.47633	0.017414	0.0473662	Basal
chr5	43944398	43944898	3.16374	0.017414	0.0626801	Basal
chr5	150322156	150322656	1.59885	0.017414	0.0889527	Basal
chr7	99685386	99685886	2.86543	0.017414	0.0397668	Basal
chr8	100835405	100835905	3.14862	0.0174633	0.0554664	Basal
chr8	102108748	102109248	1.33973	0.0174633	0.0873303	Basal
chr17	58491597	58492097	3.28144	0.0174754	0.062236	Basal
chr2	109631716	109632216	1.9458	0.017534	0.0817704	Basal
chr17	36000614	36001114	1.85933	0.0176277	0.0994422	Basal
chrX	12364099	12364599	2.59529	0.0176277	0.0438278	Basal
chr8	100951107	100951607	1.61987	0.0177333	0.138466	Basal
chr19	20612649	20613149	1.66838	0.0177498	0.0619595	Basal
chr15	51568804	51569304	1.14731	0.0179187	0.041196	Basal
chr7	73828843	73829343	1.29749	0.0179187	0.0508736	Basal
chr2	234329961	234330461	2.02696	0.0179328	0.0270986	Basal
chr12	15662544	15663044	1.30539	0.0179468	0.0798886	Basal
chr14	70771851	70772351	1.85155	0.0179468	0.0326413	Basal
chr2	39881457	39881957	2.28696	0.0179468	0.0458504	Basal
chr2	45267323	45267823	1.43338	0.0179468	0.111484	Basal
chr20	20520750	20521250	1.87623	0.0179468	0.0685225	Basal
chr3	16728724	16729224	2.43624	0.0179468	0.0551063	Basal
chr3	124520955	124521455	2.82651	0.0179468	0.0550642	Basal
chr3	125742813	125743313	1.71828	0.0179468	0.0566608	Basal
chr3	170344914	170345414	2.32592	0.0179468	0.0279209	Basal
chr4	142719834	142720334	2.69652	0.0179468	0.0508572	Basal
chr5	141832998	141833498	2.08164	0.0179468	0.0499785	Basal
chr8	100452604	100453104	1.9728	0.0179468	0.0561621	Basal
chr8	8519796	8520296	1.13337	0.0179505	0.0635066	Basal
chr8	122413823	122414323	1.36021	0.0179505	0.0478085	Basal
chr20	13173159	13173659	2.35076	0.0179732	0.0561845	Basal
chr8	100542130	100542630	1.9125	0.0181619	0.0497654	Basal
chr3	183845573	183846073	2.63877	0.0181785	0.0627188	Basal
chr11	68825552	68826052	1.45613	0.0182301	0.0711471	Basal
chr14	22052741	22053241	2.00757	0.0182301	0.0528346	Basal
chr17	41795955	41796455	1.57478	0.0182301	0.089944	Basal
chr21	34536822	34537322	1.32146	0.0182301	0.0951612	Basal
chr14	100056887	100057387	2.27836	0.0182468	0.0370555	Basal
chr4	152572710	152573210	1.14025	0.0182483	0.0497606	Basal
chr12	115869590	115870090	2.42656	0.0182667	0.0463013	Basal
chr6	42520866	42521366	1.07302	0.0183042	0.157477	Basal
chr11	70172946	70173446	1.42657	0.0183051	0.0344876	Basal
chr11	79418184	79418684	3.68817	0.0183051	0.0355411	Basal
chr12	115423387	115423887	2.03486	0.0183051	0.0669455	Basal
chr12	119578054	119578554	1.15037	0.0183051	0.0487998	Basal
chr15	101359470	101359970	1.29645	0.0183051	0.0803347	Basal
chr17	30942635	30943135	2.464	0.0183051	0.0555666	Basal
chr18	3603329	3603829	1.33061	0.0183051	0.107738	Basal
chr2	162732919	162733419	1.36738	0.0183051	0.0601469	Basal
chr8	101588255	101588755	1.57814	0.0183051	0.0380243	Basal
chr8	122365181	122365681	1.00404	0.0183051	0.0614861	Basal
chr3	51902284	51902784	1.23909	0.0183611	0.0893472	Basal
chr5	145682190	145682690	1.5978	0.0183696	0.0534958	Basal
chr17	48389848	48390348	2.35485	0.0184773	0.0459431	Basal
chr12	10673883	10674383	1.05236	0.0184853	0.138018	Basal
chr18	9648759	9649259	1.39474	0.0184862	0.124918	Basal
chr20	24131110	24131610	1.50886	0.0185149	0.133272	Basal
chr22	19960130	19960630	1.66804	0.0186189	0.0579934	Basal
chr6	131107091	131107591	2.39616	0.0186189	0.052275	Basal
chr1	161480714	161481214	1.34773	0.0187479	0.0659846	Basal
chr10	57973401	57973901	1.80487	0.0188171	0.0428518	Basal
chr12	39581575	39582075	1.97262	0.0188171	0.0433222	Basal
chr17	38733409	38733909	1.82234	0.0188171	0.0494118	Basal
chr21	39630199	39630699	2.14052	0.0188216	0.0461615	Basal
chr7	34133578	34134078	1.37582	0.0188452	0.0879789	Basal
chr22	42022423	42022923	1.48137	0.0188542	0.0704904	Basal
chr3	158269838	158270338	1.51418	0.0190841	0.0637063	Basal
chr20	9996887	9997387	1.88863	0.0191578	0.0468366	Basal
chr8	134017354	134017854	1.33201	0.0191578	0.0740064	Basal
chr8	102012357	102012857	1.33014	0.0192678	0.0883774	Basal
chr21	36125451	36125951	2.21341	0.0192881	0.0508833	Basal
chr11	119572477	119572977	1.75442	0.0193259	0.0399176	Basal
chr10	16644149	16644649	2.171	0.0194179	0.0806891	Basal
chr7	26461713	26462213	1.50237	0.0194179	0.0359096	Basal
chr20	1328977	1329477	1.06508	0.019508	0.11456	Basal
chr10	87008290	87008790	1.31213	0.0195104	0.0589212	Basal
chr19	42851337	42851837	1.26824	0.0195104	0.036786	Basal
chr10	102509341	102509841	1.29198	0.0195955	0.0590709	Basal
chr7	77181150	77181650	1.60198	0.0196677	0.0444445	Basal
chr1	152752190	152752690	1.66231	0.0199357	0.10533	Basal
chr8	62901808	62902308	1.113	0.0199657	0.0377022	Basal
chr2	101999055	101999555	1.06464	0.0200443	0.0717573	Basal
chr2	232563591	232564091	1.734	0.0200443	0.0659161	Basal
chr3	120435468	120435968	1.3535	0.0200443	0.0957098	Basal
chr8	101129725	101130225	1.58698	0.0201772	0.0949207	Basal
chr20	44954118	44954618	1.5477	0.0202205	0.0954498	Basal
chr10	50514936	50515436	4.06661	0.0202981	0.0315753	Basal
chr11	77598161	77598661	3.97717	0.0202981	0.0295566	Basal
chr17	4334310	4334810	4.07431	0.0202981	0.0317549	Basal
chr17	75450203	75450703	4.12378	0.0202981	0.0329325	Basal
chr15	41586382	41586882	1.20464	0.0203416	0.0542024	Basal
chr13	31912598	31913098	2.07948	0.0203999	0.0812862	Basal
chr8	100017877	100018377	1.45419	0.0203999	0.0900955	Basal
chr15	69035239	69035739	1.39781	0.0204708	0.118081	Basal
chr20	11687566	11688066	1.70885	0.0204708	0.0683209	Basal
chr8	101503983	101504483	1.62364	0.0205234	0.0657413	Basal
chr15	58330077	58330577	1.01983	0.0205255	0.117315	Basal
chr3	44963893	44964393	1.65383	0.0207455	0.0618772	Basal
chr18	3384790	3385290	2.30979	0.0208361	0.062085	Basal
chr10	71513210	71513710	1.34717	0.0209438	0.0495058	Basal
chr16	23100965	23101465	1.50973	0.0209438	0.062	Basal
chr1	38958905	38959405	1.30231	0.021097	0.0807484	Basal
chr10	102634637	102635137	1.41983	0.021097	0.0909944	Basal
chr17	35973828	35974328	1.27181	0.0211836	0.0683321	Basal
chr3	144295516	144296016	1.76799	0.02123	0.076374	Basal
chr12	6345305	6345805	1.25189	0.0212532	0.111026	Basal
chr3	7876913	7877413	1.56861	0.0212807	0.0811789	Basal
chr17	75980174	75980674	2.2142	0.0212871	0.0520818	Basal
chr1	35195230	35195730	2.07932	0.0213828	0.0641151	Basal
chr1	182968351	182968851	1.455	0.0213828	0.0735576	Basal
chr14	95900997	95901497	3.15268	0.0213828	0.0450311	Basal
chr3	177126971	177127471	1.18495	0.0216305	0.0592325	Basal
chr20	45344188	45344688	1.3117	0.0217864	0.152884	Basal
chr12	14934950	14935450	1.3168	0.0220018	0.0751892	Basal
chr13	43787974	43788474	2.77836	0.0221083	0.0335897	Basal
chr11	132624079	132624579	2.56256	0.0221388	0.0416832	Basal
chr11	69675147	69675647	1.00291	0.0221805	0.138703	Basal
chr3	20057112	20057612	1.26828	0.0221805	0.105639	Basal
chr3	85170625	85171125	2.81579	0.0221805	0.0368751	Basal
chr8	59394690	59395190	1.45588	0.0221805	0.0592047	Basal
chrX	50422749	50423249	2.68431	0.0221805	0.0359217	Basal
chr3	170621185	170621685	1.28775	0.0222084	0.0608923	Basal
chr5	108386283	108386783	2.06382	0.0222621	0.0301171	Basal
chr12	131830823	131831323	2.16654	0.0224553	0.0628946	Basal
chr3	138097131	138097631	1.44229	0.0224769	0.0839425	Basal
chr4	69309725	69310225	1.04483	0.0224769	0.0649389	Basal
chr16	28529005	28529505	3.25736	0.0226389	0.0449366	Basal
chr8	101984183	101984683	1.61417	0.0226389	0.0264558	Basal
chr3	42507262	42507762	1.02501	0.0227268	0.0709157	Basal
chr20	25383964	25384464	1.76331	0.0230058	0.0562052	Basal
chr20	3551968	3552468	2.26055	0.0230612	0.0617025	Basal
chr1	24375391	24375891	1.14619	0.0232526	0.0627235	Basal
chr2	45960018	45960518	1.62438	0.0233212	0.0554332	Basal
chr18	6997829	6998329	1.75279	0.0233613	0.0561226	Basal
chr5	169374076	169374576	1.32148	0.0233613	0.0449067	Basal
chr6	40037266	40037766	2.42544	0.0234067	0.0555731	Basal
chr14	96078969	96079469	1.45039	0.0234342	0.0623165	Basal
chr16	2664128	2664628	1.14967	0.0234342	0.0389717	Basal
chr2	10546827	10547327	1.035	0.0234342	0.0790995	Basal
chr2	64482800	64483300	1.29873	0.0234342	0.0912402	Basal
chr3	125697924	125698424	1.21625	0.0234342	0.0484849	Basal
chr8	81732694	81733194	1.1621	0.0234342	0.070282	Basal
chr8	101166999	101167499	3.15354	0.0234342	0.0610002	Basal
chr8	123957542	123958042	1.28199	0.0234342	0.0464218	Basal
chr10	60283362	60283862	2.18617	0.0236327	0.0517708	Basal
chr4	69310234	69310734	1.738	0.0236738	0.0357866	Basal
chr3	75617572	75618072	1.77065	0.0236943	0.0413528	Basal
chr13	26663718	26664218	2.68118	0.0237535	0.04859	Basal
chr22	24774051	24774551	2.47892	0.0237535	0.0421938	Basal
chr5	127918975	127919475	2.27837	0.0237729	0.0544538	Basal
chr14	102442498	102442998	1.0689	0.0238588	0.118463	Basal
chr11	70184339	70184839	2.27006	0.023889	0.0390881	Basal
chr12	112149528	112150028	1.26803	0.023889	0.0941566	Basal
chr14	95500895	95501395	1.56793	0.0239188	0.0517896	Basal
chr3	112377011	112377511	1.86004	0.0239188	0.0500439	Basal
chr3	42159884	42160384	1.38876	0.0239366	0.142091	Basal
chr2	95240568	95241068	3.02027	0.0239795	0.0456072	Basal
chr1	15284341	15284841	2.32289	0.0240789	0.0590798	Basal
chr1	169675855	169676355	1.39452	0.0240789	0.122508	Basal
chr2	102122860	102123360	2.60129	0.0240789	0.0419465	Basal
chr2	109645374	109645874	2.58577	0.0240842	0.0417311	Basal
chr1	166378837	166379337	1.08155	0.0241196	0.0694723	Basal
chr12	26052533	26053033	1.98414	0.0241196	0.0404971	Basal
chr15	57792994	57793494	2.5157	0.0241196	0.0547404	Basal
chr15	100851474	100851974	1.52962	0.0241196	0.0464494	Basal
chr17	56108744	56109244	1.41566	0.0241196	0.0690456	Basal
chr7	101729356	101729856	1.06422	0.0241196	0.146774	Basal
chr8	100471344	100471844	1.75785	0.0241196	0.0739418	Basal
chr8	100746751	100747251	2.45725	0.0241196	0.0710098	Basal
chr8	127351926	127352426	1.48253	0.0241196	0.110674	Basal
chr20	3494154	3494654	1.61833	0.0241598	0.0534359	Basal
chr12	71085529	71086029	2.28968	0.0242592	0.0482552	Basal
chr12	114371611	114372111	1.24683	0.0242592	0.0367042	Basal
chr3	52217906	52218406	1.83223	0.0242592	0.0441985	Basal
chr3	125395011	125395511	1.98103	0.0242592	0.0557884	Basal
chr3	170564614	170565114	2.14029	0.0242592	0.0345083	Basal
chr7	41047707	41048207	1.38521	0.0242592	0.0561933	Basal
chr8	61767083	61767583	1.50922	0.0242592	0.14831	Basal
chr17	32551161	32551661	1.04613	0.0242731	0.104149	Basal
chr17	10807537	10808037	1.83673	0.0243223	0.0684212	Basal
chr20	23795377	23795877	1.23871	0.0244946	0.0423421	Basal
chr1	200908137	200908637	1.25796	0.0244963	0.0905867	Basal
chr14	70665909	70666409	1.37644	0.0244963	0.0660734	Basal
chr8	100262802	100263302	1.70126	0.0244963	0.0775284	Basal
chr10	87845186	87845686	1.21419	0.0246161	0.0482988	Basal
chr11	59189972	59190472	1.54276	0.0246161	0.0643105	Basal
chr15	44295989	44296489	2.24355	0.0246161	0.0428002	Basal
chr17	77214659	77215159	1.88647	0.0246161	0.0403535	Basal
chr2	39411569	39412069	1.59615	0.0246161	0.101551	Basal
chr2	134517996	134518496	1.23395	0.0246161	0.057893	Basal
chr20	10667756	10668256	1.39531	0.0246161	0.112292	Basal
chr3	41424797	41425297	1.87342	0.0246161	0.0407153	Basal
chr5	17413211	17413711	1.70962	0.0246161	0.0333071	Basal
chrX	50799427	50799927	1.22759	0.0246161	0.0735082	Basal
chr16	57824875	57825375	1.79151	0.0246925	0.100247	Basal
chr2	9799029	9799529	1.31538	0.0246925	0.102002	Basal
chr5	14115500	14116000	1.93452	0.0248234	0.0773691	Basal
chr9	88197697	88198197	1.66531	0.0249275	0.0668237	Basal
chr8	101200620	101201120	4.11078	0.0249583	0.0455023	Basal
chr8	100847332	100847832	1.03916	0.0250156	0.0982983	Basal
chr10	61751985	61752485	1.37523	0.0250315	0.0653159	Basal
chr1	179399348	179399848	1.83857	0.0250383	0.0428101	Basal
chr10	8366653	8367153	1.51693	0.02526	0.0816265	Basal
chr3	53666157	53666657	3.63535	0.0252737	0.0376389	Basal
chr18	74282392	74282892	1.62569	0.0253508	0.100129	Basal
chr22	29073856	29074356	1.37282	0.0253508	0.095099	Basal
chr3	141456829	141457329	1.73041	0.0253508	0.0287443	Basal
chr12	11805018	11805518	1.78141	0.0253816	0.026726	Basal
chr20	6681744	6682244	1.98972	0.0253816	0.0527275	Basal
chr22	25547265	25547765	1.03267	0.0254102	0.0255846	Basal
chr3	169285285	169285785	1.94622	0.0254164	0.0424006	Basal
chr17	82288543	82289043	1.16487	0.0254555	0.0590019	Basal
chr3	42636260	42636760	3.17698	0.0254717	0.0301321	Basal
chr14	81303924	81304424	1.61409	0.0255206	0.0311211	Basal
chr12	89327741	89328241	3.08769	0.0255472	0.0264635	Basal
chr3	64151406	64151906	3.20889	0.0255472	0.0402539	Basal
chr9	72154596	72155096	1.22517	0.0255472	0.0698548	Basal
chr20	24929879	24930379	1.11907	0.0255493	0.0758623	Basal
chr16	52668658	52669158	2.95652	0.025663	0.0341468	Basal
chr15	56631241	56631741	1.09604	0.025674	0.0244971	Basal
chr8	65096177	65096677	2.69202	0.025674	0.0282547	Basal
chr6	41214839	41215339	1.67571	0.0258161	0.0414264	Basal
chr3	171524082	171524582	1.84509	0.026041	0.0964607	Basal
chr8	100713948	100714448	2.25686	0.0260973	0.0850041	Basal
chr18	54254414	54254914	1.08048	0.0261124	0.0677632	Basal
chr20	20051543	20052043	1.77595	0.0262627	0.0446467	Basal
chr20	19914129	19914629	1.26383	0.0262829	0.11376	Basal
chr8	61453887	61454387	1.37028	0.0262829	0.0724422	Basal
chr12	122952242	122952742	2.12508	0.0263018	0.0654471	Basal
chr3	170465996	170466496	1.40323	0.0263018	0.0750553	Basal
chr16	76676252	76676752	1.68157	0.0263075	0.101317	Basal
chr4	119102609	119103109	1.08992	0.0264344	0.0866735	Basal
chr10	43340567	43341067	1.38927	0.0264832	0.0878901	Basal
chr10	9255037	9255537	2.21134	0.0266083	0.0776322	Basal
chr12	107731346	107731846	1.41648	0.0266083	0.0907873	Basal
chr3	174859020	174859520	1.48153	0.0266083	0.0775569	Basal
chr12	122035230	122035730	1.56805	0.0266224	0.0742172	Basal
chr8	101165664	101166164	1.2059	0.0267691	0.036326	Basal
chr3	170048889	170049389	1.43336	0.0269352	0.067813	Basal
chr12	109311841	109312341	1.20154	0.0269496	0.104296	Basal
chr17	78399539	78400039	1.01021	0.0269533	0.0700786	Basal
chr3	47299524	47300024	1.53005	0.0269533	0.0927895	Basal
chr11	128582835	128583335	1.26285	0.0270658	0.0669501	Basal
chr8	124181339	124181839	1.25712	0.0270658	0.0847973	Basal
chr22	21555939	21556439	1.11884	0.0271481	0.0752824	Basal
chr11	7541137	7541637	1.35191	0.0271811	0.0710258	Basal
chr1	39814595	39815095	1.23713	0.0272013	0.0542138	Basal
chr13	40275089	40275589	1.8587	0.0272014	0.0460336	Basal
chr1	231981561	231982061	4.48308	0.0273498	0.0428127	Basal
chr10	3635122	3635622	1.6597	0.0273498	0.0704575	Basal
chr10	71246714	71247214	1.10401	0.0273498	0.17768	Basal
chr10	100158044	100158544	3.93824	0.0273498	0.0287164	Basal
chr12	47038119	47038619	1.12424	0.0273498	0.0699107	Basal
chr12	68963032	68963532	1.43942	0.0273498	0.0483459	Basal
chr17	5399680	5400180	4.03275	0.0273498	0.0307963	Basal
chr17	65110227	65110727	4.53995	0.0273498	0.0446146	Basal
chr19	16685166	16685666	1.82943	0.0273498	0.113692	Basal
chr20	62208946	62209446	3.9212	0.0273498	0.0283558	Basal
chr21	17462456	17462956	1.07465	0.0273498	0.0863143	Basal
chr3	110933714	110934214	4.59151	0.0273498	0.0463109	Basal
chr9	121944574	121945074	4.22717	0.0273498	0.0355284	Basal
chr4	177511550	177512050	1.18365	0.0273919	0.0906319	Basal
chr4	52913893	52914393	2.49241	0.0274015	0.100403	Basal
chr20	2132547	2133047	1.00786	0.0275254	0.0646668	Basal
chr19	7500865	7501365	1.5529	0.0276047	0.074238	Basal
chr6	28458400	28458900	1.64214	0.0277028	0.0766393	Basal
chr1	160813178	160813678	1.37124	0.0278292	0.0880675	Basal
chr10	48309687	48310187	1.294	0.0278292	0.0671913	Basal
chr15	67127828	67128328	1.3206	0.0278292	0.0951944	Basal
chr3	63940297	63940797	1.17019	0.0278292	0.057844	Basal
chr4	8572485	8572985	1.49993	0.0278292	0.0735135	Basal
chr6	136677735	136678235	2.02511	0.0278292	0.0719502	Basal
chr9	4979946	4980446	1.32764	0.0278292	0.0418504	Basal
chr3	131216810	131217310	1.89584	0.0279703	0.0811585	Basal
chr3	157116388	157116888	3.66541	0.0280417	0.0494734	Basal
chr6	143064867	143065367	1.77936	0.0280417	0.0714405	Basal
chr14	21036723	21037223	1.09828	0.0282376	0.0813005	Basal
chr15	50166136	50166636	1.20549	0.0282448	0.0721702	Basal
chr10	117686507	117687007	1.52256	0.0283007	0.0636446	Basal
chr10	70494973	70495473	2.74201	0.0283054	0.0656458	Basal
chr4	109448778	109449278	1.12919	0.0283138	0.0620677	Basal
chr2	64414993	64415493	3.21511	0.0283865	0.0457495	Basal
chr4	110119271	110119771	1.17206	0.0283865	0.0817145	Basal
chr5	69206501	69207001	1.96061	0.0283865	0.061601	Basal
chr8	100488935	100489435	2.13531	0.0283865	0.0866124	Basal
chr8	141276444	141276944	1.23134	0.0283865	0.107236	Basal
chr15	26615380	26615880	1.65133	0.028451	0.0599548	Basal
chr3	169914235	169914735	3.10866	0.0284984	0.0320687	Basal
chr17	2709315	2709815	1.5128	0.0286363	0.101608	Basal
chr18	59402378	59402878	1.07221	0.0286363	0.065118	Basal
chr5	161192846	161193346	1.63625	0.0286363	0.0553951	Basal
chr13	109809496	109809996	1.24715	0.0286879	0.0491578	Basal
chr3	25725440	25725940	1.30108	0.0286879	0.0837112	Basal
chr6	87244313	87244813	2.49728	0.0286879	0.0373265	Basal
chr14	29896353	29896853	1.84513	0.0287928	0.0702024	Basal
chr18	8612123	8612623	1.45191	0.0287928	0.105277	Basal
chr2	95059989	95060489	1.14539	0.0287928	0.0831839	Basal
chr2	187553065	187553565	1.54364	0.0287928	0.056569	Basal
chr5	106658076	106658576	2.70086	0.0287928	0.0314031	Basal
chr12	53428162	53428662	1.02715	0.0290388	0.0982259	Basal
chr18	9494127	9494627	1.99151	0.0290388	0.0292822	Basal
chr3	53591612	53592112	1.14179	0.0290388	0.04534	Basal
chr6	96015918	96016418	1.32001	0.0290388	0.0571646	Basal
chr1	93707812	93708312	2.65017	0.0291713	0.047242	Basal
chr13	112743738	112744238	1.2211	0.0291713	0.0362063	Basal
chr17	83091102	83091602	1.48888	0.0291713	0.0877397	Basal
chr2	65388100	65388600	1.25431	0.0291713	0.0636974	Basal
chr7	44473249	44473749	1.67422	0.0293963	0.0424744	Basal
chr1	248926775	248927275	1.53768	0.0294105	0.0454406	Basal
chr8	46948680	46949180	1.95105	0.0296588	0.0743681	Basal
chr1	186498612	186499112	1.5891	0.0297122	0.0712687	Basal
chr17	28327205	28327705	1.14399	0.0297287	0.0854453	Basal
chr10	5579570	5580070	2.01188	0.0297521	0.0289442	Basal
chr1	184593552	184594052	1.89001	0.0297821	0.0261804	Basal
chr6	157063477	157063977	1.12399	0.0297821	0.0864421	Basal
chr22	29821174	29821674	1.03255	0.0298272	0.18291	Basal
chr20	10566264	10566764	2.29205	0.0299098	0.0585623	Basal
chr17	36182876	36183376	1.52326	0.0299588	0.07066	Basal
chr22	26568153	26568653	1.03752	0.0299588	0.140026	Basal
chr9	19404292	19404792	1.15023	0.0299588	0.0969821	Basal
chr2	68790554	68791054	2.1912	0.0302282	0.0758941	Basal
chr3	141274284	141274784	2.18097	0.0302796	0.0492336	Basal
chr14	74793714	74794214	1.89766	0.0303725	0.0533819	Basal
chr17	59642078	59642578	1.76559	0.0304227	0.0337447	Basal
chr10	32352544	32353044	1.6707	0.0304318	0.0794004	Basal
chr10	57218343	57218843	1.54887	0.0304318	0.0533804	Basal
chr21	33232443	33232943	2.64049	0.0304318	0.056374	Basal
chr12	5088769	5089269	1.32351	0.030437	0.099046	Basal
chr8	127340006	127340506	1.29888	0.030437	0.0937438	Basal
chr10	34719282	34719782	1.70329	0.0304869	0.0427862	Basal
chr15	26628994	26629494	1.81924	0.0304917	0.0745102	Basal
chr2	74845922	74846422	2.08887	0.0305347	0.0457622	Basal
chr5	122077368	122077868	1.87716	0.0306026	0.0503649	Basal
chr14	90806047	90806547	2.65718	0.0306247	0.0380331	Basal
chr3	50140903	50141403	2.67123	0.0306758	0.0406466	Basal
chr3	174863431	174863931	1.4666	0.0306758	0.0985241	Basal
chr5	61301713	61302213	1.26914	0.0306809	0.13087	Basal
chr19	11378546	11379046	1.9071	0.0307156	0.0982587	Basal
chr17	69424610	69425110	1.71437	0.030868	0.0691007	Basal
chr19	15303282	15303782	2.04326	0.030868	0.0451447	Basal
chr20	51752247	51752747	1.47711	0.030868	0.0842068	Basal
chr8	6338918	6339418	1.0457	0.0309197	0.0472166	Basal
chr17	81507430	81507930	1.84043	0.0309728	0.0532659	Basal
chr11	69688439	69688939	1.43126	0.0310108	0.0564698	Basal
chr2	74267009	74267509	2.18917	0.0310242	0.096266	Basal
chr14	21320843	21321343	2.89304	0.031035	0.0497633	Basal
chr2	72915982	72916482	1.61123	0.031035	0.0787185	Basal
chr5	78755948	78756448	2.95062	0.0310884	0.0421593	Basal
chr15	99053870	99054370	2.60756	0.0311424	0.0423545	Basal
chr11	9528557	9529057	2.37828	0.0311725	0.0380766	Basal
chr17	49636986	49637486	2.80777	0.0311725	0.055388	Basal
chr4	8560703	8561203	1.38357	0.0311725	0.133444	Basal
chr12	52847617	52848117	1.01693	0.0313312	0.103896	Basal
chr14	28666903	28667403	1.91772	0.0314297	0.0284344	Basal
chr6	8174997	8175497	2.5081	0.0314334	0.0525378	Basal
chr3	7875786	7876286	1.6592	0.0314494	0.0536909	Basal
chr1	162152284	162152784	1.20861	0.0314852	0.0916788	Basal
chr1	217562470	217562970	1.98543	0.031493	0.0356776	Basal
chr8	101589138	101589638	1.4878	0.031493	0.0787473	Basal
chr14	21038417	21038917	1.68627	0.0315991	0.0427647	Basal
chr18	48973774	48974274	1.27792	0.0316755	0.0670135	Basal
chr7	150901314	150901814	2.6796	0.0317625	0.0492344	Basal
chr7	34061113	34061613	1.07276	0.0317691	0.0568596	Basal
chr3	98209209	98209709	1.03384	0.0318396	0.0437409	Basal
chr11	24747544	24748044	1.63074	0.0319482	0.0401013	Basal
chr11	69524526	69525026	1.16233	0.0319482	0.0888362	Basal
chr11	69653996	69654496	1.44786	0.0319482	0.0550803	Basal
chr12	62434647	62435147	2.20985	0.0319482	0.0301443	Basal
chr12	64781390	64781890	1.23948	0.0319482	0.0630761	Basal
chr12	110533512	110534012	1.18683	0.0319482	0.0358446	Basal
chr13	102235574	102236074	2.05319	0.0319482	0.0393439	Basal
chr14	55832497	55832997	1.49954	0.0319482	0.0336366	Basal
chr14	96361999	96362499	1.17711	0.0319482	0.0666652	Basal
chr2	9790761	9791261	1.5293	0.0319482	0.0369853	Basal
chr3	170343879	170344379	1.27674	0.0319482	0.118535	Basal
chr4	184348716	184349216	1.46773	0.0319482	0.130836	Basal
chr7	1543020	1543520	1.63918	0.0319482	0.0391849	Basal
chr7	142832387	142832887	2.50186	0.0319482	0.0570438	Basal
chr8	89877091	89877591	1.82739	0.0319482	0.0274919	Basal
chr3	150020487	150020987	2.25402	0.0320039	0.0437856	Basal
chr1	220326535	220327035	1.26047	0.0320967	0.0942808	Basal
chr12	93016642	93017142	1.87777	0.0320967	0.0351289	Basal
chr3	53162245	53162745	1.25165	0.0320967	0.0574347	Basal
chr3	195911290	195911790	1.68023	0.0320967	0.0530987	Basal
chr8	101578839	101579339	1.29227	0.0321488	0.0628922	Basal
chr18	48268242	48268742	2.24481	0.0322119	0.0537778	Basal
chr13	28140741	28141241	2.25833	0.0323672	0.0457676	Basal
chr16	75305240	75305740	1.18636	0.0323672	0.178498	Basal
chr16	52404463	52404963	1.54937	0.0325027	0.0621158	Basal
chr7	110760630	110761130	1.79326	0.0325027	0.0511521	Basal
chr11	19276804	19277304	1.28969	0.032504	0.0941394	Basal
chr17	17579594	17580094	2.04497	0.032504	0.0338033	Basal
chr4	87298394	87298894	1.70372	0.032504	0.0566506	Basal
chr1	167901606	167902106	2.12541	0.0325139	0.0392477	Basal
chr2	8050281	8050781	2.19277	0.0327436	0.054715	Basal
chr8	101295605	101296105	1.82251	0.0327919	0.0502492	Basal
chr2	168189760	168190260	1.74838	0.0328596	0.0331811	Basal
chr10	70820895	70821395	1.17049	0.0329051	0.102762	Basal
chr12	117226319	117226819	1.45447	0.0329051	0.098701	Basal
chr8	100496152	100496652	1.69672	0.0329051	0.0512578	Basal
chr18	35481900	35482400	1.27953	0.0329857	0.0464142	Basal
chr6	44034435	44034935	1.64755	0.0330703	0.0332624	Basal
chr10	79148773	79149273	1.11033	0.0330867	0.0454543	Basal
chr10	34971336	34971836	2.06168	0.0331974	0.0621205	Basal
chr10	78932840	78933340	2.09467	0.0332002	0.0588578	Basal
chr17	46125771	46126271	1.82317	0.0332781	0.0436655	Basal
chr13	106499858	106500358	1.87091	0.0334165	0.050259	Basal
chr8	125066510	125067010	3.43577	0.0335396	0.0257287	Basal
chr10	60282776	60283276	1.79089	0.0335605	0.0806563	Basal
chr12	60101551	60102051	2.01619	0.0335605	0.0536018	Basal
chr11	12048871	12049371	1.73485	0.0335944	0.0568668	Basal
chr14	34257465	34257965	1.65175	0.0336024	0.0313307	Basal
chr20	20549657	20550157	1.15529	0.0336024	0.0987057	Basal
chr12	117487167	117487667	1.52536	0.0337588	0.0867585	Basal
chr11	33957470	33957970	3.84023	0.0337701	0.0403154	Basal
chr14	95273611	95274111	1.38952	0.0337701	0.0490975	Basal
chr22	24994671	24995171	1.18293	0.0338101	0.0290331	Basal
chr12	59651431	59651931	1.25482	0.0339136	0.0681647	Basal
chr17	59846714	59847214	1.79505	0.0339136	0.0665392	Basal
chr14	99621891	99622391	1.08748	0.0341394	0.0458065	Basal
chr1	178608305	178608805	1.14508	0.0341856	0.0840188	Basal
chr1	246709692	246710192	1.61766	0.0341856	0.055647	Basal
chr10	4658794	4659294	3.35427	0.0341856	0.039761	Basal
chr11	34809574	34810074	1.26282	0.0341856	0.0530245	Basal
chr17	41364524	41365024	2.93408	0.0341856	0.0230697	Basal
chr20	23100342	23100842	1.28999	0.0341856	0.12656	Basal
chr6	47459630	47460130	3.62009	0.0341856	0.0448186	Basal
chr8	101501336	101501836	1.23124	0.0341856	0.0933179	Basal
chr1	204080304	204080804	1.00807	0.034287	0.11353	Basal
chr16	14070535	14071035	1.48377	0.034287	0.0545972	Basal
chr19	4518380	4518880	1.67153	0.034287	0.0915684	Basal
chr4	145709803	145710303	1.19662	0.034287	0.0820573	Basal
chr11	19244031	19244531	1.17018	0.0344048	0.0742396	Basal
chr7	139403519	139404019	2.83258	0.0344218	0.0253471	Basal
chr14	61039980	61040480	1.90468	0.0348148	0.0283028	Basal
chr6	422664	423164	1.25529	0.0348148	0.0704824	Basal
chr7	8386769	8387269	1.80321	0.0348148	0.0553217	Basal
chr1	43136013	43136513	1.68584	0.0349202	0.0861126	Basal
chr11	34204873	34205373	1.13754	0.0349202	0.0945227	Basal
chr19	33509754	33510254	1.13078	0.0349202	0.0886343	Basal
chr20	14522550	14523050	1.24794	0.0349202	0.0586558	Basal
chr3	20108866	20109366	1.74691	0.0349202	0.106635	Basal
chr4	169231536	169232036	1.38383	0.0349202	0.0674539	Basal
chr4	169411999	169412499	1.32456	0.0349202	0.0554382	Basal
chr1	180170495	180170995	1.24595	0.0351137	0.076829	Basal
chr3	196218310	196218810	1.71378	0.0351862	0.0922978	Basal
chr19	33301947	33302447	1.51639	0.0353567	0.0752545	Basal
chr3	42497057	42497557	1.13118	0.0353636	0.0938461	Basal
chr8	100720673	100721173	1.4214	0.0355712	0.104172	Basal
chr10	89032529	89033029	1.35627	0.0357894	0.0427839	Basal
chr7	116594976	116595476	1.10708	0.0358539	0.0651541	Basal
chr10	67114900	67115400	1.39442	0.0358775	0.0624489	Basal
chr10	98077148	98077648	1.04192	0.0359527	0.0564544	Basal
chr2	54953019	54953519	1.07942	0.036038	0.138418	Basal
chr2	203352788	203353288	1.59967	0.0361527	0.0737738	Basal
chr4	179017227	179017727	1.19354	0.0367511	0.0755172	Basal
chr3	138118813	138119313	1.79081	0.036909	0.0807427	Basal
chr12	29231093	29231593	1.53832	0.0370974	0.0415084	Basal
chr17	65547157	65547657	1.14674	0.0370974	0.096919	Basal
chr1	39825602	39826102	1.37771	0.0372837	0.129939	Basal
chr10	34696358	34696858	1.2207	0.0372837	0.0532604	Basal
chr10	76352221	76352721	2.19014	0.0372837	0.0721138	Basal
chr10	91602410	91602910	4.62964	0.0372837	0.0476049	Basal
chr11	60116649	60117149	3.99198	0.0372837	0.0298823	Basal
chr12	26324002	26324502	4.27826	0.0372837	0.0368811	Basal
chr12	96989839	96990339	3.96508	0.0372837	0.0292932	Basal
chr12	104896224	104896724	3.96577	0.0372837	0.0293082	Basal
chr13	23675001	23675501	1.42382	0.0372837	0.0807229	Basal
chr20	12409466	12409966	1.00611	0.0372837	0.0408588	Basal
chr20	14710876	14711376	1.99524	0.0372837	0.0425296	Basal
chr3	183915204	183915704	1.01645	0.0372837	0.07734	Basal
chr5	171998726	171999226	4.54838	0.0372837	0.044888	Basal
chr6	86526202	86526702	4.19898	0.0372837	0.034802	Basal
chr8	100659034	100659534	2.08767	0.0372837	0.0540745	Basal
chr1	46754711	46755211	1.19999	0.037433	0.0404933	Basal
chr10	59847880	59848380	2.07801	0.037433	0.0653668	Basal
chr15	92638163	92638663	1.08539	0.037433	0.0685614	Basal
chrX	100690540	100691040	2.19836	0.037433	0.0717105	Basal
chr2	32231926	32232426	1.51497	0.0377493	0.042661	Basal
chrX	111914417	111914917	1.39987	0.0377844	0.0800486	Basal
chr11	59705270	59705770	2.06321	0.0378608	0.0820745	Basal
chr16	12612502	12613002	1.1032	0.0378635	0.059078	Basal
chr14	64998592	64999092	1.62896	0.0380016	0.0652905	Basal
chr3	133544938	133545438	2.48359	0.0380717	0.057832	Basal
chr3	57958651	57959151	1.57208	0.0380906	0.0917753	Basal
chr8	144463889	144464389	1.91907	0.0380906	0.0781411	Basal
chr1	39825052	39825552	1.67625	0.0382228	0.0477968	Basal
chr1	91611375	91611875	1.53934	0.0382228	0.0734798	Basal
chr1	178608878	178609378	1.63959	0.0382228	0.0635286	Basal
chr1	186841565	186842065	1.4341	0.0382228	0.0542757	Basal
chr12	68804644	68805144	3.30507	0.0382228	0.0396929	Basal
chr15	27460733	27461233	1.70821	0.0382228	0.0896987	Basal
chr2	45668961	45669461	3.30407	0.0382228	0.0393782	Basal
chr8	101949667	101950167	1.41279	0.0382228	0.0781964	Basal
chr16	81293862	81294362	2.13166	0.0383623	0.0604237	Basal
chr3	48155008	48155508	1.03776	0.0384075	0.0674988	Basal
chr10	69332229	69332729	1.96833	0.0385351	0.0611376	Basal
chr20	64157196	64157696	1.08497	0.0385351	0.0584718	Basal
chr8	100865072	100865572	1.54808	0.0386929	0.0732196	Basal
chr8	37905796	37906296	1.13069	0.0388025	0.0704342	Basal
chr10	121510005	121510505	2.89175	0.038856	0.0306662	Basal
chr5	41246348	41246848	1.13616	0.0388931	0.049051	Basal
chr10	80720714	80721214	2.82895	0.0388933	0.0357031	Basal
chr10	118731014	118731514	1.17518	0.0388933	0.056187	Basal
chr12	122840799	122841299	1.89484	0.0388933	0.0490035	Basal
chr14	68104482	68104982	1.28451	0.0388933	0.0561834	Basal
chr15	51828944	51829444	1.2143	0.0388933	0.061879	Basal
chr2	240580012	240580512	1.05008	0.0388933	0.10186	Basal
chr3	42901310	42901810	2.11824	0.0388933	0.0591873	Basal
chr6	113354927	113355427	2.77397	0.0388933	0.0439765	Basal
chrX	12081161	12081661	1.01832	0.0388933	0.045419	Basal
chr4	151770137	151770637	2.63943	0.0389976	0.0253296	Basal
chr8	127114302	127114802	1.9175	0.0389976	0.0647562	Basal
chr5	61817416	61817916	1.88856	0.0390269	0.0430244	Basal
chr20	13008935	13009435	1.14794	0.0390755	0.106452	Basal
chr16	52564981	52565481	1.69377	0.0391821	0.117357	Basal
chr10	67818193	67818693	1.37506	0.0393427	0.0835103	Basal
chr2	73859678	73860178	2.12742	0.0393427	0.075685	Basal
chr2	19096503	19097003	1.98193	0.0394881	0.0726667	Basal
chr2	39513519	39514019	1.75593	0.0395166	0.09614	Basal
chr1	166395385	166395885	2.57834	0.0397164	0.0443734	Basal
chr8	101166227	101166727	3.69814	0.0397182	0.0651038	Basal
chr8	49796105	49796605	1.1372	0.0397183	0.0423055	Basal
chr2	220835504	220836004	2.42678	0.0397652	0.0422525	Basal
chr1	51648262	51648762	1.13312	0.0398173	0.0446861	Basal
chr11	9896855	9897355	1.19507	0.0398376	0.0394169	Basal
chr10	52443678	52444178	1.02054	0.0398581	0.0876514	Basal
chr8	102128369	102128869	1.21852	0.0398581	0.0854575	Basal
chr12	29198875	29199375	2.37272	0.0399635	0.0572796	Basal
chr2	190202541	190203041	1.23746	0.0399635	0.0400295	Basal
chrX	49148629	49149129	1.73546	0.0399635	0.0448465	Basal
chr21	39625147	39625647	1.13773	0.0399768	0.0569218	Basal
chr10	73956789	73957289	1.12276	0.04006	0.0448117	Basal
chr14	24432954	24433454	2.93533	0.0401252	0.0596797	Basal
chr6	8157883	8158383	1.32829	0.0401857	0.0780766	Basal
chr19	5608212	5608712	1.57894	0.0402705	0.0476941	Basal
chr11	9103350	9103850	1.21201	0.0403243	0.0364019	Basal
chr6	95978190	95978690	1.00745	0.0403243	0.0689918	Basal
chr12	75953952	75954452	1.03946	0.0403271	0.0904676	Basal
chr2	216002296	216002796	2.37846	0.0403271	0.0414229	Basal
chr11	75770632	75771132	2.57683	0.0403384	0.0572535	Basal
chr17	64814948	64815448	2.34912	0.0403384	0.0478717	Basal
chr1	234960628	234961128	1.12438	0.0403572	0.0610416	Basal
chr17	42135619	42136119	1.07688	0.0403866	0.09128	Basal
chr1	147237154	147237654	1.52298	0.0404021	0.0775958	Basal
chr5	58403786	58404286	1.39162	0.0404069	0.0763795	Basal
chr3	8736916	8737416	2.91538	0.0404235	0.0395557	Basal
chr3	170727288	170727788	1.5802	0.0404248	0.0324093	Basal
chr16	85047091	85047591	1.80941	0.0404467	0.0571434	Basal
chr20	23230732	23231232	2.97294	0.0404467	0.0693246	Basal
chr8	102037857	102038357	2.97567	0.0404467	0.0408622	Basal
chr13	49775195	49775695	2.89966	0.0404633	0.0434481	Basal
chr14	95314596	95315096	1.25367	0.0404633	0.0864312	Basal
chr22	28315888	28316388	3.13636	0.0404633	0.0521789	Basal
chr8	61057850	61058350	2.62129	0.0405349	0.0438212	Basal
chr5	9766559	9767059	1.26895	0.0405541	0.0641832	Basal
chr6	56713205	56713705	1.01419	0.0406251	0.0809752	Basal
chr6	13992570	13993070	1.50068	0.04081	0.071743	Basal
chr11	25839365	25839865	2.10352	0.0408555	0.0437479	Basal
chr2	223619432	223619932	2.77264	0.0408704	0.0614229	Basal
chr2	26011452	26011952	1.20206	0.0409747	0.0585138	Basal
chr22	34668944	34669444	1.80712	0.0409747	0.0467993	Basal
chr1	167911322	167911822	1.13362	0.0411206	0.0545351	Basal
chr11	8988578	8989078	2.97006	0.0411343	0.0447998	Basal
chr2	16021786	16022286	2.75697	0.0413098	0.0484776	Basal
chr6	35616208	35616708	2.733	0.0413098	0.039343	Basal
chr3	168416454	168416954	1.64735	0.0413458	0.0504805	Basal
chr13	43388207	43388707	1.80727	0.0414285	0.0788974	Basal
chr20	2133390	2133890	1.47348	0.0414285	0.0471865	Basal
chr20	12012740	12013240	1.37767	0.0414285	0.0513665	Basal
chr4	56739300	56739800	2.68867	0.0414332	0.045165	Basal
chr1	213761993	213762493	2.54087	0.0414667	0.0504497	Basal
chr11	69637588	69638088	1.98254	0.0414667	0.0577045	Basal
chr16	81327724	81328224	1.39368	0.0414667	0.0498987	Basal
chr17	40281634	40282134	2.50163	0.0414667	0.0396153	Basal
chr19	52899617	52900117	1.57244	0.0414667	0.039097	Basal
chr2	170156963	170157463	2.591	0.0414667	0.0367473	Basal
chr20	25238293	25238793	2.22246	0.0414667	0.0444474	Basal
chr3	12534462	12534962	1.09071	0.0414667	0.0482902	Basal
chr3	57065530	57066030	2.15361	0.0414667	0.0447962	Basal
chr4	48125454	48125954	2.49406	0.0414667	0.0399059	Basal
chr5	157446001	157446501	2.4939	0.0414667	0.0416557	Basal
chr6	162556619	162557119	1.91109	0.0414667	0.0559982	Basal
chr1	192790035	192790535	1.73862	0.0415319	0.0715091	Basal
chr1	241615441	241615941	1.08646	0.0415319	0.0728377	Basal
chr8	101490662	101491162	1.98256	0.0415319	0.0479775	Basal
chr15	78808449	78808949	2.17008	0.041607	0.0372807	Basal
chr6	80607688	80608188	3.04469	0.0416756	0.0588663	Basal
chr19	42105312	42105812	1.23365	0.0416906	0.0263084	Basal
chr2	180676464	180676964	1.5297	0.0417063	0.0530473	Basal
chr5	109743688	109744188	1.30193	0.0417786	0.0401828	Basal
chr1	111237781	111238281	2.59217	0.0418017	0.0504919	Basal
chr4	37874772	37875272	2.22826	0.0418017	0.0550863	Basal
chr11	2375569	2376069	2.10706	0.0418059	0.0225953	Basal
chr17	51226886	51227386	2.26621	0.0418059	0.0342672	Basal
chr14	93151546	93152046	1.50647	0.0419286	0.0750794	Basal
chr18	47644786	47645286	2.39011	0.0419286	0.0502833	Basal
chr1	202007212	202007712	1.12609	0.0421132	0.0390629	Basal
chr10	119682035	119682535	1.18097	0.0421132	0.120355	Basal
chr18	2442679	2443179	1.83896	0.0421132	0.048735	Basal
chr3	122361634	122362134	1.95801	0.0421132	0.0395933	Basal
chr4	10732526	10733026	1.79584	0.0421132	0.0349025	Basal
chr4	184732084	184732584	1.1202	0.0421132	0.0792064	Basal
chr8	101578247	101578747	1.26857	0.0421132	0.0350949	Basal
chr1	184595534	184596034	1.6831	0.0421447	0.0714841	Basal
chr6	30931937	30932437	1.72963	0.0421447	0.0223593	Basal
chr8	48471737	48472237	1.82182	0.0421447	0.0606057	Basal
chr2	151857555	151858055	1.95724	0.0421673	0.0437397	Basal
chr15	90839402	90839902	1.16913	0.0422425	0.0771769	Basal
chr17	72614991	72615491	1.03985	0.0422912	0.0477039	Basal
chr8	38891953	38892453	2.0127	0.0423626	0.0492539	Basal
chr20	363162	363662	1.06232	0.0424031	0.0472343	Basal
chr4	159655566	159656066	3.05801	0.0424031	0.103323	Basal
chr6	139983781	139984281	1.26137	0.0424031	0.0878732	Basal
chr3	170685973	170686473	1.99489	0.0424533	0.0356643	Basal
chr1	223662854	223663354	1.25874	0.0424953	0.073024	Basal
chr11	71241500	71242000	1.90104	0.0424953	0.045145	Basal
chr6	26303633	26304133	1.87028	0.0424953	0.0559154	Basal
chr1	207029917	207030417	1.50071	0.0426484	0.0569868	Basal
chr15	65401244	65401744	2.13958	0.0426524	0.0392292	Basal
chr3	132433081	132433581	2.01771	0.0426524	0.0462484	Basal
chr3	156628789	156629289	1.17633	0.042679	0.0478714	Basal
chr15	71252235	71252735	1.49197	0.0427099	0.062396	Basal
chr18	9428821	9429321	1.34746	0.0427099	0.0602388	Basal
chr8	100949190	100949690	1.19616	0.0427099	0.0226842	Basal
chr10	86757332	86757832	2.23984	0.0428816	0.0432039	Basal
chr2	61567030	61567530	1.80532	0.0428816	0.0617515	Basal
chr2	88709309	88709809	1.13983	0.0428816	0.0640403	Basal
chr6	2008534	2009034	1.65202	0.0429294	0.046988	Basal
chr5	39370497	39370997	1.09238	0.0430053	0.0486564	Basal
chr15	45148209	45148709	1.34897	0.0430279	0.0308226	Basal
chr6	107202760	107203260	1.20128	0.0431708	0.0249962	Basal
chr10	101379925	101380425	1.92033	0.0431748	0.0321218	Basal
chr12	117130107	117130607	1.84058	0.043329	0.0310626	Basal
chr3	169280150	169280650	1.55611	0.043329	0.0665061	Basal
chr8	17695401	17695901	1.36581	0.043329	0.0619932	Basal
chr6	7932970	7933470	1.368	0.0434296	0.0362215	Basal
chr3	193712050	193712550	1.44074	0.0434323	0.0806198	Basal
chr1	17559648	17560148	1.18982	0.0434977	0.112361	Basal
chr11	32312874	32313374	1.23782	0.0435092	0.0587304	Basal
chr1	160726738	160727238	1.42271	0.0435186	0.0921888	Basal
chr5	169009132	169009632	1.53835	0.0435186	0.0527596	Basal
chr18	9652041	9652541	1.37151	0.0435364	0.0455582	Basal
chr4	10780970	10781470	2.02437	0.0435364	0.0960133	Basal
chr3	10654889	10655389	2.03078	0.0436868	0.0322156	Basal
chr19	19046033	19046533	1.12221	0.0437869	0.0432766	Basal
chr21	35063425	35063925	1.05273	0.0437869	0.0523824	Basal
chr21	38715062	38715562	1.08857	0.0437869	0.0353255	Basal
chr7	99022140	99022640	1.08487	0.0438405	0.0448609	Basal
chr4	184427649	184428149	1.42454	0.0439663	0.0214216	Basal
chr4	7263124	7263624	1.07207	0.0440516	0.068581	Basal
chr4	110058639	110059139	1.52469	0.0440516	0.0690253	Basal
chr8	101137117	101137617	1.52927	0.0440516	0.147527	Basal
chr2	85952345	85952845	1.04742	0.0440884	0.0692317	Basal
chr22	29787184	29787684	1.55283	0.0441618	0.0774397	Basal
chr5	34466513	34467013	1.51494	0.0441618	0.0441822	Basal
chr1	236289439	236289939	2.73709	0.0442021	0.0715118	Basal
chr11	123145118	123145618	1.11017	0.0442021	0.0487916	Basal
chr15	67277384	67277884	1.10652	0.044288	0.0372365	Basal
chr8	76209967	76210467	1.55639	0.0445843	0.0500169	Basal
chr1	43858360	43858860	1.12526	0.0446394	0.0933979	Basal
chr11	65101309	65101809	3.59025	0.0446394	0.0269689	Basal
chr5	1086077	1086577	3.53316	0.0446394	0.0295672	Basal
chr8	100999553	101000053	3.7218	0.0446394	0.0342045	Basal
chr8	101192055	101192555	3.72969	0.0446394	0.0334512	Basal
chr18	3411312	3411812	2.3639	0.04466	0.066235	Basal
chr5	152086796	152087296	1.5334	0.04466	0.036326	Basal
chr8	102710863	102711363	2.00615	0.04466	0.0644353	Basal
chr17	2710140	2710640	2.63776	0.04468	0.0539849	Basal
chrX	23790039	23790539	3.47955	0.04468	0.0358389	Basal
chr8	101589956	101590456	1.10099	0.0447773	0.0265049	Basal
chr15	45635241	45635741	1.21833	0.044811	0.07628	Basal
chr16	13436654	13437154	1.43218	0.044811	0.0541257	Basal
chr16	80619783	80620283	1.61191	0.044811	0.104652	Basal
chr6	70371380	70371880	1.14376	0.044811	0.0483621	Basal
chr8	12688877	12689377	1.8668	0.044811	0.0371073	Basal
chr3	46241192	46241692	3.64542	0.0449081	0.034841	Basal
chr3	150319863	150320363	1.03604	0.0450897	0.0859625	Basal
chr1	77543747	77544247	3.69001	0.0451366	0.0375154	Basal
chr10	34884498	34884998	1.75001	0.0451366	0.0555139	Basal
chr22	38953865	38954365	1.23579	0.0451366	0.117573	Basal
chr2	14827551	14828051	1.80435	0.0451732	0.0457959	Basal
chr4	168560112	168560612	1.09914	0.0452171	0.0539391	Basal
chr8	100830374	100830874	3.594	0.0452171	0.0413688	Basal
chr12	97936139	97936639	1.6944	0.0452863	0.0471558	Basal
chr17	9644438	9644938	1.58378	0.0452863	0.0781979	Basal
chr15	24343198	24343698	2.96276	0.0453363	0.0313187	Basal
chr16	58620333	58620833	3.05015	0.0453363	0.0341752	Basal
chr1	234639094	234639594	1.86245	0.0454045	0.0764228	Basal
chr1	186904281	186904781	1.88563	0.0454691	0.0618828	Basal
chr8	100644375	100644875	1.60017	0.0454691	0.0464473	Basal
chr1	39990431	39990931	1.80526	0.0457186	0.049513	Basal
chrX	115590836	115591336	2.38272	0.0457186	0.0543744	Basal
chr1	28313900	28314400	1.17749	0.045763	0.104496	Basal
chr10	104093909	104094409	1.14224	0.045763	0.034561	Basal
chr2	29811374	29811874	1.66102	0.0458597	0.0490787	Basal
chr14	100025079	100025579	1.20583	0.0459779	0.0503938	Basal
chr10	48332469	48332969	1.66876	0.0463924	0.0402307	Basal
chr8	100662939	100663439	1.97679	0.0465171	0.0944883	Basal
chrX	119501681	119502181	1.35945	0.0465197	0.0576445	Basal
chr3	53664757	53665257	1.9062	0.0465767	0.0946992	Basal
chr8	100822544	100823044	2.14408	0.0465767	0.0610827	Basal
chr3	53638812	53639312	1.21878	0.0465842	0.0978904	Basal
chr5	88190093	88190593	1.41507	0.0467066	0.0463043	Basal
chr2	212618631	212619131	1.63168	0.0467733	0.0613154	Basal
chr3	197433519	197434019	1.23558	0.0471539	0.05752	Basal
chr20	19759698	19760198	1.24478	0.0472868	0.0961797	Basal
chr5	37090404	37090904	1.23436	0.0472883	0.0744254	Basal
chr1	27145859	27146359	1.27342	0.0473642	0.110531	Basal
chr10	106078778	106079278	1.29218	0.0473642	0.0441368	Basal
chr2	204019520	204020020	1.55392	0.0473642	0.0586842	Basal
chr3	42204602	42205102	1.70575	0.0473642	0.0625682	Basal
chr3	169431582	169432082	1.61174	0.0473642	0.059539	Basal
chr10	28291718	28292218	1.15218	0.0473692	0.106836	Basal
chr7	151746905	151747405	1.11249	0.0473692	0.0670726	Basal
chr8	101635661	101636161	1.07748	0.0474663	0.12414	Basal
chr1	166730252	166730752	1.64926	0.0476281	0.0418161	Basal
chr4	11597411	11597911	1.18733	0.0477166	0.0484211	Basal
chr6	109794331	109794831	1.96344	0.0477166	0.0821619	Basal
chr11	85875394	85875894	1.25814	0.0477991	0.0547978	Basal
chr11	16902071	16902571	1.0889	0.0478576	0.0632257	Basal
chr8	27408102	27408602	1.41742	0.0478792	0.0684973	Basal
chr10	73111392	73111892	1.00011	0.0479444	0.0687053	Basal
chr6	138469193	138469693	1.45723	0.0479444	0.0824822	Basal
chr10	17655388	17655888	1.00877	0.0479953	0.0783346	Basal
chr3	169349268	169349768	1.55445	0.0479953	0.157256	Basal
chr6	47234210	47234710	1.07178	0.0482513	0.106699	Basal
chr19	3028383	3028883	1.51991	0.0483081	0.0448502	Basal
chr1	119786427	119786927	1.60602	0.0483866	0.0716679	Basal
chr20	2873177	2873677	1.23463	0.0484029	0.148374	Basal
chr9	109345363	109345863	1.5685	0.0487055	0.0766621	Basal
chr3	58111811	58112311	1.43441	0.048721	0.144885	Basal
chr5	147170543	147171043	1.06541	0.0487241	0.0811869	Basal
chr16	68936657	68937157	1.57326	0.0487393	0.0841323	Basal
chr2	42925292	42925792	1.29741	0.0487393	0.0467383	Basal
chr14	72310998	72311498	1.37006	0.0487799	0.0539179	Basal
chr4	169363243	169363743	1.43699	0.0487799	0.0835449	Basal
chr1	26753969	26754469	1.15409	0.0487988	0.0569973	Basal
chr1	222798895	222799395	3.3919	0.0487988	0.019032	Basal
chr10	74055977	74056477	1.47742	0.0487988	0.113286	Basal
chr11	70063502	70064002	1.48069	0.0487988	0.0689012	Basal
chr12	6930861	6931361	3.95015	0.0487988	0.0289711	Basal
chr15	101500637	101501137	4.0966	0.0487988	0.0322806	Basal
chr17	8372341	8372841	4.08945	0.0487988	0.0321112	Basal
chr18	7775800	7776300	3.86755	0.0487988	0.0272475	Basal
chr2	123086803	123087303	3.6127	0.0487988	0.0225109	Basal
chr3	183845042	183845542	1.48173	0.0487988	0.0398493	Basal
chr4	12852801	12853301	3.73702	0.0487988	0.0247171	Basal
chr8	86031303	86031803	3.89333	0.0487988	0.0277749	Basal
chr8	101500698	101501198	3.80891	0.0487988	0.0404312	Basal
chr8	101575592	101576092	1.11129	0.0487988	0.0696119	Basal
chr4	35106033	35106533	1.3491	0.0488731	0.0360299	Basal
chr10	112385233	112385733	1.41947	0.0489659	0.0824843	Basal
chr20	16059819	16060319	1.46578	0.0489659	0.0595826	Basal
chr8	48864832	48865332	1.14992	0.0489659	0.0997249	Basal
chr2	102735302	102735802	2.06142	0.048976	0.0463321	Basal
chr7	110758985	110759485	1.88898	0.048976	0.0505597	Basal
chr8	143275859	143276359	1.00412	0.0490131	0.0398145	Basal
chr12	27623603	27624103	1.1006	0.0490645	0.0532221	Basal
chr13	31927097	31927597	1.59408	0.0490645	0.0682029	Basal
chr14	21771609	21772109	1.75624	0.0490645	0.0636067	Basal
chrX	122445950	122446450	3.36958	0.0490645	0.034977	Basal
chr1	56818956	56819456	2.48936	0.0492911	0.0557601	Basal
chr1	201406716	201407216	1.17719	0.0492911	0.0789004	Basal
chr10	132326917	132327417	3.31019	0.0493334	0.0437908	Basal
chr10	32298010	32298510	1.18443	0.0493448	0.0654762	Basal
chr12	95282183	95282683	3.20187	0.0493525	0.0430149	Basal
chr15	90154909	90155409	1.05491	0.0493525	0.0999064	Basal
chr2	235444161	235444661	1.51654	0.0493525	0.0610853	Basal
chr20	22763496	22763996	1.49388	0.0493525	0.0976284	Basal
chr3	188362436	188362936	1.3604	0.0493525	0.101531	Basal
chr10	1359173	1359673	2.15204	0.0495073	0.0594762	Basal
chr15	80999568	81000068	1.44593	0.0495073	0.076495	Basal
chr7	17503679	17504179	1.24282	0.0496986	0.0486779	Basal
chr15	74399338	74399838	1.62994	0.0497754	0.0583008	Basal
chr3	111292383	111292883	1.60483	0.0497754	0.0589234	Basal
chr4	6752856	6753356	1.61647	0.0497754	0.0401963	Basal
chr5	139503902	139504402	2.79543	0.0497754	0.0326656	Basal
chr8	52146616	52147116	1.98035	0.0497754	0.0590383	Basal
chr20	1489957	1490457	1.03364	0.0498333	0.0909622	Basal
chr12	115771016	115771516	1.74254	0.049876	0.0654094	Basal
chr8	130194592	130195092	1.37349	0.049876	0.0682063	Basal
chr12	79448823	79449323	1.16212	0.0499748	0.0541288	Basal
chr13	30585324	30585824	1.86664	0.0499871	0.0372973	Basal
chr2	134795686	134796186	2.79366	0.0499871	0.0439221	Basal
chr2	224417271	224417771	2.83802	0.0499871	0.0342315	Basal
chr20	63890096	63890596	2.24722	0.0499871	0.0608834	Basal
chr10	64727692	64728192	1.6838	0.0500301	0.0217456	Basal
chr15	52730092	52730592	1.6926	0.0500301	0.0729496	Basal
chr18	47646628	47647128	3.10439	0.0500301	0.0333302	Basal
chr20	4018259	4018759	1.3319	0.0500301	0.0675186	Basal
chr7	96331209	96331709	1.18821	0.0500301	0.0969159	Basal
chr20	6612238	6612738	1.29782	0.0500447	0.0523944	Basal
chr20	44670767	44671267	1.11784	0.0500447	0.0437098	Basal
chr8	101243634	101244134	2.40851	0.0500447	0.0513234	Basal
chr14	50600105	50600605	1.27176	0.0500831	0.0727482	Basal
chr14	67680065	67680565	1.50906	0.050227	0.0539616	Basal
chr3	170320491	170320991	1.322	0.050227	0.078912	Basal
chr8	101606501	101607001	1.85108	0.050227	0.0508058	Basal
chr10	95394065	95394565	1.21363	0.0502346	0.0756347	Basal
chr2	30272237	30272737	2.36507	0.0502939	0.0210636	Basal
chr7	156639680	156640180	2.48645	0.0502939	0.0289032	Basal
chr13	25213655	25214155	1.81657	0.050418	0.0530433	Basal
chr8	80917901	80918401	2.8577	0.0504735	0.0699136	Basal
chr7	7177007	7177507	1.52729	0.0504933	0.0963764	Basal
chr7	52463299	52463799	2.5527	0.0504933	0.0311231	Basal
chr15	64921655	64922155	1.31915	0.0505592	0.0968562	Basal
chr2	7963732	7964232	1.39877	0.0507661	0.0263278	Basal
chr10	21464089	21464589	2.24407	0.0508397	0.0363079	Basal
chr17	8364966	8365466	2.39664	0.0508397	0.0912581	Basal
chr6	149897890	149898390	2.44534	0.0508397	0.0467568	Basal
chr16	81511234	81511734	2.80249	0.0508917	0.0603441	Basal
chr8	100677934	100678434	2.16723	0.051091	0.0294581	Basal
chr22	45859686	45860186	2.05944	0.0511487	0.105068	Basal
chr12	11589760	11590260	2.32546	0.0513454	0.0738814	Basal
chr1	175268567	175269067	1.29689	0.051466	0.0477128	Basal
chr8	66190877	66191377	1.27038	0.051466	0.0832044	Basal
chr2	203687116	203687616	1.60508	0.0515301	0.0536406	Basal
chr15	64354635	64355135	1.18292	0.0515977	0.0164542	Basal
chr2	45210679	45211179	1.93076	0.0516732	0.0676727	Basal
chr1	178323010	178323510	1.32943	0.0516946	0.0448781	Basal
chr13	73675611	73676111	1.37177	0.0516946	0.0400424	Basal
chr3	159928611	159929111	1.28113	0.0516946	0.0478671	Basal
chr4	186653839	186654339	2.34679	0.0516946	0.0749781	Basal
chr8	101624520	101625020	3.01949	0.0516946	0.0476662	Basal
chr17	47895117	47895617	1.06908	0.0517339	0.0500266	Basal
chr1	175269083	175269583	1.01	0.0517462	0.0515784	Basal
chr2	73253879	73254379	1.06431	0.0517462	0.0583525	Basal
chr20	16472430	16472930	1.35105	0.0517462	0.0743769	Basal
chr3	169390817	169391317	1.10239	0.0517462	0.079564	Basal
chr8	100658501	100659001	2.96002	0.0517656	0.047834	Basal
chr3	132337184	132337684	2.87453	0.0517801	0.0357334	Basal
chr12	106976241	106976741	2.7416	0.0518461	0.034053	Basal
chr2	119649299	119649799	1.69776	0.0518543	0.0440012	Basal
chr7	17490446	17490946	3.05826	0.051861	0.0501118	Basal
chr20	3778309	3778809	2.87306	0.0518879	0.0421468	Basal
chrX	132004653	132005153	1.5815	0.0518879	0.043947	Basal
chr15	34334635	34335135	3.0054	0.0518901	0.0429035	Basal
chr2	185746408	185746908	2.96741	0.0518901	0.0595893	Basal
chr12	95737969	95738469	1.39266	0.0519485	0.101838	Basal
chr7	97772678	97773178	1.49132	0.0519994	0.0228826	Basal
chr16	15733737	15734237	3.26287	0.0520112	0.0526897	Basal
chr20	23203927	23204427	2.70417	0.0520112	0.0389376	Basal
chr10	5715755	5716255	1.25786	0.0520156	0.0274146	Basal
chr12	103747938	103748438	2.87176	0.0520156	0.0394421	Basal
chr8	95386498	95386998	2.95415	0.0520156	0.0510451	Basal
chr16	85570309	85570809	1.52451	0.0520365	0.0614825	Basal
chr16	14640431	14640931	2.73079	0.0520526	0.0395167	Basal
chr2	44655493	44655993	3.32277	0.0520526	0.0577213	Basal
chr7	27898596	27899096	2.80749	0.0520526	0.0376689	Basal
chrX	82986970	82987470	3.15638	0.0520526	0.0633765	Basal
chr1	43437219	43437719	2.7554	0.0521053	0.0592367	Basal
chr20	35208318	35208818	1.7947	0.0521241	0.0683447	Basal
chr20	43558043	43558543	3.16833	0.0521241	0.050982	Basal
chrX	45063265	45063765	1.27007	0.0521241	0.0420324	Basal
chr1	27487890	27488390	2.38632	0.0521498	0.0453561	Basal
chr13	24071365	24071865	1.08937	0.0521498	0.0531697	Basal
chr6	46186551	46187051	2.14622	0.0521498	0.0451875	Basal
chr5	126383234	126383734	2.15602	0.0521895	0.0528723	Basal
chr16	80552248	80552748	1.91382	0.0523326	0.0405413	Basal
chr2	24478193	24478693	2.50137	0.0523326	0.0328707	Basal
chr3	170054149	170054649	2.3496	0.0523326	0.0471013	Basal
chr8	101489581	101490081	2.76036	0.0523326	0.0533256	Basal
chr16	14307563	14308063	1.61124	0.0523622	0.06225	Basal
chr16	24994158	24994658	1.24208	0.0523622	0.0543439	Basal
chr2	238561177	238561677	2.53644	0.0523622	0.034255	Basal
chr22	29689787	29690287	1.57494	0.0523622	0.0656886	Basal
chr5	78678936	78679436	2.75278	0.0523622	0.0438896	Basal
chr6	166655216	166655716	2.08885	0.0523622	0.0512587	Basal
chrX	16484280	16484780	1.18922	0.0523696	0.0523701	Basal
chr12	89817479	89817979	2.63841	0.0524158	0.0440164	Basal
chr14	64654186	64654686	1.19212	0.0524158	0.0710172	Basal
chr17	29839582	29840082	1.44658	0.0524158	0.0303971	Basal
chr7	66118492	66118992	1.8894	0.0524346	0.032202	Basal
chr1	221667438	221667938	1.10828	0.0524965	0.0563909	Basal
chr10	59704568	59705068	2.06844	0.0524965	0.0419122	Basal
chr10	64731736	64732236	2.01217	0.0524965	0.0219217	Basal
chr13	73337464	73337964	1.65572	0.0524965	0.026137	Basal
chr17	30346195	30346695	2.4662	0.0524965	0.035476	Basal
chr20	31594315	31594815	1.558	0.0524965	0.0374663	Basal
chr3	98922724	98923224	2.41268	0.0524965	0.0503762	Basal
chr4	11420990	11421490	2.61418	0.0524965	0.0476299	Basal
chr4	54588402	54588902	1.45469	0.0524965	0.101301	Basal
chr4	147785971	147786471	2.46996	0.0524965	0.0395323	Basal
chr5	82521322	82521822	2.17628	0.0524965	0.0330659	Basal
chr6	135936554	135937054	1.57358	0.0524965	0.0593693	Basal
chr7	87092247	87092747	2.30473	0.0524965	0.0282173	Basal
chr8	79794904	79795404	1.51511	0.0525096	0.066302	Basal
chr1	47253901	47254401	1.91376	0.0525472	0.0642071	Basal
chr20	33992472	33992972	1.02948	0.0525618	0.0614533	Basal
chr10	57919857	57920357	1.51178	0.0526089	0.0665451	Basal
chr14	76980452	76980952	1.79902	0.0526089	0.0425847	Basal
chr16	23257625	23258125	1.11156	0.0526089	0.0785086	Basal
chr16	46864244	46864744	1.35994	0.0526089	0.0318884	Basal
chr7	135909002	135909502	1.64382	0.0526089	0.047678	Basal
chr8	100932790	100933290	1.85617	0.0526089	0.0675756	Basal
chr9	33129885	33130385	1.16459	0.052627	0.0986379	Basal
chr2	27280321	27280821	2.50468	0.0526482	0.0338485	Basal
chr1	152960612	152961112	2.4474	0.0526766	0.0460277	Basal
chr12	72276378	72276878	1.99572	0.0526766	0.0384886	Basal
chr14	51442770	51443270	1.45746	0.0526766	0.0503994	Basal
chr17	28188636	28189136	2.12722	0.0526766	0.0388751	Basal
chr17	29835360	29835860	1.48199	0.0526766	0.0549419	Basal
chr2	73280459	73280959	1.75795	0.0526766	0.0322541	Basal
chr6	56292521	56293021	2.70762	0.0526766	0.0494112	Basal
chr6	87971563	87972063	2.34274	0.0526766	0.0438645	Basal
chr9	2802508	2803008	2.22694	0.0526766	0.0303977	Basal
chr7	17020271	17020771	2.24364	0.0527216	0.0396839	Basal
chr6	36441354	36441854	1.07961	0.052754	0.11796	Basal
chr19	9669384	9669884	2.43495	0.0528755	0.0345901	Basal
chrX	46903607	46904107	1.42903	0.0528768	0.060932	Basal
chr12	56014245	56014745	2.26169	0.0529981	0.0370046	Basal
chr12	60651925	60652425	2.4681	0.0529981	0.050183	Basal
chr16	28106567	28107067	1.59616	0.0530246	0.0472619	Basal
chr22	23700630	23701130	1.07165	0.0530792	0.0669966	Basal
chr10	98364672	98365172	2.18464	0.0530807	0.0491005	Basal
chr10	46556363	46556863	1.31113	0.053104	0.0637135	Basal
chr12	45423888	45424388	2.51277	0.0531194	0.0460868	Basal
chr8	123924587	123925087	1.92104	0.0531194	0.0318799	Basal
chr1	212230200	212230700	2.08736	0.0531332	0.0442193	Basal
chr17	38700209	38700709	2.05217	0.0531402	0.0795416	Basal
chr3	47089652	47090152	1.43278	0.0531737	0.0685644	Basal
chr7	138417781	138418281	2.63622	0.0531804	0.0419999	Basal
chr3	153140706	153141206	1.53293	0.0532662	0.0826072	Basal
chr4	168693762	168694262	2.0457	0.0533143	0.0406129	Basal
chr3	182740044	182740544	1.52558	0.0533491	0.0275141	Basal
chr6	1080759	1081259	1.7573	0.0533491	0.0888105	Basal
chr6	136886099	136886599	2.42899	0.0533491	0.0652476	Basal
chr16	56419223	56419723	2.07822	0.0533673	0.0443932	Basal
chr1	227243574	227244074	1.59794	0.0533975	0.0334636	Basal
chr12	38056840	38057340	1.68993	0.0533975	0.0723806	Basal
chr17	39535028	39535528	1.9773	0.0533975	0.0313852	Basal
chr2	233022489	233022989	1.85821	0.0533975	0.036545	Basal
chr3	9498085	9498585	2.34479	0.0533975	0.0322199	Basal
chr3	193951813	193952313	1.28158	0.0534475	0.0384532	Basal
chr1	60569118	60569618	1.01065	0.0534562	0.0923438	Basal
chr20	50670420	50670920	1.12853	0.0535886	0.140556	Basal
chr21	14880891	14881391	1.33822	0.053617	0.0265718	Basal
chr20	50414968	50415468	1.12265	0.0537379	0.103743	Basal
chr1	89425006	89425506	1.44123	0.0537678	0.0344142	Basal
chr1	169047117	169047617	1.44454	0.0537678	0.0725798	Basal
chr12	122893436	122893936	1.47861	0.0537678	0.0838148	Basal
chr15	74763407	74763907	1.25215	0.0537678	0.101819	Basal
chr17	76589694	76590194	1.7773	0.0537678	0.041631	Basal
chr2	33190511	33191011	1.21	0.0537678	0.0365672	Basal
chr2	112804078	112804578	1.00478	0.0537678	0.0590515	Basal
chr4	37647987	37648487	1.01579	0.0537678	0.0935249	Basal
chr5	130545246	130545746	1.62112	0.0537678	0.0358903	Basal
chr5	175344358	175344858	1.6783	0.0537678	0.0549577	Basal
chr2	40363579	40364079	1.99942	0.0538747	0.0352664	Basal
chr2	224598576	224599076	1.6746	0.0538747	0.0469374	Basal
chr7	118109571	118110071	1.39592	0.0538747	0.061027	Basal
chr1	186792813	186793313	1.88183	0.0539032	0.0462477	Basal
chr12	124231851	124232351	1.73716	0.0540804	0.0338581	Basal
chr1	37865286	37865786	1.348	0.0541451	0.0515337	Basal
chr10	121781019	121781519	1.11969	0.0541461	0.121172	Basal
chr22	45807511	45808011	1.57189	0.0541461	0.0461482	Basal
chr6	96118930	96119430	1.80857	0.0541461	0.0363225	Basal
chr7	151930271	151930771	1.62547	0.0543267	0.0421226	Basal
chr5	68178458	68178958	1.68894	0.0545375	0.0744458	Basal
chr8	42720299	42720799	1.3424	0.0546508	0.0768463	Basal
chr6	52876325	52876825	1.23863	0.0547247	0.0276888	Basal
chr17	30344746	30345246	1.5126	0.0549161	0.0644792	Basal
chr2	60926868	60927368	1.72552	0.0549161	0.0264851	Basal
chr6	45697561	45698061	1.44184	0.0549161	0.0275636	Basal
chr12	120599060	120599560	1.10771	0.0549993	0.0633054	Basal
chr19	18986688	18987188	1.5841	0.0549993	0.0455854	Basal
chr22	35604787	35605287	1.18111	0.0549993	0.0804295	Basal
chr20	23148481	23148981	1.37483	0.0550686	0.0809236	Basal
chr8	101469273	101469773	1.47907	0.0554224	0.0303384	Basal
chr3	101903498	101903998	1.62007	0.0554284	0.0498544	Basal
chr8	101026217	101026717	1.46096	0.055659	0.112532	Basal
chr1	246131137	246131637	1.4127	0.0556653	0.028737	Basal
chr11	20042174	20042674	1.31982	0.0558322	0.0875962	Basal
chr6	106858619	106859119	1.04326	0.0559449	0.0820743	Basal
chr5	36442363	36442863	1.08777	0.0559643	0.0747387	Basal
chr3	161361664	161362164	2.61217	0.0561555	0.0883658	Basal
chr18	8669535	8670035	1.67486	0.0562045	0.0679992	Basal
chr6	141551992	141552492	1.16459	0.0562189	0.0501075	Basal
chr7	27097514	27098014	1.35099	0.0563724	0.0588031	Basal
chr20	22617079	22617579	1.09995	0.0563898	0.0852797	Basal
chr6	37897327	37897827	1.72714	0.0563898	0.0518527	Basal
chr2	74893194	74893694	1.46371	0.0563936	0.047452	Basal
chr18	8961048	8961548	1.16336	0.0565613	0.0678969	Basal
chr15	82093745	82094245	1.69799	0.0567953	0.0621864	Basal
chr2	29748987	29749487	1.65169	0.0568832	0.0437406	Basal
chr12	112936864	112937364	1.10089	0.0569005	0.0885088	Basal
chr4	11543571	11544071	1.75198	0.0569005	0.079681	Basal
chr1	210464554	210465054	1.18684	0.0569687	0.0622013	Basal
chr19	57651204	57651704	1.30605	0.0570764	0.0876556	Basal
chr6	141552547	141553047	1.10201	0.0570764	0.0758084	Basal
chr8	123478787	123479287	1.51189	0.0570764	0.0483222	Basal
chr2	60926364	60926864	1.63304	0.0571953	0.0641531	Basal
chr19	12944923	12945423	1.53143	0.0574157	0.0493666	Basal
chr2	164843413	164843913	1.14247	0.0576595	0.108267	Basal
chr10	74021208	74021708	1.76935	0.0579546	0.0730275	Basal
chr2	15964852	15965352	2.22517	0.0580108	0.0720121	Basal
chr21	34691305	34691805	1.5527	0.0580108	0.0472697	Basal
chr1	209652919	209653419	1.0646	0.058011	0.144579	Basal
chr12	69405436	69405936	1.44602	0.0580781	0.0976851	Basal
chr5	93236980	93237480	3.89999	0.0584236	0.0347757	Basal
chr6	22221524	22222024	1.48381	0.0585024	0.0764419	Basal
chr11	24754303	24754803	3.43941	0.0585162	0.0276384	Basal
chr8	100458041	100458541	1.03378	0.0585162	0.0496089	Basal
chr11	77191946	77192446	1.28443	0.0585981	0.0979984	Basal
chr2	26415368	26415868	3.69949	0.0585981	0.0325299	Basal
chr3	120506694	120507194	1.42091	0.0585981	0.0422948	Basal
chr8	47364780	47365280	4.29399	0.0585981	0.053358	Basal
chr12	92224776	92225276	1.25446	0.0586464	0.0670079	Basal
chr10	9209134	9209634	1.23885	0.0587457	0.0452602	Basal
chr4	44996225	44996725	1.26957	0.0587884	0.0516408	Basal
chr6	22363135	22363635	1.10167	0.0587884	0.0691196	Basal
chrX	77220951	77221451	3.60016	0.0588224	0.0344434	Basal
chr2	158184865	158185365	1.59595	0.0588523	0.0510573	Basal
chr10	67607408	67607908	3.7914	0.0589104	0.0432678	Basal
chr12	6775807	6776307	1.83196	0.0589104	0.0578289	Basal
chr12	14540958	14541458	1.11307	0.0589104	0.0622242	Basal
chr12	98753973	98754473	1.60146	0.0589104	0.0821246	Basal
chr14	37760086	37760586	3.4932	0.0589104	0.0384522	Basal
chr14	90508832	90509332	1.08994	0.0589104	0.0720487	Basal
chr14	100031514	100032014	1.01588	0.0589104	0.104933	Basal
chr15	64515104	64515604	1.81572	0.0589104	0.0531946	Basal
chr15	75965967	75966467	1.71171	0.0589104	0.0728706	Basal
chr2	112867804	112868304	1.22755	0.0589104	0.0731606	Basal
chr20	33622677	33623177	3.06944	0.0589104	0.0269072	Basal
chr3	51786162	51786662	3.29904	0.0589104	0.0318871	Basal
chr3	64157196	64157696	1.06672	0.0589104	0.0632985	Basal
chr4	177128256	177128756	2.18051	0.0589104	0.0501957	Basal
chr5	152181398	152181898	1.27524	0.0589104	0.0348332	Basal
chr7	66750532	66751032	1.69014	0.0589104	0.0691545	Basal
chr7	128532952	128533452	2.99877	0.0589104	0.0224027	Basal
chr8	79742891	79743391	1.48091	0.0589104	0.0547515	Basal
chr12	101604087	101604587	1.01004	0.0589145	0.0502569	Basal
chr20	3656784	3657284	1.34637	0.0589145	0.0537812	Basal
chr8	27945163	27945663	1.26733	0.0589145	0.0416621	Basal
chr8	100211703	100212203	3.14104	0.0589163	0.0320233	Basal
chr14	106845335	106845835	1.05068	0.0589579	0.124339	Basal
chr2	6973845	6974345	1.25034	0.0589579	0.0476299	Basal
chr22	41002294	41002794	1.28629	0.0589579	0.0522437	Basal
chr4	122603174	122603674	2.03295	0.0590399	0.0428221	Basal
chr4	987353	987853	1.48452	0.0590814	0.0885192	Basal
chr9	20753705	20754205	2.95028	0.0591084	0.0312386	Basal
chr1	56547821	56548321	1.78322	0.0591688	0.0488998	Basal
chr11	7605451	7605951	1.08747	0.0591921	0.0619306	Basal
chr11	47603210	47603710	2.7159	0.0594309	0.0250972	Basal
chr12	123696161	123696661	2.63129	0.0594309	0.0408394	Basal
chr10	79093886	79094386	1.03268	0.059465	0.0581298	Basal
chr6	87623177	87623677	2.68247	0.0594675	0.0825723	Basal
chr4	54384535	54385035	2.96546	0.0595281	0.0325107	Basal
chrX	66490227	66490727	2.43427	0.0595281	0.0206397	Basal
chr17	76314658	76315158	1.32899	0.0596103	0.0451234	Basal
chr5	53679161	53679661	2.45967	0.0596258	0.0277868	Basal
chr10	112332506	112333006	1.55635	0.0596981	0.0196998	Basal
chr19	41376941	41377441	1.08377	0.0596981	0.0623772	Basal
chr8	100805001	100805501	2.15679	0.0596981	0.0263438	Basal
chr8	100937616	100938116	2.15906	0.0596981	0.0195712	Basal
chr1	152029185	152029685	1.41097	0.0597113	0.0522798	Basal
chr16	52629237	52629737	1.20917	0.0597113	0.0484932	Basal
chr11	102811212	102811712	2.16723	0.0598952	0.0781185	Basal
chr4	158826876	158827376	1.21506	0.0599877	0.0965773	Basal
chr2	37802058	37802558	1.96683	0.0601706	0.0513129	Basal
chr6	46926468	46926968	1.51189	0.0605286	0.0542847	Basal
chr12	98566780	98567280	1.13622	0.060846	0.0441727	Basal
chr3	52385112	52385612	1.76434	0.060846	0.0408692	Basal
chr6	19415547	19416047	1.27861	0.060846	0.0544803	Basal
chrX	56029609	56030109	1.30317	0.060846	0.0740832	Basal
chr1	151196285	151196785	1.00789	0.060966	0.0608044	Basal
chr10	61750859	61751359	1.20877	0.060966	0.0719056	Basal
chr15	56495014	56495514	1.30593	0.060966	0.0326933	Basal
chr5	136724125	136724625	1.06033	0.060966	0.0434844	Basal
chr5	147303110	147303610	1.64019	0.060966	0.0776842	Basal
chr7	28037171	28037671	1.13181	0.060966	0.0810826	Basal
chr2	120630232	120630732	1.4053	0.0609941	0.132501	Basal
chr7	25568436	25568936	1.26965	0.0610955	0.0641648	Basal
chr10	32981709	32982209	1.02753	0.0611703	0.0599717	Basal
chr11	60376477	60376977	1.19085	0.0612719	0.111293	Basal
chr2	31326807	31327307	1.29331	0.0612719	0.0398016	Basal
chr19	19097014	19097514	1.13469	0.0613878	0.0489797	Basal
chr17	82534488	82534988	1.4723	0.0614353	0.0817876	Basal
chr1	180080393	180080893	1.23601	0.0617544	0.0528557	Basal
chr8	55979447	55979947	2.14057	0.0618118	0.0539578	Basal
chr3	169535558	169536058	2.22055	0.0620845	0.0430126	Basal
chr5	133292222	133292722	1.21689	0.0622013	0.0510666	Basal
chr17	76045946	76046446	1.23633	0.0622819	0.0634263	Basal
chr17	81515392	81515892	2.51616	0.06239	0.0482346	Basal
chr22	29816927	29817427	1.62103	0.062481	0.0642981	Basal
chr3	37768365	37768865	1.09673	0.062481	0.0483103	Basal
chr12	53274350	53274850	2.05517	0.0626971	0.0549441	Basal
chr11	34730838	34731338	1.70257	0.062879	0.0548472	Basal
chr8	121164302	121164802	1.81995	0.062879	0.04357	Basal
chr17	41163768	41164268	1.28862	0.0631762	0.0467226	Basal
chr8	11354536	11355036	1.3122	0.0632113	0.0332871	Basal
chr1	94384503	94385003	1.35463	0.0632732	0.0564406	Basal
chr17	81858308	81858808	1.89905	0.0632732	0.0405481	Basal
chr5	153987298	153987798	1.16068	0.0632732	0.0507757	Basal
chr2	144596185	144596685	1.68272	0.0634005	0.0482798	Basal
chr22	30250682	30251182	1.00922	0.0635106	0.108703	Basal
chr12	116980000	116980500	1.89909	0.0635748	0.0396899	Basal
chr6	12331773	12332273	1.75781	0.0635748	0.0940507	Basal
chr1	150484381	150484881	1.22811	0.063631	0.0623997	Basal
chrX	18434803	18435303	2.13352	0.0636618	0.0696109	Basal
chr4	77190030	77190530	1.45389	0.0638623	0.0423735	Basal
chr1	205611071	205611571	1.20148	0.0639258	0.0761137	Basal
chr6	149861324	149861824	1.4723	0.0639452	0.0602809	Basal
chr14	20760858	20761358	2.65514	0.0640747	0.049201	Basal
chr1	16142528	16143028	3.58934	0.0641016	0.0221171	Basal
chr1	48777339	48777839	1.57171	0.0641016	0.0879852	Basal
chr10	117677218	117677718	1.61539	0.0641016	0.0349423	Basal
chr12	43812868	43813368	1.59314	0.0641016	0.053814	Basal
chr12	67920495	67920995	3.91478	0.0641016	0.0282209	Basal
chr12	114747144	114747644	4.01891	0.0641016	0.0304831	Basal
chr14	37707651	37708151	3.72511	0.0641016	0.0244973	Basal
chr16	14996650	14997150	3.73242	0.0641016	0.024632	Basal
chr16	19039931	19040431	3.91102	0.0641016	0.0281422	Basal
chr16	58448776	58449276	1.30645	0.0641016	0.0394929	Basal
chr18	2087298	2087798	3.78377	0.0641016	0.0255973	Basal
chr18	12005728	12006228	1.01168	0.0641016	0.0822271	Basal
chr19	32705895	32706395	3.71811	0.0641016	0.0243691	Basal
chr2	109630977	109631477	1.26015	0.0641016	0.0349994	Basal
chr2	179379318	179379818	3.50969	0.0641016	0.0208215	Basal
chr2	212646654	212647154	1.14809	0.0641016	0.0301618	Basal
chr20	11966154	11966654	3.19479	0.0641016	0.0163456	Basal
chr20	20110320	20110820	1.49283	0.0641016	0.0725406	Basal
chr3	42811490	42811990	3.87595	0.0641016	0.0274182	Basal
chr3	98151141	98151641	4.02803	0.0641016	0.0306891	Basal
chr3	169324573	169325073	1.37976	0.0641016	0.08314	Basal
chr3	190356182	190356682	3.78616	0.0641016	0.025643	Basal
chr5	145806872	145807372	3.25124	0.0641016	0.0170779	Basal
chr5	180885831	180886331	1.29348	0.0641016	0.0904815	Basal
chr6	66202963	66203463	4.04219	0.0641016	0.0310116	Basal
chr6	127570712	127571212	4.14529	0.0641016	0.0334574	Basal
chr7	1892693	1893193	2.4642	0.0641016	0.034552	Basal
chr7	122825074	122825574	3.80928	0.0641016	0.0260897	Basal
chr7	148706495	148706995	3.07946	0.0641016	0.0149358	Basal
chr8	54858387	54858887	3.8195	0.0641016	0.0262892	Basal
chr8	100709277	100709777	3.7245	0.0641016	0.0244862	Basal
chr8	101335608	101336108	4.37016	0.0641016	0.0394388	Basal
chr8	101544995	101545495	3.52109	0.0641016	0.0210027	Basal
chr8	130131746	130132246	1.13191	0.0641016	0.0738002	Basal
chrX	133859967	133860467	3.93236	0.0641016	0.0285915	Basal
chr8	101576268	101576768	3.43565	0.064131	0.0340259	Basal
chr1	28933118	28933618	3.48689	0.0641458	0.0336997	Basal
chr10	49550488	49550988	1.15114	0.0641458	0.0538906	Basal
chr2	138831101	138831601	3.14326	0.0641458	0.0288514	Basal
chr3	107993214	107993714	1.11621	0.0641458	0.0887629	Basal
chr9	38639475	38639975	1.32976	0.0641458	0.0315427	Basal
chr1	119553617	119554117	1.10571	0.0642684	0.0381494	Basal
chr12	52870448	52870948	1.20932	0.0642684	0.0843565	Basal
chr2	9497013	9497513	2.26072	0.0642684	0.0451833	Basal
chr5	62585658	62586158	3.5841	0.0642684	0.0411601	Basal
chr11	59857977	59858477	1.77029	0.0643311	0.0464398	Basal
chr12	116171497	116171997	1.29524	0.0644341	0.0245075	Basal
chr17	39895765	39896265	3.35593	0.0644341	0.0388265	Basal
chr5	173823645	173824145	2.90453	0.0644341	0.0275539	Basal
chr7	74722179	74722679	2.16786	0.0644341	0.0736383	Basal
chr9	98802045	98802545	1.90959	0.0644341	0.0569899	Basal
chrX	134957112	134957612	3.23665	0.0644341	0.0450783	Basal
chr14	97776832	97777332	1.7647	0.0645505	0.0451716	Basal
chr1	197620573	197621073	3.03025	0.0645756	0.0508996	Basal
chr1	220118995	220119495	1.45761	0.0645756	0.0495097	Basal
chr16	81586326	81586826	1.14923	0.0645756	0.0310579	Basal
chr10	117651060	117651560	2.94526	0.06458	0.0323281	Basal
chr2	111032621	111033121	1.66969	0.06458	0.0958072	Basal
chr2	138105357	138105857	1.65413	0.06458	0.0385549	Basal
chr2	218315863	218316363	1.2949	0.06458	0.070348	Basal
chr4	124696	125196	1.50257	0.06458	0.109177	Basal
chr11	12071411	12071911	1.98095	0.0646419	0.0328426	Basal
chr15	57015860	57016360	1.51162	0.0646419	0.0702045	Basal
chr15	74580857	74581357	2.9908	0.0646419	0.0393477	Basal
chr16	23334906	23335406	1.25129	0.0646419	0.0411224	Basal
chr19	51327635	51328135	1.64523	0.0646419	0.0424717	Basal
chr2	68595147	68595647	2.676	0.0646419	0.0343373	Basal
chr20	6698001	6698501	1.44786	0.0646419	0.101757	Basal
chr4	76234309	76234809	1.42644	0.0646419	0.0482211	Basal
chr4	82739251	82739751	2.17576	0.0646419	0.0444371	Basal
chr8	101493086	101493586	1.53132	0.0646419	0.108551	Basal
chr1	10585693	10586193	1.1507	0.0646615	0.068855	Basal
chr7	140972969	140973469	1.59558	0.0646669	0.0720452	Basal
chr17	64329514	64330014	1.08861	0.0647145	0.035986	Basal
chr3	170362531	170363031	2.48534	0.0647145	0.0246253	Basal
chr11	70482082	70482582	2.75386	0.0648374	0.0539897	Basal
chr2	85951692	85952192	2.12612	0.0648374	0.0476543	Basal
chr6	4489440	4489940	1.325	0.0648374	0.057404	Basal
chr1	41862853	41863353	1.28225	0.0648611	0.0837064	Basal
chr7	45911458	45911958	2.62598	0.0649559	0.027527	Basal
chr6	106287070	106287570	1.62168	0.0650146	0.0366795	Basal
chr6	113646117	113646617	1.2363	0.0650239	0.0447812	Basal
chr1	186511112	186511612	2.48913	0.0651709	0.0243266	Basal
chr10	84539947	84540447	2.50354	0.0651709	0.0629937	Basal
chr11	70156221	70156721	1.27122	0.0651709	0.0348002	Basal
chr12	114918763	114919263	1.36094	0.0651709	0.12443	Basal
chr13	102020627	102021127	1.01246	0.0651709	0.0281014	Basal
chr17	58944881	58945381	2.33066	0.0651709	0.0217285	Basal
chr2	102231729	102232229	2.61023	0.0651709	0.0338732	Basal
chr3	101072222	101072722	1.56706	0.0651709	0.0720135	Basal
chr4	173083448	173083948	2.55299	0.0651709	0.0288048	Basal
chr6	12324107	12324607	1.04487	0.0651924	0.122804	Basal
chr17	72589402	72589902	1.3783	0.0651926	0.0403085	Basal
chr8	100473178	100473678	1.6058	0.0651926	0.02199	Basal
chr9	38178234	38178734	2.2201	0.0651926	0.0566115	Basal
chr6	86218401	86218901	2.3496	0.0652653	0.0293247	Basal
chr10	95409076	95409576	1.08362	0.0653899	0.0437543	Basal
chr7	96184725	96185225	2.30831	0.0653899	0.0472448	Basal
chr3	169556851	169557351	1.78125	0.065469	0.0473415	Basal
chr8	73296222	73296722	3.11676	0.0657062	0.031682	Basal
chr10	68816404	68816904	2.49865	0.0657145	0.0285706	Basal
chr3	53646998	53647498	1.92976	0.065772	0.0409417	Basal
chr14	73836643	73837143	2.81821	0.0658782	0.0630425	Basal
chr1	203509010	203509510	2.8746	0.0659634	0.0354732	Basal
chr1	220383983	220384483	3.44652	0.0659634	0.0572199	Basal
chr12	46353526	46354026	2.00605	0.0659634	0.0264433	Basal
chr12	66863256	66863756	1.37179	0.0659634	0.0596724	Basal
chr12	115871019	115871519	1.18657	0.0659634	0.0178765	Basal
chr20	33099857	33100357	1.38108	0.0659634	0.0376936	Basal
chr6	37354747	37355247	2.01519	0.0659634	0.0382448	Basal
chr8	100680382	100680882	1.21832	0.0659634	0.0350806	Basal
chr11	117937409	117937909	1.81128	0.0659679	0.0620607	Basal
chr12	13079296	13079796	1.06628	0.0659679	0.0292603	Basal
chr16	30940158	30940658	1.17581	0.0659679	0.0302913	Basal
chr2	23788953	23789453	1.99245	0.0659679	0.0320052	Basal
chr2	240685983	240686483	1.78142	0.0659679	0.111466	Basal
chr5	61178677	61179177	1.23597	0.0659679	0.0292485	Basal
chr6	47301947	47302447	2.16164	0.0659679	0.0295166	Basal
chr9	7172599	7173099	1.93315	0.0659679	0.0296736	Basal
chr9	33143275	33143775	1.91891	0.0659679	0.0327087	Basal
chrX	3518915	3519415	1.6942	0.0659679	0.0611905	Basal
chr2	201996499	201996999	1.61574	0.0660871	0.0380148	Basal
chr22	32561715	32562215	1.4267	0.0661169	0.0546777	Basal
chr9	107504430	107504930	1.18473	0.0661295	0.0713756	Basal
chr8	89719816	89720316	1.85756	0.0661656	0.0464889	Basal
chr19	13834267	13834767	1.13563	0.0661658	0.100442	Basal
chr20	33319877	33320377	1.57883	0.0662443	0.0351293	Basal
chr20	49490734	49491234	2.63043	0.0663334	0.0456982	Basal
chr1	167083132	167083632	1.3545	0.0665189	0.0606245	Basal
chr22	24282379	24282879	1.4654	0.0665189	0.0437683	Basal
chr3	27219140	27219640	1.15762	0.0665838	0.0449035	Basal
chr10	29874635	29875135	2.43931	0.0666195	0.0354844	Basal
chr10	112202545	112203045	1.43123	0.0666195	0.0476947	Basal
chr4	183349688	183350188	3.31781	0.0666195	0.0539015	Basal
chr5	180135029	180135529	1.33596	0.0666542	0.0669403	Basal
chr8	95090303	95090803	1.46367	0.0666542	0.0557602	Basal
chr9	69293094	69293594	2.63278	0.0667942	0.0423248	Basal
chr15	67049437	67049937	1.67472	0.0668919	0.0851249	Basal
chr12	49402392	49402892	2.97002	0.0669072	0.0407079	Basal
chr4	24840757	24841257	2.39371	0.0669072	0.0387871	Basal
chr7	80943256	80943756	1.43591	0.0670105	0.0644366	Basal
chr1	186937929	186938429	1.61778	0.0670328	0.0248169	Basal
chr2	29523195	29523695	2.25028	0.0670815	0.0463107	Basal
chr5	124812684	124813184	2.37146	0.0670815	0.0389596	Basal
chr2	20414834	20415334	2.50968	0.0672005	0.0340117	Basal
chr10	3887800	3888300	1.34536	0.0672598	0.150992	Basal
chr1	150906292	150906792	2.79531	0.0672616	0.0458276	Basal
chr3	170468552	170469052	1.87196	0.0672616	0.0265723	Basal
chr12	82896118	82896618	1.51233	0.0672752	0.031837	Basal
chr9	34659544	34660044	1.64932	0.0672752	0.0762453	Basal
chr10	117543198	117543698	1.44218	0.0673109	0.0660384	Basal
chr18	4723759	4724259	2.1666	0.0673109	0.0423351	Basal
chr5	60688192	60688692	2.0465	0.0673109	0.0456271	Basal
chr2	133421606	133422106	1.26326	0.0675058	0.0417155	Basal
chr12	58419842	58420342	2.67913	0.0675877	0.0481153	Basal
chr17	79811255	79811755	2.22927	0.0676068	0.0610767	Basal
chr19	29671306	29671806	1.49648	0.0676461	0.12766	Basal
chr18	24412515	24413015	2.63371	0.0676891	0.0525472	Basal
chr6	73656493	73656993	1.55709	0.0676891	0.027436	Basal
chr8	81026312	81026812	1.20358	0.0676891	0.0776417	Basal
chr11	10560905	10561405	1.4412	0.0677242	0.0960254	Basal
chr10	63634052	63634552	1.07782	0.0679179	0.0422383	Basal
chr12	67594772	67595272	2.70415	0.0679179	0.0477481	Basal
chr12	115947069	115947569	1.95951	0.0679179	0.0274217	Basal
chr16	80977560	80978060	2.54641	0.0679179	0.0469938	Basal
chr20	33803772	33804272	1.46256	0.0679179	0.051374	Basal
chr6	151236576	151237076	2.34571	0.0679179	0.0312102	Basal
chr8	50398092	50398592	2.36061	0.0679179	0.0376674	Basal
chr9	124309579	124310079	1.02783	0.0679179	0.0445848	Basal
chr3	71088128	71088628	1.97613	0.0679244	0.0403894	Basal
chr12	70744155	70744655	1.35177	0.068124	0.0355575	Basal
chr8	125310488	125310988	2.18816	0.0681449	0.0342224	Basal
chr11	70079892	70080392	2.32084	0.0682037	0.0379708	Basal
chr14	42140897	42141397	2.26623	0.0682517	0.0600781	Basal
chr8	140944139	140944639	1.04543	0.0682517	0.0351489	Basal
chr10	3451355	3451855	1.03775	0.0682911	0.0730759	Basal
chr13	27426916	27427416	1.09086	0.0682911	0.0753087	Basal
chr14	53117379	53117879	2.15059	0.0682911	0.0370554	Basal
chr15	49044712	49045212	1.53452	0.0682911	0.0436912	Basal
chr17	65537741	65538241	1.9531	0.0682911	0.0508676	Basal
chr18	35933949	35934449	1.5853	0.0682911	0.0327203	Basal
chr18	48033413	48033913	2.01957	0.0682911	0.0296496	Basal
chr18	74228986	74229486	1.5001	0.0682911	0.057832	Basal
chr19	21438757	21439257	1.95333	0.0682911	0.0275357	Basal
chr2	27792728	27793228	2.16293	0.0682911	0.0452385	Basal
chr2	72330596	72331096	1.9063	0.0682911	0.0363062	Basal
chr2	133130510	133131010	1.93768	0.0682911	0.0520967	Basal
chr2	147679542	147680042	1.46235	0.0682911	0.0208965	Basal
chr20	22616514	22617014	1.22655	0.0682911	0.0468715	Basal
chr3	42130910	42131410	1.71496	0.0682911	0.0280373	Basal
chr5	34842468	34842968	1.1619	0.0682911	0.0782393	Basal
chr5	39606142	39606642	1.79089	0.0682911	0.119348	Basal
chr5	174535098	174535598	2.16393	0.0682911	0.033289	Basal
chr8	89729815	89730315	1.38889	0.0682911	0.0399459	Basal
chrX	34884857	34885357	2.03325	0.0682911	0.0508728	Basal
chrX	131565782	131566282	2.19223	0.0682911	0.0597761	Basal
chrX	150051031	150051531	1.84128	0.0682911	0.0366348	Basal
chr13	73938306	73938806	1.92111	0.0683468	0.0872714	Basal
chr8	127011404	127011904	1.79324	0.0683468	0.0381584	Basal
chr1	167250903	167251403	1.97393	0.0683773	0.0280773	Basal
chr11	11027189	11027689	2.45222	0.0684603	0.0537873	Basal
chr2	160210565	160211065	1.77455	0.0684603	0.0526895	Basal
chr3	167978022	167978522	1.19195	0.0684603	0.0460023	Basal
chr7	42175785	42176285	1.68777	0.0684603	0.0603669	Basal
chrX	7109147	7109647	2.42317	0.0687686	0.0419183	Basal
chr17	41421071	41421571	1.44304	0.0688435	0.0965576	Basal
chr8	102197349	102197849	1.55519	0.0689089	0.0845022	Basal
chr11	9109833	9110333	2.14634	0.068935	0.0518448	Basal
chr11	119854500	119855000	2.69441	0.0689945	0.0647286	Basal
chr1	77779396	77779896	1.07434	0.0690036	0.0874972	Basal
chr10	93439305	93439805	1.27354	0.0690036	0.0333737	Basal
chr2	118250395	118250895	1.5156	0.0690036	0.0292208	Basal
chr22	31344932	31345432	1.43577	0.0690036	0.0442843	Basal
chr16	84994704	84995204	1.08545	0.0690105	0.0913507	Basal
chr20	10434927	10435427	1.07932	0.0690516	0.124826	Basal
chr8	51268169	51268669	1.23174	0.0690744	0.0254015	Basal
chr1	102838024	102838524	1.09844	0.069106	0.0361275	Basal
chr14	23402240	23402740	1.30309	0.069106	0.0377429	Basal
chr20	4119430	4119930	1.87886	0.0692764	0.028486	Basal
chr7	8277340	8277840	1.47338	0.0692764	0.0256286	Basal
chr20	3203738	3204238	1.16324	0.0696184	0.0701299	Basal
chr11	25766595	25767095	2.70573	0.0696362	0.0757087	Basal
chr10	63588695	63589195	1.52026	0.0697941	0.0602149	Basal
chr17	41528163	41528663	1.01991	0.0697941	0.132755	Basal
chr1	182588016	182588516	1.80819	0.069807	0.0284226	Basal
chr11	60095940	60096440	1.7541	0.069807	0.0323192	Basal
chr11	67682604	67683104	1.43427	0.0700335	0.0185641	Basal
chr7	120171318	120171818	1.83237	0.0701039	0.0451211	Basal
chr6	47407716	47408216	1.20444	0.0702466	0.0582586	Basal
chr16	19505566	19506066	1.56306	0.0703414	0.0379735	Basal
chr1	171254815	171255315	1.1829	0.0704487	0.0336412	Basal
chr3	46087075	46087575	1.34741	0.0704604	0.0387993	Basal
chr20	51833283	51833783	2.06819	0.0704846	0.072832	Basal
chr4	68361092	68361592	2.04094	0.0706082	0.0679199	Basal
chr10	3668523	3669023	1.02795	0.0706562	0.0592313	Basal
chr12	107237166	107237666	1.10195	0.0707377	0.0558247	Basal
chr2	32805125	32805625	1.32871	0.070902	0.0745427	Basal
chr8	119086340	119086840	1.52782	0.0709164	0.0861266	Basal
chr14	81288738	81289238	1.5125	0.0709405	0.0335499	Basal
chr17	65463120	65463620	1.09791	0.0712288	0.0725139	Basal
chr12	56661496	56661996	1.29828	0.0712394	0.0340558	Basal
chr6	12785219	12785719	1.562	0.0713902	0.0538954	Basal
chr11	77602246	77602746	1.00466	0.0714202	0.0371108	Basal
chr19	17795936	17796436	1.59966	0.0714202	0.0319067	Basal
chr20	20759126	20759626	1.26876	0.0714202	0.0501606	Basal
chr7	42161679	42162179	1.06834	0.0714351	0.0795905	Basal
chr1	152933153	152933653	2.0144	0.0715497	0.0580605	Basal
chr11	7900631	7901131	1.54839	0.0715497	0.0686851	Basal
chr12	68785417	68785917	1.28904	0.0716627	0.0531328	Basal
chr6	74223004	74223504	1.4566	0.0718986	0.058512	Basal
chr20	24097471	24097971	1.19485	0.0721119	0.0351699	Basal
chr2	134536147	134536647	1.8459	0.0721388	0.0565318	Basal
chr12	115584109	115584609	1.12852	0.0725668	0.0485016	Basal
chr10	115956148	115956648	1.13386	0.0727765	0.0528949	Basal
chr2	217147694	217148194	1.09424	0.0728399	0.0334285	Basal
chr2	14523287	14523787	1.22377	0.0728874	0.0377452	Basal
chr1	182685191	182685691	2.19438	0.0731803	0.0613788	Basal
chr1	94383985	94384485	1.46487	0.073189	0.0825851	Basal
chr3	171875956	171876456	1.94614	0.073189	0.0726055	Basal
chr5	61539078	61539578	1.4818	0.0734246	0.0487363	Basal
chr3	32366559	32367059	1.38921	0.0735834	0.0405238	Basal
chr7	66867258	66867758	1.2799	0.0735834	0.0488393	Basal
chr6	47044389	47044889	1.00521	0.0737092	0.0887031	Basal
chr19	15072835	15073335	1.14482	0.0737688	0.0994398	Basal
chrX	103637872	103638372	1.30202	0.0737688	0.0549233	Basal
chr8	100238381	100238881	1.37431	0.0739583	0.0879784	Basal
chr3	12443039	12443539	1.16038	0.0740058	0.0512814	Basal
chr18	7317654	7318154	1.09864	0.0743355	0.0341001	Basal
chr7	110767467	110767967	1.38278	0.0743355	0.0424449	Basal
chr18	51342729	51343229	1.08908	0.0743768	0.0738694	Basal
chr4	68907103	68907603	1.38155	0.0744348	0.0364981	Basal
chr1	180126784	180127284	1.0334	0.0744821	0.112612	Basal
chr6	44035004	44035504	1.39464	0.0745086	0.0365801	Basal
chr8	121776253	121776753	1.10919	0.0745086	0.0881644	Basal
chr3	41419090	41419590	1.26895	0.0745925	0.0488399	Basal
chr6	1960478	1960978	1.42108	0.0747261	0.0657733	Basal
chr10	121579604	121580104	1.2449	0.0752009	0.106933	Basal
chr3	181974146	181974646	1.29836	0.0752009	0.0451694	Basal
chr1	96087557	96088057	2.00574	0.0752563	0.0795492	Basal
chr2	28280608	28281108	1.11271	0.0753664	0.0812975	Basal
chr8	119916468	119916968	1.24643	0.075491	0.065749	Basal
chr8	133109472	133109972	1.02662	0.0755043	0.0423994	Basal
chr14	22887226	22887726	1.05405	0.0757117	0.0784554	Basal
chr20	50372004	50372504	1.65428	0.0758186	0.0693615	Basal
chr6	85344946	85345446	1.22858	0.0758186	0.0446924	Basal
[truncated: 20,812 more rows]
