# Supplementary material for: Integrative Single Cell Atlas Revealed Intratumoral Heterogeneity Generation from an Adaptive Epigenetic Cell State in Human Bladder Urothelial Carcinoma
Source: Adv Sci (Weinh). 2024 Apr 6;11(24):2308438. doi: 10.1002/advs.202308438 (PMC11200000; doi:10.1002/advs.202308438)
Supplement: Supplementary file 2 — Supporting Information [file ADVS-11-2308438-s001.zip › Supplementary dataset 8. scATAC of non hematopoitic lineage epigenotype..xlsx]

## Sheet: Sheet 1
Supplementary Dataset 8. scATAC of non hematopoitic lineage epigenotype cluster annotation.
Cell_scATAC	Sample_type	Seurat_clusters_Group	Seurat_clusters_evolution_Group	Seurat_clusters_epithelial_final_RNA_Group	Predicted Cell_RNA
2001594S5#ATTGTCTTCAATCGTG-1	Basal	ATAC_G4	ATAC_Evo_G8		2001594S5P5_AGGCCACGTCGAGTTT
2001594S5#GCGTTGGGTATTGTCG-1	TPCS	ATAC_G4	ATAC_Evo_G5		2001594S5P5_AGGCCACGTCGAGTTT
2001594S5#AAGGAGCGTCATTGGT-1	Basal	ATAC_G4	ATAC_Evo_G10	RNA_G12	1476355S1-10XSC3_TGTTACTAGCGCCTTG
2001594S5#CCCTGATGTTGTATCG-1	TPCS	ATAC_G4	ATAC_Evo_G6		2001594S5P5_TCATTTGAGTCTCGAC
2001594S5#CAGTGTATCGACTTAG-1	TPCS	ATAC_G1	ATAC_Evo_G7		2004464S1-10XSC3_TTGTGGACAGAAGTGC
2001594S5#GTGTCCTCACGTTGTA-1	Basal	ATAC_G4	ATAC_Evo_G8		2004464S1-10XSC3_TTGTGGACAGAAGTGC
2001594S5#AGTGCGCCAAATAGTG-1	TPCS	ATAC_G4	ATAC_Evo_G6	RNA_G12	1476355S1-10XSC3_CTAACCCAGCGACAGT
2001594S5#GTACTTTCATCGTGAT-1	TPCS	ATAC_G4	ATAC_Evo_G6		SRR12603782_GACTACAAGAGCCTAG
2001594S5#TTTGGTTGTGTTTCTT-1	TPCS	ATAC_G4	ATAC_Evo_G7		SRR12603782_GACTACAAGAGCCTAG
2001594S5#ATTGTCTAGTAGAAGG-1	Basal	ATAC_G4	ATAC_Evo_G9		2001594S5P5_TCATTTGAGTCTCGAC
2001594S5#GGGAACAAGTCTCTAG-1	Basal	ATAC_G4	ATAC_Evo_G9	RNA_G12	1476355S1-10XSC3_TTCCGTGGTCGGTACC
2001594S5#TGTTAGGCATAGCCAT-1	Basal	ATAC_G4	ATAC_Evo_G8		2001594S5P5_AACCATGAGCTCTCGA
2001594S5#GAGTGAGTCGCCTTAC-1	Basal	ATAC_G4	ATAC_Evo_G8	RNA_G12	1476355S1-10XSC3_GCGGAAATCCATTTAC
2001594S5#GCATGATCAGTAAGCG-1	TPCS	ATAC_G4	ATAC_Evo_G7		2001594S5P5_AACCATGAGCTCTCGA
2001594S5#ACTAGGTTCATCGCCT-1	Basal	ATAC_G4	ATAC_Evo_G10		2001594S5P5_AGGCCACGTCGAGTTT
2001594S5#ATTGTGGAGATAGGTT-1	Basal	ATAC_G4	ATAC_Evo_G8	RNA_G12	1476355S1-10XSC3_TGTTACTAGCGCCTTG
2001594S5#TCCCACACATTTGGTG-1	TPCS	ATAC_G4	ATAC_Evo_G5		2001594S5P5_TCATTTGAGTCTCGAC
2001594S5#TTCGCGTGTGAGTCGA-1	TPCS	ATAC_G4	ATAC_Evo_G7		2001594S5P5_AGGCCACGTCGAGTTT
2001594S5#CATAACGAGCAGGACT-1	TPCS	ATAC_G4	ATAC_Evo_G6	RNA_G12	1476355S1-10XSC3_CTAACCCAGCGACAGT
2001594S5#CACCTTGCACCACAGC-1	TPCS	ATAC_G4	ATAC_Evo_G6	RNA_G12	1476355S1-10XSC3_TCACGGGTCCGTTTCG
2001594S5#GAGTGAGGTTACTACG-1	TPCS	ATAC_G4	ATAC_Evo_G6		2001594S5P5_TCATTTGAGTCTCGAC
2001594S5#AGTTTGGAGATATGTG-1	TPCS	ATAC_G4	ATAC_Evo_G7	RNA_G12	1476355S1-10XSC3_AGTCATGAGAAGCTGC
2001594S5#AGCTGATCATCCCTCA-1	TPCS	ATAC_G4	ATAC_Evo_G6		2001594S5P5_AACCATGAGCTCTCGA
2001594S5#ATCGAGTAGCCAGAAC-1	Basal	ATAC_G3	ATAC_Evo_G8		2001594S5P5_AGGCCACGTCGAGTTT
2001594S5#TAACTTCCATATTGGC-1	TPCS	ATAC_G4	ATAC_Evo_G6	RNA_G12	1476355S1-10XSC3_CTAACCCAGCGACAGT
2001594S5#TCAAGGTAGTTCCCGG-1	TPCS	ATAC_G4	ATAC_Evo_G6	RNA_G12	1476355S1-10XSC3_GTCCTCATCCCATTCG
2001594S5#AAGATAGAGTAGTGTA-1	Basal	ATAC_G4	ATAC_Evo_G9	RNA_G12	1476355S1-10XSC3_TCACGGGTCCGTTTCG
2001594S5#GAAACAAGTGACGCAA-1	Basal	ATAC_G4	ATAC_Evo_G10		2001594S5P5_AGGCCACGTCGAGTTT
2001594S5#AGTTACGGTGTCGTCG-1	TPCS	ATAC_G4	ATAC_Evo_G6		2001594S5P5_AACCATGAGCTCTCGA
2001594S5#GCTCGAGAGAACTCCT-1	Basal	ATAC_G4	ATAC_Evo_G11		2001594S5P5_AACCATGAGCTCTCGA
2001594S5#GCTGAGCCACTGGGCT-1	TPCS	ATAC_G4	ATAC_Evo_G6	RNA_G12	1476355S1-10XSC3_TTCCGTGGTCGGTACC
2001594S5#ACCATCCAGTTGCTTG-1	Basal	ATAC_G4	ATAC_Evo_G8	RNA_G12	1476355S1-10XSC3_TAAGCGTGTGTGACCC
2001594S5#TACATGGTCTGGCCAG-1	Basal	ATAC_G4	ATAC_Evo_G9		2001594S5P5_AACCATGAGCTCTCGA
2001594S5#ACTTCCGGTACGGATG-1	TPCS	ATAC_G4	ATAC_Evo_G7	RNA_G12	1476355S1-10XSC3_TTCCGTGGTCGGTACC
2001594S5#GAACGTTTCTGGCACG-1	TPCS	ATAC_G4	ATAC_Evo_G7		2001594S5P5_AACCATGAGCTCTCGA
2001594S5#GAACCTACATCATCGA-1	Basal	ATAC_G4	ATAC_Evo_G8		2001594S5P5_TCATTTGAGTCTCGAC
2001594S5#TATGTGGCATGCTATG-1	TPCS	ATAC_G4	ATAC_Evo_G6		2001594S5P5_AGGCCACGTCGAGTTT
2001594S5#ATTGTCTGTCGCGCTA-1	Basal	ATAC_G4	ATAC_Evo_G8	RNA_G12	1476355S1-10XSC3_CTAACCCAGCGACAGT
2001594S5#GCTTGCTTCGGGTCCA-1	TPCS	ATAC_G4	ATAC_Evo_G6		2001594S5P5_AGGCCACGTCGAGTTT
2001594S5#TGTGTCCAGATATGTG-1	TPCS	ATAC_G4	ATAC_Evo_G6	RNA_G12	1476355S1-10XSC3_TAAGCGTGTGTGACCC
2001594S5#ACAATCGGTGGAGTGT-1	TPCS	ATAC_G4	ATAC_Evo_G6	RNA_G12	1476355S1-10XSC3_GTGTTCCAGTAAGCAT
2001594S5#TGCCTCAAGGCTAAAT-1	Basal	ATAC_G9	ATAC_Evo_G10	RNA_G12	1476355S1-10XSC3_TGTTACTAGCGCCTTG
2001594S5#CAGTGCGAGGTCTTTG-1	Basal	ATAC_G4	ATAC_Evo_G10		2001594S5P5_AACCATGAGCTCTCGA
2001594S5#AAACTCGAGTTGAATG-1	Basal	ATAC_G4	ATAC_Evo_G10		2004464S1-10XSC3_TTGTGGACAGAAGTGC
2001594S5#TAGCGGCTCAGAGTGG-1	TPCS	ATAC_G4	ATAC_Evo_G7		2001594S5P5_TCATTTGAGTCTCGAC
2001594S5#ACTCGGGCACAGATGG-1	TPCS	ATAC_G4	ATAC_Evo_G6		2001594S5P5_AGGCCACGTCGAGTTT
2001594S5#CGGACTGTCCAGCACG-1	TPCS	ATAC_G4	ATAC_Evo_G7		2001594S5P5_AACCATGAGCTCTCGA
2001594S5#TGTACGATCTTCCACG-1	Basal	ATAC_G4	ATAC_Evo_G8	RNA_G12	1476355S1-10XSC3_GTCCTCATCCCATTCG
2001594S5#CCTGGGACAAGGACCA-1	Basal	ATAC_G4	ATAC_Evo_G8		2001594S5P5_TCATTTGAGTCTCGAC
2001594S5#AACTGTGGTCGGCTGT-1	Basal	ATAC_G4	ATAC_Evo_G8	RNA_G12	1476355S1-10XSC3_CTAACCCAGCGACAGT
2001594S5#AGGACGAAGATCTCAC-1	Basal	ATAC_G4	ATAC_Evo_G11	RNA_G12	1476355S1-10XSC3_TTCCGTGGTCGGTACC
2001594S5#TAGCGGCGTTGGGAAC-1	TPCS	ATAC_G3	ATAC_Evo_G6	RNA_G12	1476355S1-10XSC3_TCTCCGACAGACACAG
2001594S5#GCCAGCACAGTAACCT-1	TPCS	ATAC_G4	ATAC_Evo_G6		2001594S5P5_AACCATGAGCTCTCGA
2001594S5#TGTTAGGTCCGGACTG-1	Basal	ATAC_G4	ATAC_Evo_G8		2001594S5P5_AGGCCACGTCGAGTTT
2001594S5#GATCATGGTCAGGCTC-1	TPCS	ATAC_G4	ATAC_Evo_G6		2001594S5P5_TCATTTGAGTCTCGAC
2001594S5#TCCATCGAGGATATCA-1	TPCS	ATAC_G4	ATAC_Evo_G6	RNA_G12	1476355S1-10XSC3_CTAACCCAGCGACAGT
2001594S5#CTGCGTTGTAGAATAC-1	Basal	ATAC_G4	ATAC_Evo_G10		SRR12603782_GACTACAAGAGCCTAG
2001594S5#ACCGCAGTCAAACCCA-1	TPCS	ATAC_G4	ATAC_Evo_G6	RNA_G12	1476355S1-10XSC3_GCGGAAATCCATTTAC
2001594S5#AAGATAGCAATAGTGA-1	Basal	ATAC_G4	ATAC_Evo_G10	RNA_G12	1476355S1-10XSC3_TGTTACTAGCGCCTTG
2001594S5#CCCTAGTAGATAGGTT-1	TPCS	ATAC_G4	ATAC_Evo_G6		2004464S1-10XSC3_GCTTGGGAGCAAGTCG
2001594S5#GCAGCCACATGATTGC-1	Basal	ATAC_G4	ATAC_Evo_G8	RNA_G12	1476355S1-10XSC3_CTAACCCAGCGACAGT
2001594S5#TTGCGAAAGTGATATG-1	TPCS	ATAC_G4	ATAC_Evo_G6		2001594S5P5_AACCATGAGCTCTCGA
2001594S5#GTGATCAGTGCAGACA-1	Basal	ATAC_G4	ATAC_Evo_G11	RNA_G12	1476355S1-10XSC3_GCGGAAATCCATTTAC
2001594S5#TATCGAGTCCCTACCA-1	Basal	ATAC_G4	ATAC_Evo_G11	RNA_G12	1476355S1-10XSC3_TTCCGTGGTCGGTACC
2001594S5#TCAGTCCGTATCTAGC-1	Basal	ATAC_G4	ATAC_Evo_G10	RNA_G12	1476355S1-10XSC3_GTGTTCCAGTAAGCAT
2001594S5#CATTCCGAGAGTTTGA-1	Basal	ATAC_G4	ATAC_Evo_G8	RNA_G12	1476355S1-10XSC3_CTAACCCAGCGACAGT
2001594S5#CTGAATGAGTTCAGGG-1	TPCS	ATAC_G4	ATAC_Evo_G5	RNA_G12	1476355S1-10XSC3_TGTTACTAGCGCCTTG
2001594S5#ATCGAGTTCACGTGTA-1	TPCS	ATAC_G4	ATAC_Evo_G6		2004464S1-10XSC3_GCTTGGGAGCAAGTCG
2001594S5#TCAAAGCGTTTCCACC-1	Basal	ATAC_G4	ATAC_Evo_G10	RNA_G12	1476355S1-10XSC3_TTCCGTGGTCGGTACC
2001594S5#TTGTCTAGTACCCATA-1	Basal	ATAC_G4	ATAC_Evo_G10	RNA_G12	1476355S1-10XSC3_CTAACCCAGCGACAGT
2001594S5#CCTTGGTAGTGATAAC-1	TPCS	ATAC_G4	ATAC_Evo_G7	RNA_G12	1476355S1-10XSC3_TTCCGTGGTCGGTACC
2001594S5#TCTCAGCGTCGTAGTT-1	Basal	ATAC_G2	ATAC_Evo_G10		2001594S5P5_AACCATGAGCTCTCGA
2001594S5#ATGTACGAGGTACTCT-1	TPCS	ATAC_G4	ATAC_Evo_G7	RNA_G12	1476355S1-10XSC3_TGTTACTAGCGCCTTG
2001594S5#TCAGGTATCTGGAAGG-1	Basal	ATAC_G5	ATAC_Evo_G8	RNA_G12	1476355S1-10XSC3_TCACGGGTCCGTTTCG
2001594S5#GCACCTTGTATCCTTT-1	TPCS	ATAC_G4	ATAC_Evo_G7		2001594S5P5_AACCATGAGCTCTCGA
2001594S5#GTTCAAGTCTTAACGG-1	Basal	ATAC_G4	ATAC_Evo_G8	RNA_G12	1476355S1-10XSC3_TCACGGGTCCGTTTCG
2001594S5#ACTGCGGTCAATGCAC-1	TPCS	ATAC_G4	ATAC_Evo_G6		2001594S5P5_TCATTTGAGTCTCGAC
2001594S5#GAGGTCCTCTATCCTA-1	Basal	ATAC_G4	ATAC_Evo_G11	RNA_G12	1476355S1-10XSC3_AGTCATGAGAAGCTGC
2001594S5#TCGGGACAGATTCCGT-1	TPCS	ATAC_G4	ATAC_Evo_G5		2001594S5P5_AACCATGAGCTCTCGA
2001594S5#TTTGGTTTCCAGGTCG-1	Basal	ATAC_G4	ATAC_Evo_G8	RNA_G12	1476355S1-10XSC3_CTAACCCAGCGACAGT
2001594S5#GAAGTGGGTACGGTTT-1	Basal	ATAC_G4	ATAC_Evo_G10		2001594S5P5_TCATTTGAGTCTCGAC
2001594S5#GGGAACAAGAGGTCCA-1	Basal	ATAC_G4	ATAC_Evo_G8		2001594S5P5_AGGCCACGTCGAGTTT
2001594S5#CGTGGCATCGATAGGG-1	TPCS	ATAC_G4	ATAC_Evo_G7	RNA_G12	1476355S1-10XSC3_TGTTACTAGCGCCTTG
2001594S5#ATGTCGAGTAGCTGTT-1	Basal	ATAC_G4	ATAC_Evo_G8		2001594S5P5_TCATTTGAGTCTCGAC
2001594S5#TGCATGAGTAGCGAGT-1	TPCS	ATAC_G4	ATAC_Evo_G5		2001594S5P5_AGGCCACGTCGAGTTT
2001594S5#AACAGTCTCCAGAATC-1	Basal	ATAC_G4	ATAC_Evo_G8	RNA_G12	1476355S1-10XSC3_TTCCGTGGTCGGTACC
2001594S5#GACCTTCCATTAGCAC-1	Basal	ATAC_G4	ATAC_Evo_G8	RNA_G12	1476355S1-10XSC3_CTAACCCAGCGACAGT
2001594S5#ACTTTCACACAGGTAG-1	Basal	ATAC_G4	ATAC_Evo_G8		2001594S5P5_TCATTTGAGTCTCGAC
2001594S5#ATTACCTAGGCTAAAT-1	TPCS	ATAC_G4	ATAC_Evo_G6		2001594S5P5_TCATTTGAGTCTCGAC
2001594S5#AGTCAACGTAGCGAGT-1	Normal	ATAC_G24	ATAC_Evo_G3		2004253s1-10X5_CCTCAGTCACAACGTT
2001594S5#CTTAATCTCAGGAAGC-1	Normal	ATAC_G13	ATAC_Evo_G4		2005588S8-10XSC3_CACTGAAAGGACGCTA
2001594S5#CGCAGGTTCTCGGCGA-1	TPCS	ATAC_G4	ATAC_Evo_G7	RNA_G12	1476355S1-10XSC3_TCACGGGTCCGTTTCG
2001594S5#CGGTGCATCGCTTACC-1	Basal	ATAC_G4	ATAC_Evo_G8	RNA_G12	1476355S1-10XSC3_TGTTACTAGCGCCTTG
2001594S5#GAGCGCTAGTAATGTG-1	TPCS	ATAC_G4	ATAC_Evo_G6	RNA_G12	1476355S1-10XSC3_TGTTACTAGCGCCTTG
2001594S5#GAGCGCTCATCTCTCG-1	Basal	ATAC_G4	ATAC_Evo_G10	RNA_G12	1476355S1-10XSC3_CTAACCCAGCGACAGT
2001594S5#GGTAGGACAAAGAAGG-1	TPCS	ATAC_G4	ATAC_Evo_G6	RNA_G12	1476355S1-10XSC3_CTAACCCAGCGACAGT
2001594S5#GGTGTCGGTGTCCTTC-1	Basal	ATAC_G4	ATAC_Evo_G8		2001594S5P5_AGGCCACGTCGAGTTT
2001594S5#AAGGAGCAGTAATGTG-1	TPCS	ATAC_G4	ATAC_Evo_G7	RNA_G12	1476355S1-10XSC3_CTAACCCAGCGACAGT
2001594S5#ACGGATTAGAAGAGTG-1	TPCS	ATAC_G4	ATAC_Evo_G6	RNA_G12	1476355S1-10XSC3_TGTTACTAGCGCCTTG
2001594S5#TCACTCGGTTTCCGGG-1	Basal	ATAC_G4	ATAC_Evo_G8		SRR12603782_GACTACAAGAGCCTAG
2001594S5#AAAGGATCAAACCTAC-1	TPCS	ATAC_G9	ATAC_Evo_G6	RNA_G12	1476355S1-10XSC3_TGTTACTAGCGCCTTG
2001594S5#AACCGATTCTGAACGT-1	Basal	ATAC_G4	ATAC_Evo_G8	RNA_G12	1476355S1-10XSC3_TTCCGTGGTCGGTACC
2001594S5#CAGTGTATCCAAGAGG-1	TPCS	ATAC_G4	ATAC_Evo_G7		2001594S5P5_AGGCCACGTCGAGTTT
2001594S5#GTAGACTAGTGATATG-1	TPCS	ATAC_G4	ATAC_Evo_G5		2001594S5P5_AACCATGAGCTCTCGA
2001594S5#ACTTCCGCACGCGATC-1	TPCS	ATAC_G4	ATAC_Evo_G7	RNA_G12	1476355S1-10XSC3_TCACGGGTCCGTTTCG
2001594S5#CTTGCTGAGATGAGGA-1	Basal	ATAC_G4	ATAC_Evo_G10		2001594S5P5_AGGCCACGTCGAGTTT
2001594S5#CAACGTAGTGAGTTGG-1	Basal	ATAC_G4	ATAC_Evo_G14		2002634S1-10XSC3_TGTTGAGAGCCGTTGC
2001594S5#TACGCCTTCACCACAA-1	Basal	ATAC_G4	ATAC_Evo_G10	RNA_G12	1476355S1-10XSC3_GCGGAAATCCATTTAC
2001594S5#TCGCCTATCTGGTACA-1	TPCS	ATAC_G4	ATAC_Evo_G5	RNA_G12	1476355S1-10XSC3_TGTTACTAGCGCCTTG
2001594S5#CCGTAGGAGATCTAAG-1	Basal	ATAC_G9	ATAC_Evo_G11		2001594S5P5_AACCATGAGCTCTCGA
2001594S5#TAGCTTTAGATTAGAC-1	TPCS	ATAC_G4	ATAC_Evo_G7		2001594S5P5_AACCATGAGCTCTCGA
2001594S5#GATCGTAAGGCAAGGG-1	Basal	ATAC_G4	ATAC_Evo_G8		2001594S5P5_TCATTTGAGTCTCGAC
2001594S5#TGAGCCGAGTCCCGCA-1	Basal	ATAC_G4	ATAC_Evo_G8	RNA_G12	1476355S1-10XSC3_TTCCGTGGTCGGTACC
2001594S5#TAGCACAGTAAGGTCG-1	Basal	ATAC_G4	ATAC_Evo_G8		2004464S1-10XSC3_GCTTGGGAGCAAGTCG
2001594S5#GTAGTACGTTACACTG-1	TPCS	ATAC_G4	ATAC_Evo_G7		2001594S5P5_AGGCCACGTCGAGTTT
2001594S5#CGCAATAGTAACGGTG-1	Basal	ATAC_G4	ATAC_Evo_G8		2001594S5P5_AGGCCACGTCGAGTTT
2001594S5#GGCGTTGAGTTTGGAA-1	TPCS	ATAC_G4	ATAC_Evo_G6	RNA_G12	1476355S1-10XSC3_TTCCGTGGTCGGTACC
2001594S5#ATGTACGGTATTTGCG-1	TPCS	ATAC_G4	ATAC_Evo_G6	RNA_G12	1476355S1-10XSC3_TGTTACTAGCGCCTTG
2001594S5#TTCGGTCGTCATTGCA-1	TPCS	ATAC_G4	ATAC_Evo_G6		2001594S5P5_AACCATGAGCTCTCGA
2001594S5#CACTAAGTCTCCAACC-1	Basal	ATAC_G4	ATAC_Evo_G11		2001594S5P5_AGGCCACGTCGAGTTT
2001594S5#AAAGGGCAGAAATGGG-1	Basal	ATAC_G4	ATAC_Evo_G8		2001594S5P5_TCATTTGAGTCTCGAC
2001594S5#CTTCTAATCCCAATAG-1	TPCS	ATAC_G4	ATAC_Evo_G5		2001594S5P5_TCATTTGAGTCTCGAC
2001594S5#GCATGATTCGCCACTT-1	Basal	ATAC_G4	ATAC_Evo_G8		2001594S5P5_AGGCCACGTCGAGTTT
2001594S5#GCACGCAGTTGGCTTA-1	Basal	ATAC_G4	ATAC_Evo_G8	RNA_G12	1476355S1-10XSC3_TCACGGGTCCGTTTCG
2001594S5#ATTACCTCAATCACTG-1	TPCS	ATAC_G4	ATAC_Evo_G6	RNA_G12	1476355S1-10XSC3_CTAACCCAGCGACAGT
2001594S5#CTACAGATCTCATCCG-1	TPCS	ATAC_G4	ATAC_Evo_G6	RNA_G12	1476355S1-10XSC3_CTAACCCAGCGACAGT
2001594S5#TAGGTGTCATAGATAG-1	Basal	ATAC_G4	ATAC_Evo_G8	RNA_G12	1476355S1-10XSC3_TGTTACTAGCGCCTTG
2001594S5#CTCAGAAGTGATCAGG-1	TPCS	ATAC_G4	ATAC_Evo_G6	RNA_G12	1476355S1-10XSC3_GCGGAAATCCATTTAC
2001594S5#CTCAACCTCGATAGGG-1	TPCS	ATAC_G4	ATAC_Evo_G5		2001594S5P5_AACCATGAGCTCTCGA
2001594S5#GAACCGCCATTGCACA-1	Basal	ATAC_G4	ATAC_Evo_G8		2001594S5P5_AACCATGAGCTCTCGA
2001594S5#CTTCCAGCACTGTTAG-1	TPCS	ATAC_G2	ATAC_Evo_G7		2001594S5P5_AGGCCACGTCGAGTTT
2001594S5#TGTAGCAAGCGCAATG-1	TPCS	ATAC_G4	ATAC_Evo_G6	RNA_G12	1476355S1-10XSC3_TCACGGGTCCGTTTCG
2001594S5#ACTGTCCAGAGGTACC-1	TPCS	ATAC_G4	ATAC_Evo_G6		2001594S5P5_AACCATGAGCTCTCGA
2001594S5#GGGTCTGAGTAGACCG-1	TPCS	ATAC_G4	ATAC_Evo_G6		2001594S5P5_AGGCCACGTCGAGTTT
2001594S5#GCGCATGAGCACACCC-1	TPCS	ATAC_G4	ATAC_Evo_G6	RNA_G12	1476355S1-10XSC3_TCACGGGTCCGTTTCG
2001594S5#AACATCGAGAGAGGTA-1	Basal	ATAC_G4	ATAC_Evo_G8		2002634S1-10XSC3_ACTGCAACAGCTATAC
2001594S5#TAGCGGCAGGATTTGA-1	TPCS	ATAC_G4	ATAC_Evo_G5	RNA_G12	1476355S1-10XSC3_AGTCATGAGAAGCTGC
2001594S5#CACCTTGTCCAAACCA-1	Basal	ATAC_G4	ATAC_Evo_G8		2001594S5P5_AGGCCACGTCGAGTTT
2001594S5#CCAGAATTCCCACTTG-1	Basal	ATAC_G4	ATAC_Evo_G10	RNA_G12	1476355S1-10XSC3_CTAACCCAGCGACAGT
2001594S5#TTTGGTTTCTCGCGGA-1	TPCS	ATAC_G4	ATAC_Evo_G6		SRR12603782_GACTACAAGAGCCTAG
2001594S5#AGGCCTGGTGCAACAG-1	TPCS	ATAC_G4	ATAC_Evo_G6		2001594S5P5_TCATTTGAGTCTCGAC
2001594S5#AATGGAATCAGAACGG-1	Basal	ATAC_G4	ATAC_Evo_G8		2001594S5P5_AACCATGAGCTCTCGA
2001594S5#GGCACGTGTTAGGAGC-1	Basal	ATAC_G4	ATAC_Evo_G10		2001594S5P5_AGGCCACGTCGAGTTT
2001594S5#AGCGTGCAGGCAAGGG-1	TPCS	ATAC_G4	ATAC_Evo_G6		2001594S5P5_AGGCCACGTCGAGTTT
2001594S5#GCATTCCAGCATTCCA-1	Basal	ATAC_G4	ATAC_Evo_G11		2001594S5P5_AACCATGAGCTCTCGA
2001594S5#CTGTATTGTCTGGGAA-1	TPCS	ATAC_G4	ATAC_Evo_G6		2001594S5P5_AACCATGAGCTCTCGA
2001594S5#ACTGCGGTCGCTAGTA-1	TPCS	ATAC_G4	ATAC_Evo_G5	RNA_G12	1476355S1-10XSC3_CTAACCCAGCGACAGT
2001594S5#TTACCGCGTTGGCTTA-1	TPCS	ATAC_G4	ATAC_Evo_G6	RNA_G12	1476355S1-10XSC3_CTAACCCAGCGACAGT
2001594S5#GAGCGCTCAACGGACA-1	Basal	ATAC_G4	ATAC_Evo_G8		2004464S1-10XSC3_GCTTGGGAGCAAGTCG
2001594S5#AAAGATGAGTTGACAA-1	TPCS	ATAC_G4	ATAC_Evo_G7		2001594S5P5_AGGCCACGTCGAGTTT
2001594S5#CCCAGAGTCCCACTAC-1	TPCS	ATAC_G4	ATAC_Evo_G6	RNA_G12	1476355S1-10XSC3_TTCCGTGGTCGGTACC
2001594S5#ACTGCAAGTCGAGGAT-1	Basal	ATAC_G9	ATAC_Evo_G9	RNA_G12	1476355S1-10XSC3_TGTTACTAGCGCCTTG
2001594S5#ACTATTCTCGCTATTT-1	TPCS	ATAC_G4	ATAC_Evo_G7	RNA_G12	1476355S1-10XSC3_CTAACCCAGCGACAGT
2001594S5#TCCAGAAAGTTACACC-1	TPCS	ATAC_G4	ATAC_Evo_G6	RNA_G12	1476355S1-10XSC3_CTAACCCAGCGACAGT
2001594S5#CTCTACGTCCCGTAGG-1	Basal	ATAC_G9	ATAC_Evo_G8	RNA_G12	1476355S1-10XSC3_TTCCGTGGTCGGTACC
2001594S5#GAAGAGCAGGTTCTCA-1	Basal	ATAC_G4	ATAC_Evo_G10	RNA_G12	1476355S1-10XSC3_TAAGCGTGTGTGACCC
2001594S5#AACATCGAGTGAATAC-1	TPCS	ATAC_G4	ATAC_Evo_G6	RNA_G12	1476355S1-10XSC3_TTCCGTGGTCGGTACC
2001594S5#GGCACGTCAAGGCGTA-1	TPCS	ATAC_G4	ATAC_Evo_G7		2001594S5P5_AGGCCACGTCGAGTTT
2001594S5#ATTACTCTCGTCGCAG-1	Basal	ATAC_G13	ATAC_Evo_G8		2002634S1-10XSC3_GCCGATGTCAATCTCT
2001594S5#TATCGAGTCAGTCACA-1	Basal	ATAC_G13	ATAC_Evo_G10		2001594S5P5_AGGCCACGTCGAGTTT
2001594S5#TAGCCGGTCATGAACC-1	Basal	ATAC_G4	ATAC_Evo_G8		2001594S5P5_TCATTTGAGTCTCGAC
2001594S5#AGGCGTCGTATGCTAC-1	TPCS	ATAC_G13	ATAC_Evo_G6		2001594S5P5_TCATTTGAGTCTCGAC
2001594S5#TCTATTGTCCCAATAG-1	TPCS	ATAC_G9	ATAC_Evo_G7	RNA_G12	1476355S1-10XSC3_TCACGGGTCCGTTTCG
2001594S5#CGAGTTAGTGATGCTT-1	Basal	ATAC_G4	ATAC_Evo_G10		2001594S5P5_AACCATGAGCTCTCGA
2001594S5#TGACAACCAAACCCTA-1	Basal	ATAC_G4	ATAC_Evo_G10		2001594S5P5_AACCATGAGCTCTCGA
2001594S5#GAACCGCTCGGGAATG-1	TPCS	ATAC_G4	ATAC_Evo_G6	RNA_G12	1476355S1-10XSC3_TCACGGGTCCGTTTCG
2001594S5#ACGTTAGAGCGCAATG-1	Basal	ATAC_G4	ATAC_Evo_G8		2001594S5P5_AACCATGAGCTCTCGA
2001594S5#TCAAAGCGTCGAGAAC-1	TPCS	ATAC_G4	ATAC_Evo_G6	RNA_G12	1476355S1-10XSC3_TTCCGTGGTCGGTACC
2001594S5#TGCTTTACATGGAGGT-1	TPCS	ATAC_G4	ATAC_Evo_G5	RNA_G12	1476355S1-10XSC3_TTCCGTGGTCGGTACC
2001594S5#GTAATCGAGATGTTCC-1	TPCS	ATAC_G4	ATAC_Evo_G5	RNA_G12	1476355S1-10XSC3_TCTCCGACAGACACAG
2001594S5#TAGGAGGTCGAGAAGC-1	Basal	ATAC_G4	ATAC_Evo_G8	RNA_G12	1476355S1-10XSC3_TGTTACTAGCGCCTTG
2001594S5#ATCGAGTCATCCATAG-1	TPCS	ATAC_G4	ATAC_Evo_G7	RNA_G12	1476355S1-10XSC3_GCGGAAATCCATTTAC
2001594S5#GATCGTAAGACTTGAA-1	TPCS	ATAC_G3	ATAC_Evo_G6	RNA_G12	1476355S1-10XSC3_TGTTACTAGCGCCTTG
2001594S5#GAGTGAGGTGTCCCAG-1	TPCS	ATAC_G4	ATAC_Evo_G7		2001594S5P5_AACCATGAGCTCTCGA
2001594S5#TCCCACAAGTTCGTTG-1	Normal	ATAC_G25	ATAC_Evo_G1		2005676S4-10XSC3_TATCCTATCAAGCCGC
2001594S5#CTGTTCGAGTAGCAAT-1	Basal	ATAC_G4	ATAC_Evo_G8		2001594S5P5_AGGCCACGTCGAGTTT
2001594S5#ACAATCGAGCATGATA-1	Basal	ATAC_G4	ATAC_Evo_G10	RNA_G12	1476355S1-10XSC3_TCACGGGTCCGTTTCG
2001594S5#ACTCGGGTCAGTCTTT-1	TPCS	ATAC_G4	ATAC_Evo_G6		2001594S5P5_AGGCCACGTCGAGTTT
2001594S5#CCGTACTCACCTCGTT-1	TPCS	ATAC_G4	ATAC_Evo_G6		1476355S1-10X5_CCGGTAGGTGTTGAGG
2001594S5#TACGCAACAAACCGAG-1	TPCS	ATAC_G4	ATAC_Evo_G6		2004464S1-10X5_AGTAGTCGTTCCACGG
2001594S5#GCTTAAGGTGAATCGG-1	TPCS	ATAC_G4	ATAC_Evo_G7		2001594S5P5_AGGCCACGTCGAGTTT
2001594S5#GTAATCGGTCAAACAA-1	TPCS	ATAC_G4	ATAC_Evo_G6		2002634S1-10XSC3_ACTGCAACAGCTATAC
2001594S5#ATGTTTCAGATCCGAG-1	TPCS	ATAC_G4	ATAC_Evo_G7	RNA_G12	1476355S1-10XSC3_TTCCGTGGTCGGTACC
2001594S5#CGTAAACAGAGAGTTT-1	TPCS	ATAC_G4	ATAC_Evo_G7		2001594S5P5_AACCATGAGCTCTCGA
2001594S5#AGTCAACGTTGGTAAA-1	Basal	ATAC_G4	ATAC_Evo_G8		2001594S5P5_AACCATGAGCTCTCGA
2001594S5#GCCTACTCACACATTG-1	TPCS	ATAC_G4	ATAC_Evo_G7		2001594S5P5_TCATTTGAGTCTCGAC
2001594S5#AGCTATGGTAAGTGCG-1	TPCS	ATAC_G4	ATAC_Evo_G7	RNA_G12	1476355S1-10XSC3_CTAACCCAGCGACAGT
2001594S5#CCCTAGTAGTCGTGAG-1	Basal	ATAC_G3	ATAC_Evo_G11	RNA_G12	1476355S1-10XSC3_TGTTACTAGCGCCTTG
2001594S5#CGGTGCAGTGGTGGTA-1	TPCS	ATAC_G4	ATAC_Evo_G6	RNA_G12	1476355S1-10XSC3_GTCCTCATCCCATTCG
2001594S5#CGTTCCATCGCTTGAA-1	Basal	ATAC_G4	ATAC_Evo_G10		2001594S5P5_AACCATGAGCTCTCGA
2001594S5#TAACGGTGTCATGAGG-1	TPCS	ATAC_G4	ATAC_Evo_G5	RNA_G12	1476355S1-10XSC3_GTGTTCCAGTAAGCAT
2001594S5#ATTGTCTGTGCTTCCT-1	Basal	ATAC_G4	ATAC_Evo_G8	RNA_G12	1476355S1-10XSC3_TCTCCGACAGACACAG
2001594S5#CAGGATTTCAGTTGAC-1	Basal	ATAC_G4	ATAC_Evo_G8		2001594S5P5_AACCATGAGCTCTCGA
2001594S5#CGGACCATCTCTTAAC-1	TPCS	ATAC_G4	ATAC_Evo_G7	RNA_G12	1476355S1-10XSC3_TTCCGTGGTCGGTACC
2001594S5#CTCTCGAGTGAGGGTT-1	Basal	ATAC_G4	ATAC_Evo_G10		2001594S5P5_AGGCCACGTCGAGTTT
2001594S5#GCATGATAGGCATGCA-1	TPCS	ATAC_G4	ATAC_Evo_G6		2001594S5P5_AACCATGAGCTCTCGA
2001594S5#ACAAAGATCCTCCAGT-1	TPCS	ATAC_G4	ATAC_Evo_G5		2001594S5P5_AGGCCACGTCGAGTTT
2001594S5#TACTCGCAGAGAATTC-1	TPCS	ATAC_G4	ATAC_Evo_G7	RNA_G12	1476355S1-10XSC3_GTGTTCCAGTAAGCAT
2001594S5#GGAGAACTCCATTGAG-1	Basal	ATAC_G5	ATAC_Evo_G10	RNA_G12	1476355S1-10XSC3_TGTTACTAGCGCCTTG
2001594S5#TTAGGTGTCTAGCAGT-1	TPCS	ATAC_G4	ATAC_Evo_G6		2001594S5P5_AGGCCACGTCGAGTTT
2001594S5#CAACGTATCCTGAAAC-1	TPCS	ATAC_G4	ATAC_Evo_G6		2001594S5P5_AGGCCACGTCGAGTTT
2001594S5#GGAGTAGAGAGAGTTT-1	Basal	ATAC_G4	ATAC_Evo_G9		2001594S5P5_AGGCCACGTCGAGTTT
2001594S5#TTGAGTGCACCGTCTT-1	TPCS	ATAC_G13	ATAC_Evo_G7		2001594S5P5_AGGCCACGTCGAGTTT
2001594S5#ACAATCGCAGGCACAA-1	Basal	ATAC_G4	ATAC_Evo_G8		2001594S5P5_AGGCCACGTCGAGTTT
2001594S5#TTACGTTCATCGTGAT-1	Basal	ATAC_G4	ATAC_Evo_G8	RNA_G12	1476355S1-10XSC3_TGTTACTAGCGCCTTG
2001594S5#TAGGTCAAGAGCTGTG-1	TPCS	ATAC_G4	ATAC_Evo_G6	RNA_G12	1476355S1-10XSC3_TTCCGTGGTCGGTACC
2001594S5#CCAGATATCTTCTTCC-1	Basal	ATAC_G4	ATAC_Evo_G11		2001594S5P5_TCATTTGAGTCTCGAC
2001594S5#TCAAGGTCATCACAGT-1	TPCS	ATAC_G4	ATAC_Evo_G7		2001594S5P5_AACCATGAGCTCTCGA
2001594S5#TGATCAGTCCAGTTAG-1	TPCS	ATAC_G4	ATAC_Evo_G5	RNA_G12	1476355S1-10XSC3_GTGTTCCAGTAAGCAT
2001594S5#AATACGCGTACGTAGG-1	Basal	ATAC_G4	ATAC_Evo_G11		2001594S5P5_AGGCCACGTCGAGTTT
2001594S5#TTAGCGAGTCAGAGTG-1	TPCS	ATAC_G4	ATAC_Evo_G7	RNA_G12	1476355S1-10XSC3_TCACGGGTCCGTTTCG
2001594S5#GACCCAGCAACGGACA-1	TPCS	ATAC_G4	ATAC_Evo_G5		2001594S5P5_AACCATGAGCTCTCGA
2001594S5#AATGCCACAATAGTGA-1	Basal	ATAC_G4	ATAC_Evo_G8		2001594S5P5_AGGCCACGTCGAGTTT
2001594S5#TCAGGGCTCGTAGCGC-1	TPCS	ATAC_G4	ATAC_Evo_G5		2001594S5P5_TCATTTGAGTCTCGAC
2001594S5#TTCATTGAGCAATAAC-1	TPCS	ATAC_G4	ATAC_Evo_G7	RNA_G12	1476355S1-10XSC3_CTAACCCAGCGACAGT
2001594S5#ACAAAGAGTGTTAGAA-1	Basal	ATAC_G4	ATAC_Evo_G8	RNA_G12	1476355S1-10XSC3_GTGTTCCAGTAAGCAT
2001594S5#CGAGTTATCATGAACC-1	Basal	ATAC_G4	ATAC_Evo_G10		2001594S5P5_AGGCCACGTCGAGTTT
2001594S5#AACCGATAGAATATCG-1	TPCS	ATAC_G4	ATAC_Evo_G7		2001594S5P5_AACCATGAGCTCTCGA
2001594S5#GACCAATTCATTCTCA-1	TPCS	ATAC_G4	ATAC_Evo_G7		2001594S5P5_AGGCCACGTCGAGTTT
2001594S5#CACCACTTCCACCTAC-1	TPCS	ATAC_G4	ATAC_Evo_G6		2001594S5P5_AGGCCACGTCGAGTTT
2001594S5#TACCTATTCGATGTGT-1	Basal	ATAC_G4	ATAC_Evo_G8		2001594S5P5_TCATTTGAGTCTCGAC
2001594S5#GCATTGATCCCTACGT-1	TPCS	ATAC_G4	ATAC_Evo_G6		2001594S5P5_AGGCCACGTCGAGTTT
2001594S5#TTCGATTCACTGTCAA-1	Basal	ATAC_G3	ATAC_Evo_G10		2001594S5P5_AGGCCACGTCGAGTTT
2001594S5#CTGCTCACAGAATGCG-1	Basal	ATAC_G4	ATAC_Evo_G8	RNA_G12	1476355S1-10XSC3_GTGTTCCAGTAAGCAT
2001594S5#CAATCCCCAGAATGCG-1	TPCS	ATAC_G4	ATAC_Evo_G7	RNA_G12	1476355S1-10XSC3_CTAACCCAGCGACAGT
2001594S5#TAGGTCAAGTACGCGA-1	TPCS	ATAC_G8	ATAC_Evo_G6		1476355S1-10X5_GATCAGTTCGCCTGCT
2001594S5#ACATGCATCCAATAGC-1	Basal	ATAC_G3	ATAC_Evo_G10	RNA_G12	1476355S1-10XSC3_GTCCTCATCCCATTCG
2001594S5#AGCCTTCCATTACCTT-1	TPCS	ATAC_G4	ATAC_Evo_G5		2001594S5P5_AACCATGAGCTCTCGA
2001594S5#ATGTTTCTCGAGGTAG-1	Basal	ATAC_G4	ATAC_Evo_G8		2001594S5P5_AGGCCACGTCGAGTTT
2001594S5#ACTATTCTCTTCCACG-1	Basal	ATAC_G4	ATAC_Evo_G8		2001594S5P5_AGGCCACGTCGAGTTT
2001594S5#TACCTCGAGAAATTCG-1	TPCS	ATAC_G4	ATAC_Evo_G6		2001594S5P5_AGGCCACGTCGAGTTT
2001594S5#TTGCGAATCGCAGATT-1	TPCS	ATAC_G4	ATAC_Evo_G6	RNA_G12	1476355S1-10XSC3_GCGGAAATCCATTTAC
2001594S5#GCGGTGTAGAATACTG-1	TPCS	ATAC_G9	ATAC_Evo_G5	RNA_G12	1476355S1-10XSC3_TGTTACTAGCGCCTTG
2001594S5#GCCATAAAGGCAGTGT-1	Basal	ATAC_G4	ATAC_Evo_G9		2001594S5P5_AACCATGAGCTCTCGA
2001594S5#GAAGAGCGTAGGTAAT-1	TPCS	ATAC_G4	ATAC_Evo_G6	RNA_G12	1476355S1-10XSC3_GTGTTCCAGTAAGCAT
2001594S5#CCAGAATGTTTGTACG-1	TPCS	ATAC_G4	ATAC_Evo_G7	RNA_G12	1476355S1-10XSC3_AGTCATGAGAAGCTGC
2001594S5#TACTGCCTCGTCCCTA-1	TPCS	ATAC_G2	ATAC_Evo_G6	RNA_G12	1476355S1-10XSC3_AGTCATGAGAAGCTGC
2001594S5#ACAAAGAAGAGGAATG-1	Basal	ATAC_G4	ATAC_Evo_G8	RNA_G12	1476355S1-10XSC3_GCGGAAATCCATTTAC
2001594S5#GAAATGATCTGGACAT-1	Basal	ATAC_G4	ATAC_Evo_G11	RNA_G12	1476355S1-10XSC3_CTAACCCAGCGACAGT
2001594S5#CTAGCGGCAAGAGCGT-1	Basal	ATAC_G4	ATAC_Evo_G11		2001594S5P5_TCATTTGAGTCTCGAC
2001594S5#AATGGCTAGATGAGGA-1	Basal	ATAC_G4	ATAC_Evo_G9		2001594S5P5_AGGCCACGTCGAGTTT
2001594S5#TACATTCTCCCAGTAA-1	TPCS	ATAC_G4	ATAC_Evo_G6	RNA_G12	1476355S1-10XSC3_TTCCGTGGTCGGTACC
2001594S5#GCGCCAATCCTAAAGC-1	Basal	ATAC_G4	ATAC_Evo_G8	RNA_G12	1476355S1-10XSC3_CTAACCCAGCGACAGT
2001594S5#CTTTGCGTCACTCCCA-1	TPCS	ATAC_G4	ATAC_Evo_G6	RNA_G12	1476355S1-10XSC3_TCACGGGTCCGTTTCG
2001594S5#TGGCAATAGAAAGCAG-1	TPCS	ATAC_G4	ATAC_Evo_G6		2001594S5P5_AGGCCACGTCGAGTTT
2001594S5#GCACGGTTCCCGTAGG-1	TPCS	ATAC_G4	ATAC_Evo_G5		2001594S5P5_AGGCCACGTCGAGTTT
2001594S5#TTCATCATCAAGAGGC-1	TPCS	ATAC_G4	ATAC_Evo_G6	RNA_G12	1476355S1-10XSC3_TGTTACTAGCGCCTTG
2001594S5#ATTGTGGAGAGCACTG-1	Basal	ATAC_G4	ATAC_Evo_G8	RNA_G12	1476355S1-10XSC3_TGTTACTAGCGCCTTG
2001594S5#CCACGTTAGGTCGTTT-1	TPCS	ATAC_G4	ATAC_Evo_G6		2001594S5P5_AGGCCACGTCGAGTTT
2001594S5#TGGTCCTAGTGTTCCA-1	Basal	ATAC_G4	ATAC_Evo_G8		2001594S5P5_AGGCCACGTCGAGTTT
2001594S5#ACGTGGCAGGCCTAAG-1	TPCS	ATAC_G4	ATAC_Evo_G7	RNA_G12	1476355S1-10XSC3_TTCCGTGGTCGGTACC
2001594S5#GCGAGTCTCTTAACGG-1	Basal	ATAC_G4	ATAC_Evo_G8	RNA_G12	1476355S1-10XSC3_TTCCGTGGTCGGTACC
2001594S5#TTTGGTTAGGCAAGGG-1	TPCS	ATAC_G4	ATAC_Evo_G5		2004464S1-10X5_AGTAGTCGTTCCACGG
2001594S5#GTAATCGTCAGAGTGG-1	TPCS	ATAC_G4	ATAC_Evo_G7		SRR12603782_GACTACAAGAGCCTAG
2001594S5#AGCCAGCAGACCATAA-1	TPCS	ATAC_G4	ATAC_Evo_G5	RNA_G12	1476355S1-10XSC3_TTCCGTGGTCGGTACC
2001594S5#GCTCAGGGTTGGCTAT-1	TPCS	ATAC_G4	ATAC_Evo_G6		2001594S5P5_AGGCCACGTCGAGTTT
2001594S5#TACCCTGGTAAGCCTT-1	TPCS	ATAC_G4	ATAC_Evo_G6	RNA_G12	1476355S1-10XSC3_CTAACCCAGCGACAGT
2001594S5#CTTTGCGTCGCCTTAC-1	Basal	ATAC_G4	ATAC_Evo_G10	RNA_G12	1476355S1-10XSC3_CTAACCCAGCGACAGT
2001594S5#TCAAGACTCTTAACGG-1	TPCS	ATAC_G4	ATAC_Evo_G7		2001594S5P5_AGGCCACGTCGAGTTT
2001594S5#ATTCGTTAGCCAGAAC-1	Basal	ATAC_G3	ATAC_Evo_G8		2001594S5P5_AGGCCACGTCGAGTTT
2001594S5#CCCTAGTTCCAGTACA-1	TPCS	ATAC_G4	ATAC_Evo_G7		2001594S5P5_AACCATGAGCTCTCGA
2001594S5#CGCTATCAGGGAAGCG-1	TPCS	ATAC_G4	ATAC_Evo_G6		2001594S5P5_AGGCCACGTCGAGTTT
2001594S5#TAAACCGTCTCGGCGA-1	Basal	ATAC_G9	ATAC_Evo_G8	RNA_G12	1476355S1-10XSC3_TGTTACTAGCGCCTTG
2001594S5#GTGATCAGTCCAAGAG-1	TPCS	ATAC_G4	ATAC_Evo_G6		2001594S5P5_TCATTTGAGTCTCGAC
2001594S5#CCGTGAGTCGCCACTT-1	Basal	ATAC_G4	ATAC_Evo_G8		2001594S5P5_AGGCCACGTCGAGTTT
2001594S5#CCCTGATAGATGAGGA-1	Basal	ATAC_G4	ATAC_Evo_G8		2001594S5P5_TCATTTGAGTCTCGAC
2001594S5#GCTCCTAAGCCATCAT-1	TPCS	ATAC_G4	ATAC_Evo_G6		2001594S5P5_AACCATGAGCTCTCGA
2001594S5#TGGACATGTTACTACG-1	TPCS	ATAC_G4	ATAC_Evo_G7	RNA_G12	1476355S1-10XSC3_TCACGGGTCCGTTTCG
2001594S5#TCGCAGGAGGTCCTCG-1	TPCS	ATAC_G4	ATAC_Evo_G7		2001594S5P5_AACCATGAGCTCTCGA
2001594S5#ACAAGCTGTCCCTAAA-1	Basal	ATAC_G4	ATAC_Evo_G8		2004464S1-10X5_AGTAGTCGTTCCACGG
2001594S5#ACATGCAGTAGAAAGG-1	TPCS	ATAC_G4	ATAC_Evo_G5	RNA_G12	1476355S1-10XSC3_TTCCGTGGTCGGTACC
2001594S5#TACTCGCAGGGAGTTC-1	TPCS	ATAC_G4	ATAC_Evo_G6	RNA_G12	1476355S1-10XSC3_TTCCGTGGTCGGTACC
2001594S5#AAACGAAAGAGAGGTA-1	Basal	ATAC_G9	ATAC_Evo_G9	RNA_G12	1476355S1-10XSC3_GCGGAAATCCATTTAC
2001594S5#TAGGAGGTCTCTGCAC-1	TPCS	ATAC_G4	ATAC_Evo_G6	RNA_G12	1476355S1-10XSC3_CTAACCCAGCGACAGT
2001594S5#TTACCGCGTTAGCTCA-1	Basal	ATAC_G4	ATAC_Evo_G8	RNA_G12	1476355S1-10XSC3_TCACGGGTCCGTTTCG
2001594S5#CTCATGCTCTACATCT-1	Basal	ATAC_G4	ATAC_Evo_G11		2001594S5P5_AGGCCACGTCGAGTTT
2001594S5#AAACGAATCGCATACA-1	TPCS	ATAC_G4	ATAC_Evo_G6	RNA_G12	1476355S1-10XSC3_GCGGAAATCCATTTAC
2001594S5#TGAATCGGTAGAGAGA-1	Basal	ATAC_G4	ATAC_Evo_G8	RNA_G12	1476355S1-10XSC3_CTAACCCAGCGACAGT
2001594S5#AAAGATGAGTAGGAAG-1	Basal	ATAC_G4	ATAC_Evo_G8		2001594S5P5_TCATTTGAGTCTCGAC
2001594S5#TACTCGCGTCCCGAGT-1	TPCS	ATAC_G4	ATAC_Evo_G6		2001594S5P5_AACCATGAGCTCTCGA
2001594S5#CCCTCTCGTAGCATGG-1	TPCS	ATAC_G4	ATAC_Evo_G5	RNA_G12	1476355S1-10XSC3_TTCCGTGGTCGGTACC
2001594S5#AGTTTGGAGCGCATTT-1	Basal	ATAC_G4	ATAC_Evo_G8		2001594S5P5_AGGCCACGTCGAGTTT
2001594S5#AAACTGCTCGGATAAA-1	Basal	ATAC_G4	ATAC_Evo_G8		2001594S5P5_AGGCCACGTCGAGTTT
2001594S5#CCCAGAGGTAAAGCTA-1	Basal	ATAC_G4	ATAC_Evo_G10		2001594S5P5_AACCATGAGCTCTCGA
2001594S5#GTGCACGGTCGCTAGC-1	TPCS	ATAC_G4	ATAC_Evo_G7	RNA_G12	1476355S1-10XSC3_AGTCATGAGAAGCTGC
2001594S5#GAATCTGGTCGCTAGC-1	Basal	ATAC_G3	ATAC_Evo_G9	RNA_G12	1476355S1-10XSC3_GCGGAAATCCATTTAC
2001594S5#ACAGACTGTTTCCACC-1	Basal	ATAC_G4	ATAC_Evo_G8		2001594S5P5_AGGCCACGTCGAGTTT
2001594S5#CTACAGAGTGAGTAAT-1	TPCS	ATAC_G4	ATAC_Evo_G6	RNA_G12	1476355S1-10XSC3_CTAACCCAGCGACAGT
2001594S5#ACTTCCGCATCACAGT-1	TPCS	ATAC_G4	ATAC_Evo_G6		2001594S5P5_AACCATGAGCTCTCGA
2001594S5#AACGAGGTCTCGCGTT-1	TPCS	ATAC_G4	ATAC_Evo_G7	RNA_G12	1476355S1-10XSC3_CTAACCCAGCGACAGT
2001594S5#GTTACGAGTATCTGCA-1	TPCS	ATAC_G4	ATAC_Evo_G6	RNA_G12	1476355S1-10XSC3_AGTCATGAGAAGCTGC
2001594S5#GCGAGTCCAGAACAGC-1	TPCS	ATAC_G4	ATAC_Evo_G7	RNA_G12	1476355S1-10XSC3_TGTTACTAGCGCCTTG
2001594S5#TACTCGCGTAGAAAGG-1	TPCS	ATAC_G4	ATAC_Evo_G6	RNA_G12	1476355S1-10XSC3_TTCCGTGGTCGGTACC
2001594S5#GTTATTCGTCAGGTGA-1	TPCS	ATAC_G4	ATAC_Evo_G6	RNA_G12	1476355S1-10XSC3_TGTTACTAGCGCCTTG
2001594S5#TACGCAAGTATGGATA-1	Basal	ATAC_G3	ATAC_Evo_G8		2001594S5P5_AGGCCACGTCGAGTTT
2001594S5#TGCACCTCAGGTAGCA-1	TPCS	ATAC_G4	ATAC_Evo_G6	RNA_G12	1476355S1-10XSC3_CTAACCCAGCGACAGT
2001594S5#TCAAGGTAGTTCAGGG-1	TPCS	ATAC_G4	ATAC_Evo_G6	RNA_G12	1476355S1-10XSC3_TTCCGTGGTCGGTACC
2001594S5#CTAGCGGTCCATCGAA-1	TPCS	ATAC_G4	ATAC_Evo_G6		SRR12603782_GACTACAAGAGCCTAG
2001594S5#ACGTGGCTCGCACCGA-1	Basal	ATAC_G4	ATAC_Evo_G8		2001594S5P5_AGGCCACGTCGAGTTT
2001594S5#GTAGACTCATAGGCGA-1	TPCS	ATAC_G4	ATAC_Evo_G7	RNA_G12	1476355S1-10XSC3_TGTTACTAGCGCCTTG
2001594S5#TTTGGTTCAATTCTCT-1	Basal	ATAC_G4	ATAC_Evo_G8		2001594S5P5_AGGCCACGTCGAGTTT
2001594S5#AGCGTGCTCGGGATCC-1	TPCS	ATAC_G4	ATAC_Evo_G6		2001594S5P5_AACCATGAGCTCTCGA
2001594S5#TTCGATTTCCAAGAGG-1	Basal	ATAC_G4	ATAC_Evo_G8	RNA_G12	1476355S1-10XSC3_GTGTTCCAGTAAGCAT
2001594S5#ACAAAGAGTATTCACG-1	Basal	ATAC_G4	ATAC_Evo_G8	RNA_G12	1476355S1-10XSC3_TTCCGTGGTCGGTACC
2001594S5#TGATTTCTCGCTTGAA-1	TPCS	ATAC_G4	ATAC_Evo_G6		SRR12603782_GACTACAAGAGCCTAG
2001594S5#GCGGTGTGTATCTAGC-1	TPCS	ATAC_G4	ATAC_Evo_G6	RNA_G12	1476355S1-10XSC3_CTAACCCAGCGACAGT
2001594S5#TTGAGTGGTTTAGGAA-1	TPCS	ATAC_G4	ATAC_Evo_G6	RNA_G12	1476355S1-10XSC3_TTCCGTGGTCGGTACC
2001594S5#CCACAGGAGTGCCCTG-1	TPCS	ATAC_G4	ATAC_Evo_G7		2004464S1-10XSC3_TTGTGGACAGAAGTGC
2001594S5#TGCTTCGGTATCATGC-1	Basal	ATAC_G4	ATAC_Evo_G8	RNA_G12	1476355S1-10XSC3_TCACGGGTCCGTTTCG
2001594S5#TAACTTCGTCCACCAG-1	Basal	ATAC_G4	ATAC_Evo_G8	RNA_G12	1476355S1-10XSC3_TCACGGGTCCGTTTCG
2001594S5#CATTCCGGTCTAACCA-1	TPCS	ATAC_G4	ATAC_Evo_G5	RNA_G12	1476355S1-10XSC3_TGTTACTAGCGCCTTG
2001594S5#GTGCCAGGTTTAAGCC-1	Basal	ATAC_G4	ATAC_Evo_G8		2001594S5P5_AACCATGAGCTCTCGA
2001594S5#CTCAGAAAGTAACATG-1	TPCS	ATAC_G4	ATAC_Evo_G6		2001594S5P5_AACCATGAGCTCTCGA
2001594S5#TTGCAGATCGGAGTTT-1	TPCS	ATAC_G4	ATAC_Evo_G7	RNA_G12	1476355S1-10XSC3_TTCCGTGGTCGGTACC
2001594S5#ATTACTCTCATGAACC-1	Basal	ATAC_G9	ATAC_Evo_G8	RNA_G12	1476355S1-10XSC3_TGTTACTAGCGCCTTG
2001594S5#CTAGCGGAGATATGAC-1	TPCS	ATAC_G4	ATAC_Evo_G7	RNA_G12	1476355S1-10XSC3_TTCCGTGGTCGGTACC
2001594S5#GCACCTTCATTCACGA-1	Basal	ATAC_G4	ATAC_Evo_G8		2001594S5P5_TCATTTGAGTCTCGAC
2001594S5#CATTCCGAGGCAAGGG-1	Basal	ATAC_G4	ATAC_Evo_G9		2001594S5P5_AACCATGAGCTCTCGA
2001594S5#AAAGGGCTCCAACGCG-1	Basal	ATAC_G4	ATAC_Evo_G8	RNA_G12	1476355S1-10XSC3_CTAACCCAGCGACAGT
2001594S5#TTTGCGCGTGGTGGTA-1	Basal	ATAC_G4	ATAC_Evo_G9	RNA_G12	1476355S1-10XSC3_TCACGGGTCCGTTTCG
2001594S5#AAGGAGCGTGCACCCA-1	TPCS	ATAC_G4	ATAC_Evo_G6	RNA_G12	1476355S1-10XSC3_TTCCGTGGTCGGTACC
2001594S5#TGACTCCCAAAGGTCG-1	Basal	ATAC_G4	ATAC_Evo_G9		2001594S5P5_AACCATGAGCTCTCGA
2001594S5#ACTTTCATCGATCGCG-1	TPCS	ATAC_G4	ATAC_Evo_G7	RNA_G12	1476355S1-10XSC3_TTCCGTGGTCGGTACC
2001594S5#GTTGGGCCATATAGAG-1	TPCS	ATAC_G4	ATAC_Evo_G7		2001594S5P5_AGGCCACGTCGAGTTT
2001594S5#ACCATCCTCGTTTGAG-1	Basal	ATAC_G4	ATAC_Evo_G11		2004464S1-10X5_AGTAGTCGTTCCACGG
2001594S5#ATGGATCTCGGAAAGC-1	Basal	ATAC_G2	ATAC_Evo_G9	RNA_G12	1476355S1-10XSC3_CTAACCCAGCGACAGT
2001594S5#GCGGTGTAGGTTGACG-1	Basal	ATAC_G2	ATAC_Evo_G8		2001594S5P5_AACCATGAGCTCTCGA
2001594S5#AGCTGGCCAAGTCCTA-1	TPCS	ATAC_G4	ATAC_Evo_G5		2001594S5P5_AGGCCACGTCGAGTTT
2001594S5#TGGGTTAAGAATGCTA-1	TPCS	ATAC_G4	ATAC_Evo_G6	RNA_G12	1476355S1-10XSC3_TCACGGGTCCGTTTCG
2001594S5#CACCTTGAGTCGTACT-1	Basal	ATAC_G4	ATAC_Evo_G10		2001594S5P5_TCATTTGAGTCTCGAC
2001594S5#GTAGTACCAACGACAG-1	Basal	ATAC_G4	ATAC_Evo_G10		SRR12603782_GACTACAAGAGCCTAG
2001594S5#GTCACAAAGTGCACAG-1	TPCS	ATAC_G4	ATAC_Evo_G6	RNA_G12	1476355S1-10XSC3_TAAGCGTGTGTGACCC
2001594S5#GAACTTGGTGTAGGAC-1	Basal	ATAC_G4	ATAC_Evo_G10		2001594S5P5_TCATTTGAGTCTCGAC
2001594S5#CATAACGCAGATAAGT-1	TPCS	ATAC_G4	ATAC_Evo_G7		2001594S5P5_AACCATGAGCTCTCGA
2001594S5#ATCCAGATCAACGTGT-1	Basal	ATAC_G4	ATAC_Evo_G8		2001594S5P5_TCATTTGAGTCTCGAC
2001594S5#CCTTGCAGTAAAGGCC-1	Basal	ATAC_G4	ATAC_Evo_G8		2001594S5P5_AACCATGAGCTCTCGA
2001594S5#GAATCTGAGTTATGAG-1	TPCS	ATAC_G4	ATAC_Evo_G6		2001594S5P5_AACCATGAGCTCTCGA
2001594S5#TGCCTCAGTCATGAGG-1	Basal	ATAC_G4	ATAC_Evo_G11	RNA_G12	1476355S1-10XSC3_CTAACCCAGCGACAGT
2001594S5#TAGGTGTGTCAGAAGC-1	TPCS	ATAC_G9	ATAC_Evo_G6	RNA_G12	1476355S1-10XSC3_TGTTACTAGCGCCTTG
2001594S5#AGCGATTTCGAGAAGC-1	Basal	ATAC_G4	ATAC_Evo_G11		2001594S5P5_AGGCCACGTCGAGTTT
2001594S5#TGGTCCTCAATCAGGG-1	Basal	ATAC_G4	ATAC_Evo_G11		2001594S5P5_AACCATGAGCTCTCGA
2001594S5#AATGTCGGTCCTTATT-1	TPCS	ATAC_G4	ATAC_Evo_G6	RNA_G12	1476355S1-10XSC3_TTCCGTGGTCGGTACC
2001594S5#GTGGATTAGTTCAGGG-1	TPCS	ATAC_G4	ATAC_Evo_G6	RNA_G12	1476355S1-10XSC3_TGTTACTAGCGCCTTG
2001594S5#TTACGGAGTGTTGGTT-1	TPCS	ATAC_G4	ATAC_Evo_G5	RNA_G12	1476355S1-10XSC3_GTCCTCATCCCATTCG
2001594S5#CCTTAATAGGCAAGCT-1	Basal	ATAC_G3	ATAC_Evo_G8	RNA_G12	1476355S1-10XSC3_CTAACCCAGCGACAGT
2001594S5#ACCGAATGTGTCCTTC-1	TPCS	ATAC_G4	ATAC_Evo_G6	RNA_G12	1476355S1-10XSC3_TTCCGTGGTCGGTACC
2001594S5#GCTCGAGTCGCAAGCC-1	TPCS	ATAC_G4	ATAC_Evo_G5		2001594S5P5_AGGCCACGTCGAGTTT
2001594S5#TGACAACCAGGTAGGT-1	Basal	ATAC_G4	ATAC_Evo_G8		2001594S5P5_TCATTTGAGTCTCGAC
2001594S5#TACATGGCATGTGAGG-1	TPCS	ATAC_G4	ATAC_Evo_G5	RNA_G12	1476355S1-10XSC3_TTCCGTGGTCGGTACC
2001594S5#TCACAGATCCGTGCAG-1	Basal	ATAC_G13	ATAC_Evo_G8		2001594S5P5_AGGCCACGTCGAGTTT
2001594S5#ACTGTCCTCCCTATTA-1	Basal	ATAC_G4	ATAC_Evo_G8		2001594S5P5_TCATTTGAGTCTCGAC
2001594S5#AGTTACGTCGCTTGAA-1	TPCS	ATAC_G4	ATAC_Evo_G7	RNA_G12	1476355S1-10XSC3_TTCCGTGGTCGGTACC
2001594S5#GCAGCTGTCCAGGTCG-1	Basal	ATAC_G4	ATAC_Evo_G10		2001594S5P5_TCATTTGAGTCTCGAC
2001594S5#ATTTGTCGTTAACCAC-1	TPCS	ATAC_G4	ATAC_Evo_G7		2001594S5P5_AGGCCACGTCGAGTTT
2001594S5#GTAGGAGAGCACCATT-1	Basal	ATAC_G4	ATAC_Evo_G8		2001594S5P5_AGGCCACGTCGAGTTT
2001594S5#TGGGTGCGTCATCGTA-1	Basal	ATAC_G4	ATAC_Evo_G8		2001594S5P5_AACCATGAGCTCTCGA
2001594S5#CTGTATTAGAAGCCGT-1	TPCS	ATAC_G4	ATAC_Evo_G7		2001594S5P5_AGGCCACGTCGAGTTT
2001594S5#CGCTAGGGTAACGGTG-1	TPCS	ATAC_G4	ATAC_Evo_G6		2001594S5P5_AACCATGAGCTCTCGA
2001594S5#TTCGATTAGAGCTGTG-1	TPCS	ATAC_G4	ATAC_Evo_G7		2004464S1-10X5_AGTAGTCGTTCCACGG
2001594S5#CCGCATTTCCCAGCAG-1	Basal	ATAC_G4	ATAC_Evo_G8		2001594S5P5_AGGCCACGTCGAGTTT
2001594S5#AGGCCCAAGCTCGGCT-1	Basal	ATAC_G4	ATAC_Evo_G9	RNA_G12	1476355S1-10XSC3_TCACGGGTCCGTTTCG
2001594S5#CAGGGCTGTTTGTCTT-1	TPCS	ATAC_G3	ATAC_Evo_G6		2001594S5P5_AGGCCACGTCGAGTTT
2001594S5#TCAAAGCAGATCACCT-1	Basal	ATAC_G4	ATAC_Evo_G8		2001594S5P5_AGGCCACGTCGAGTTT
2001594S5#ATAGTCGGTCATTGGT-1	TPCS	ATAC_G4	ATAC_Evo_G6		2001594S5P5_TCATTTGAGTCTCGAC
2001594S5#GCTCCTAAGTGTCCCG-1	Basal	ATAC_G4	ATAC_Evo_G8		SRR12603782_GACTACAAGAGCCTAG
2001594S5#AACTGTGAGCGCAATG-1	Basal	ATAC_G4	ATAC_Evo_G9		SRR12603782_GACTACAAGAGCCTAG
2001594S5#ACAAGCTTCTCGCGGA-1	TPCS	ATAC_G4	ATAC_Evo_G7		2001594S5P5_AACCATGAGCTCTCGA
2001594S5#AGCTGATAGATCCGAG-1	Basal	ATAC_G4	ATAC_Evo_G10	RNA_G12	1476355S1-10XSC3_GCGGAAATCCATTTAC
2001594S5#ATGTCGAAGGATCCTT-1	Basal	ATAC_G4	ATAC_Evo_G10	RNA_G12	1476355S1-10XSC3_TGTTACTAGCGCCTTG
2001594S5#ATATTCCAGGGTATCG-1	TPCS	ATAC_G4	ATAC_Evo_G6	RNA_G12	1476355S1-10XSC3_CTAACCCAGCGACAGT
2001594S5#CTGGGACAGTGAAGGA-1	TPCS	ATAC_G4	ATAC_Evo_G6	RNA_G12	1476355S1-10XSC3_CTAACCCAGCGACAGT
2001594S5#ATTTGTCTCTGTTTAC-1	TPCS	ATAC_G4	ATAC_Evo_G6	RNA_G12	1476355S1-10XSC3_GCGGAAATCCATTTAC
2001594S5#GCGGGTTGTGAATGGC-1	Basal	ATAC_G4	ATAC_Evo_G8		2001594S5P5_TCATTTGAGTCTCGAC
2001594S5#TAATTCCGTCAGAGTG-1	Basal	ATAC_G4	ATAC_Evo_G8	RNA_G12	1476355S1-10XSC3_TCACGGGTCCGTTTCG
2001594S5#GAACCTATCGTGCTTC-1	TPCS	ATAC_G4	ATAC_Evo_G7	RNA_G12	1476355S1-10XSC3_GCGGAAATCCATTTAC
2001594S5#TCGAGCGTCATACTTC-1	Basal	ATAC_G9	ATAC_Evo_G8	RNA_G12	1476355S1-10XSC3_GCGGAAATCCATTTAC
2001594S5#AGACAAAGTTGCCTGG-1	Normal	ATAC_G24	ATAC_Evo_G1		2004253s1-10X5_CCTCAGTCACAACGTT
2001594S5#GAAGTCTAGTAGTCGG-1	Basal	ATAC_G4	ATAC_Evo_G9	RNA_G12	1476355S1-10XSC3_TTCCGTGGTCGGTACC
2001594S5#TCAAGACGTACTTGAC-1	TPCS	ATAC_G4	ATAC_Evo_G6		2001594S5P5_AGGCCACGTCGAGTTT
2001594S5#CTAGGGCAGAATATCG-1	TPCS	ATAC_G4	ATAC_Evo_G6	RNA_G12	1476355S1-10XSC3_CTAACCCAGCGACAGT
2001594S5#TTCTAACCACCGTTGG-1	TPCS	ATAC_G4	ATAC_Evo_G6		2001594S5P5_TCATTTGAGTCTCGAC
2001594S5#TTGAGTGCAAGCAATA-1	TPCS	ATAC_G8	ATAC_Evo_G6	RNA_G12	1476355S1-10XSC3_TGTTACTAGCGCCTTG
2001594S5#GTGATCAAGTACCTCA-1	Basal	ATAC_G4	ATAC_Evo_G8		2001594S5P5_AACCATGAGCTCTCGA
2001594S5#GGGACCTCATTTAGGC-1	TPCS	ATAC_G4	ATAC_Evo_G5	RNA_G12	1476355S1-10XSC3_TGTTACTAGCGCCTTG
2001594S5#AAACGAATCCTAAGTG-1	TPCS	ATAC_G4	ATAC_Evo_G7		2001594S5P5_AACCATGAGCTCTCGA
2001594S5#TGGACATCACCTGAAT-1	TPCS	ATAC_G4	ATAC_Evo_G7		2001594S5P5_AGGCCACGTCGAGTTT
2001594S5#GAGACTTAGTCCTTCC-1	TPCS	ATAC_G4	ATAC_Evo_G7	RNA_G12	1476355S1-10XSC3_TCTCCGACAGACACAG
2001594S5#TGCCTGTCATATTGGC-1	Basal	ATAC_G4	ATAC_Evo_G8	RNA_G12	1476355S1-10XSC3_TAAGCGTGTGTGACCC
2001594S5#TTCGTTATCCAGGTCG-1	TPCS	ATAC_G4	ATAC_Evo_G6	RNA_G12	1476355S1-10XSC3_GTCCTCATCCCATTCG
2001594S5#TCACAGAAGACTTGAA-1	Basal	ATAC_G4	ATAC_Evo_G8		2001594S5P5_AGGCCACGTCGAGTTT
2001594S5#ATTACTCTCTTCACTA-1	TPCS	ATAC_G4	ATAC_Evo_G7	RNA_G12	1476355S1-10XSC3_TGTTACTAGCGCCTTG
2001594S5#TACTAGGTCGTTCAGA-1	TPCS	ATAC_G4	ATAC_Evo_G7		2004464S1-10X5_AGTAGTCGTTCCACGG
2001594S5#AACTTGGTCCTCCTGA-1	Basal	ATAC_G4	ATAC_Evo_G8		2001594S5P5_AACCATGAGCTCTCGA
2001594S5#ACCTGCTTCACGATTG-1	Basal	ATAC_G4	ATAC_Evo_G10	RNA_G12	1476355S1-10XSC3_TGTTACTAGCGCCTTG
2001594S5#TAACAGCCAATTCGTG-1	TPCS	ATAC_G4	ATAC_Evo_G6	RNA_G12	1476355S1-10XSC3_GCGGAAATCCATTTAC
2001594S5#TAACTTCAGTATAGTG-1	Basal	ATAC_G4	ATAC_Evo_G8	RNA_G12	1476355S1-10XSC3_TTCCGTGGTCGGTACC
2001594S5#GTGATCAGTTAACCAC-1	TPCS	ATAC_G4	ATAC_Evo_G5		2001594S5P5_AGGCCACGTCGAGTTT
2001594S5#CGCAGGTAGTATACCC-1	Basal	ATAC_G4	ATAC_Evo_G8	RNA_G12	1476355S1-10XSC3_GTGTTCCAGTAAGCAT
2001594S5#TATGTTCCATCAACTG-1	TPCS	ATAC_G4	ATAC_Evo_G7	RNA_G12	1476355S1-10XSC3_AGTCATGAGAAGCTGC
2001594S5#TATCTGTTCTCTGCAC-1	TPCS	ATAC_G4	ATAC_Evo_G7	RNA_G12	1476355S1-10XSC3_CTAACCCAGCGACAGT
2001594S5#CCGTAGGGTGGCGCTT-1	Basal	ATAC_G9	ATAC_Evo_G10	RNA_G12	1476355S1-10XSC3_GCGGAAATCCATTTAC
2001594S5#CTTTGCGAGATACCAA-1	TPCS	ATAC_G4	ATAC_Evo_G6		2004464S1-10XSC3_TTGTGGACAGAAGTGC
2001594S5#CCTTAATGTCTGGTTA-1	TPCS	ATAC_G4	ATAC_Evo_G5		2001594S5P5_AGGCCACGTCGAGTTT
2001594S5#TGGTCCTGTCACCCGA-1	TPCS	ATAC_G4	ATAC_Evo_G6	RNA_G12	1476355S1-10XSC3_TTCCGTGGTCGGTACC
2001594S5#ATTACTCTCGCCACTT-1	TPCS	ATAC_G4	ATAC_Evo_G6		SRR12603782_GACTACAAGAGCCTAG
2001594S5#AAGGAGCTCACTGATG-1	TPCS	ATAC_G4	ATAC_Evo_G6		2001594S5P5_AGGCCACGTCGAGTTT
2001594S5#CCACGTTGTACGGAGT-1	TPCS	ATAC_G4	ATAC_Evo_G6		SRR12603782_GACTACAAGAGCCTAG
2001594S5#CACATGAGTTTCCTAT-1	TPCS	ATAC_G4	ATAC_Evo_G7		2001594S5P5_AGGCCACGTCGAGTTT
2001594S5#TGTTAGGGTACGTAAA-1	TPCS	ATAC_G4	ATAC_Evo_G7		2001594S5P5_AGGCCACGTCGAGTTT
2001594S5#ATCGAGTTCGTTCTAT-1	Basal	ATAC_G4	ATAC_Evo_G8		2002634S1-10XSC3_ACTGCAACAGCTATAC
2001594S5#TTCTAACTCTACCCGT-1	Basal	ATAC_G4	ATAC_Evo_G9		2001594S5P5_AACCATGAGCTCTCGA
2001594S5#ATGCATGTCTGGGCGT-1	Basal	ATAC_G4	ATAC_Evo_G8	RNA_G12	1476355S1-10XSC3_TTCCGTGGTCGGTACC
2001594S5#TACGCAATCTTGGCCT-1	TPCS	ATAC_G4	ATAC_Evo_G5	RNA_G12	1476355S1-10XSC3_TTCCGTGGTCGGTACC
2001594S5#GCATTGAAGAATACTG-1	TPCS	ATAC_G4	ATAC_Evo_G6	RNA_G12	1476355S1-10XSC3_TGTTACTAGCGCCTTG
2001594S5#ATTACCTTCTGGAAGG-1	Basal	ATAC_G4	ATAC_Evo_G14		2001594S5P5_AACCATGAGCTCTCGA
2001594S5#TGGTCCTCACTGATAC-1	Basal	ATAC_G4	ATAC_Evo_G8	RNA_G12	1476355S1-10XSC3_CTAACCCAGCGACAGT
2001594S5#CTGTTCGTCGTGGAAG-1	Basal	ATAC_G4	ATAC_Evo_G8		2001594S5P5_AACCATGAGCTCTCGA
2001594S5#GAAGAGCGTGCCCTAG-1	Basal	ATAC_G4	ATAC_Evo_G10	RNA_G12	1476355S1-10XSC3_CTAACCCAGCGACAGT
2001594S5#TGGCCTTTCGCCAGAC-1	TPCS	ATAC_G4	ATAC_Evo_G6	RNA_G12	1476355S1-10XSC3_GCGGAAATCCATTTAC
2001594S5#TGTACAGCAAAGGTCG-1	TPCS	ATAC_G4	ATAC_Evo_G7	RNA_G12	1476355S1-10XSC3_GTGGAAGTCGCTGATA
2001594S5#GCAACCGGTAACGGTG-1	TPCS	ATAC_G4	ATAC_Evo_G6		2001594S5P5_AACCATGAGCTCTCGA
2001594S5#CTCAGCTTCGATATGC-1	Basal	ATAC_G4	ATAC_Evo_G8		2001594S5P5_AGGCCACGTCGAGTTT
2001594S5#GCGATCGAGGTAGGAA-1	TPCS	ATAC_G4	ATAC_Evo_G6		2001594S5P5_AACCATGAGCTCTCGA
2001594S5#GCGTTGGAGAAGGGCG-1	TPCS	ATAC_G4	ATAC_Evo_G7		2001594S5P5_AACCATGAGCTCTCGA
2001594S5#GTAATCGCAATGGCTT-1	TPCS	ATAC_G4	ATAC_Evo_G6		2001594S5P5_AACCATGAGCTCTCGA
2001594S5#TCACCTGCAGTCCTGG-1	Basal	ATAC_G4	ATAC_Evo_G10		2001594S5P5_AGGCCACGTCGAGTTT
2001594S5#GAATCTGGTACGAGAC-1	TPCS	ATAC_G4	ATAC_Evo_G7		2001594S5P5_AACCATGAGCTCTCGA
2001594S5#CCGTACTCAGTAACTC-1	Basal	ATAC_G4	ATAC_Evo_G8		2004464S1-10XSC3_TTGTGGACAGAAGTGC
2001594S5#AGACAAACATTAGCCA-1	Basal	ATAC_G4	ATAC_Evo_G8	RNA_G12	1476355S1-10XSC3_TCACGGGTCCGTTTCG
2001594S5#CTTCTAAGTTACCACA-1	TPCS	ATAC_G4	ATAC_Evo_G6		2001594S5P5_AGGCCACGTCGAGTTT
2001594S5#TCAGTCCGTTCATTTC-1	Basal	ATAC_G4	ATAC_Evo_G11	RNA_G12	1476355S1-10XSC3_TGTTACTAGCGCCTTG
2001594S5#GCAAAGGAGAGGCAGG-1	Basal	ATAC_G4	ATAC_Evo_G8		2001594S5P5_AGGCCACGTCGAGTTT
2001594S5#CTGTATTGTGCAAGAC-1	Basal	ATAC_G4	ATAC_Evo_G8		2001594S5P5_AGGCCACGTCGAGTTT
2001594S5#AACCGATTCAGTGTGT-1	TPCS	ATAC_G4	ATAC_Evo_G6		2001594S5P5_AGGCCACGTCGAGTTT
2001594S5#CACTAAGAGGGTCTGA-1	Basal	ATAC_G4	ATAC_Evo_G9	RNA_G12	1476355S1-10XSC3_CTAACCCAGCGACAGT
2001594S5#GCGTTGGCAAGGCGTA-1	TPCS	ATAC_G4	ATAC_Evo_G6		2001594S5P5_TCATTTGAGTCTCGAC
2001594S5#ATGGATCTCCCTAAAG-1	TPCS	ATAC_G4	ATAC_Evo_G6	RNA_G12	1476355S1-10XSC3_GTCCTCATCCCATTCG
2001594S5#TCTCTGGAGTAGTCGG-1	TPCS	ATAC_G9	ATAC_Evo_G5	RNA_G12	1476355S1-10XSC3_TGTTACTAGCGCCTTG
2001594S5#ACTACGACAATGAAAC-1	Basal	ATAC_G4	ATAC_Evo_G10	RNA_G5	2005588S8-10XSC3_GTGCACGTCTTGATTC
2001594S5#TTGCAGAGTTTGACCA-1	TPCS	ATAC_G3	ATAC_Evo_G5		2001594S5P5_AGGCCACGTCGAGTTT
2001594S5#TCTCTGGTCGGGATCC-1	Basal	ATAC_G4	ATAC_Evo_G8	RNA_G12	1476355S1-10XSC3_CTAACCCAGCGACAGT
2001594S5#GAACTTGGTAGGTAAT-1	Basal	ATAC_G4	ATAC_Evo_G8		2001594S5P5_AGGCCACGTCGAGTTT
2001594S5#GAAGTCTAGTGGACGT-1	TPCS	ATAC_G4	ATAC_Evo_G6	RNA_G12	1476355S1-10XSC3_CTAACCCAGCGACAGT
2001594S5#GCACCTTGTTAAGTCC-1	TPCS	ATAC_G4	ATAC_Evo_G7	RNA_G12	1476355S1-10XSC3_TGTTACTAGCGCCTTG
2001594S5#CGCTATCTCGGGAAAC-1	Basal	ATAC_G4	ATAC_Evo_G8		2001594S5P5_AACCATGAGCTCTCGA
2001594S5#TTGTTGTCAATGTAAG-1	TPCS	ATAC_G4	ATAC_Evo_G6		2001594S5P5_AGGCCACGTCGAGTTT
2001594S5#CGGTGCAAGTCCAGAG-1	TPCS	ATAC_G4	ATAC_Evo_G5	RNA_G12	1476355S1-10XSC3_GCGGAAATCCATTTAC
2001594S5#TCCATCGGTCAGAAGC-1	TPCS	ATAC_G4	ATAC_Evo_G7	RNA_G12	1476355S1-10XSC3_TGTTACTAGCGCCTTG
2001594S5#TGCCTCACACGCGACT-1	TPCS	ATAC_G4	ATAC_Evo_G6	RNA_G12	1476355S1-10XSC3_TCTCCGACAGACACAG
2001594S5#CCCTAGTTCCCGAAGC-1	TPCS	ATAC_G4	ATAC_Evo_G6		2001594S5P5_AACCATGAGCTCTCGA
2001594S5#GTGATCAGTATTCTCT-1	TPCS	ATAC_G4	ATAC_Evo_G6		2001594S5P5_AGGCCACGTCGAGTTT
2001594S5#TACTGCCCAGGGAGTT-1	Basal	ATAC_G13	ATAC_Evo_G14		2004464S1-10XSC3_TTGTGGACAGAAGTGC
2001594S5#TCTCTGGTCTCTATTG-1	TPCS	ATAC_G4	ATAC_Evo_G6		2001594S5P5_AGGCCACGTCGAGTTT
2001594S5#TCCGACTGTAACGGTG-1	Basal	ATAC_G4	ATAC_Evo_G10	RNA_G12	1476355S1-10XSC3_TCACGGGTCCGTTTCG
2001594S5#ACTAACGTCGGTCCGA-1	Basal	ATAC_G4	ATAC_Evo_G11		2001594S5P5_AACCATGAGCTCTCGA
2001594S5#TACCTCGCAGTAGTTC-1	TPCS	ATAC_G4	ATAC_Evo_G7		2001594S5P5_AACCATGAGCTCTCGA
2001594S5#TCAAAGCTCTATCCTA-1	TPCS	ATAC_G4	ATAC_Evo_G6		2001594S5P5_AGGCCACGTCGAGTTT
2001594S5#GCTCAGGGTGTGAGGT-1	TPCS	ATAC_G4	ATAC_Evo_G5	RNA_G12	1476355S1-10XSC3_TGTTACTAGCGCCTTG
2001594S5#TCGGGACAGCCTGTAT-1	TPCS	ATAC_G4	ATAC_Evo_G6	RNA_G12	1476355S1-10XSC3_TGTTACTAGCGCCTTG
2001594S5#TTGAGCACATCATAGC-1	Basal	ATAC_G4	ATAC_Evo_G11		2001594S5P5_AACCATGAGCTCTCGA
2001594S5#GAACCTATCATGAACC-1	Basal	ATAC_G4	ATAC_Evo_G9		2001594S5P5_AGGCCACGTCGAGTTT
2001594S5#GTTACGAAGATGAGGA-1	TPCS	ATAC_G4	ATAC_Evo_G7		2001594S5P5_AGGCCACGTCGAGTTT
2001594S5#GTGTGATAGGGAAATG-1	Basal	ATAC_G4	ATAC_Evo_G9	RNA_G12	1476355S1-10XSC3_GTTCATTGTATACAGA
2001594S5#TTACGTTGTTTCGTTT-1	Basal	ATAC_G4	ATAC_Evo_G14	RNA_G12	1476355S1-10XSC3_TCACGGGTCCGTTTCG
2001594S5#ACAGCGCTCGAAGCCC-1	TPCS	ATAC_G4	ATAC_Evo_G5		2001594S5P5_AGGCCACGTCGAGTTT
2001594S5#CTAACTTAGGCACTAG-1	TPCS	ATAC_G4	ATAC_Evo_G6	RNA_G12	1476355S1-10XSC3_TTCCGTGGTCGGTACC
2001594S5#GGGTTATCAATGGTCT-1	TPCS	ATAC_G4	ATAC_Evo_G5		2001594S5P5_AGGCCACGTCGAGTTT
2001594S5#GATGGCCTCTAGCAGT-1	TPCS	ATAC_G4	ATAC_Evo_G7	RNA_G12	1476355S1-10XSC3_TTCCGTGGTCGGTACC
2001594S5#ACGTTAGTCGTCCCAT-1	TPCS	ATAC_G4	ATAC_Evo_G7	RNA_G12	1476355S1-10XSC3_TTCCGTGGTCGGTACC
2001594S5#CAAGGCCTCCAGGTCG-1	TPCS	ATAC_G4	ATAC_Evo_G5	RNA_G12	1476355S1-10XSC3_TCACGGGTCCGTTTCG
2001594S5#CACTGAAGTCTTAGCA-1	TPCS	ATAC_G4	ATAC_Evo_G7		2001594S5P5_AGGCCACGTCGAGTTT
2001594S5#TTACTCACAACGTCCG-1	Basal	ATAC_G4	ATAC_Evo_G8	RNA_G12	1476355S1-10XSC3_TGTTACTAGCGCCTTG
2001594S5#CAAGAAAGTGCAAGAC-1	TPCS	ATAC_G4	ATAC_Evo_G7	RNA_G12	1476355S1-10XSC3_TTCCGTGGTCGGTACC
2001594S5#GCCTAGGAGCAGGAGG-1	TPCS	ATAC_G4	ATAC_Evo_G6		2001594S5P5_AGGCCACGTCGAGTTT
2001594S5#TGAGTCATCCAACAAC-1	Basal	ATAC_G8	ATAC_Evo_G8	RNA_G12	1476355S1-10XSC3_TTCCGTGGTCGGTACC
2001594S5#ACCCAAATCTTGGCCT-1	Basal	ATAC_G4	ATAC_Evo_G8		2001594S5P5_AGGCCACGTCGAGTTT
2001594S5#GAACCGCGTAGGGTTG-1	TPCS	ATAC_G4	ATAC_Evo_G6		2001594S5P5_AACCATGAGCTCTCGA
2001594S5#AAACTCGCACTCGGAC-1	Basal	ATAC_G9	ATAC_Evo_G8	RNA_G12	1476355S1-10XSC3_GCGGAAATCCATTTAC
2001594S5#AACAAAGGTATCTGCA-1	Basal	ATAC_G4	ATAC_Evo_G8		2001594S5P5_AGGCCACGTCGAGTTT
2001594S5#CGTAAACCAAGCAACG-1	TPCS	ATAC_G4	ATAC_Evo_G6		2001594S5P5_AGGCCACGTCGAGTTT
2001594S5#AACATCGGTTCCAATG-1	Basal	ATAC_G4	ATAC_Evo_G10		2001594S5P5_AACCATGAGCTCTCGA
2001594S5#GCTGCGAGTACTTCGA-1	TPCS	ATAC_G4	ATAC_Evo_G6		2001594S5P5_AGGCCACGTCGAGTTT
2001594S5#ATCGAGTGTAACGGTG-1	TPCS	ATAC_G4	ATAC_Evo_G5	RNA_G12	1476355S1-10XSC3_CTAACCCAGCGACAGT
2001594S5#ATTTGTCAGTAGTTCC-1	Basal	ATAC_G4	ATAC_Evo_G8	RNA_G12	1476355S1-10XSC3_CTAACCCAGCGACAGT
2001594S5#ACAGACTAGACTAGGC-1	TPCS	ATAC_G4	ATAC_Evo_G7		2001594S5P5_AGGCCACGTCGAGTTT
2001594S5#TACATGGAGGCAGTGT-1	TPCS	ATAC_G4	ATAC_Evo_G7		2001594S5P5_AACCATGAGCTCTCGA
2001594S5#GCTGTTCTCCTGACCT-1	TPCS	ATAC_G4	ATAC_Evo_G7		2004464S1-10XSC3_GCTTGGGAGCAAGTCG
2001594S5#TCTCTGGCAATGGTAA-1	Basal	ATAC_G3	ATAC_Evo_G8	RNA_G12	1476355S1-10XSC3_TGTTACTAGCGCCTTG
2001594S5#AACGAGGTCAGTGGTT-1	Basal	ATAC_G13	ATAC_Evo_G10	RNA_G12	1476355S1-10XSC3_CTAACCCAGCGACAGT
2001594S5#GATTGACCAGAGAGAA-1	Basal	ATAC_G4	ATAC_Evo_G9	RNA_G12	1476355S1-10XSC3_CTAACCCAGCGACAGT
2001594S5#CCGTACTAGCTATCCA-1	TPCS	ATAC_G4	ATAC_Evo_G6		2001594S5P5_AGGCCACGTCGAGTTT
2001594S5#CCTTGGTCAATTCTCT-1	TPCS	ATAC_G4	ATAC_Evo_G6	RNA_G12	1476355S1-10XSC3_GTGTTCCAGTAAGCAT
2001594S5#GCGAGTCCACATTCTT-1	TPCS	ATAC_G4	ATAC_Evo_G6	RNA_G12	1476355S1-10XSC3_CTAACCCAGCGACAGT
2001594S5#AATGGCTTCGCTACCT-1	TPCS	ATAC_G4	ATAC_Evo_G6		2001594S5P5_AACCATGAGCTCTCGA
2001594S5#TAGCCGGCATCCATAG-1	Normal	ATAC_G4	ATAC_Evo_G4		2001594S5P5_CATCAAGAGCTCCACA
2001594S5#AACGAGGAGTGCTAGG-1	Basal	ATAC_G4	ATAC_Evo_G8	RNA_G12	1476355S1-10XSC3_CTAACCCAGCGACAGT
2001594S5#CCGTGAGTCCATCATT-1	TPCS	ATAC_G4	ATAC_Evo_G7		2001594S5P5_AGGCCACGTCGAGTTT
2001594S5#TCAAGCATCTCGCGGA-1	TPCS	ATAC_G4	ATAC_Evo_G7		2001594S5P5_AACCATGAGCTCTCGA
2001594S5#TGACTCCCATGGGAAC-1	TPCS	ATAC_G4	ATAC_Evo_G7		2001594S5P5_TCATTTGAGTCTCGAC
2001594S5#TTCAACTCACGCGATC-1	Basal	ATAC_G4	ATAC_Evo_G8	RNA_G12	1476355S1-10XSC3_GTCCTCATCCCATTCG
2001594S5#CGGACTGGTGTTGGTT-1	TPCS	ATAC_G4	ATAC_Evo_G6	RNA_G12	1476355S1-10XSC3_TCACGGGTCCGTTTCG
2001594S5#TGGGTTACATGCCCTT-1	Basal	ATAC_G4	ATAC_Evo_G10		2001594S5P5_AGGCCACGTCGAGTTT
2001594S5#TGTTAGGTCCAGTTAG-1	Basal	ATAC_G4	ATAC_Evo_G10	RNA_G12	1476355S1-10XSC3_CTAACCCAGCGACAGT
2001594S5#GGCACGTGTAAGTGCG-1	Basal	ATAC_G4	ATAC_Evo_G8		2001594S5P5_AACCATGAGCTCTCGA
2001594S5#TGTACAGGTCTGCGCA-1	Basal	ATAC_G4	ATAC_Evo_G11	RNA_G12	1476355S1-10XSC3_GTCCTCATCCCATTCG
2001594S5#ACCGCAGCATATTGGC-1	TPCS	ATAC_G4	ATAC_Evo_G6	RNA_G12	1476355S1-10XSC3_TTCCGTGGTCGGTACC
2001594S5#CCTTGCATCCTAGAGT-1	TPCS	ATAC_G4	ATAC_Evo_G6		2001594S5P5_TCATTTGAGTCTCGAC
2001594S5#GCCAGACCAGGTGTGA-1	Basal	ATAC_G4	ATAC_Evo_G8		2001594S5P5_AACCATGAGCTCTCGA
2001594S5#GCGATCGGTAGCATGG-1	Normal	ATAC_G25	ATAC_Evo_G3		SRR12603781_GATTCAGCATTGGGCC
2001594S5#CAACCAATCAGCACTA-1	TPCS	ATAC_G4	ATAC_Evo_G6	RNA_G12	1476355S1-10XSC3_TTCCGTGGTCGGTACC
2001594S5#ACAATCGAGTCCGGAA-1	Basal	ATAC_G4	ATAC_Evo_G8		2001594S5P5_AGGCCACGTCGAGTTT
2001594S5#AGTCCGGGTCGAGAAC-1	Basal	ATAC_G4	ATAC_Evo_G8	RNA_G12	1476355S1-10XSC3_TTCCGTGGTCGGTACC
2001594S5#TCACTCGGTGTCCTTC-1	Basal	ATAC_G4	ATAC_Evo_G10		2001594S5P5_AGGCCACGTCGAGTTT
2001594S5#AACCAACGTCTGGATT-1	Basal	ATAC_G4	ATAC_Evo_G8	RNA_G12	1476355S1-10XSC3_CTAACCCAGCGACAGT
2001594S5#TGTTAGGCATTGCCTC-1	Basal	ATAC_G4	ATAC_Evo_G8	RNA_G12	1476355S1-10XSC3_TAAGCGTGTGTGACCC
2001594S5#CCCTGATTCTTCCACG-1	TPCS	ATAC_G4	ATAC_Evo_G6		2001594S5P5_AGGCCACGTCGAGTTT
2001594S5#GTCACTCCAACTACTG-1	TPCS	ATAC_G4	ATAC_Evo_G7		SRR12603782_GACTACAAGAGCCTAG
2001594S5#TTGTTCAAGAGCACTG-1	Basal	ATAC_G4	ATAC_Evo_G8		2001594S5P5_AACCATGAGCTCTCGA
2001594S5#TTGCGAAGTTACACTG-1	Basal	ATAC_G4	ATAC_Evo_G8	RNA_G12	1476355S1-10XSC3_TCTCCGACAGACACAG
2001594S5#AAATGAGGTCTTAGCA-1	Basal	ATAC_G4	ATAC_Evo_G8		2001594S5P5_AACCATGAGCTCTCGA
2001594S5#AGCGTGCTCGGGAATG-1	TPCS	ATAC_G4	ATAC_Evo_G7		2001594S5P5_AGGCCACGTCGAGTTT
2001594S5#CTCTACGCAAAGCATA-1	TPCS	ATAC_G4	ATAC_Evo_G6		2001594S5P5_TCATTTGAGTCTCGAC
2001594S5#AAATGAGTCCGGAAAG-1	TPCS	ATAC_G4	ATAC_Evo_G7		2001594S5P5_AGGCCACGTCGAGTTT
2001594S5#GCCAGCATCGTGAACT-1	Basal	ATAC_G4	ATAC_Evo_G9		2001594S5P5_AGGCCACGTCGAGTTT
2001594S5#TGGCGCAGTATTCTTC-1	TPCS	ATAC_G4	ATAC_Evo_G5	RNA_G12	1476355S1-10XSC3_GCGGAAATCCATTTAC
2001594S5#CGCTATCCAAGCCAGA-1	Basal	ATAC_G4	ATAC_Evo_G10	RNA_G12	1476355S1-10XSC3_TGTTACTAGCGCCTTG
2001594S5#CCCACATGTATCTCAG-1	Basal	ATAC_G4	ATAC_Evo_G8	RNA_G12	1476355S1-10XSC3_TTCCGTGGTCGGTACC
2001594S5#CTTGAAGTCTGGCCAG-1	TPCS	ATAC_G4	ATAC_Evo_G5	RNA_G12	1476355S1-10XSC3_TGTTACTAGCGCCTTG
2001594S5#TTCGCGTTCTGACTTT-1	TPCS	ATAC_G4	ATAC_Evo_G6		2001594S5P5_AACCATGAGCTCTCGA
2001594S5#ATATTCCGTGAATACA-1	Basal	ATAC_G4	ATAC_Evo_G8		2001594S5P5_AGGCCACGTCGAGTTT
2001594S5#TGCTTTAGTATCCCTC-1	Basal	ATAC_G4	ATAC_Evo_G14		2001594S5P5_AGGCCACGTCGAGTTT
2001594S5#AGTGCGCCATCCGTAA-1	TPCS	ATAC_G4	ATAC_Evo_G6	RNA_G12	1476355S1-10XSC3_GTGTTCCAGTAAGCAT
2001594S5#AGTTTGGCACAGATGG-1	Basal	ATAC_G4	ATAC_Evo_G9		2001594S5P5_AGGCCACGTCGAGTTT
2001594S5#TGCATTTCAGGACTGA-1	Basal	ATAC_G4	ATAC_Evo_G8		2001594S5P5_AACCATGAGCTCTCGA
2001594S5#TTGAGCAAGGAGTAGA-1	Basal	ATAC_G3	ATAC_Evo_G8	RNA_G12	1476355S1-10XSC3_CTAACCCAGCGACAGT
2001594S5#GAGGTCCAGGTTGTTC-1	TPCS	ATAC_G4	ATAC_Evo_G7		2001594S5P5_AACCATGAGCTCTCGA
2001594S5#CATAACGAGGCAAGCT-1	TPCS	ATAC_G4	ATAC_Evo_G7	RNA_G12	1476355S1-10XSC3_TAAGCGTGTGTGACCC
2001594S5#AGGACGAGTTCTTTGT-1	Basal	ATAC_G4	ATAC_Evo_G8		2002634S1-10XSC3_ACTGCAACAGCTATAC
2001594S5#AACCAACGTTAGTAGA-1	Basal	ATAC_G4	ATAC_Evo_G8	RNA_G12	1476355S1-10XSC3_TGTTACTAGCGCCTTG
2001594S5#GTCACGGAGCTGGAGT-1	Basal	ATAC_G4	ATAC_Evo_G10	RNA_G12	1476355S1-10XSC3_TTCCGTGGTCGGTACC
2001594S5#ACCGGGTGTCCACCAG-1	Basal	ATAC_G13	ATAC_Evo_G8		SRR12603785_GGGCACTCACGGACAA
2001594S5#TTTACGTAGTCGTACT-1	TPCS	ATAC_G4	ATAC_Evo_G7		2001594S5P5_AGGCCACGTCGAGTTT
2001594S5#AATGGCTCAACGCACC-1	Basal	ATAC_G4	ATAC_Evo_G12	RNA_G12	1476355S1-10XSC3_TTCCGTGGTCGGTACC
2001594S5#CAGCTGGTCTGACTTT-1	Basal	ATAC_G9	ATAC_Evo_G10	RNA_G12	1476355S1-10XSC3_TGTTACTAGCGCCTTG
2001594S5#GCAAAGGAGAGAGTAG-1	TPCS	ATAC_G4	ATAC_Evo_G5	RNA_G12	1476355S1-10XSC3_TCACGGGTCCGTTTCG
2001594S5#TTCGCGTTCATGCTTT-1	TPCS	ATAC_G4	ATAC_Evo_G7		2002634S1-10XSC3_ACTGCAACAGCTATAC
2001594S5#ACAAGCTCAAGAGCGT-1	Basal	ATAC_G4	ATAC_Evo_G10		2001594S5P5_AGGCCACGTCGAGTTT
2001594S5#TACCTCGCAGGCAGAT-1	TPCS	ATAC_G4	ATAC_Evo_G6	RNA_G5	2005588S8-10XSC3_GTGCACGTCTTGATTC
2001594S5#GCATGATAGCAACTGG-1	TPCS	ATAC_G4	ATAC_Evo_G7	RNA_G12	1476355S1-10XSC3_TTCCGTGGTCGGTACC
2001594S5#AAACGAATCTCTCAAT-1	Basal	ATAC_G4	ATAC_Evo_G8		2001594S5P5_AGGCCACGTCGAGTTT
2001594S5#CAAGAAACAATGGCAG-1	Basal	ATAC_G4	ATAC_Evo_G8		2001594S5P5_TCATTTGAGTCTCGAC
2001594S5#TCAGCTCTCGGGAAAC-1	TPCS	ATAC_G4	ATAC_Evo_G6	RNA_G12	1476355S1-10XSC3_TCTCCGACAGACACAG
2001594S5#GTGGATTGTAGCGTTT-1	Basal	ATAC_G4	ATAC_Evo_G11	RNA_G12	1476355S1-10XSC3_CTAACCCAGCGACAGT
2001594S5#ATGGATCGTAGCAGGT-1	Basal	ATAC_G4	ATAC_Evo_G8		2002634S1-10XSC3_TGTTGAGAGCCGTTGC
2001594S5#AGCCTTCTCTTCTTCC-1	Basal	ATAC_G4	ATAC_Evo_G8	RNA_G12	1476355S1-10XSC3_TTCCGTGGTCGGTACC
2001594S5#CCTAAAGCATCTCACC-1	Basal	ATAC_G4	ATAC_Evo_G10	RNA_G12	1476355S1-10XSC3_TTCCGTGGTCGGTACC
2001594S5#ATCCCTGCATGTGAGG-1	TPCS	ATAC_G4	ATAC_Evo_G7		2001594S5P5_AGGCCACGTCGAGTTT
2001594S5#TTACGTTGTTTAGGAA-1	TPCS	ATAC_G4	ATAC_Evo_G6		2001594S5P5_AGGCCACGTCGAGTTT
2001594S5#AAAGGGCCAAAGAGAG-1	TPCS	ATAC_G4	ATAC_Evo_G7		SRR12603782_GACTACAAGAGCCTAG
2001594S5#CTACTTAAGACTCTTG-1	Basal	ATAC_G4	ATAC_Evo_G14		2002634S1-10XSC3_ACTGCAACAGCTATAC
2001594S5#GCTGTTCAGAGAGTTT-1	TPCS	ATAC_G4	ATAC_Evo_G7	RNA_G12	1476355S1-10XSC3_TGTTACTAGCGCCTTG
2001594S5#AAAGGATCATTACACG-1	TPCS	ATAC_G4	ATAC_Evo_G6	RNA_G12	1476355S1-10XSC3_TGTTACTAGCGCCTTG
2001594S5#GGGACCTGTTATAGAG-1	TPCS	ATAC_G9	ATAC_Evo_G6	RNA_G12	1476355S1-10XSC3_GCGGAAATCCATTTAC
2001594S5#CTGAATGAGCTCCGGT-1	Basal	ATAC_G4	ATAC_Evo_G11	RNA_G12	1476355S1-10XSC3_GTGTTCCAGTAAGCAT
2001594S5#ACATGCAGTACGTAGG-1	Basal	ATAC_G4	ATAC_Evo_G8		2001594S5P5_AACCATGAGCTCTCGA
2001594S5#CCAATGAGTTCTGAAC-1	Basal	ATAC_G4	ATAC_Evo_G8		2001594S5P5_AGGCCACGTCGAGTTT
2001594S5#TACGGATCACTCAGCG-1	Basal	ATAC_G4	ATAC_Evo_G8		2002634S1-10XSC3_TGTTGAGAGCCGTTGC
2001594S5#CAACCAAAGCTCCATA-1	TPCS	ATAC_G4	ATAC_Evo_G7		2001594S5P5_AGGCCACGTCGAGTTT
2001594S5#GAGAACGTCAGCACTA-1	Normal	ATAC_G24	ATAC_Evo_G4		2002945S4-10X3_CATTCATTCATGTCAG
2001594S5#GAACCGCTCGAGGTAG-1	Basal	ATAC_G4	ATAC_Evo_G8		2001594S5P5_TCATTTGAGTCTCGAC
2001594S5#ACTGCGGGTTGTGACT-1	Basal	ATAC_G4	ATAC_Evo_G8		2001594S5P5_AGGCCACGTCGAGTTT
2001594S5#TCAAGGTGTTTCCGGG-1	TPCS	ATAC_G2	ATAC_Evo_G6		2001594S5P5_AGGCCACGTCGAGTTT
2001594S5#TAGACTGCAAAGCTGG-1	Basal	ATAC_G4	ATAC_Evo_G11		2001594S5P5_AGGCCACGTCGAGTTT
2001594S5#TAATTCCGTACTAGAA-1	TPCS	ATAC_G4	ATAC_Evo_G6	RNA_G12	1476355S1-10XSC3_TCTCCGACAGACACAG
2001594S5#CAACGGCAGGGACGTT-1	Basal	ATAC_G9	ATAC_Evo_G9	RNA_G12	1476355S1-10XSC3_AGTCATGAGAAGCTGC
2001594S5#CTTTGCGGTCAACGGA-1	Basal	ATAC_G4	ATAC_Evo_G9		2001594S5P5_TCATTTGAGTCTCGAC
2001594S5#TGCACCTTCTGATCTT-1	TPCS	ATAC_G4	ATAC_Evo_G6		2001594S5P5_AGGCCACGTCGAGTTT
2001594S5#CGCAATACAATGGCAG-1	Basal	ATAC_G4	ATAC_Evo_G10	RNA_G12	1476355S1-10XSC3_CTAACCCAGCGACAGT
2001594S5#ACTAGGTAGCAACTGG-1	TPCS	ATAC_G4	ATAC_Evo_G7		2001594S5P5_AACCATGAGCTCTCGA
2001594S5#GACTAACAGTGGTGTG-1	TPCS	ATAC_G4	ATAC_Evo_G5		2001594S5P5_AGGCCACGTCGAGTTT
2001594S5#GTAGGAGAGAATCAGT-1	TPCS	ATAC_G4	ATAC_Evo_G7	RNA_G12	1476355S1-10XSC3_TGTTACTAGCGCCTTG
2001594S5#CACCACTGTTACCCAA-1	Basal	ATAC_G4	ATAC_Evo_G10		2001594S5P5_AGGCCACGTCGAGTTT
2001594S5#GTCACTCAGAGGCAGG-1	Basal	ATAC_G4	ATAC_Evo_G9	RNA_G12	1476355S1-10XSC3_TGTTACTAGCGCCTTG
2001594S5#CTGTTCGAGGGTCCCT-1	TPCS	ATAC_G4	ATAC_Evo_G6		2001594S5P5_AGGCCACGTCGAGTTT
2001594S5#GTCTACCCATGATCGT-1	TPCS	ATAC_G8	ATAC_Evo_G7		2001594S5P5_AACCATGAGCTCTCGA
2001594S5#ATGTCTTGTAGCTGTT-1	TPCS	ATAC_G4	ATAC_Evo_G5		2004464S1-10XSC3_GCTTGGGAGCAAGTCG
2001594S5#TTCGCGTAGAACTAAC-1	TPCS	ATAC_G4	ATAC_Evo_G7		2001594S5P5_AGGCCACGTCGAGTTT
2001594S5#AATACGCGTGCGACCT-1	TPCS	ATAC_G4	ATAC_Evo_G6		2001594S5P5_TCATTTGAGTCTCGAC
2001594S5#TATTGCTAGGGTGTTG-1	TPCS	ATAC_G4	ATAC_Evo_G6	RNA_G12	1476355S1-10XSC3_TGTTACTAGCGCCTTG
2001594S5#GGGACCTTCGCTACCT-1	Basal	ATAC_G3	ATAC_Evo_G8		2001594S5P5_AGGCCACGTCGAGTTT
2001594S5#AGCTGATTCGGTACTA-1	Basal	ATAC_G4	ATAC_Evo_G8	RNA_G12	1476355S1-10XSC3_CTAACCCAGCGACAGT
2001594S5#ATCCCTGAGTCGTGAG-1	Basal	ATAC_G4	ATAC_Evo_G10		1476355S2-10XSC3_AACAAGAAGAATCGCG
2001594S5#TAGGTGTAGTACCCAT-1	TPCS	ATAC_G4	ATAC_Evo_G7		2004464S1-10XSC3_TTGTGGACAGAAGTGC
2001594S5#CTCAGCTGTATGGTTC-1	TPCS	ATAC_G4	ATAC_Evo_G5		2001594S5P5_AACCATGAGCTCTCGA
2001594S5#ACTATTCAGTACCTCA-1	Basal	ATAC_G4	ATAC_Evo_G8	RNA_G12	1476355S1-10XSC3_TGTTACTAGCGCCTTG
2001594S5#TAGCCCTGTCAGAGTG-1	TPCS	ATAC_G4	ATAC_Evo_G6		2001594S5P5_AACCATGAGCTCTCGA
2001594S5#GTAATCGAGTTTGGAA-1	Basal	ATAC_G5	ATAC_Evo_G8	RNA_G12	1476355S1-10XSC3_TCACGGGTCCGTTTCG
2001594S5#TGCTCACTCCACCTAC-1	TPCS	ATAC_G4	ATAC_Evo_G5		2001594S5P5_AGGCCACGTCGAGTTT
2001594S5#GGAACCCAGTACCTCA-1	TPCS	ATAC_G4	ATAC_Evo_G6		2004464S1-10X5_AGTAGTCGTTCCACGG
2001594S5#ACCATCCTCTATCTCA-1	TPCS	ATAC_G4	ATAC_Evo_G6	RNA_G12	1476355S1-10XSC3_CTAACCCAGCGACAGT
2001594S5#TACAGCAAGTACTCTG-1	TPCS	ATAC_G4	ATAC_Evo_G6		2001594S5P5_TCATTTGAGTCTCGAC
2001594S5#AGCGTATTCGTGGAAG-1	Basal	ATAC_G4	ATAC_Evo_G8	RNA_G12	1476355S1-10XSC3_TTCCGTGGTCGGTACC
2001594S5#CGCAATAAGGCATGCA-1	Basal	ATAC_G4	ATAC_Evo_G10		2001594S5P5_AGGCCACGTCGAGTTT
2001594S5#ACCGGGTCATAGAATG-1	TPCS	ATAC_G4	ATAC_Evo_G6		1476355S1-10X5_CCGGTAGGTGTTGAGG
2001594S5#ACATGCAAGCGAATAT-1	TPCS	ATAC_G5	ATAC_Evo_G7	RNA_G5	2005588S8-10XSC3_GTGCACGTCTTGATTC
2001594S5#CGGACTGCATGGATGG-1	TPCS	ATAC_G4	ATAC_Evo_G7		2001594S5P5_AGGCCACGTCGAGTTT
2001594S5#GCTGAGCAGCTCGGCT-1	Basal	ATAC_G4	ATAC_Evo_G8		2001594S5P5_AGGCCACGTCGAGTTT
2001594S5#GGAATCTTCGCTACCT-1	Basal	ATAC_G4	ATAC_Evo_G9		2001594S5P5_AGGCCACGTCGAGTTT
2001594S5#GAAATGACATTAAGGA-1	TPCS	ATAC_G4	ATAC_Evo_G6	RNA_G12	1476355S1-10XSC3_GTGTTCCAGTAAGCAT
2001594S5#CTTGTCGCATTTGGCA-1	TPCS	ATAC_G4	ATAC_Evo_G7	RNA_G12	1476355S1-10XSC3_GCGGAAATCCATTTAC
2001594S5#AAACTGCCACTGTTAG-1	Basal	ATAC_G4	ATAC_Evo_G10		2001594S5P5_TCATTTGAGTCTCGAC
2001594S5#TTTGTGTGTCGCGCTA-1	TPCS	ATAC_G4	ATAC_Evo_G6	RNA_G12	1476355S1-10XSC3_CTAACCCAGCGACAGT
2001594S5#AGTCAACGTGAGTTGG-1	Basal	ATAC_G13	ATAC_Evo_G14	RNA_G12	1476355S1-10XSC3_CTAACCCAGCGACAGT
2001594S5#TTATGTCCATCTCTCG-1	Basal	ATAC_G4	ATAC_Evo_G8		2004464S1-10X5_AGTAGTCGTTCCACGG
2001594S5#ATGGATCCAGTAACGG-1	TPCS	ATAC_G4	ATAC_Evo_G7		2001594S5P5_AACCATGAGCTCTCGA
2001594S5#TGGTCCTGTATTTGCG-1	Basal	ATAC_G4	ATAC_Evo_G8	RNA_G12	1476355S1-10XSC3_TTCCGTGGTCGGTACC
2001594S5#CCCTGATCACGCGATC-1	Basal	ATAC_G4	ATAC_Evo_G8		2002634S1-10XSC3_TGTTGAGAGCCGTTGC
2001594S5#AATACGCGTCTGCGCA-1	Basal	ATAC_G3	ATAC_Evo_G11		2001594S5P5_AGGCCACGTCGAGTTT
2001594S5#CCCTGATAGATCTAAG-1	Basal	ATAC_G4	ATAC_Evo_G10	RNA_G12	1476355S1-10XSC3_GTGTTCCAGTAAGCAT
2001594S5#CCAGAATGTTATGCAC-1	Basal	ATAC_G4	ATAC_Evo_G11	RNA_G12	1476355S1-10XSC3_GCGGAAATCCATTTAC
2001594S5#CTGGGACTCCAATCCC-1	Basal	ATAC_G4	ATAC_Evo_G8		2001594S5P5_TCATTTGAGTCTCGAC
2001594S5#CTTAATCAGATCGCCC-1	Basal	ATAC_G4	ATAC_Evo_G11		2001594S5P5_AGGCCACGTCGAGTTT
2001594S5#ATGTACGCATGGGAAC-1	Basal	ATAC_G4	ATAC_Evo_G10	RNA_G12	1476355S1-10XSC3_TTCCGTGGTCGGTACC
2001594S5#TGGACATTCCGTACGG-1	TPCS	ATAC_G4	ATAC_Evo_G6		2001594S5P5_AGGCCACGTCGAGTTT
2001594S5#TGCCTGTTCGGATAAA-1	TPCS	ATAC_G4	ATAC_Evo_G6		2001594S5P5_AGGCCACGTCGAGTTT
2001594S5#GCCTACTAGTCTCCAA-1	TPCS	ATAC_G4	ATAC_Evo_G5	RNA_G12	1476355S1-10XSC3_GCGGAAATCCATTTAC
2001594S5#TCACCTGTCAGTACAC-1	TPCS	ATAC_G4	ATAC_Evo_G5	RNA_G12	1476355S1-10XSC3_TAAGCGTGTGTGACCC
2001594S5#AGGCGTCAGATTCCGT-1	Basal	ATAC_G4	ATAC_Evo_G10		2001594S5P5_AACCATGAGCTCTCGA
2001594S5#GCGATCGAGCAGGAGG-1	Basal	ATAC_G3	ATAC_Evo_G8	RNA_G12	1476355S1-10XSC3_GTCCTCATCCCATTCG
2001594S5#GCTCACTAGGATTAAC-1	TPCS	ATAC_G4	ATAC_Evo_G5		2001594S5P5_AGGCCACGTCGAGTTT
2001594S5#GGGTTATAGATTGACA-1	Basal	ATAC_G4	ATAC_Evo_G8	RNA_G12	1476355S1-10XSC3_TGTTACTAGCGCCTTG
2001594S5#GGAACCCTCTCCCTTT-1	TPCS	ATAC_G4	ATAC_Evo_G7		2004464S1-10XSC3_GCTTGGGAGCAAGTCG
2001594S5#TCACAGAGTTTCTACT-1	TPCS	ATAC_G4	ATAC_Evo_G7		SRR12603782_GACTACAAGAGCCTAG
2001594S5#GTAGACTGTTCTCGAA-1	Basal	ATAC_G9	ATAC_Evo_G8	RNA_G12	1476355S1-10XSC3_TTCCGTGGTCGGTACC
2001594S5#GTCACGGCACGTTAGT-1	Basal	ATAC_G4	ATAC_Evo_G8	RNA_G12	1476355S1-10XSC3_TGTTACTAGCGCCTTG
2001594S5#CCTAAAGAGAGGCCTA-1	TPCS	ATAC_G4	ATAC_Evo_G6	RNA_G12	1476355S1-10XSC3_TGTTACTAGCGCCTTG
2001594S5#CGGACTGGTTACTACG-1	Basal	ATAC_G4	ATAC_Evo_G8		SRR12603782_GACTACAAGAGCCTAG
2001594S5#CAACGTACAGTAAGCG-1	TPCS	ATAC_G3	ATAC_Evo_G7	RNA_G12	1476355S1-10XSC3_CTAACCCAGCGACAGT
2001594S5#AACGAGGTCCCACTTG-1	TPCS	ATAC_G4	ATAC_Evo_G6	RNA_G12	1476355S1-10XSC3_TGTTACTAGCGCCTTG
2001594S5#AAATGAGAGCTTACCA-1	TPCS	ATAC_G4	ATAC_Evo_G5		2001594S5P5_AGGCCACGTCGAGTTT
2001594S5#AAGGTTCGTCTCAAAC-1	Basal	ATAC_G4	ATAC_Evo_G10	RNA_G12	1476355S1-10XSC3_TGTTACTAGCGCCTTG
2001594S5#TCAGTTTAGTTACCAC-1	Basal	ATAC_G4	ATAC_Evo_G10		2001594S5P5_AACCATGAGCTCTCGA
2001594S5#CCCTAGTGTGCGTAGA-1	TPCS	ATAC_G4	ATAC_Evo_G6		SRR12603782_GACTACAAGAGCCTAG
2001594S5#GTGTGATCACCCTTTG-1	Basal	ATAC_G4	ATAC_Evo_G8		2001594S5P5_AGGCCACGTCGAGTTT
2001594S5#CGTTCCACACTGATTG-1	Basal	ATAC_G4	ATAC_Evo_G10	RNA_G12	1476355S1-10XSC3_CTAACCCAGCGACAGT
2001594S5#TTGCTATCATCCGTAA-1	TPCS	ATAC_G4	ATAC_Evo_G6	RNA_G5	2005588S8-10XSC3_GTGCACGTCTTGATTC
2001594S5#TATCTGTAGCGTTAGG-1	TPCS	ATAC_G4	ATAC_Evo_G6	RNA_G12	1476355S1-10XSC3_TAAGCGTGTGTGACCC
2001594S5#AGTTTGGTCGGGACAA-1	Basal	ATAC_G4	ATAC_Evo_G8		2001594S5P5_TCATTTGAGTCTCGAC
2001594S5#GAGATTCCAACGTCCG-1	Basal	ATAC_G4	ATAC_Evo_G10		2001594S5P5_TCATTTGAGTCTCGAC
2001594S5#GCATTGACAAGGAGGG-1	Basal	ATAC_G9	ATAC_Evo_G8	RNA_G12	1476355S1-10XSC3_TCACGGGTCCGTTTCG
2001594S5#TGCTATTCAATTCGTG-1	TPCS	ATAC_G4	ATAC_Evo_G6	RNA_G12	1476355S1-10XSC3_CTAACCCAGCGACAGT
2001594S5#AACATCGGTGCGTTTA-1	Basal	ATAC_G5	ATAC_Evo_G8		1476355S1-10X5_CCGGTAGGTGTTGAGG
2001594S5#TCAAAGCAGATATGAC-1	Basal	ATAC_G4	ATAC_Evo_G8		2001594S5P5_AACCATGAGCTCTCGA
2001594S5#AAAGGGCAGTAACACA-1	TPCS	ATAC_G4	ATAC_Evo_G6		2001594S5P5_TCATTTGAGTCTCGAC
2001594S5#CAGCTGGAGCTCGTTA-1	Basal	ATAC_G4	ATAC_Evo_G8	RNA_G12	1476355S1-10XSC3_GTGTTCCAGTAAGCAT
2001594S5#TGTAGCAAGAGGAATG-1	Basal	ATAC_G4	ATAC_Evo_G8		2001594S5P5_AGGCCACGTCGAGTTT
2001594S5#AAATGAGTCACTTACT-1	Basal	ATAC_G4	ATAC_Evo_G11		2001594S5P5_AGGCCACGTCGAGTTT
2001594S5#GTAATCGCAAAGAGAG-1	Basal	ATAC_G4	ATAC_Evo_G8		2001594S5P5_TCATTTGAGTCTCGAC
2001594S5#TAAGTGCAGGTTCGAG-1	TPCS	ATAC_G4	ATAC_Evo_G7		2004464S1-10XSC3_TTGTGGACAGAAGTGC
2001594S5#TCAAGCACAGATACAA-1	Basal	ATAC_G4	ATAC_Evo_G9	RNA_G12	1476355S1-10XSC3_CTAACCCAGCGACAGT
2001594S5#GCAACCGGTGCAACAG-1	TPCS	ATAC_G4	ATAC_Evo_G6		2001594S5P5_TCATTTGAGTCTCGAC
2001594S5#TATCGAGGTAATGTAG-1	TPCS	ATAC_G4	ATAC_Evo_G6		2001594S5P5_AACCATGAGCTCTCGA
2001594S5#ACTACCCGTCTGGGCT-1	Basal	ATAC_G13	ATAC_Evo_G8		2001594S5P5_AGGCCACGTCGAGTTT
2001594S5#CAACCAAAGTAGACCG-1	TPCS	ATAC_G4	ATAC_Evo_G6		2001594S5P5_AGGCCACGTCGAGTTT
2001594S5#AGACAAACACATTCTT-1	TPCS	ATAC_G4	ATAC_Evo_G5		2001594S5P5_AGGCCACGTCGAGTTT
2001594S5#CCGTGAGCATACAACC-1	Basal	ATAC_G4	ATAC_Evo_G8		2002634S1-10XSC3_GCCGATGTCAATCTCT
2001594S5#GTTGGGCCACATTGCA-1	Basal	ATAC_G4	ATAC_Evo_G8	RNA_G12	1476355S1-10XSC3_CTAACCCAGCGACAGT
2001594S5#TTGCTATGTTCACGTA-1	Basal	ATAC_G4	ATAC_Evo_G8		2001594S5P5_TCATTTGAGTCTCGAC
2001594S5#TTAACGGGTAGTATCC-1	TPCS	ATAC_G4	ATAC_Evo_G7		2004464S1-10XSC3_GCTTGGGAGCAAGTCG
2001594S5#CCTGGGATCACCCTTG-1	TPCS	ATAC_G4	ATAC_Evo_G7		2001594S5P5_AACCATGAGCTCTCGA
2001594S5#TTCGATTAGAGCAGCT-1	TPCS	ATAC_G4	ATAC_Evo_G7		SRR12603782_GACTACAAGAGCCTAG
2001594S5#TTGCCCAGTGATCAGG-1	Basal	ATAC_G4	ATAC_Evo_G11		2001594S5P5_AACCATGAGCTCTCGA
2001594S5#TTTGGTTGTCGTAATC-1	TPCS	ATAC_G4	ATAC_Evo_G7	RNA_G12	1476355S1-10XSC3_TTCCGTGGTCGGTACC
2001594S5#TCTCTGGTCTCCTTGG-1	Basal	ATAC_G13	ATAC_Evo_G8		2001594S5P5_AGGCCACGTCGAGTTT
2001594S5#TTCATTGTCTGGAAGG-1	Basal	ATAC_G3	ATAC_Evo_G8	RNA_G12	1476355S1-10XSC3_GCGGAAATCCATTTAC
2001594S5#CCGTGAGCACAGGTAG-1	Basal	ATAC_G4	ATAC_Evo_G8		2001594S5P5_AACCATGAGCTCTCGA
2001594S5#TAGGAGGAGATCGAGC-1	TPCS	ATAC_G4	ATAC_Evo_G6		2001594S5P5_TCATTTGAGTCTCGAC
2001594S5#AACATCGAGATGTTGA-1	TPCS	ATAC_G5	ATAC_Evo_G5		2001594S5P5_AGGCCACGTCGAGTTT
2001594S5#CTTTGCGCACGATTAC-1	Basal	ATAC_G4	ATAC_Evo_G8		2001594S5P5_AACCATGAGCTCTCGA
2001594S5#CTCGCTAGTGCCAAGA-1	TPCS	ATAC_G4	ATAC_Evo_G5		2001594S5P5_AACCATGAGCTCTCGA
2001594S5#AATGGAAAGAAGAGTG-1	TPCS	ATAC_G4	ATAC_Evo_G7		2001594S5P5_TCATTTGAGTCTCGAC
2001594S5#GACCAATGTACTTCAG-1	Luminal	ATAC_G13	ATAC_Evo_G15		2001594S5P5_AGGCCACGTCGAGTTT
2001594S5#TCGAGCGGTCTCTGCT-1	Basal	ATAC_G13	ATAC_Evo_G11		2001594S5P5_AGGCCACGTCGAGTTT
2001594S5#TATCGAGGTTTCACCC-1	TPCS	ATAC_G4	ATAC_Evo_G7		2001594S5P5_AACCATGAGCTCTCGA
2001594S5#CTTCCAGAGCCATCAT-1	TPCS	ATAC_G4	ATAC_Evo_G7		2001594S5P5_AGGCCACGTCGAGTTT
2001594S5#ACAGCGCCAATGGCAG-1	Basal	ATAC_G4	ATAC_Evo_G8	RNA_G12	1476355S1-10XSC3_CTAACCCAGCGACAGT
2001594S5#CACGTTCCAAGGAACC-1	Basal	ATAC_G4	ATAC_Evo_G8	RNA_G12	1476355S1-10XSC3_GCGGAAATCCATTTAC
2001594S5#AAAGGATGTGATTCCA-1	TPCS	ATAC_G4	ATAC_Evo_G6	RNA_G12	1476355S1-10XSC3_CTAACCCAGCGACAGT
2001594S5#GATCATGGTATGGATA-1	Basal	ATAC_G4	ATAC_Evo_G8	RNA_G12	1476355S1-10XSC3_TCACGGGTCCGTTTCG
2001594S5#TGGTCAACATCGAGTT-1	Basal	ATAC_G4	ATAC_Evo_G10		2001594S5P5_AGGCCACGTCGAGTTT
2001594S5#GAAGTCTCAGAATGCG-1	TPCS	ATAC_G4	ATAC_Evo_G5	RNA_G12	1476355S1-10XSC3_CTAACCCAGCGACAGT
2001594S5#TAAGCCACAACTAGAA-1	TPCS	ATAC_G4	ATAC_Evo_G5	RNA_G12	1476355S1-10XSC3_TGTTACTAGCGCCTTG
2001594S5#TCACAGAGTGTGTGTT-1	TPCS	ATAC_G4	ATAC_Evo_G6		2004464S1-10XSC3_GCTTGGGAGCAAGTCG
2001594S5#GCCTACTCACTCCCAT-1	Basal	ATAC_G3	ATAC_Evo_G8	RNA_G12	1476355S1-10XSC3_TCTCCGACAGACACAG
2001594S5#TAGGTGTCAGGTAACG-1	TPCS	ATAC_G4	ATAC_Evo_G5		2001594S5P5_AGGCCACGTCGAGTTT
2001594S5#TCTATTGCAGGCACAA-1	TPCS	ATAC_G3	ATAC_Evo_G7		2001594S5P5_AACCATGAGCTCTCGA
2001594S5#TGCTCACTCGAGAACG-1	TPCS	ATAC_G4	ATAC_Evo_G6		2002634S1-10XSC3_ACTGCAACAGCTATAC
2001594S5#TTAGCGACAGTAACCT-1	Basal	ATAC_G4	ATAC_Evo_G9		2001594S5P5_AGGCCACGTCGAGTTT
2001594S5#GATCATGAGTGGTGTG-1	Basal	ATAC_G4	ATAC_Evo_G8	RNA_G12	1476355S1-10XSC3_TCACGGGTCCGTTTCG
2001594S5#TACGGATGTACAAGCG-1	Basal	ATAC_G4	ATAC_Evo_G10		2001594S5P5_AGGCCACGTCGAGTTT
2001594S5#GCTCGAGTCGTGGTAT-1	TPCS	ATAC_G4	ATAC_Evo_G6		2001594S5P5_AACCATGAGCTCTCGA
2001594S5#TTGTTCAGTCATGAGG-1	Basal	ATAC_G4	ATAC_Evo_G8	RNA_G12	1476355S1-10XSC3_TCACGGGTCCGTTTCG
2001594S5#ACAGGCCAGAACTAAC-1	TPCS	ATAC_G4	ATAC_Evo_G6	RNA_G12	1476355S1-10XSC3_TTCCGTGGTCGGTACC
2001594S5#GTAGGAGGTGTCTACA-1	Basal	ATAC_G4	ATAC_Evo_G8	RNA_G12	1476355S1-10XSC3_TGTTACTAGCGCCTTG
2001594S5#AGCTGTAAGGGAGTTC-1	TPCS	ATAC_G4	ATAC_Evo_G7		SRR12603782_GACTACAAGAGCCTAG
2001594S5#AGGCGTCGTATCTAGC-1	TPCS	ATAC_G4	ATAC_Evo_G6		2001594S5P5_TCATTTGAGTCTCGAC
2001594S5#TGATCAGAGCATTGGG-1	TPCS	ATAC_G4	ATAC_Evo_G7		2001594S5P5_AACCATGAGCTCTCGA
2001594S5#TCAGGTATCGACTATG-1	TPCS	ATAC_G2	ATAC_Evo_G6		2001594S5P5_AACCATGAGCTCTCGA
2001594S5#TTAGGTGAGATATGTG-1	TPCS	ATAC_G4	ATAC_Evo_G6	RNA_G12	1476355S1-10XSC3_CTAACCCAGCGACAGT
2001594S5#GATCGTAAGGAAGAAC-1	Basal	ATAC_G4	ATAC_Evo_G8		2001594S5P5_AGGCCACGTCGAGTTT
2001594S5#TAATCGGCATTTAGGC-1	Basal	ATAC_G3	ATAC_Evo_G9	RNA_G12	1476355S1-10XSC3_TCTCCGACAGACACAG
2001594S5#GAACCTATCTATCTTG-1	TPCS	ATAC_G4	ATAC_Evo_G7		2001594S5P5_AGGCCACGTCGAGTTT
2001594S5#GAACTTGTCTGGTACA-1	TPCS	ATAC_G4	ATAC_Evo_G6		2001594S5P5_AACCATGAGCTCTCGA
2001594S5#GCATTGAGTCACAGGA-1	Basal	ATAC_G4	ATAC_Evo_G8		2001594S5P5_AGGCCACGTCGAGTTT
2001594S5#GGAACTTAGTGCAACG-1	Basal	ATAC_G4	ATAC_Evo_G8		2001594S5P5_AGGCCACGTCGAGTTT
2001594S5#ACGTGGCTCTTCCGTG-1	Basal	ATAC_G4	ATAC_Evo_G8		2001594S5P5_AGGCCACGTCGAGTTT
2001594S5#TTTGTGTTCTCATCCG-1	Basal	ATAC_G3	ATAC_Evo_G8		2001594S5P5_AGGCCACGTCGAGTTT
2001594S5#ATCCAGATCCGGACTG-1	TPCS	ATAC_G4	ATAC_Evo_G5		2001594S5P5_AACCATGAGCTCTCGA
2001594S5#TTACCCGTCCTCCCAA-1	TPCS	ATAC_G4	ATAC_Evo_G6	RNA_G12	1476355S1-10XSC3_GTGTTCCAGTAAGCAT
2001594S5#TCACAGACAAGTGGCA-1	TPCS	ATAC_G4	ATAC_Evo_G7		2001594S5P5_AGGCCACGTCGAGTTT
2001594S5#CCAGAATAGGTACTCT-1	Basal	ATAC_G4	ATAC_Evo_G8		2001594S5P5_AGGCCACGTCGAGTTT
2001594S5#ACCCAAAGTTTCGTTT-1	TPCS	ATAC_G4	ATAC_Evo_G6		2001594S5P5_TCATTTGAGTCTCGAC
2001594S5#GCTCCTACACGTTGTA-1	TPCS	ATAC_G4	ATAC_Evo_G6		2001594S5P5_AGGCCACGTCGAGTTT
2001594S5#GAAACAAGTCATAGAA-1	Basal	ATAC_G3	ATAC_Evo_G8	RNA_G12	1476355S1-10XSC3_GCGGAAATCCATTTAC
2001594S5#TACGCAACATGGGTGA-1	TPCS	ATAC_G13	ATAC_Evo_G7		2002634S1-10XSC3_TGTTGAGAGCCGTTGC
2001594S5#CAGTGTAAGCACACCC-1	TPCS	ATAC_G4	ATAC_Evo_G6		2004464S1-10XSC3_TTGTGGACAGAAGTGC
2001594S5#GTGATCAAGTGAAGGA-1	TPCS	ATAC_G13	ATAC_Evo_G6	RNA_G12	1476355S1-10XSC3_TGTTACTAGCGCCTTG
2001594S5#ATAGTCGAGTTATGAG-1	Basal	ATAC_G4	ATAC_Evo_G8		2001594S5P5_AACCATGAGCTCTCGA
2001594S5#GTGCTGGTCACAAGCT-1	Basal	ATAC_G4	ATAC_Evo_G9		2001594S5P5_AGGCCACGTCGAGTTT
2001594S5#ATAGGCTGTGTAGGAC-1	Basal	ATAC_G4	ATAC_Evo_G10		2001594S5P5_AGGCCACGTCGAGTTT
2001594S5#TTGCTATGTGAGTAAT-1	Basal	ATAC_G8	ATAC_Evo_G11	RNA_G12	1476355S1-10XSC3_CTAACCCAGCGACAGT
2001594S5#CTAGCGGAGTTACACC-1	Basal	ATAC_G4	ATAC_Evo_G10		2001594S5P5_AGGCCACGTCGAGTTT
2001594S5#AACCGATGTGAGTTGG-1	Basal	ATAC_G4	ATAC_Evo_G8		2001594S5P5_AACCATGAGCTCTCGA
2001594S5#GGATAGGTCTCTGCGT-1	Basal	ATAC_G4	ATAC_Evo_G8		2001594S5P5_AGGCCACGTCGAGTTT
2001594S5#GGTCATAAGCTGGAGT-1	Basal	ATAC_G4	ATAC_Evo_G8		2001594S5P5_AGGCCACGTCGAGTTT
2001594S5#TAACTTCCATAAAGTG-1	TPCS	ATAC_G4	ATAC_Evo_G7		2001594S5P5_AACCATGAGCTCTCGA
2001594S5#CTAGCGGTCTGATCCC-1	Basal	ATAC_G4	ATAC_Evo_G8		2001594S5P5_AACCATGAGCTCTCGA
2001594S5#GCTCACTTCCATTGAG-1	TPCS	ATAC_G4	ATAC_Evo_G6	RNA_G12	1476355S1-10XSC3_TGTTACTAGCGCCTTG
2001594S5#TTGCGGGTCAAGAGAT-1	TPCS	ATAC_G4	ATAC_Evo_G5		2001594S5P5_AGGCCACGTCGAGTTT
2001594S5#TGTTAGGCATCGCTAA-1	Basal	ATAC_G4	ATAC_Evo_G10	RNA_G12	1476355S1-10XSC3_TTCCGTGGTCGGTACC
2001594S5#GCGAGAAAGTGCTAGG-1	Basal	ATAC_G4	ATAC_Evo_G8		2001594S5P5_AACCATGAGCTCTCGA
2001594S5#CCTGGGAGTCGATAGG-1	Basal	ATAC_G3	ATAC_Evo_G10		2001594S5P5_AGGCCACGTCGAGTTT
2001594S5#AGATAGAGTATGGTTC-1	Basal	ATAC_G4	ATAC_Evo_G8	RNA_G12	1476355S1-10XSC3_TGTTACTAGCGCCTTG
2001594S5#GACCAATGTGCGACCT-1	Basal	ATAC_G2	ATAC_Evo_G10	RNA_G12	1476355S1-10XSC3_TGTTACTAGCGCCTTG
2001594S5#GAACTTGAGGGACGTT-1	TPCS	ATAC_G4	ATAC_Evo_G7		2001594S5P5_AACCATGAGCTCTCGA
2001594S5#TGGAAGGGTATACGCT-1	TPCS	ATAC_G4	ATAC_Evo_G7		SRR12603782_GACTACAAGAGCCTAG
2001594S5#ACCAAACCATTTGTTC-1	Basal	ATAC_G4	ATAC_Evo_G8	RNA_G12	1476355S1-10XSC3_TTCCGTGGTCGGTACC
2001594S5#TGCACCTGTATCCCTC-1	TPCS	ATAC_G4	ATAC_Evo_G5		2002634S1-10XSC3_ACTGCAACAGCTATAC
2001594S5#TTAGGTGTCGGATAGG-1	TPCS	ATAC_G4	ATAC_Evo_G6		2001594S5P5_AGGCCACGTCGAGTTT
2001594S5#AAATGAGAGACGTCAG-1	TPCS	ATAC_G2	ATAC_Evo_G7		2001594S5P5_AACCATGAGCTCTCGA
2001594S5#CGTACAAAGGCATGCA-1	Basal	ATAC_G4	ATAC_Evo_G8		2004464S1-10X5_AGTAGTCGTTCCACGG
2001594S5#CGCTATCAGTCGCCTG-1	Basal	ATAC_G2	ATAC_Evo_G10		2001594S5P5_AGGCCACGTCGAGTTT
2001594S5#GCACCTTGTTGGAGGT-1	Basal	ATAC_G4	ATAC_Evo_G9	RNA_G12	1476355S1-10XSC3_TTCCGTGGTCGGTACC
2001594S5#TAACAGCAGAGAGTTT-1	TPCS	ATAC_G4	ATAC_Evo_G5		2001594S5P5_AACCATGAGCTCTCGA
2001594S5#CTAGGATAGAGGAATG-1	TPCS	ATAC_G4	ATAC_Evo_G5		2001594S5P5_AACCATGAGCTCTCGA
2001594S5#TCGATTTCAATGGTAA-1	Basal	ATAC_G4	ATAC_Evo_G9	RNA_G12	1476355S1-10XSC3_TGTTACTAGCGCCTTG
2001594S5#TAGTCCCTCGGTCGAC-1	TPCS	ATAC_G4	ATAC_Evo_G6		2001594S5P5_AGGCCACGTCGAGTTT
2001594S5#TACTAGGGTACGGATG-1	Basal	ATAC_G4	ATAC_Evo_G8	RNA_G12	1476355S1-10XSC3_CTAACCCAGCGACAGT
2001594S5#GCTGAGCCAATTGCCA-1	TPCS	ATAC_G4	ATAC_Evo_G6	RNA_G12	1476355S1-10XSC3_CTAACCCAGCGACAGT
2001594S5#GGATGAGTCCCACTTG-1	TPCS	ATAC_G4	ATAC_Evo_G7		SRR12603782_GACTACAAGAGCCTAG
2001594S5#ATTGTGGTCGACCCGA-1	TPCS	ATAC_G4	ATAC_Evo_G7		2001594S5P5_AACCATGAGCTCTCGA
2001594S5#GTCGTAACAAGTAATG-1	Basal	ATAC_G4	ATAC_Evo_G9	RNA_G12	1476355S1-10XSC3_CTAACCCAGCGACAGT
2001594S5#GCCCAGAGTCAGGTGA-1	Basal	ATAC_G4	ATAC_Evo_G8		2001594S5P5_AGGCCACGTCGAGTTT
2001594S5#TTCGTTAGTTACCACA-1	TPCS	ATAC_G4	ATAC_Evo_G6	RNA_G12	1476355S1-10XSC3_TTCCGTGGTCGGTACC
2001594S5#ACAGGCCTCTTATCAC-1	TPCS	ATAC_G4	ATAC_Evo_G6	RNA_G12	1476355S1-10XSC3_TAAGCGTGTGTGACCC
2001594S5#TTATGTCCAGAACTTC-1	Basal	ATAC_G4	ATAC_Evo_G10		2001594S5P5_AACCATGAGCTCTCGA
2001594S5#CCTGGGATCGACTTAG-1	Basal	ATAC_G4	ATAC_Evo_G10		2001594S5P5_AGGCCACGTCGAGTTT
2001594S5#TCGGGACCAAAGAGAG-1	Basal	ATAC_G4	ATAC_Evo_G8	RNA_G12	1476355S1-10XSC3_TGTTACTAGCGCCTTG
2001594S5#GATTGACCACTCGTGG-1	TPCS	ATAC_G4	ATAC_Evo_G7	RNA_G12	1476355S1-10XSC3_CTAACCCAGCGACAGT
2001594S5#GAGTGAGTCGTGGCGT-1	Basal	ATAC_G4	ATAC_Evo_G8		2001594S5P5_AACCATGAGCTCTCGA
2001594S5#TAAGCCAGTATCTAGC-1	TPCS	ATAC_G4	ATAC_Evo_G6	RNA_G12	1476355S1-10XSC3_TTCCGTGGTCGGTACC
2001594S5#AGTTTGGAGAACTCCT-1	TPCS	ATAC_G4	ATAC_Evo_G7		SRR12603782_GACTACAAGAGCCTAG
2001594S5#GGATAGGTCGGGCTCA-1	Basal	ATAC_G4	ATAC_Evo_G8		2001594S5P5_AGGCCACGTCGAGTTT
2001594S5#ACTTCCGAGATTACGA-1	Basal	ATAC_G4	ATAC_Evo_G10	RNA_G12	1476355S1-10XSC3_GTGTTCCAGTAAGCAT
2001594S5#CCCTAACTCGAACCGC-1	TPCS	ATAC_G4	ATAC_Evo_G6		2002634S1-10XSC3_ACTGCAACAGCTATAC
2001594S5#GCAAAGGAGTGGTGTG-1	Basal	ATAC_G4	ATAC_Evo_G8		2001594S5P5_AGGCCACGTCGAGTTT
2001594S5#TAAACCGGTGTTTCTT-1	TPCS	ATAC_G4	ATAC_Evo_G6	RNA_G12	1476355S1-10XSC3_TAAGCGTGTGTGACCC
2001594S5#TTGCGGGAGGTCTTTG-1	Basal	ATAC_G9	ATAC_Evo_G8	RNA_G12	1476355S1-10XSC3_TGTTACTAGCGCCTTG
2001594S5#AGCCTGGCAAAGGTCG-1	Basal	ATAC_G4	ATAC_Evo_G8	RNA_G12	1476355S1-10XSC3_CTAACCCAGCGACAGT
2001594S5#TCAAGCAAGGTACACG-1	TPCS	ATAC_G4	ATAC_Evo_G6		2001594S5P5_AGGCCACGTCGAGTTT
2001594S5#ATGTTTCTCTCGACCT-1	TPCS	ATAC_G4	ATAC_Evo_G6	RNA_G12	1476355S1-10XSC3_CTAACCCAGCGACAGT
2001594S5#ATGTCGAGTGATAAGT-1	Basal	ATAC_G4	ATAC_Evo_G8		SRR12603782_GACTACAAGAGCCTAG
2001594S5#CCTGGGAGTAGATTAG-1	TPCS	ATAC_G4	ATAC_Evo_G7		2001594S5P5_AGGCCACGTCGAGTTT
2001594S5#CTAGGATGTGACCAGA-1	Basal	ATAC_G4	ATAC_Evo_G10		2001594S5P5_AGGCCACGTCGAGTTT
2001594S5#AACATCGGTAATGTGA-1	TPCS	ATAC_G4	ATAC_Evo_G7		2001594S5P5_AACCATGAGCTCTCGA
2001594S5#CTTCCAGTCTCGGCGA-1	TPCS	ATAC_G4	ATAC_Evo_G7	RNA_G12	1476355S1-10XSC3_GTGTTCCAGTAAGCAT
2001594S5#GGTACCGGTAGTGATA-1	Basal	ATAC_G4	ATAC_Evo_G10		2001594S5P5_AACCATGAGCTCTCGA
2001594S5#TTCGTTATCTTGGCCT-1	TPCS	ATAC_G4	ATAC_Evo_G6		SRR12603782_GACTACAAGAGCCTAG
2001594S5#CATGTTTTCTCTATCA-1	Basal	ATAC_G4	ATAC_Evo_G9		2001594S5P5_AGGCCACGTCGAGTTT
2001594S5#AACTTGGCATCCCGGA-1	TPCS	ATAC_G4	ATAC_Evo_G6	RNA_G12	1476355S1-10XSC3_TCTCCGACAGACACAG
2001594S5#ACATGGTAGGATTGAT-1	TPCS	ATAC_G4	ATAC_Evo_G7		2001594S5P5_AGGCCACGTCGAGTTT
2001594S5#TTGAGTGTCCGGCTGA-1	TPCS	ATAC_G4	ATAC_Evo_G6		2001594S5P5_AGGCCACGTCGAGTTT
2001594S5#GTGGATTCATAGACGG-1	TPCS	ATAC_G4	ATAC_Evo_G5		2001594S5P5_AACCATGAGCTCTCGA
2001594S5#GAGGTCCCAAGTAATG-1	TPCS	ATAC_G13	ATAC_Evo_G6		2001594S5P5_AGGCCACGTCGAGTTT
2001594S5#TGTACGAAGGAATGGA-1	Basal	ATAC_G13	ATAC_Evo_G8	RNA_G12	1476355S1-10XSC3_CTAACCCAGCGACAGT
2001594S5#TGGAAGGAGTTCCAGT-1	TPCS	ATAC_G4	ATAC_Evo_G6	RNA_G12	1476355S1-10XSC3_CTAACCCAGCGACAGT
2001594S5#ACGGATTCAGGTCCTG-1	TPCS	ATAC_G4	ATAC_Evo_G6		2001594S5P5_AGGCCACGTCGAGTTT
2001594S5#CTTGCTGCACTCCACT-1	Basal	ATAC_G4	ATAC_Evo_G8	RNA_G12	1476355S1-10XSC3_TGTTACTAGCGCCTTG
2001594S5#AAGGTTCCACATATCG-1	TPCS	ATAC_G4	ATAC_Evo_G6		1476355S1-10X5_CCGGTAGGTGTTGAGG
2001594S5#GCTTAAGTCTCTGTTA-1	Basal	ATAC_G4	ATAC_Evo_G8	RNA_G12	1476355S1-10XSC3_TGTTACTAGCGCCTTG
2001594S5#TGCCTCACAGAAAGAG-1	TPCS	ATAC_G4	ATAC_Evo_G6	RNA_G12	1476355S1-10XSC3_GTGTTCCAGTAAGCAT
2001594S5#ACGTGGCGTGAGCTAG-1	Basal	ATAC_G4	ATAC_Evo_G8	RNA_G12	1476355S1-10XSC3_TGTTACTAGCGCCTTG
2001594S5#AGTGCGCCACTGCTTC-1	TPCS	ATAC_G8	ATAC_Evo_G5	RNA_G12	1476355S1-10XSC3_GCGGAAATCCATTTAC
2001594S5#AAGGAGCCACAAGTGG-1	Basal	ATAC_G4	ATAC_Evo_G8	RNA_G12	1476355S1-10XSC3_CTAACCCAGCGACAGT
2001594S5#ACTCGGGCAGGTAGGT-1	Basal	ATAC_G4	ATAC_Evo_G11	RNA_G12	1476355S1-10XSC3_TCACGGGTCCGTTTCG
2001594S5#TCGAGCGTCCAACAAC-1	TPCS	ATAC_G4	ATAC_Evo_G6	RNA_G12	1476355S1-10XSC3_TGTTACTAGCGCCTTG
2001594S5#TTGCACCGTCCGAGCT-1	TPCS	ATAC_G4	ATAC_Evo_G5		2001594S5P5_AGGCCACGTCGAGTTT
2001594S5#AAAGATGAGATACCAA-1	Basal	ATAC_G13	ATAC_Evo_G8		SRR12603785_ACATCAGCAGGCGATA
2001594S5#ATCCTCGCACAGAAGC-1	TPCS	ATAC_G4	ATAC_Evo_G6		2004464S1-10X5_AGTAGTCGTTCCACGG
2001594S5#CCCAGAGCACGACGAA-1	Basal	ATAC_G4	ATAC_Evo_G10		2001594S5P5_AGGCCACGTCGAGTTT
2001594S5#ACTGTCCTCGACTCGG-1	Basal	ATAC_G4	ATAC_Evo_G8		2001594S5P5_AGGCCACGTCGAGTTT
2001594S5#TTCGATTTCTCATATC-1	Basal	ATAC_G4	ATAC_Evo_G8	RNA_G12	1476355S1-10XSC3_TGTTACTAGCGCCTTG
2001594S5#TCACTCGGTGCGTCCA-1	Basal	ATAC_G13	ATAC_Evo_G10		2001594S5P5_AGGCCACGTCGAGTTT
2001594S5#CTGTATTAGTTAGCGG-1	Basal	ATAC_G4	ATAC_Evo_G8	RNA_G12	1476355S1-10XSC3_TGTTACTAGCGCCTTG
2001594S5#GGACACCAGATGGGAA-1	TPCS	ATAC_G4	ATAC_Evo_G5		2001594S5P5_TCATTTGAGTCTCGAC
2001594S5#CACCTGTGTGTTTCTT-1	Basal	ATAC_G3	ATAC_Evo_G8		2001594S5P5_AGGCCACGTCGAGTTT
2001594S5#TGCACCTTCTTAGTGG-1	TPCS	ATAC_G4	ATAC_Evo_G5		2001594S5P5_AACCATGAGCTCTCGA
2001594S5#CATTCATTCCGATTGA-1	TPCS	ATAC_G4	ATAC_Evo_G6	RNA_G12	1476355S1-10XSC3_TTCCGTGGTCGGTACC
2001594S5#GTTATTCAGTGATCTC-1	Basal	ATAC_G4	ATAC_Evo_G8		2001594S5P5_AACCATGAGCTCTCGA
2001594S5#GGATGAGTCCTCCATG-1	Basal	ATAC_G4	ATAC_Evo_G8	RNA_G12	1476355S1-10XSC3_CTAACCCAGCGACAGT
2001594S5#GAATCTGAGACTAGGC-1	Basal	ATAC_G3	ATAC_Evo_G9		2001594S5P5_AGGCCACGTCGAGTTT
2001594S5#ATGCATGTCATACTTC-1	TPCS	ATAC_G4	ATAC_Evo_G6		2001594S5P5_AACCATGAGCTCTCGA
2001594S5#CTAGCGGAGGTAAGTT-1	TPCS	ATAC_G4	ATAC_Evo_G7	RNA_G12	1476355S1-10XSC3_TGTTACTAGCGCCTTG
2001594S5#TCGAGCGTCCAAGAGG-1	TPCS	ATAC_G4	ATAC_Evo_G6		2004464S1-10X5_AGTAGTCGTTCCACGG
2001594S5#AAATGAGGTGGAGTGT-1	Basal	ATAC_G3	ATAC_Evo_G14	RNA_G12	1476355S1-10XSC3_CTAACCCAGCGACAGT
2001594S5#ATCGAGTAGCACCATT-1	TPCS	ATAC_G4	ATAC_Evo_G6	RNA_G12	1476355S1-10XSC3_TGTTACTAGCGCCTTG
2001594S5#GTAGGAGGTTTAAGGA-1	Basal	ATAC_G4	ATAC_Evo_G8	RNA_G12	1476355S1-10XSC3_GCGGAAATCCATTTAC
2001594S5#GAACCTAGTCCTATTT-1	TPCS	ATAC_G4	ATAC_Evo_G7	RNA_G12	1476355S1-10XSC3_TCTCCGACAGACACAG
2001594S5#GTGACATAGCCTTTGA-1	TPCS	ATAC_G4	ATAC_Evo_G6	RNA_G12	1476355S1-10XSC3_TCTCCGACAGACACAG
2001594S5#GATTAGCAGAACGCCA-1	TPCS	ATAC_G13	ATAC_Evo_G6		2001594S5P5_AGGCCACGTCGAGTTT
2001594S5#GGATGAGTCATTCTCA-1	Basal	ATAC_G4	ATAC_Evo_G9		2001594S5P5_AGGCCACGTCGAGTTT
2001594S5#ATAGGCTCAGCAGGTA-1	TPCS	ATAC_G5	ATAC_Evo_G5		2001594S5P5_AACCATGAGCTCTCGA
2001594S5#TAGCGGCCATCCCGGA-1	Basal	ATAC_G4	ATAC_Evo_G12	RNA_G12	1476355S1-10XSC3_TGTTACTAGCGCCTTG
2001594S5#AGGCGAAAGAGCAGCT-1	TPCS	ATAC_G4	ATAC_Evo_G6	RNA_G12	1476355S1-10XSC3_TGTTACTAGCGCCTTG
2001594S5#CTCATGCCATCAACTG-1	Basal	ATAC_G4	ATAC_Evo_G11	RNA_G12	1476355S1-10XSC3_TGTTACTAGCGCCTTG
2001594S5#CGGTGCAGTAAACCCT-1	TPCS	ATAC_G4	ATAC_Evo_G6	RNA_G12	1476355S1-10XSC3_CTAACCCAGCGACAGT
2001594S5#ATAGTCGGTATCTAGC-1	Basal	ATAC_G4	ATAC_Evo_G8	RNA_G12	1476355S1-10XSC3_TGTTACTAGCGCCTTG
2001594S5#TCACCACCACCGTCTT-1	TPCS	ATAC_G4	ATAC_Evo_G7		2004464S1-10XSC3_GCTTGGGAGCAAGTCG
2001594S5#TTTGGCCTCTCCAACC-1	Basal	ATAC_G13	ATAC_Evo_G9		2001594S5P5_AGGCCACGTCGAGTTT
2001594S5#TGGAAGGTCCGGAAAG-1	TPCS	ATAC_G4	ATAC_Evo_G6	RNA_G12	1476355S1-10XSC3_GTCCTCATCCCATTCG
2001594S5#TGCCTCATCGCCTTAC-1	Basal	ATAC_G13	ATAC_Evo_G8		2001594S5P5_AGGCCACGTCGAGTTT
2001594S5#TTGAGCATCGATCGCG-1	TPCS	ATAC_G3	ATAC_Evo_G6	RNA_G12	1476355S1-10XSC3_GCGGAAATCCATTTAC
2001594S5#GATTAGCCAAAGGCCA-1	Basal	ATAC_G4	ATAC_Evo_G8		2002634S1-10XSC3_TGTTGAGAGCCGTTGC
2001594S5#TCTCTGGAGCCATGGA-1	TPCS	ATAC_G4	ATAC_Evo_G5		2001594S5P5_AACCATGAGCTCTCGA
2001594S5#TTACCCGCACTGATAC-1	Basal	ATAC_G4	ATAC_Evo_G9		2001594S5P5_AGGCCACGTCGAGTTT
2001594S5#GAGTGAGAGTACCTCA-1	TPCS	ATAC_G4	ATAC_Evo_G7	RNA_G12	1476355S1-10XSC3_TTCCGTGGTCGGTACC
2001594S5#AGCCTTCAGAGAGTTT-1	TPCS	ATAC_G4	ATAC_Evo_G6	RNA_G12	1476355S1-10XSC3_TTCCGTGGTCGGTACC
2001594S5#TCCATCGTCAATGCAC-1	TPCS	ATAC_G4	ATAC_Evo_G5	RNA_G12	1476355S1-10XSC3_TGTTACTAGCGCCTTG
2001594S5#GTTGGGCCATGTATCG-1	Basal	ATAC_G4	ATAC_Evo_G10		2004464S1-10XSC3_GCTTGGGAGCAAGTCG
2001594S5#TGTTAGGGTCTCGGGT-1	TPCS	ATAC_G2	ATAC_Evo_G6		2001594S5P5_AGGCCACGTCGAGTTT
2001594S5#TCACCACAGGGTTCCC-1	TPCS	ATAC_G4	ATAC_Evo_G7	RNA_G12	1476355S1-10XSC3_TTCCGTGGTCGGTACC
2001594S5#AACTTGGGTTTAGAAG-1	Basal	ATAC_G4	ATAC_Evo_G14	RNA_G12	1476355S1-10XSC3_TGTTACTAGCGCCTTG
2001594S5#GTAATCGGTTCTTAGG-1	TPCS	ATAC_G4	ATAC_Evo_G6		2001594S5P5_AGGCCACGTCGAGTTT
2001594S5#AACCAACCAAGTCTGT-1	TPCS	ATAC_G9	ATAC_Evo_G6	RNA_G12	1476355S1-10XSC3_TGTTACTAGCGCCTTG
2001594S5#AAATGAGGTTCTACCC-1	TPCS	ATAC_G13	ATAC_Evo_G6	RNA_G12	1476355S1-10XSC3_CTAACCCAGCGACAGT
2001594S5#GTAGGAGGTGCACATT-1	Basal	ATAC_G4	ATAC_Evo_G9		2001594S5P5_AGGCCACGTCGAGTTT
2001594S5#TTGTTGTGTACGGAGT-1	Basal	ATAC_G4	ATAC_Evo_G9		2001594S5P5_AACCATGAGCTCTCGA
2001594S5#CTGTATTTCGGATGTT-1	TPCS	ATAC_G4	ATAC_Evo_G6		2002634S1-10XSC3_ACTGCAACAGCTATAC
2001594S5#AGCCTGGCAGATTAAG-1	TPCS	ATAC_G3	ATAC_Evo_G6	RNA_G12	1476355S1-10XSC3_TTCCGTGGTCGGTACC
2001594S5#AGTGCGCCAGCTTACA-1	TPCS	ATAC_G4	ATAC_Evo_G7	RNA_G12	1476355S1-10XSC3_TTCCGTGGTCGGTACC
2001594S5#TTACGTTAGGCTGGAT-1	Basal	ATAC_G13	ATAC_Evo_G9		2002634S1-10XSC3_TGTTGAGAGCCGTTGC
2001594S5#TTTGCGCGTACAAGCG-1	TPCS	ATAC_G4	ATAC_Evo_G7	RNA_G12	1476355S1-10XSC3_TTCCGTGGTCGGTACC
2001594S5#TGTACAGCAGTAGTCT-1	Basal	ATAC_G4	ATAC_Evo_G8		2001594S5P5_AACCATGAGCTCTCGA
2001594S5#CAATCCCGTCAGAGTG-1	TPCS	ATAC_G4	ATAC_Evo_G6		2001594S5P5_AGGCCACGTCGAGTTT
2001594S5#GAGGCTCAGTCGATAA-1	Basal	ATAC_G4	ATAC_Evo_G8	RNA_G12	1476355S1-10XSC3_TTCCGTGGTCGGTACC
2001594S5#GCGGAAAGTGCTGAAG-1	Basal	ATAC_G4	ATAC_Evo_G8		SRR12603782_GACTACAAGAGCCTAG
2001594S5#AGCGTATGTACCGGCT-1	Basal	ATAC_G3	ATAC_Evo_G9	RNA_G12	1476355S1-10XSC3_GCGGAAATCCATTTAC
2001594S5#CCCACATTCCATAGGT-1	TPCS	ATAC_G4	ATAC_Evo_G6	RNA_G12	1476355S1-10XSC3_TGTTACTAGCGCCTTG
2001594S5#TGAGTCAAGGGACGTT-1	TPCS	ATAC_G4	ATAC_Evo_G6		2001594S5P5_AGGCCACGTCGAGTTT
2001594S5#TAGCCCTCACTGATTG-1	Basal	ATAC_G4	ATAC_Evo_G9	RNA_G12	1476355S1-10XSC3_TCTCCGACAGACACAG
2001594S5#CGCAGGTTCATTCGGA-1	Basal	ATAC_G4	ATAC_Evo_G8		2001594S5P5_AACCATGAGCTCTCGA
2001594S5#TCTCAGCCACATAAAG-1	TPCS	ATAC_G4	ATAC_Evo_G7		2001594S5P5_AGGCCACGTCGAGTTT
2001594S5#GGCGTTGTCTTATCAC-1	TPCS	ATAC_G2	ATAC_Evo_G7		2001594S5P5_AACCATGAGCTCTCGA
2001594S5#TGTGTCCTCCATCGAA-1	TPCS	ATAC_G4	ATAC_Evo_G6		2001594S5P5_AACCATGAGCTCTCGA
2001594S5#TTTGGTTTCTTGGCCT-1	Basal	ATAC_G4	ATAC_Evo_G10		2001594S5P5_TCATTTGAGTCTCGAC
2001594S5#ACAAACCAGAAGACTT-1	Basal	ATAC_G4	ATAC_Evo_G8		2001594S5P5_AGGCCACGTCGAGTTT
2001594S5#CAGGATTTCGATCGCG-1	Basal	ATAC_G9	ATAC_Evo_G8	RNA_G12	1476355S1-10XSC3_AGTCATGAGAAGCTGC
2001594S5#CTTTGCGCAATGGTAA-1	Basal	ATAC_G4	ATAC_Evo_G11		SRR12603782_GACTACAAGAGCCTAG
2001594S5#AGGCGTCGTCACCGCA-1	TPCS	ATAC_G4	ATAC_Evo_G6	RNA_G12	1476355S1-10XSC3_TTCCGTGGTCGGTACC
2001594S5#GAACTTGAGTGATATG-1	TPCS	ATAC_G4	ATAC_Evo_G6		SRR12603782_GACTACAAGAGCCTAG
2001594S5#TTACCCGAGTTCCAGT-1	Basal	ATAC_G4	ATAC_Evo_G9	RNA_G12	1476355S1-10XSC3_GTCCTCATCCCATTCG
2001594S5#TTACCGCAGAGAACCC-1	TPCS	ATAC_G4	ATAC_Evo_G7	RNA_G12	1476355S1-10XSC3_TGTTACTAGCGCCTTG
2001594S5#TGACAACCACCTACCT-1	Basal	ATAC_G4	ATAC_Evo_G8		2001594S5P5_AACCATGAGCTCTCGA
2001594S5#TCCCACAAGATCACCT-1	Basal	ATAC_G4	ATAC_Evo_G8	RNA_G12	1476355S1-10XSC3_CTAACCCAGCGACAGT
2001594S5#TGATTTCGTACAACGG-1	TPCS	ATAC_G4	ATAC_Evo_G5		2001594S5P5_AGGCCACGTCGAGTTT
2001594S5#CCAATGATCTGAGTCA-1	TPCS	ATAC_G4	ATAC_Evo_G6	RNA_G12	1476355S1-10XSC3_TTCCGTGGTCGGTACC
2001594S5#TATGTGGAGAGTAAGG-1	Basal	ATAC_G4	ATAC_Evo_G8		2001594S5P5_TCATTTGAGTCTCGAC
2001594S5#TTACGTTGTAACCCAT-1	TPCS	ATAC_G4	ATAC_Evo_G6	RNA_G12	1476355S1-10XSC3_GTCCTCATCCCATTCG
2001594S5#CACCTTGTCTTCCACG-1	Basal	ATAC_G4	ATAC_Evo_G10		2001594S5P5_TCATTTGAGTCTCGAC
2001594S5#CATGCCTCAAATTCCG-1	TPCS	ATAC_G4	ATAC_Evo_G7		2001594S5P5_AACCATGAGCTCTCGA
2001594S5#CCTAAAGCAAGGCTTT-1	Basal	ATAC_G4	ATAC_Evo_G8		2001594S5P5_AGGCCACGTCGAGTTT
2001594S5#GTGTGATTCGCCCTTA-1	TPCS	ATAC_G4	ATAC_Evo_G7		2001594S5P5_TCATTTGAGTCTCGAC
2001594S5#TTGAGCACACTGCTCT-1	Basal	ATAC_G3	ATAC_Evo_G14	RNA_G12	1476355S1-10XSC3_GTCCTCATCCCATTCG
2001594S5#AACGAGGGTAGGTCTT-1	TPCS	ATAC_G4	ATAC_Evo_G6	RNA_G12	1476355S1-10XSC3_TGTTACTAGCGCCTTG
2001594S5#ATAGTCGTCTTAACGG-1	TPCS	ATAC_G4	ATAC_Evo_G6		2001594S5P5_AACCATGAGCTCTCGA
2001594S5#TGACAACGTAAGGTCG-1	TPCS	ATAC_G4	ATAC_Evo_G5		2001594S5P5_AACCATGAGCTCTCGA
2001594S5#GCCTACTTCGTCTTAT-1	TPCS	ATAC_G4	ATAC_Evo_G6	RNA_G12	1476355S1-10XSC3_CTAACCCAGCGACAGT
2001594S5#TATGTTCTCAGGAATA-1	TPCS	ATAC_G4	ATAC_Evo_G7	RNA_G12	1476355S1-10XSC3_CTAACCCAGCGACAGT
2001594S5#GTAGTACTCGTTTGAG-1	TPCS	ATAC_G4	ATAC_Evo_G7		2004464S1-10X5_AGTAGTCGTTCCACGG
2001594S5#CGATGATGTATGGTTC-1	TPCS	ATAC_G4	ATAC_Evo_G6		2001594S5P5_AGGCCACGTCGAGTTT
2001594S5#AGCTGATGTAAGTGCG-1	Basal	ATAC_G4	ATAC_Evo_G10		2001594S5P5_AACCATGAGCTCTCGA
2001594S5#TGTACGAGTTTGTGAC-1	TPCS	ATAC_G4	ATAC_Evo_G6	RNA_G12	1476355S1-10XSC3_CTAACCCAGCGACAGT
2001594S5#CTTTGCGCATGGGAAC-1	TPCS	ATAC_G4	ATAC_Evo_G5		2001594S5P5_AGGCCACGTCGAGTTT
2001594S5#TGGAAGGAGGATGTCG-1	TPCS	ATAC_G4	ATAC_Evo_G5		2001594S5P5_AACCATGAGCTCTCGA
2001594S5#TTTGTGTCACACACCG-1	TPCS	ATAC_G4	ATAC_Evo_G6		2001594S5P5_AACCATGAGCTCTCGA
2001594S5#TCAGTTTGTTCCTATT-1	Basal	ATAC_G4	ATAC_Evo_G8		2001594S5P5_AGGCCACGTCGAGTTT
2001594S5#GGTACCGTCCTTTGCG-1	Basal	ATAC_G4	ATAC_Evo_G10		2001594S5P5_TCATTTGAGTCTCGAC
2001594S5#TCGAGCGAGTCAGCCC-1	TPCS	ATAC_G13	ATAC_Evo_G7		2001594S5P5_TCATTTGAGTCTCGAC
2001594S5#GCGTAGCAGTAGACCG-1	Basal	ATAC_G4	ATAC_Evo_G10		2001594S5P5_AGGCCACGTCGAGTTT
2001594S5#AACCTGAAGAAATTCG-1	TPCS	ATAC_G4	ATAC_Evo_G7		2001594S5P5_AACCATGAGCTCTCGA
2001594S5#ATGTCTTAGCAGGACT-1	TPCS	ATAC_G4	ATAC_Evo_G6		2002634S1-10XSC3_ACTGCAACAGCTATAC
2001594S5#CATTGGAGTACCAAGG-1	TPCS	ATAC_G4	ATAC_Evo_G7	RNA_G12	1476355S1-10XSC3_TTCCGTGGTCGGTACC
2001594S5#CTAGCGGGTTCTTATC-1	TPCS	ATAC_G4	ATAC_Evo_G7		2002634S1-10XSC3_ACTGCAACAGCTATAC
2001594S5#GCGATTATCGTTACAG-1	TPCS	ATAC_G4	ATAC_Evo_G7		2001594S5P5_AGGCCACGTCGAGTTT
2001594S5#GGACACCGTGTACGCC-1	Basal	ATAC_G3	ATAC_Evo_G11	RNA_G12	1476355S1-10XSC3_GCGGAAATCCATTTAC
2001594S5#CTGCGTTGTAATGTGA-1	TPCS	ATAC_G4	ATAC_Evo_G6	RNA_G12	1476355S1-10XSC3_CTAACCCAGCGACAGT
2001594S5#CACCACTAGATTGACA-1	Basal	ATAC_G4	ATAC_Evo_G10		2001594S5P5_AGGCCACGTCGAGTTT
2001594S5#GTCCATCAGGCAGTGT-1	Basal	ATAC_G4	ATAC_Evo_G11	RNA_G12	1476355S1-10XSC3_AGTCATGAGAAGCTGC
2001594S5#AGCTGATTCTGGGCGT-1	Basal	ATAC_G4	ATAC_Evo_G8		2002634S1-10XSC3_TGTTGAGAGCCGTTGC
2001594S5#CAGGATTCACTTACAG-1	TPCS	ATAC_G4	ATAC_Evo_G6		2001594S5P5_AACCATGAGCTCTCGA
2001594S5#ACATGCACACTCGCAG-1	TPCS	ATAC_G4	ATAC_Evo_G6		SRR12603782_GACTACAAGAGCCTAG
2001594S5#TGCCTGTGTGGCGCTT-1	Basal	ATAC_G4	ATAC_Evo_G8		2001594S5P5_AGGCCACGTCGAGTTT
2001594S5#CGCTGGAGTCTCTGGG-1	TPCS	ATAC_G4	ATAC_Evo_G7		2001594S5P5_AGGCCACGTCGAGTTT
2001594S5#CCAATGAAGTAGGTCG-1	TPCS	ATAC_G4	ATAC_Evo_G7		2001594S5P5_AGGCCACGTCGAGTTT
2001594S5#AATACGCTCGCAAACT-1	Basal	ATAC_G4	ATAC_Evo_G10		2001594S5P5_AGGCCACGTCGAGTTT
2001594S5#ACGGATTCAACGAGGT-1	Basal	ATAC_G4	ATAC_Evo_G11	RNA_G12	1476355S1-10XSC3_TCACGGGTCCGTTTCG
2001594S5#ACTACCCGTAGATTAG-1	Basal	ATAC_G4	ATAC_Evo_G11		2001594S5P5_AACCATGAGCTCTCGA
2001594S5#TAGCATGTCTACATCT-1	TPCS	ATAC_G4	ATAC_Evo_G6	RNA_G12	1476355S1-10XSC3_TCTCCGACAGACACAG
2001594S5#CACCTTGGTCATTGCA-1	TPCS	ATAC_G4	ATAC_Evo_G7	RNA_G12	1476355S1-10XSC3_CTAACCCAGCGACAGT
2001594S5#CACAGATTCTGGTACA-1	TPCS	ATAC_G4	ATAC_Evo_G7		2001594S5P5_AACCATGAGCTCTCGA
2001594S5#AAGATAGTCGGATAGG-1	TPCS	ATAC_G4	ATAC_Evo_G6		2001594S5P5_AGGCCACGTCGAGTTT
2001594S5#ACGTTAGAGGTTCGTT-1	TPCS	ATAC_G4	ATAC_Evo_G7		2001594S5P5_AGGCCACGTCGAGTTT
2001594S5#CGGACCACATTAGCCA-1	Normal	ATAC_G24	ATAC_Evo_G3		2004253s1-10X5_CCTCAGTCACAACGTT
2001594S5#TCTCTGGCATCTCTCG-1	TPCS	ATAC_G4	ATAC_Evo_G6		2001594S5P5_TCATTTGAGTCTCGAC
2001594S5#CAGCTAAGTGGCCTCA-1	TPCS	ATAC_G4	ATAC_Evo_G5	RNA_G12	1476355S1-10XSC3_CTAACCCAGCGACAGT
2001594S5#GGTGTCGCAATGAAAC-1	Basal	ATAC_G4	ATAC_Evo_G8	RNA_G12	1476355S1-10XSC3_TTCCGTGGTCGGTACC
2001594S5#TGTAAGCTCGTGAACT-1	Basal	ATAC_G13	ATAC_Evo_G8		2002634S1-10XSC3_GCCGATGTCAATCTCT
2001594S5#TAGCATGAGTATAGTG-1	TPCS	ATAC_G4	ATAC_Evo_G6	RNA_G12	1476355S1-10XSC3_GTCCTCATCCCATTCG
2001594S5#TATCTGTAGCGTATCT-1	TPCS	ATAC_G4	ATAC_Evo_G6	RNA_G12	1476355S1-10XSC3_GTGGAAGTCGCTGATA
2001594S5#CCTTGGTTCCTTTGCG-1	Basal	ATAC_G4	ATAC_Evo_G8		2001594S5P5_AGGCCACGTCGAGTTT
2001594S5#AGACAAACAGGAGCAT-1	Basal	ATAC_G3	ATAC_Evo_G10		2001594S5P5_AGGCCACGTCGAGTTT
2001594S5#TGCATGATCCCAATAG-1	TPCS	ATAC_G4	ATAC_Evo_G7		2004464S1-10XSC3_GCTTGGGAGCAAGTCG
2001594S5#AATGGAAGTTGGACGA-1	Basal	ATAC_G10	ATAC_Evo_G8	RNA_G12	1476355S1-10XSC3_CTAACCCAGCGACAGT
2001594S5#TTGCACCTCTTCATAC-1	TPCS	ATAC_G9	ATAC_Evo_G5	RNA_G12	1476355S1-10XSC3_TCACGGGTCCGTTTCG
2001594S5#GAACTTGGTGCTGAAG-1	Basal	ATAC_G4	ATAC_Evo_G9		2001594S5P5_AGGCCACGTCGAGTTT
2001594S5#AACAGTCGTTTCGTTT-1	TPCS	ATAC_G4	ATAC_Evo_G6		1476355S2-10XSC3_AACAAGAAGAATCGCG
2001594S5#TAGCACAGTCTGGTTA-1	TPCS	ATAC_G4	ATAC_Evo_G5		2001594S5P5_AACCATGAGCTCTCGA
2001594S5#GGAATCTAGGTTTCTG-1	Basal	ATAC_G4	ATAC_Evo_G8	RNA_G12	1476355S1-10XSC3_CTAACCCAGCGACAGT
2001594S5#ACTAGGTCAGCACATT-1	TPCS	ATAC_G4	ATAC_Evo_G6		SRR12603782_GACTACAAGAGCCTAG
2001594S5#ATAGGCTTCCCTACGT-1	TPCS	ATAC_G4	ATAC_Evo_G6	RNA_G12	1476355S1-10XSC3_TGTTACTAGCGCCTTG
2001594S5#CCCAGAGAGGCCTCGT-1	TPCS	ATAC_G4	ATAC_Evo_G7		2001594S5P5_TCATTTGAGTCTCGAC
2001594S5#GGATGAGCAACATAAG-1	TPCS	ATAC_G4	ATAC_Evo_G6		2001594S5P5_AGGCCACGTCGAGTTT
2001594S5#ATTGTGGCACATTCTT-1	Basal	ATAC_G4	ATAC_Evo_G8		2001594S5P5_AGGCCACGTCGAGTTT
2001594S5#ACAAGCTTCCAGGGAA-1	Basal	ATAC_G4	ATAC_Evo_G10	RNA_G12	1476355S1-10XSC3_GCGGAAATCCATTTAC
2001594S5#ATAGTCGGTTACGGAG-1	TPCS	ATAC_G4	ATAC_Evo_G7	RNA_G12	1476355S1-10XSC3_GTGTTCCAGTAAGCAT
2001594S5#GGCGTTGGTCACAGTT-1	Basal	ATAC_G4	ATAC_Evo_G9	RNA_G12	1476355S1-10XSC3_TGTTACTAGCGCCTTG
2001594S5#TCCATCGGTCCCTTTG-1	TPCS	ATAC_G4	ATAC_Evo_G5	RNA_G12	1476355S1-10XSC3_AGTCATGAGAAGCTGC
2001594S5#GCTGAGCCAGGTCCTG-1	TPCS	ATAC_G4	ATAC_Evo_G6		2001594S5P5_AGGCCACGTCGAGTTT
2001594S5#ACAGGCCCAAGGATGC-1	Basal	ATAC_G4	ATAC_Evo_G14		2001594S5P5_AGGCCACGTCGAGTTT
2001594S5#CCATACCCACCTGAAT-1	Basal	ATAC_G4	ATAC_Evo_G10	RNA_G12	1476355S1-10XSC3_TCACGGGTCCGTTTCG
2001594S5#GAGGTCCTCGCTTACC-1	TPCS	ATAC_G4	ATAC_Evo_G5	RNA_G12	1476355S1-10XSC3_TTCCGTGGTCGGTACC
2001594S5#TCAAGGTCAGGAGCAT-1	TPCS	ATAC_G4	ATAC_Evo_G6		2001594S5P5_AGGCCACGTCGAGTTT
2001594S5#TCCGACTGTCTCAAAC-1	TPCS	ATAC_G4	ATAC_Evo_G6		2001594S5P5_AACCATGAGCTCTCGA
2001594S5#TACGGATTCTCTGCGT-1	TPCS	ATAC_G4	ATAC_Evo_G7		2001594S5P5_AACCATGAGCTCTCGA
2001594S5#TGGTCAACACCCTTAC-1	TPCS	ATAC_G4	ATAC_Evo_G6		SRR12603782_GACTACAAGAGCCTAG
2001594S5#GCGGAAATCGGCTATA-1	TPCS	ATAC_G4	ATAC_Evo_G6	RNA_G12	1476355S1-10XSC3_TGTTACTAGCGCCTTG
2001594S5#CTAGGATGTTCCAATG-1	TPCS	ATAC_G4	ATAC_Evo_G7	RNA_G12	1476355S1-10XSC3_CTAACCCAGCGACAGT
2001594S5#GTTATGGGTGGAAAGA-1	TPCS	ATAC_G4	ATAC_Evo_G6	RNA_G12	1476355S1-10XSC3_GTCCTCATCCCATTCG
2001594S5#CTGGCAGGTGGTACTT-1	TPCS	ATAC_G4	ATAC_Evo_G6		2001594S5P5_AACCATGAGCTCTCGA
2001594S5#GCATGATAGCTATCCA-1	TPCS	ATAC_G4	ATAC_Evo_G5	RNA_G12	1476355S1-10XSC3_TGTTACTAGCGCCTTG
2001594S5#TAGGTCAGTACTTCAG-1	Basal	ATAC_G4	ATAC_Evo_G10		2001594S5P5_TCATTTGAGTCTCGAC
2001594S5#AAACTCGCAACCTCCT-1	TPCS	ATAC_G4	ATAC_Evo_G7		2001594S5P5_AACCATGAGCTCTCGA
2001594S5#GGGCCATCAATGCCAT-1	Basal	ATAC_G3	ATAC_Evo_G8	RNA_G12	1476355S1-10XSC3_TGTTACTAGCGCCTTG
2001594S5#ACAGACTAGGAGGCGA-1	Basal	ATAC_G4	ATAC_Evo_G10		2001594S5P5_TCATTTGAGTCTCGAC
2001594S5#CCTTGGTAGAGCTCCC-1	Basal	ATAC_G4	ATAC_Evo_G8	RNA_G12	1476355S1-10XSC3_TAAGCGTGTGTGACCC
2001594S5#CCTTAATCATGATCGT-1	TPCS	ATAC_G4	ATAC_Evo_G5	RNA_G12	1476355S1-10XSC3_TGTTACTAGCGCCTTG
2001594S5#GAGCATTTCCATTGAG-1	Basal	ATAC_G4	ATAC_Evo_G8	RNA_G12	1476355S1-10XSC3_TGTTACTAGCGCCTTG
2001594S5#TACTAGGTCCAGGGAA-1	TPCS	ATAC_G4	ATAC_Evo_G6		2002634S1-10XSC3_ACTGCAACAGCTATAC
2001594S5#TATCTGTGTCATGAGG-1	Basal	ATAC_G4	ATAC_Evo_G9	RNA_G12	1476355S1-10XSC3_GCGGAAATCCATTTAC
2001594S5#TGCTTCGGTTTCTCTA-1	Basal	ATAC_G4	ATAC_Evo_G8	RNA_G12	1476355S1-10XSC3_GCGGAAATCCATTTAC
2001594S5#AAAGATGGTAAACGAT-1	TPCS	ATAC_G4	ATAC_Evo_G6		2001594S5P5_AGGCCACGTCGAGTTT
2001594S5#ACGTGGCAGAAAGGGT-1	TPCS	ATAC_G4	ATAC_Evo_G6		2001594S5P5_AGGCCACGTCGAGTTT
2001594S5#ATGTCGATCTCCCTTT-1	Basal	ATAC_G4	ATAC_Evo_G8		2002634S1-10XSC3_ACTGCAACAGCTATAC
2001594S5#CGTGGCAGTGCAAGCA-1	Basal	ATAC_G9	ATAC_Evo_G9	RNA_G12	1476355S1-10XSC3_GTGTTCCAGTAAGCAT
2001594S5#GACCAATTCAGTGGTT-1	Basal	ATAC_G4	ATAC_Evo_G8	RNA_G12	1476355S1-10XSC3_TTCCGTGGTCGGTACC
2001594S5#TTTGGCCTCGTTTGAG-1	Basal	ATAC_G4	ATAC_Evo_G8		2001594S5P5_AGGCCACGTCGAGTTT
2001594S5#TTGAGCACAAGGACCA-1	TPCS	ATAC_G4	ATAC_Evo_G6	RNA_G12	1476355S1-10XSC3_TCACGGGTCCGTTTCG
2001594S5#TAAACCGAGAACGTCG-1	Basal	ATAC_G4	ATAC_Evo_G9	RNA_G12	1476355S1-10XSC3_GTGTTCCAGTAAGCAT
2001594S5#TAATTCCGTACAAGCG-1	TPCS	ATAC_G4	ATAC_Evo_G7		2001594S5P5_AGGCCACGTCGAGTTT
2001594S5#CGGACTGTCAGGAAGC-1	Basal	ATAC_G9	ATAC_Evo_G8	RNA_G12	1476355S1-10XSC3_TGTTACTAGCGCCTTG
2001594S5#GAAGTGGGTGCCAAGA-1	Basal	ATAC_G4	ATAC_Evo_G8	RNA_G12	1476355S1-10XSC3_CTAACCCAGCGACAGT
2001594S5#AGCCTCTTCCATACCC-1	Basal	ATAC_G4	ATAC_Evo_G8		1476355S2-10XSC3_AACAAGAAGAATCGCG
2001594S5#ACCGAATAGGAAGAAC-1	TPCS	ATAC_G4	ATAC_Evo_G6	RNA_G12	1476355S1-10XSC3_TTCCGTGGTCGGTACC
2001594S5#GGGACCTAGTCGCCTG-1	Basal	ATAC_G4	ATAC_Evo_G8		2001594S5P5_AACCATGAGCTCTCGA
2001594S5#GAAGAGCTCACTACCC-1	Basal	ATAC_G4	ATAC_Evo_G9	RNA_G12	1476355S1-10XSC3_GCGGAAATCCATTTAC
2001594S5#AGCGATTTCTCTTCTC-1	TPCS	ATAC_G4	ATAC_Evo_G7		2002634S1-10XSC3_ACTGCAACAGCTATAC
2001594S5#TTTGGTTAGTGAACCG-1	Basal	ATAC_G4	ATAC_Evo_G9		SRR12603782_GACTACAAGAGCCTAG
2001594S5#AAGGAGCTCAAGTTGC-1	TPCS	ATAC_G4	ATAC_Evo_G5	RNA_G12	1476355S1-10XSC3_GTCCTCATCCCATTCG
2001594S5#ACGGATTTCCGTACGG-1	Basal	ATAC_G4	ATAC_Evo_G14	RNA_G12	1476355S1-10XSC3_TTCCGTGGTCGGTACC
2001594S5#GCTGAGCTCCAGAGAG-1	Basal	ATAC_G4	ATAC_Evo_G8	RNA_G12	1476355S1-10XSC3_TGTTACTAGCGCCTTG
2001594S5#GTAATCGAGGGTCTGA-1	Basal	ATAC_G4	ATAC_Evo_G14		2002634S1-10XSC3_TGTTGAGAGCCGTTGC
2001594S5#TTGAGCACACTAAACC-1	TPCS	ATAC_G4	ATAC_Evo_G7		2001594S5P5_AACCATGAGCTCTCGA
2001594S5#AAGATAGTCTTATCAC-1	Basal	ATAC_G9	ATAC_Evo_G8	RNA_G12	1476355S1-10XSC3_GTGTTCCAGTAAGCAT
2001594S5#ATAGTCGAGGCCTCTG-1	Basal	ATAC_G4	ATAC_Evo_G10		2001594S5P5_AACCATGAGCTCTCGA
2001594S5#CACAACATCTCTATCA-1	Basal	ATAC_G4	ATAC_Evo_G8		2001594S5P5_AACCATGAGCTCTCGA
2001594S5#ACATGCACATTAGCCA-1	TPCS	ATAC_G4	ATAC_Evo_G7		2001594S5P5_AGGCCACGTCGAGTTT
2001594S5#CCAGAATTCTGGCCAG-1	TPCS	ATAC_G4	ATAC_Evo_G6		2001594S5P5_AGGCCACGTCGAGTTT
2001594S5#TCGATTTCAGCAGGTA-1	TPCS	ATAC_G4	ATAC_Evo_G5		2001594S5P5_AACCATGAGCTCTCGA
2001594S5#TCGCAGGGTAACACTC-1	TPCS	ATAC_G4	ATAC_Evo_G7		2004464S1-10X5_AGTAGTCGTTCCACGG
2001594S5#TTGGTCCAGCATGATA-1	Basal	ATAC_G4	ATAC_Evo_G8		2001594S5P5_AGGCCACGTCGAGTTT
2001594S5#CGCACAGAGGCGATTG-1	TPCS	ATAC_G4	ATAC_Evo_G7	RNA_G12	1476355S1-10XSC3_TCTCCGACAGACACAG
2001594S5#CTTCTAAGTATATGGA-1	TPCS	ATAC_G4	ATAC_Evo_G7		2001594S5P5_AACCATGAGCTCTCGA
2001594S5#CACTAAGTCCCTACGT-1	Basal	ATAC_G4	ATAC_Evo_G10		2001594S5P5_TCATTTGAGTCTCGAC
2001594S5#CCATACCTCCTCCATG-1	TPCS	ATAC_G8	ATAC_Evo_G6		2001594S5P5_AACCATGAGCTCTCGA
2001594S5#CATTCATAGTGTTCCA-1	TPCS	ATAC_G4	ATAC_Evo_G6	RNA_G12	1476355S1-10XSC3_TTCCGTGGTCGGTACC
2001594S5#AAGATAGTCATTCTCA-1	TPCS	ATAC_G4	ATAC_Evo_G7		2001594S5P5_AGGCCACGTCGAGTTT
2001594S5#ATTACTCAGAGCTGTG-1	Basal	ATAC_G4	ATAC_Evo_G8	RNA_G12	1476355S1-10XSC3_GTCCTCATCCCATTCG
2001594S5#GAGCGCTGTTTGTACG-1	TPCS	ATAC_G4	ATAC_Evo_G6		2001594S5P5_TCATTTGAGTCTCGAC
2001594S5#GCATTGAAGACCATAA-1	Basal	ATAC_G4	ATAC_Evo_G12		2001594S5P5_TCATTTGAGTCTCGAC
2001594S5#GATTGACCACATCATG-1	Basal	ATAC_G4	ATAC_Evo_G8	RNA_G12	1476355S1-10XSC3_TCACGGGTCCGTTTCG
2001594S5#TGATTTCTCCCTAAAG-1	Basal	ATAC_G4	ATAC_Evo_G8		2002634S1-10XSC3_ACTGCAACAGCTATAC
2001594S5#GCGTAGCAGACTTCCA-1	Basal	ATAC_G13	ATAC_Evo_G9	RNA_G12	1476355S1-10XSC3_CTAACCCAGCGACAGT
2001594S5#GTGGATTGTAGGGTCA-1	TPCS	ATAC_G4	ATAC_Evo_G7	RNA_G12	1476355S1-10XSC3_TTCCGTGGTCGGTACC
2001594S5#GAATCTGAGAAATGGG-1	Basal	ATAC_G4	ATAC_Evo_G8	RNA_G12	1476355S1-10XSC3_CTAACCCAGCGACAGT
2001594S5#TAAGCCACAACCTCTC-1	Basal	ATAC_G4	ATAC_Evo_G9		2001594S5P5_AACCATGAGCTCTCGA
2001594S5#TGTGTCCAGAAATGGG-1	Basal	ATAC_G4	ATAC_Evo_G8	RNA_G12	1476355S1-10XSC3_CTAACCCAGCGACAGT
2001594S5#CATGCCTTCGCTACCT-1	Basal	ATAC_G4	ATAC_Evo_G8		2001594S5P5_AGGCCACGTCGAGTTT
2001594S5#CGCTGGACACGTTGTA-1	TPCS	ATAC_G4	ATAC_Evo_G5		2001594S5P5_TCATTTGAGTCTCGAC
2001594S5#GAGGCTCGTGAATCAA-1	Basal	ATAC_G4	ATAC_Evo_G8	RNA_G12	1476355S1-10XSC3_GTGTTCCAGTAAGCAT
2001594S5#TGTACAGAGGATATCA-1	TPCS	ATAC_G4	ATAC_Evo_G6		2001594S5P5_AGGCCACGTCGAGTTT
2001594S5#ATTTGTCGTAGAACGC-1	TPCS	ATAC_G4	ATAC_Evo_G5	RNA_G12	1476355S1-10XSC3_TAAGCGTGTGTGACCC
2001594S5#GGGAACACATGTGGGA-1	TPCS	ATAC_G4	ATAC_Evo_G6	RNA_G12	1476355S1-10XSC3_TTCCGTGGTCGGTACC
2001594S5#GCACGCAAGGGACGTT-1	Basal	ATAC_G4	ATAC_Evo_G8		2001594S5P5_AACCATGAGCTCTCGA
2001594S5#TCAATTCCAACTACTG-1	Basal	ATAC_G4	ATAC_Evo_G9		2001594S5P5_TCATTTGAGTCTCGAC
2001594S5#CACCTTGCAGGTAGGT-1	TPCS	ATAC_G4	ATAC_Evo_G5		2001594S5P5_AACCATGAGCTCTCGA
2001594S5#ACTAACGAGACTCGGA-1	TPCS	ATAC_G4	ATAC_Evo_G6		2001594S5P5_AGGCCACGTCGAGTTT
2001594S5#CAACGTATCAGGCGCT-1	TPCS	ATAC_G4	ATAC_Evo_G7		2001594S5P5_AGGCCACGTCGAGTTT
2001594S5#GGTGTCGAGTGAAGGA-1	Basal	ATAC_G4	ATAC_Evo_G10	RNA_G12	1476355S1-10XSC3_TCACGGGTCCGTTTCG
2001594S5#ATCCTCGAGAAAGCAG-1	Basal	ATAC_G4	ATAC_Evo_G8	RNA_G12	1476355S1-10XSC3_TTCCGTGGTCGGTACC
2001594S5#CAATCCCCACTCGGAC-1	Basal	ATAC_G4	ATAC_Evo_G10		2004464S1-10X5_AGTAGTCGTTCCACGG
2001594S5#TTGCAGAGTGCCCTAG-1	TPCS	ATAC_G4	ATAC_Evo_G6	RNA_G12	1476355S1-10XSC3_CTAACCCAGCGACAGT
2001594S5#GTTACGAAGAGCACTG-1	TPCS	ATAC_G4	ATAC_Evo_G7		2004464S1-10XSC3_GCTTGGGAGCAAGTCG
2001594S5#TTAGGTGCAACCTCCT-1	Basal	ATAC_G4	ATAC_Evo_G9		2001594S5P5_AGGCCACGTCGAGTTT
2001594S5#CTCTAGCAGAATATCG-1	TPCS	ATAC_G2	ATAC_Evo_G7		2001594S5P5_AACCATGAGCTCTCGA
2001594S5#GGATAGGAGTTGAATG-1	TPCS	ATAC_G4	ATAC_Evo_G7		2001594S5P5_TCATTTGAGTCTCGAC
2001594S5#TTACTCAAGATCCGAG-1	Basal	ATAC_G4	ATAC_Evo_G9	RNA_G12	1476355S1-10XSC3_CTAACCCAGCGACAGT
2001594S5#ACAGGCCAGGATGTCG-1	TPCS	ATAC_G13	ATAC_Evo_G6		2002634S1-10XSC3_TGTTGAGAGCCGTTGC
2001594S5#TACGGATAGTGATAAC-1	TPCS	ATAC_G4	ATAC_Evo_G6		2004464S1-10XSC3_GCTTGGGAGCAAGTCG
2001594S5#CCGCATTAGTTAGCGG-1	Basal	ATAC_G4	ATAC_Evo_G8		2001594S5P5_TCATTTGAGTCTCGAC
2001594S5#CCTAAAGAGACGCCCT-1	TPCS	ATAC_G3	ATAC_Evo_G6		2001594S5P5_AGGCCACGTCGAGTTT
2001594S5#GAACCGCCACCACCAG-1	Basal	ATAC_G4	ATAC_Evo_G8		2001594S5P5_AACCATGAGCTCTCGA
2001594S5#ACTACCCTCGCCCTTA-1	TPCS	ATAC_G4	ATAC_Evo_G6		2001594S5P5_AACCATGAGCTCTCGA
2001594S5#CCTTAATGTATTCGCA-1	Basal	ATAC_G4	ATAC_Evo_G10		2001594S5P5_AACCATGAGCTCTCGA
2001594S5#GTTATGGGTAAGTGCG-1	Basal	ATAC_G3	ATAC_Evo_G11	RNA_G12	1476355S1-10XSC3_CTAACCCAGCGACAGT
2001594S5#TAAGTGCAGGGTCTGA-1	Basal	ATAC_G4	ATAC_Evo_G14		2001594S5P5_AGGCCACGTCGAGTTT
2001594S5#ATCGAGTAGACGTCAG-1	TPCS	ATAC_G4	ATAC_Evo_G7	RNA_G12	1476355S1-10XSC3_TGTTACTAGCGCCTTG
2001594S5#CCCTAACCAAGTAATG-1	Basal	ATAC_G4	ATAC_Evo_G8		2001594S5P5_AACCATGAGCTCTCGA
2001594S5#AGTTTGGGTCATTGGT-1	Basal	ATAC_G4	ATAC_Evo_G8	RNA_G12	1476355S1-10XSC3_GCGGAAATCCATTTAC
2001594S5#GAAGAGCGTCAATACC-1	Basal	ATAC_G4	ATAC_Evo_G10		2001594S5P5_AACCATGAGCTCTCGA
2001594S5#TAGCCCTGTCAACTGT-1	Basal	ATAC_G4	ATAC_Evo_G8		SRR12603782_GACTACAAGAGCCTAG
2001594S5#TGGAAGGGTGAGCTAG-1	TPCS	ATAC_G4	ATAC_Evo_G5		2001594S5P5_AACCATGAGCTCTCGA
2001594S5#ATTACCTAGCAGAGCT-1	TPCS	ATAC_G8	ATAC_Evo_G6		2001594S5P5_AGGCCACGTCGAGTTT
2001594S5#TCAGCTCGTATCCCTC-1	Basal	ATAC_G13	ATAC_Evo_G8		2002634S1-10XSC3_GCCGATGTCAATCTCT
2001594S5#CATTCCGGTCCGTGCA-1	Basal	ATAC_G8	ATAC_Evo_G10	RNA_G12	1476355S1-10XSC3_TCTCCGACAGACACAG
2001594S5#GAATCTGAGGATTTGA-1	TPCS	ATAC_G4	ATAC_Evo_G6		1476355S1-10X5_CCGGTAGGTGTTGAGG
2001594S5#CAGTGTAAGCTGAATA-1	Basal	ATAC_G4	ATAC_Evo_G8		2001594S5P5_AGGCCACGTCGAGTTT
2001594S5#TGGGTTAAGATATGAC-1	TPCS	ATAC_G4	ATAC_Evo_G7		2001594S5P5_AACCATGAGCTCTCGA
2001594S5#TTACCGCAGGTCTTTG-1	Basal	ATAC_G4	ATAC_Evo_G8	RNA_G12	1476355S1-10XSC3_AGTCATGAGAAGCTGC
2001594S5#AAATGCCAGCAACTGG-1	Basal	ATAC_G4	ATAC_Evo_G8	RNA_G12	1476355S1-10XSC3_CTAACCCAGCGACAGT
2001594S5#CGTTCCATCGGGATCC-1	Basal	ATAC_G4	ATAC_Evo_G8		2001594S5P5_AACCATGAGCTCTCGA
2001594S5#ACAGCGCTCCATCTAT-1	TPCS	ATAC_G4	ATAC_Evo_G6	RNA_G12	1476355S1-10XSC3_TTCCGTGGTCGGTACC
2001594S5#TGGACATAGATATGAC-1	TPCS	ATAC_G4	ATAC_Evo_G6		2001594S5P5_AGGCCACGTCGAGTTT
2001594S5#ACCGCAGGTGAGTAAT-1	Basal	ATAC_G4	ATAC_Evo_G8	RNA_G12	1476355S1-10XSC3_CTAACCCAGCGACAGT
2001594S5#CGTACAAGTATCCCTC-1	TPCS	ATAC_G4	ATAC_Evo_G7		2001594S5P5_AACCATGAGCTCTCGA
2001594S5#GAGCATTGTTATCGAC-1	Basal	ATAC_G4	ATAC_Evo_G14	RNA_G12	1476355S1-10XSC3_GTCCTCATCCCATTCG
2001594S5#GTGTGATCATTACTCT-1	TPCS	ATAC_G4	ATAC_Evo_G6		2001594S5P5_TCATTTGAGTCTCGAC
2001594S5#TTACTCACAAACCCTA-1	TPCS	ATAC_G4	ATAC_Evo_G6		2001594S5P5_AGGCCACGTCGAGTTT
2001594S5#CCCTGATCAGGAGCAT-1	Basal	ATAC_G4	ATAC_Evo_G8	RNA_G12	1476355S1-10XSC3_TTCCGTGGTCGGTACC
2001594S5#CCGCATTTCTCTGACC-1	TPCS	ATAC_G4	ATAC_Evo_G7	RNA_G12	1476355S1-10XSC3_GCGGAAATCCATTTAC
2001594S5#TCTATTGGTAAACGTA-1	Basal	ATAC_G4	ATAC_Evo_G11		2001594S5P5_AACCATGAGCTCTCGA
2001594S5#TCAGGGCCATGGGTGA-1	Basal	ATAC_G4	ATAC_Evo_G10	RNA_G12	1476355S1-10XSC3_GCGGAAATCCATTTAC
2001594S5#GTCACCTTCTTATCAC-1	Basal	ATAC_G4	ATAC_Evo_G8		2001594S5P5_AACCATGAGCTCTCGA
2001594S5#CAAAGCTAGTACAGTA-1	Basal	ATAC_G4	ATAC_Evo_G14		2002634S1-10XSC3_GCCGATGTCAATCTCT
2001594S5#CCCACATTCTTTCGAT-1	Basal	ATAC_G4	ATAC_Evo_G8		2004464S1-10XSC3_GCTTGGGAGCAAGTCG
2001594S5#CAAGAAAAGTCTGGGA-1	Basal	ATAC_G4	ATAC_Evo_G8		2004464S1-10X5_AGTAGTCGTTCCACGG
2001594S5#CACCTTGAGTGTCCCG-1	TPCS	ATAC_G4	ATAC_Evo_G6	RNA_G12	1476355S1-10XSC3_GCGGAAATCCATTTAC
2001594S5#GCAAAGGGTCGATAGG-1	TPCS	ATAC_G4	ATAC_Evo_G5	RNA_G12	1476355S1-10XSC3_AGTCATGAGAAGCTGC
2001594S5#TCAGTTTCACCACGAC-1	Basal	ATAC_G4	ATAC_Evo_G8		2001594S5P5_AGGCCACGTCGAGTTT
2001594S5#GACCTTCTCTTACCTA-1	Basal	ATAC_G3	ATAC_Evo_G8		2004464S1-10XSC3_TTGTGGACAGAAGTGC
2001594S5#CTAGGGCCAAGTTCGT-1	TPCS	ATAC_G4	ATAC_Evo_G7	RNA_G12	1476355S1-10XSC3_TTCCGTGGTCGGTACC
2001594S5#GAGCATTAGTTCTCCC-1	TPCS	ATAC_G4	ATAC_Evo_G7		SRR12603782_GACTACAAGAGCCTAG
2001594S5#TGGCGCAAGAACCATA-1	TPCS	ATAC_G4	ATAC_Evo_G7		2002634S1-10XSC3_ACTGCAACAGCTATAC
2001594S5#AGCCAGCGTCGAGAAC-1	Basal	ATAC_G4	ATAC_Evo_G14		2001594S5P5_AACCATGAGCTCTCGA
2001594S5#TTCAACTTCGATGTGT-1	TPCS	ATAC_G4	ATAC_Evo_G6	RNA_G12	1476355S1-10XSC3_TTCCGTGGTCGGTACC
2001594S5#GAAACAAAGGAACCGT-1	Basal	ATAC_G3	ATAC_Evo_G9		2004464S1-10X5_AGTAGTCGTTCCACGG
2001594S5#CCCAGAGCACTCCTCA-1	TPCS	ATAC_G4	ATAC_Evo_G7		2001594S5P5_AGGCCACGTCGAGTTT
2001594S5#AGTCCGGGTCTCAAAC-1	Basal	ATAC_G4	ATAC_Evo_G8	RNA_G12	1476355S1-10XSC3_GTCCTCATCCCATTCG
2001594S5#ATGTTTCTCGTTGTAG-1	Basal	ATAC_G4	ATAC_Evo_G10	RNA_G12	1476355S1-10XSC3_AGTCATGAGAAGCTGC
2001594S5#TTGCTATCAACTCGAT-1	TPCS	ATAC_G4	ATAC_Evo_G6	RNA_G12	1476355S1-10XSC3_TTCCGTGGTCGGTACC
2001594S5#ATCCTGCTCTCTCAAT-1	TPCS	ATAC_G4	ATAC_Evo_G5	RNA_G12	1476355S1-10XSC3_AGTCATGAGAAGCTGC
2001594S5#ATGTACGGTGTTGTTG-1	Basal	ATAC_G4	ATAC_Evo_G10		2004464S1-10XSC3_GCTTGGGAGCAAGTCG
2001594S5#GCCCAGAGTTCCATCC-1	TPCS	ATAC_G4	ATAC_Evo_G6	RNA_G12	1476355S1-10XSC3_GCGGAAATCCATTTAC
2001594S5#TGGCAATCAAGTTGCT-1	Basal	ATAC_G4	ATAC_Evo_G11		2001594S5P5_AGGCCACGTCGAGTTT
2001594S5#TCAAAGCTCTTCAGAG-1	Basal	ATAC_G4	ATAC_Evo_G8		2001594S5P5_AGGCCACGTCGAGTTT
2001594S5#GTGCACGAGGTTCTCA-1	Basal	ATAC_G4	ATAC_Evo_G9		2001594S5P5_AGGCCACGTCGAGTTT
2001594S5#TCTATTGAGCTCCGGT-1	Basal	ATAC_G4	ATAC_Evo_G8		2001594S5P5_AGGCCACGTCGAGTTT
2001594S5#AGATAGAAGAAGAGTG-1	Basal	ATAC_G4	ATAC_Evo_G14		2001594S5P5_AGGCCACGTCGAGTTT
2001594S5#ATCCCTGGTGCGTCCA-1	TPCS	ATAC_G4	ATAC_Evo_G7		2001594S5P5_AGGCCACGTCGAGTTT
2001594S5#GAGGTCCAGTGAAGGA-1	Basal	ATAC_G4	ATAC_Evo_G11	RNA_G12	1476355S1-10XSC3_GCGGAAATCCATTTAC
2001594S5#GGAGGATAGCCTATAC-1	TPCS	ATAC_G4	ATAC_Evo_G5		2001594S5P5_AGGCCACGTCGAGTTT
2001594S5#TTAGCGAGTGGAAGCT-1	Basal	ATAC_G3	ATAC_Evo_G8	RNA_G12	1476355S1-10XSC3_CTAACCCAGCGACAGT
2001594S5#GAGCGCTGTTATCGAC-1	Basal	ATAC_G4	ATAC_Evo_G10	RNA_G12	1476355S1-10XSC3_GCGGAAATCCATTTAC
2001594S5#GGTGTCGGTGTTGGTT-1	Luminal	ATAC_G4	ATAC_Evo_G15		2001594S5P5_AACCATGAGCTCTCGA
2001594S5#ACAGACTCAGAGCCAA-1	Basal	ATAC_G4	ATAC_Evo_G8	RNA_G12	1476355S1-10XSC3_AGTCATGAGAAGCTGC
2001594S5#CCACGTTAGTACTCTG-1	TPCS	ATAC_G4	ATAC_Evo_G7		2004464S1-10XSC3_CCCTTAGCATACTGAC
2001594S5#GGAACCCTCGGTTGTA-1	Basal	ATAC_G13	ATAC_Evo_G8		2001594S5P5_TCATTTGAGTCTCGAC
2001594S5#ATTACCTAGTAACATG-1	TPCS	ATAC_G4	ATAC_Evo_G7	RNA_G12	1476355S1-10XSC3_TGTTACTAGCGCCTTG
2001594S5#CCATACCAGAAGAGTG-1	TPCS	ATAC_G4	ATAC_Evo_G7	RNA_G12	1476355S1-10XSC3_TTCCGTGGTCGGTACC
2001594S5#GGGAACACATACTGCA-1	Basal	ATAC_G3	ATAC_Evo_G8		2001594S5P5_AGGCCACGTCGAGTTT
2001594S5#ATTCGTTCAGCGTGAA-1	Basal	ATAC_G4	ATAC_Evo_G8		2002634S1-10XSC3_ACTGCAACAGCTATAC
2001594S5#TGCACCTCATCCCAAA-1	TPCS	ATAC_G4	ATAC_Evo_G7		2004464S1-10X5_AGTAGTCGTTCCACGG
2001594S5#GGTGAAGGTAGAAGCC-1	Basal	ATAC_G4	ATAC_Evo_G8	RNA_G12	1476355S1-10XSC3_TGTTACTAGCGCCTTG
2001594S5#CCCTAACGTTTGTCTT-1	Basal	ATAC_G4	ATAC_Evo_G8	RNA_G12	1476355S1-10XSC3_CTAACCCAGCGACAGT
2001594S5#AGACAAACATGCGCTG-1	TPCS	ATAC_G4	ATAC_Evo_G6	RNA_G12	1476355S1-10XSC3_GCGGAAATCCATTTAC
2001594S5#AATACGCAGGTTGACG-1	Basal	ATAC_G4	ATAC_Evo_G10	RNA_G12	1476355S1-10XSC3_CTAACCCAGCGACAGT
2001594S5#TGGCCTTGTTTGTACG-1	Basal	ATAC_G4	ATAC_Evo_G9		2001594S5P5_TCATTTGAGTCTCGAC
2001594S5#GCTCACTGTCATCGTA-1	Basal	ATAC_G4	ATAC_Evo_G8		2001594S5P5_AGGCCACGTCGAGTTT
2001594S5#TATCGAGAGCGTTAGG-1	Basal	ATAC_G4	ATAC_Evo_G8		SRR12603782_GACTACAAGAGCCTAG
2001594S5#TGCGTAAAGGGTTCTT-1	Basal	ATAC_G4	ATAC_Evo_G8	RNA_G12	1476355S1-10XSC3_TTCCGTGGTCGGTACC
2001594S5#ACTACCCCATGGCCGT-1	Basal	ATAC_G4	ATAC_Evo_G10	RNA_G12	1476355S1-10XSC3_TGTTACTAGCGCCTTG
2001594S5#CTCAGAACATGGCCTG-1	Basal	ATAC_G4	ATAC_Evo_G8		2001594S5P5_AGGCCACGTCGAGTTT
2001594S5#GAAGTCTAGAGCAGCT-1	Basal	ATAC_G4	ATAC_Evo_G11	RNA_G12	1476355S1-10XSC3_TTCCGTGGTCGGTACC
2001594S5#GGCATTAGTACAAGCG-1	TPCS	ATAC_G4	ATAC_Evo_G6		2001594S5P5_AGGCCACGTCGAGTTT
2001594S5#TGCTTCGTCGCCTTAC-1	Basal	ATAC_G4	ATAC_Evo_G8		2002634S1-10XSC3_TGTTGAGAGCCGTTGC
2001594S5#AGCCTTCCAACTCCCT-1	Basal	ATAC_G4	ATAC_Evo_G10		2001594S5P5_AGGCCACGTCGAGTTT
2001594S5#AGCTATGGTTCTTTGT-1	Basal	ATAC_G3	ATAC_Evo_G8	RNA_G12	1476355S1-10XSC3_CTAACCCAGCGACAGT
2001594S5#ACAAGCTAGGTTCGAG-1	Basal	ATAC_G4	ATAC_Evo_G11	RNA_G12	1476355S1-10XSC3_TTCCGTGGTCGGTACC
2001594S5#CTTGCTGCATGCTATG-1	Basal	ATAC_G4	ATAC_Evo_G10		2001594S5P5_TCATTTGAGTCTCGAC
2001594S5#GAAATGACACAGTTAC-1	Basal	ATAC_G4	ATAC_Evo_G8	RNA_G12	1476355S1-10XSC3_GCGGAAATCCATTTAC
2001594S5#TAACGGTAGGGTGTTG-1	TPCS	ATAC_G4	ATAC_Evo_G6		2001594S5P5_AGGCCACGTCGAGTTT
2001594S5#TCACCTGAGGCAATTA-1	Basal	ATAC_G13	ATAC_Evo_G8	RNA_G12	1476355S1-10XSC3_CTAACCCAGCGACAGT
2001594S5#AACTGTGCAGATTAAG-1	Basal	ATAC_G4	ATAC_Evo_G8		2001594S5P5_AACCATGAGCTCTCGA
2001594S5#CAGTGTAGTGGACCAA-1	Basal	ATAC_G4	ATAC_Evo_G8	RNA_G12	1476355S1-10XSC3_TGTTACTAGCGCCTTG
2001594S5#GATCATGAGTTAGCGG-1	Basal	ATAC_G4	ATAC_Evo_G10	RNA_G12	1476355S1-10XSC3_CTAACCCAGCGACAGT
2001594S5#CTAGGGCGTTGTATCG-1	TPCS	ATAC_G4	ATAC_Evo_G6	RNA_G12	1476355S1-10XSC3_CTAACCCAGCGACAGT
2001594S5#CTAACTTCAACATAAG-1	TPCS	ATAC_G4	ATAC_Evo_G6		2001594S5P5_AGGCCACGTCGAGTTT
2001594S5#ACTGTCCTCAAGGCAG-1	TPCS	ATAC_G4	ATAC_Evo_G6	RNA_G12	1476355S1-10XSC3_GCGGAAATCCATTTAC
2001594S5#CTCTACGCACTGCTTC-1	Basal	ATAC_G4	ATAC_Evo_G11		2001594S5P5_TCATTTGAGTCTCGAC
2001594S5#TCACAGATCACTCGGG-1	TPCS	ATAC_G4	ATAC_Evo_G6		2001594S5P5_AACCATGAGCTCTCGA
2001594S5#CTAGGGCCAGGATGTG-1	TPCS	ATAC_G4	ATAC_Evo_G5		1476355S2-10XSC3_AACAAGAAGAATCGCG
2001594S5#CCCTAACCATCCGTGG-1	TPCS	ATAC_G4	ATAC_Evo_G7		2001594S5P5_TCATTTGAGTCTCGAC
2001594S5#CGGACCAGTGGCATAG-1	TPCS	ATAC_G2	ATAC_Evo_G7	RNA_G12	1476355S1-10XSC3_TCACGGGTCCGTTTCG
2001594S5#TCAGGGCAGCGAGCTA-1	Basal	ATAC_G4	ATAC_Evo_G11	RNA_G12	1476355S1-10XSC3_TGTTACTAGCGCCTTG
2001594S5#ACAATCGTCGAGGTAG-1	Basal	ATAC_G4	ATAC_Evo_G8		2001594S5P5_TCATTTGAGTCTCGAC
2001594S5#AAGGAGCAGAGTTTGA-1	Basal	ATAC_G4	ATAC_Evo_G8	RNA_G12	1476355S1-10XSC3_CTAACCCAGCGACAGT
2001594S5#CGTAAACAGGCAGATC-1	Basal	ATAC_G4	ATAC_Evo_G10		2001594S5P5_AACCATGAGCTCTCGA
2001594S5#CCATACCCACCGTTGG-1	TPCS	ATAC_G4	ATAC_Evo_G6		2001594S5P5_AACCATGAGCTCTCGA
2001594S5#AATGTCGCACTCCCAT-1	Basal	ATAC_G4	ATAC_Evo_G8		2001594S5P5_AGGCCACGTCGAGTTT
2001594S5#GAGAACGGTTCCGCGA-1	TPCS	ATAC_G4	ATAC_Evo_G6		2001594S5P5_TCATTTGAGTCTCGAC
2001594S5#TGCCTCAAGGATTGCG-1	Basal	ATAC_G4	ATAC_Evo_G9	RNA_G12	1476355S1-10XSC3_TGTTACTAGCGCCTTG
2001594S5#ATGTACGGTGGATTTC-1	TPCS	ATAC_G4	ATAC_Evo_G7	RNA_G12	1476355S1-10XSC3_TTCCGTGGTCGGTACC
2001594S5#CTAGCGGCACATATCG-1	TPCS	ATAC_G4	ATAC_Evo_G6	RNA_G5	2005588S8-10XSC3_GTGCACGTCTTGATTC
2001594S5#AGCTGGCTCCTTTGAT-1	Basal	ATAC_G13	ATAC_Evo_G8		2002634S1-10XSC3_GCCGATGTCAATCTCT
2001594S5#GGCATTAGTATTCTCT-1	Basal	ATAC_G4	ATAC_Evo_G8		2001594S5P5_AGGCCACGTCGAGTTT
2001594S5#TTGCGAACAAAGCTGG-1	Basal	ATAC_G4	ATAC_Evo_G8		2001594S5P5_AGGCCACGTCGAGTTT
2001594S5#TCAAAGCCAATTCTCT-1	TPCS	ATAC_G4	ATAC_Evo_G5		SRR12603782_GACTACAAGAGCCTAG
2001594S5#TCAGGGCGTTTGAAGA-1	TPCS	ATAC_G4	ATAC_Evo_G5		2001594S5P5_AGGCCACGTCGAGTTT
2001594S5#GAGGCTCAGGGATCCA-1	TPCS	ATAC_G4	ATAC_Evo_G6		2001594S5P5_AACCATGAGCTCTCGA
2001594S5#ACTACGAGTCAACAGG-1	TPCS	ATAC_G4	ATAC_Evo_G6		2002634S1-10XSC3_ACTGCAACAGCTATAC
2001594S5#CTCTCGACAAAGAGAG-1	Basal	ATAC_G4	ATAC_Evo_G14		2002634S1-10XSC3_GCCGATGTCAATCTCT
2001594S5#GGATAGGGTAGCAGCA-1	TPCS	ATAC_G4	ATAC_Evo_G6	RNA_G12	1476355S1-10XSC3_TGTTACTAGCGCCTTG
2001594S5#TTCATTGAGAAATTCG-1	Basal	ATAC_G4	ATAC_Evo_G8		2001594S5P5_AGGCCACGTCGAGTTT
2001594S5#TGAATCGTCCAACGCG-1	Basal	ATAC_G4	ATAC_Evo_G10	RNA_G12	1476355S1-10XSC3_CTAACCCAGCGACAGT
2001594S5#TCACCTGCAAGAGATT-1	TPCS	ATAC_G4	ATAC_Evo_G7		2001594S5P5_AACCATGAGCTCTCGA
2001594S5#TGTTAGGAGACCATAA-1	Basal	ATAC_G4	ATAC_Evo_G9		2001594S5P5_AACCATGAGCTCTCGA
2001594S5#CATTCATTCAGTGTGT-1	Basal	ATAC_G4	ATAC_Evo_G11		2004464S1-10X5_AGTAGTCGTTCCACGG
2001594S5#GGTGAAGCAGGCTACC-1	TPCS	ATAC_G4	ATAC_Evo_G7	RNA_G12	1476355S1-10XSC3_GCGGAAATCCATTTAC
2001594S5#CGCTGGACACTCGCAG-1	TPCS	ATAC_G4	ATAC_Evo_G5		2001594S5P5_AGGCCACGTCGAGTTT
2001594S5#TTGACGAAGATATGTG-1	TPCS	ATAC_G4	ATAC_Evo_G6		2001594S5P5_AGGCCACGTCGAGTTT
2001594S5#TGTACAGGTGGAAAGA-1	Basal	ATAC_G4	ATAC_Evo_G13	RNA_G12	1476355S1-10XSC3_CTAACCCAGCGACAGT
2001594S5#GGAACCCCAGTAGTTC-1	Basal	ATAC_G4	ATAC_Evo_G9		2001594S5P5_AGGCCACGTCGAGTTT
2001594S5#AGGCCCAGTAGAAGCC-1	TPCS	ATAC_G4	ATAC_Evo_G7	RNA_G12	1476355S1-10XSC3_TTCCGTGGTCGGTACC
2001594S5#TTGCTATCAAACCTAC-1	Basal	ATAC_G4	ATAC_Evo_G8		SRR12603782_GACTACAAGAGCCTAG
2001594S5#TCAGGGCGTCCAAGAG-1	TPCS	ATAC_G4	ATAC_Evo_G7	RNA_G12	1476355S1-10XSC3_TTCCGTGGTCGGTACC
2001594S5#GCACGCACACAGTTCA-1	TPCS	ATAC_G4	ATAC_Evo_G6	RNA_G12	1476355S1-10XSC3_CTAACCCAGCGACAGT
2001594S5#TACGGATTCCAAGAGG-1	Basal	ATAC_G4	ATAC_Evo_G9	RNA_G12	1476355S1-10XSC3_GCGGAAATCCATTTAC
2001594S5#AACTGGTAGCAGGAGG-1	TPCS	ATAC_G4	ATAC_Evo_G6		2001594S5P5_TCATTTGAGTCTCGAC
2001594S5#AGCCTCTCAGTCAGAG-1	TPCS	ATAC_G4	ATAC_Evo_G7		2001594S5P5_AACCATGAGCTCTCGA
2001594S5#GCACGGTCATGTATCG-1	Basal	ATAC_G4	ATAC_Evo_G9	RNA_G12	1476355S1-10XSC3_CTAACCCAGCGACAGT
2001594S5#GCGATCGGTAACATAG-1	TPCS	ATAC_G4	ATAC_Evo_G5		2001594S5P5_AGGCCACGTCGAGTTT
2001594S5#GCAGCTGCATCCTGGG-1	Basal	ATAC_G4	ATAC_Evo_G8		2001594S5P5_AACCATGAGCTCTCGA
2001594S5#TGCTCGTGTTGTGAGG-1	TPCS	ATAC_G4	ATAC_Evo_G7	RNA_G12	1476355S1-10XSC3_TCTCCGACAGACACAG
2001594S5#CAGCTAATCAAAGTAG-1	TPCS	ATAC_G4	ATAC_Evo_G5		2001594S5P5_TCATTTGAGTCTCGAC
2001594S5#CATGCCTAGGTGAACC-1	TPCS	ATAC_G4	ATAC_Evo_G6	RNA_G12	1476355S1-10XSC3_TGTTACTAGCGCCTTG
2001594S5#CCTTGGTTCTTACCTA-1	Basal	ATAC_G4	ATAC_Evo_G8		2001594S5P5_AGGCCACGTCGAGTTT
2001594S5#AAAGGATTCGGGAAAC-1	TPCS	ATAC_G4	ATAC_Evo_G6		2001594S5P5_AGGCCACGTCGAGTTT
2001594S5#TTACGGAAGGCTGGAT-1	Basal	ATAC_G13	ATAC_Evo_G8		2001594S5P5_AGGCCACGTCGAGTTT
2001594S5#AACCAACCAGTCAGAG-1	Basal	ATAC_G4	ATAC_Evo_G8		2001594S5P5_AGGCCACGTCGAGTTT
2001594S5#CATTCATAGGAGTACC-1	Basal	ATAC_G4	ATAC_Evo_G8		2001594S5P5_AACCATGAGCTCTCGA
2001594S5#AAATGAGCAAGGTTCT-1	TPCS	ATAC_G4	ATAC_Evo_G5	RNA_G12	1476355S1-10XSC3_AGTCATGAGAAGCTGC
2001594S5#TAACGGTCACTACACA-1	TPCS	ATAC_G4	ATAC_Evo_G7	RNA_G12	1476355S1-10XSC3_TCACGGGTCCGTTTCG
2001594S5#TCACCACGTAAAGGCC-1	TPCS	ATAC_G4	ATAC_Evo_G6		2001594S5P5_TCATTTGAGTCTCGAC
2001594S5#TCACAAGGTGGACCAA-1	TPCS	ATAC_G4	ATAC_Evo_G6		2004464S1-10XSC3_GCTTGGGAGCAAGTCG
2001594S5#GGAGGATAGGCTGGAT-1	Basal	ATAC_G4	ATAC_Evo_G8		2001594S5P5_AGGCCACGTCGAGTTT
2001594S5#GTAGACTTCAATTCCT-1	Basal	ATAC_G9	ATAC_Evo_G8	RNA_G12	1476355S1-10XSC3_TGTTACTAGCGCCTTG
2001594S5#TTCTGTAAGGCTTCGC-1	TPCS	ATAC_G4	ATAC_Evo_G5		2001594S5P5_AGGCCACGTCGAGTTT
2001594S5#GTGTCCTTCAGAACGG-1	Basal	ATAC_G3	ATAC_Evo_G8	RNA_G12	1476355S1-10XSC3_GTCCTCATCCCATTCG
2001594S5#AGCTGATTCTATTTCG-1	Basal	ATAC_G4	ATAC_Evo_G9	RNA_G12	1476355S1-10XSC3_AGTCATGAGAAGCTGC
2001594S5#TCCCACAAGTCCTTCC-1	Basal	ATAC_G4	ATAC_Evo_G8		2001594S5P5_AGGCCACGTCGAGTTT
2001594S5#TGCCTCAGTTGTGAGG-1	TPCS	ATAC_G4	ATAC_Evo_G6		2004464S1-10X5_AGTAGTCGTTCCACGG
2001594S5#TTGGTCCCACCATTCC-1	Basal	ATAC_G4	ATAC_Evo_G10		2001594S5P5_AACCATGAGCTCTCGA
2001594S5#TGCCTCATCCGATGCG-1	TPCS	ATAC_G4	ATAC_Evo_G6		2001594S5P5_AGGCCACGTCGAGTTT
2001594S5#TCCAGAAAGATATGAC-1	TPCS	ATAC_G4	ATAC_Evo_G6	RNA_G12	1476355S1-10XSC3_TGTTACTAGCGCCTTG
2001594S5#TGAATCGCATCCCGGA-1	TPCS	ATAC_G13	ATAC_Evo_G6		2001594S5P5_TCATTTGAGTCTCGAC
2001594S5#AACTGGTCAAGCAGGT-1	Basal	ATAC_G3	ATAC_Evo_G8	RNA_G12	1476355S1-10XSC3_GCGGAAATCCATTTAC
2001594S5#CATTGGATCGTCAACA-1	Basal	ATAC_G13	ATAC_Evo_G8	RNA_G12	1476355S1-10XSC3_GTCCTCATCCCATTCG
2001594S5#TCCAGAACAATGAAAC-1	Basal	ATAC_G4	ATAC_Evo_G11	RNA_G12	1476355S1-10XSC3_TCACGGGTCCGTTTCG
2001594S5#TTGGTCCTCCATGTTT-1	Basal	ATAC_G4	ATAC_Evo_G9		2001594S5P5_AGGCCACGTCGAGTTT
2001594S5#GCAAAGGTCACGTCAA-1	Basal	ATAC_G4	ATAC_Evo_G8		2001594S5P5_AGGCCACGTCGAGTTT
2001594S5#AAAGATGGTCACATTG-1	Basal	ATAC_G4	ATAC_Evo_G11		2001594S5P5_AACCATGAGCTCTCGA
2001594S5#GGCGTTGTCTCTATCA-1	TPCS	ATAC_G4	ATAC_Evo_G7		2001594S5P5_AACCATGAGCTCTCGA
2001594S5#CCTATTATCTATCTAC-1	TPCS	ATAC_G4	ATAC_Evo_G7		2001594S5P5_AACCATGAGCTCTCGA
2001594S5#GCCTACTAGAGATTAC-1	TPCS	ATAC_G4	ATAC_Evo_G5	RNA_G12	1476355S1-10XSC3_TTCCGTGGTCGGTACC
2001594S5#CTAACTTGTTACTACG-1	TPCS	ATAC_G4	ATAC_Evo_G6		SRR12603782_GACTACAAGAGCCTAG
2001594S5#CACCTGTTCCGTACGG-1	Basal	ATAC_G4	ATAC_Evo_G9	RNA_G12	1476355S1-10XSC3_TCACGGGTCCGTTTCG
2001594S5#GAGCGCTTCTAGCAGT-1	TPCS	ATAC_G4	ATAC_Evo_G5	RNA_G12	1476355S1-10XSC3_CTAACCCAGCGACAGT
2001594S5#CACAGATGTCATAGCT-1	TPCS	ATAC_G4	ATAC_Evo_G7	RNA_G12	1476355S1-10XSC3_GTCCTCATCCCATTCG
2001594S5#TGCATTTCAACCTCTC-1	Basal	ATAC_G4	ATAC_Evo_G14	RNA_G12	1476355S1-10XSC3_TGTTACTAGCGCCTTG
2001594S5#TTCGGTCTCAGTGTGT-1	Basal	ATAC_G4	ATAC_Evo_G10	RNA_G12	1476355S1-10XSC3_TGTTACTAGCGCCTTG
2001594S5#TCGCAGGGTTTGTACG-1	TPCS	ATAC_G4	ATAC_Evo_G6		2001594S5P5_AACCATGAGCTCTCGA
2001594S5#ACAGGCCGTGCCAAGA-1	Basal	ATAC_G4	ATAC_Evo_G8	RNA_G12	1476355S1-10XSC3_TCTCCGACAGACACAG
2001594S5#CTCAGCTAGACTCTTG-1	TPCS	ATAC_G4	ATAC_Evo_G6		SRR12603782_GACTACAAGAGCCTAG
2001594S5#CCTCCCTTCAACACGT-1	TPCS	ATAC_G4	ATAC_Evo_G6	RNA_G12	1476355S1-10XSC3_TTCCGTGGTCGGTACC
2001594S5#TTGTCTACAATTAGGA-1	Basal	ATAC_G4	ATAC_Evo_G10	RNA_G12	1476355S1-10XSC3_GCGGAAATCCATTTAC
2001594S5#TGTACAGCACTCCACT-1	TPCS	ATAC_G4	ATAC_Evo_G6		2001594S5P5_AACCATGAGCTCTCGA
2001594S5#AAGGTTCAGCGGACTA-1	Basal	ATAC_G4	ATAC_Evo_G8	RNA_G12	1476355S1-10XSC3_CTAACCCAGCGACAGT
2001594S5#TCTATTGCAAGAAACT-1	Basal	ATAC_G4	ATAC_Evo_G8		2004464S1-10XSC3_GCTTGGGAGCAAGTCG
2001594S5#GGTCATAAGGCAGTAC-1	TPCS	ATAC_G4	ATAC_Evo_G5	RNA_G12	1476355S1-10XSC3_CTAACCCAGCGACAGT
2001594S5#CAGGATTTCTGACTTT-1	TPCS	ATAC_G4	ATAC_Evo_G6		2004464S1-10XSC3_TTGTGGACAGAAGTGC
2001594S5#GTGACATAGCATGATA-1	Basal	ATAC_G3	ATAC_Evo_G11	RNA_G12	1476355S1-10XSC3_GCGGAAATCCATTTAC
2001594S5#TGCTTCGCAAATTGAG-1	Basal	ATAC_G4	ATAC_Evo_G10		2001594S5P5_TCATTTGAGTCTCGAC
2001594S5#GCAACCGAGATAGGTT-1	TPCS	ATAC_G4	ATAC_Evo_G5		2001594S5P5_AGGCCACGTCGAGTTT
2001594S5#TGTGTCCGTCTAAAGA-1	TPCS	ATAC_G4	ATAC_Evo_G5		2001594S5P5_AACCATGAGCTCTCGA
2001594S5#ATGTTTCCACTGAAGG-1	TPCS	ATAC_G4	ATAC_Evo_G7		2001594S5P5_AACCATGAGCTCTCGA
2001594S5#CTCGCTACATTACTCT-1	TPCS	ATAC_G9	ATAC_Evo_G6		SRR12603782_GACTACAAGAGCCTAG
2001594S5#CCCTAACCATGCCCTT-1	TPCS	ATAC_G4	ATAC_Evo_G7	RNA_G12	1476355S1-10XSC3_CTAACCCAGCGACAGT
2001594S5#AGGCCTGAGAGTGGAA-1	Basal	ATAC_G4	ATAC_Evo_G10		2001594S5P5_AGGCCACGTCGAGTTT
2001594S5#GATTAGCTCACACGTA-1	TPCS	ATAC_G13	ATAC_Evo_G6		2001594S5P5_TCATTTGAGTCTCGAC
2001594S5#GAAAGTAGTAGTATCC-1	Basal	ATAC_G4	ATAC_Evo_G8		2001594S5P5_AGGCCACGTCGAGTTT
2001594S5#AACGTACGTCCTTCAC-1	TPCS	ATAC_G2	ATAC_Evo_G7		2001594S5P5_AACCATGAGCTCTCGA
2001594S5#CTTGCTGGTTGGACGA-1	TPCS	ATAC_G4	ATAC_Evo_G6		2001594S5P5_AGGCCACGTCGAGTTT
2001594S5#AATACGCGTATCACAC-1	TPCS	ATAC_G4	ATAC_Evo_G6	RNA_G12	1476355S1-10XSC3_CTAACCCAGCGACAGT
2001594S5#AAAGGATCAAGGACCA-1	TPCS	ATAC_G4	ATAC_Evo_G7		2001594S5P5_AACCATGAGCTCTCGA
2001594S5#ATTGTCTCAGTAACCT-1	TPCS	ATAC_G4	ATAC_Evo_G7		2001594S5P5_AACCATGAGCTCTCGA
2001594S5#TACCTCGTCTACCCGT-1	TPCS	ATAC_G4	ATAC_Evo_G7	RNA_G12	1476355S1-10XSC3_TGTTACTAGCGCCTTG
2001594S5#TTGTCTACAAGAGATT-1	TPCS	ATAC_G4	ATAC_Evo_G6		2001594S5P5_TCATTTGAGTCTCGAC
2001594S5#CCCTGATTCGCAACTA-1	TPCS	ATAC_G4	ATAC_Evo_G5		2001594S5P5_AGGCCACGTCGAGTTT
2001594S5#TGCTCACTCGAGAAGC-1	Basal	ATAC_G4	ATAC_Evo_G9		2001594S5P5_AGGCCACGTCGAGTTT
2001594S5#AACGTACTCAACTTGG-1	Basal	ATAC_G4	ATAC_Evo_G8		2001594S5P5_AGGCCACGTCGAGTTT
2001594S5#AGCGTATAGCTCGGCT-1	Basal	ATAC_G4	ATAC_Evo_G8		SRR12603782_GACTACAAGAGCCTAG
2001594S5#GCAGCCAGTCAGGTGA-1	Basal	ATAC_G4	ATAC_Evo_G8		2001594S5P5_TCATTTGAGTCTCGAC
2001594S5#CTCCCAAAGTAGACCG-1	Basal	ATAC_G4	ATAC_Evo_G8	RNA_G12	1476355S1-10XSC3_TGTTACTAGCGCCTTG
2001594S5#TTCGTTATCTTCCGTG-1	TPCS	ATAC_G9	ATAC_Evo_G5	RNA_G12	1476355S1-10XSC3_TGTTACTAGCGCCTTG
2001594S5#TAGGAGGTCGTTCTAT-1	TPCS	ATAC_G4	ATAC_Evo_G7		2002634S1-10XSC3_ACTGCAACAGCTATAC
2001594S5#TTACTCATCCCACGGA-1	Basal	ATAC_G4	ATAC_Evo_G8		2001594S5P5_AGGCCACGTCGAGTTT
2001594S5#GATGATCAGCTATCCA-1	Basal	ATAC_G4	ATAC_Evo_G8	RNA_G12	1476355S1-10XSC3_CTAACCCAGCGACAGT
2001594S5#ACTAACGGTTCAGAAA-1	Basal	ATAC_G4	ATAC_Evo_G9		2001594S5P5_AACCATGAGCTCTCGA
2001594S5#ACTATTCAGGTTGTGG-1	Basal	ATAC_G4	ATAC_Evo_G9		2001594S5P5_AGGCCACGTCGAGTTT
2001594S5#TGTTAGGTCGCACAAT-1	Basal	ATAC_G4	ATAC_Evo_G8		2002634S1-10XSC3_TGTTGAGAGCCGTTGC
2001594S5#CGCACAGCAATGAAAC-1	TPCS	ATAC_G4	ATAC_Evo_G7		2001594S5P5_AACCATGAGCTCTCGA
2001594S5#GCGGGTTAGGAATGGA-1	TPCS	ATAC_G4	ATAC_Evo_G7		2001594S5P5_AACCATGAGCTCTCGA
2001594S5#AACCTTTTCTATACCT-1	Basal	ATAC_G13	ATAC_Evo_G8		2001594S5P5_AACCATGAGCTCTCGA
2001594S5#AGCGATTCATAGACGG-1	TPCS	ATAC_G4	ATAC_Evo_G6		2001594S5P5_TCATTTGAGTCTCGAC
2001594S5#GCTGAGCGTTGGCTTA-1	TPCS	ATAC_G4	ATAC_Evo_G7	RNA_G12	1476355S1-10XSC3_TGTTACTAGCGCCTTG
2001594S5#CCCTCTCAGGCTCAGA-1	TPCS	ATAC_G4	ATAC_Evo_G7		SRR12603782_GACTACAAGAGCCTAG
2001594S5#ATCCTCGCACTTACAG-1	TPCS	ATAC_G4	ATAC_Evo_G7	RNA_G5	2005588S8-10XSC3_GTGCACGTCTTGATTC
2001594S5#CTAGCGGGTGTCCAGC-1	TPCS	ATAC_G4	ATAC_Evo_G7		SRR12603782_GACTACAAGAGCCTAG
2001594S5#TCGTTCGAGGTAGGAA-1	Basal	ATAC_G4	ATAC_Evo_G9		2001594S5P5_TCATTTGAGTCTCGAC
2001594S5#TTGCGAACACCTGAAT-1	TPCS	ATAC_G4	ATAC_Evo_G5	RNA_G12	1476355S1-10XSC3_CTAACCCAGCGACAGT
2001594S5#TAGTCCCTCGGTTCCT-1	Basal	ATAC_G4	ATAC_Evo_G9	RNA_G12	1476355S1-10XSC3_TGTTACTAGCGCCTTG
2001594S5#AATGGAAGTTCTCGAA-1	TPCS	ATAC_G4	ATAC_Evo_G6	RNA_G12	1476355S1-10XSC3_CTAACCCAGCGACAGT
2001594S5#AGGCGAACACTGAAGG-1	Basal	ATAC_G4	ATAC_Evo_G8		2001594S5P5_AACCATGAGCTCTCGA
2001594S5#TTCTAACTCTTGTCAT-1	Basal	ATAC_G4	ATAC_Evo_G8		2001594S5P5_AACCATGAGCTCTCGA
2001594S5#TTCGCGTTCGGGAAAC-1	Basal	ATAC_G5	ATAC_Evo_G8		2001594S5P5_TCATTTGAGTCTCGAC
2001594S5#AGCTGGCAGGTTCGAG-1	TPCS	ATAC_G4	ATAC_Evo_G7	RNA_G12	1476355S1-10XSC3_TTCCGTGGTCGGTACC
2001594S5#CTGGCAGGTGGATTCT-1	TPCS	ATAC_G4	ATAC_Evo_G6		2001594S5P5_AGGCCACGTCGAGTTT
2001594S5#CCGTACTTCGACTGGC-1	TPCS	ATAC_G4	ATAC_Evo_G6		2001594S5P5_AGGCCACGTCGAGTTT
2001594S5#CAAGAAAAGAAAGGGT-1	TPCS	ATAC_G3	ATAC_Evo_G7		2001594S5P5_TCATTTGAGTCTCGAC
2001594S5#AGGACGATCCTTTGCG-1	Basal	ATAC_G4	ATAC_Evo_G8	RNA_G12	1476355S1-10XSC3_TGTTACTAGCGCCTTG
2001594S5#AGCGTATCATAGAATG-1	TPCS	ATAC_G4	ATAC_Evo_G6		2001594S5P5_TCATTTGAGTCTCGAC
2001594S5#CAAGCTATCGTTACAG-1	TPCS	ATAC_G4	ATAC_Evo_G7	RNA_G12	1476355S1-10XSC3_TTCCGTGGTCGGTACC
2001594S5#GGTGTCGCAGGACCTC-1	Basal	ATAC_G4	ATAC_Evo_G11	RNA_G12	1476355S1-10XSC3_TAAGCGTGTGTGACCC
2001594S5#GTCACTCGTACGCCCA-1	TPCS	ATAC_G4	ATAC_Evo_G6	RNA_G12	1476355S1-10XSC3_GTCCTCATCCCATTCG
2001594S5#CCTAAAGGTGCATTGT-1	Basal	ATAC_G13	ATAC_Evo_G8		2001594S5P5_TCATTTGAGTCTCGAC
2001594S5#CTAGGGCCATCAACTG-1	TPCS	ATAC_G4	ATAC_Evo_G5		1476355S2-10XSC3_AACAAGAAGAATCGCG
2001594S5#CCTTGCATCCAGCACG-1	Basal	ATAC_G2	ATAC_Evo_G8		SRR12603782_GACTACAAGAGCCTAG
2001594S5#CACAGATCAATAGTGA-1	Basal	ATAC_G4	ATAC_Evo_G9		SRR12603782_GACTACAAGAGCCTAG
2001594S5#CAACCAACACGATTAC-1	Basal	ATAC_G4	ATAC_Evo_G8	RNA_G12	1476355S1-10XSC3_TCACGGGTCCGTTTCG
2001594S5#GGGTCTGAGGCTGGAT-1	TPCS	ATAC_G4	ATAC_Evo_G6		2001594S5P5_AGGCCACGTCGAGTTT
2001594S5#GAGATTCTCGATAGCT-1	TPCS	ATAC_G4	ATAC_Evo_G6	RNA_G12	1476355S1-10XSC3_TTCCGTGGTCGGTACC
2001594S5#ATTGTGGGTAGAATAC-1	Basal	ATAC_G4	ATAC_Evo_G10		1476355S1-10X5_GACACGCTCCACTCTA
2001594S5#TGGGTGCGTAAAGGCC-1	Basal	ATAC_G4	ATAC_Evo_G10	RNA_G12	1476355S1-10XSC3_TTCCGTGGTCGGTACC
2001594S5#TTACTCAAGGCTAAAT-1	Basal	ATAC_G4	ATAC_Evo_G8		2001594S5P5_AGGCCACGTCGAGTTT
2001594S5#AAATGAGAGCTAACAA-1	TPCS	ATAC_G4	ATAC_Evo_G5	RNA_G12	1476355S1-10XSC3_TTCCGTGGTCGGTACC
2001594S5#TTCAACTAGAGGAACA-1	Basal	ATAC_G4	ATAC_Evo_G8		SRR12603782_GACTACAAGAGCCTAG
2001594S5#CATAACGAGAGCTCCC-1	TPCS	ATAC_G3	ATAC_Evo_G7	RNA_G12	1476355S1-10XSC3_GTCCTCATCCCATTCG
2001594S5#CCGTACTCAATAGCGG-1	Basal	ATAC_G4	ATAC_Evo_G11	RNA_G12	1476355S1-10XSC3_TAAGCGTGTGTGACCC
2001594S5#CTAACTTAGGTTCGAG-1	TPCS	ATAC_G4	ATAC_Evo_G6		2001594S5P5_AACCATGAGCTCTCGA
2001594S5#AACATCGGTATTGTCG-1	TPCS	ATAC_G4	ATAC_Evo_G6	RNA_G12	1476355S1-10XSC3_TCACGGGTCCGTTTCG
2001594S5#ATCCTGCTCGTGCTGG-1	Basal	ATAC_G4	ATAC_Evo_G10	RNA_G12	1476355S1-10XSC3_TGTTACTAGCGCCTTG
2001594S5#ACTCGGGAGAAGACTT-1	TPCS	ATAC_G4	ATAC_Evo_G6		2001594S5P5_AGGCCACGTCGAGTTT
2001594S5#AGATTCGGTCTGTGTA-1	TPCS	ATAC_G4	ATAC_Evo_G7	RNA_G12	1476355S1-10XSC3_GTGTTCCAGTAAGCAT
2001594S5#TTGGTCCTCTTCAGAG-1	Basal	ATAC_G4	ATAC_Evo_G11	RNA_G12	1476355S1-10XSC3_GCGGAAATCCATTTAC
2001594S5#TCTCAGCCATTCACCC-1	Basal	ATAC_G4	ATAC_Evo_G10		2001594S5P5_AACCATGAGCTCTCGA
2001594S5#ATGTACGTCGTCAACA-1	Basal	ATAC_G4	ATAC_Evo_G8		2001594S5P5_AACCATGAGCTCTCGA
2001594S5#GCTGTTCGTGGATTCT-1	TPCS	ATAC_G4	ATAC_Evo_G6		2001594S5P5_AGGCCACGTCGAGTTT
2001594S5#TTGTCTAGTGTCGTCG-1	Basal	ATAC_G4	ATAC_Evo_G8	RNA_G12	1476355S1-10XSC3_CTAACCCAGCGACAGT
2001594S5#AGATTCGAGGTACTCT-1	TPCS	ATAC_G4	ATAC_Evo_G7		2001594S5P5_TCATTTGAGTCTCGAC
2001594S5#TCGTTCGCATTTGGTG-1	TPCS	ATAC_G4	ATAC_Evo_G7		2001594S5P5_AGGCCACGTCGAGTTT
2001594S5#AAATGAGCACAGTTCA-1	Basal	ATAC_G4	ATAC_Evo_G11	RNA_G12	1476355S1-10XSC3_TGTTACTAGCGCCTTG
2001594S5#GAGGATGTCTATACCT-1	TPCS	ATAC_G4	ATAC_Evo_G7		2001594S5P5_AACCATGAGCTCTCGA
2001594S5#TAAGCCAAGTCATACC-1	TPCS	ATAC_G4	ATAC_Evo_G6		2004464S1-10X5_AGTAGTCGTTCCACGG
2001594S5#TCGAGCGCATGCGTTA-1	TPCS	ATAC_G3	ATAC_Evo_G6	RNA_G12	1476355S1-10XSC3_TGTTACTAGCGCCTTG
2001594S5#ACCAAACGTCACAGGA-1	TPCS	ATAC_G4	ATAC_Evo_G6		2001594S5P5_AACCATGAGCTCTCGA
2001594S5#CAGTGTAGTGGAAAGA-1	Basal	ATAC_G4	ATAC_Evo_G9	RNA_G12	1476355S1-10XSC3_AGTCATGAGAAGCTGC
2001594S5#GGTCATAAGAGTTTGA-1	TPCS	ATAC_G4	ATAC_Evo_G6		2001594S5P5_AACCATGAGCTCTCGA
2001594S5#CTTCCAGCAACGGGTA-1	Basal	ATAC_G4	ATAC_Evo_G11	RNA_G12	1476355S1-10XSC3_TTCCGTGGTCGGTACC
2001594S5#CGATGATAGGTACTCT-1	Basal	ATAC_G4	ATAC_Evo_G10		2001594S5P5_AGGCCACGTCGAGTTT
2001594S5#GAAGTCTAGTTCAAGA-1	Basal	ATAC_G4	ATAC_Evo_G11		2001594S5P5_AGGCCACGTCGAGTTT
2001594S5#AGCCTGGTCCCAATAG-1	Basal	ATAC_G3	ATAC_Evo_G11		2001594S5P5_AACCATGAGCTCTCGA
2001594S5#GATCGTATCTCCACTG-1	Basal	ATAC_G4	ATAC_Evo_G11		2001594S5P5_AGGCCACGTCGAGTTT
2001594S5#GGTAGGACATGGGACA-1	TPCS	ATAC_G9	ATAC_Evo_G6	RNA_G12	1476355S1-10XSC3_GTCCTCATCCCATTCG
2001594S5#GTGCACGGTCATTGGT-1	Basal	ATAC_G4	ATAC_Evo_G12	RNA_G12	1476355S1-10XSC3_TGTTACTAGCGCCTTG
2001594S5#TCAATTCTCGTTTGAG-1	Basal	ATAC_G4	ATAC_Evo_G8		2001594S5P5_AGGCCACGTCGAGTTT
2001594S5#GCGTTGGTCCGATGCG-1	TPCS	ATAC_G4	ATAC_Evo_G7		2004464S1-10XSC3_TGGGCTGAGATCCAAA
2001594S5#TGTAAGCAGAACTAAC-1	Basal	ATAC_G9	ATAC_Evo_G9	RNA_G12	1476355S1-10XSC3_TGTTACTAGCGCCTTG
2001594S5#GGCATTATCCGATTGA-1	Basal	ATAC_G4	ATAC_Evo_G8	RNA_G12	1476355S1-10XSC3_TGTTACTAGCGCCTTG
2001594S5#AATGTCGCACAGCCAC-1	Basal	ATAC_G4	ATAC_Evo_G10	RNA_G12	1476355S1-10XSC3_TAAGCGTGTGTGACCC
2001594S5#GCCCGAAAGCCATCAT-1	Basal	ATAC_G3	ATAC_Evo_G10		2001594S5P5_TCATTTGAGTCTCGAC
2001594S5#CCGTACTTCCAAGAGG-1	Basal	ATAC_G4	ATAC_Evo_G8		2001594S5P5_AGGCCACGTCGAGTTT
2001594S5#ACAGAAATCCCACTAC-1	Basal	ATAC_G13	ATAC_Evo_G8	RNA_G12	1476355S1-10XSC3_GCGGAAATCCATTTAC
2001594S5#TTTGGTTCAGGACCTC-1	Basal	ATAC_G4	ATAC_Evo_G8		2001594S5P5_AGGCCACGTCGAGTTT
2001594S5#TAAGTGCAGGAGTACC-1	TPCS	ATAC_G4	ATAC_Evo_G7	RNA_G12	1476355S1-10XSC3_GTGTTCCAGTAAGCAT
2001594S5#GGTTGCGGTGCCAAGA-1	TPCS	ATAC_G4	ATAC_Evo_G6		2001594S5P5_AACCATGAGCTCTCGA
2001594S5#ACCTGCTTCTTACTCA-1	TPCS	ATAC_G4	ATAC_Evo_G7		2001594S5P5_AGGCCACGTCGAGTTT
2001594S5#CTGGGACTCACAGGGA-1	TPCS	ATAC_G4	ATAC_Evo_G7		2004464S1-10XSC3_TTGTGGACAGAAGTGC
2001594S5#GGTGCTGAGATGCGAC-1	Basal	ATAC_G4	ATAC_Evo_G8	RNA_G12	1476355S1-10XSC3_TAAGCGTGTGTGACCC
2001594S5#TTATGTCGTATGTTCG-1	TPCS	ATAC_G3	ATAC_Evo_G7		2001594S5P5_AACCATGAGCTCTCGA
2001594S5#TCACCTGGTGGTAAGC-1	TPCS	ATAC_G4	ATAC_Evo_G5		2001594S5P5_AGGCCACGTCGAGTTT
2001594S5#AGTGTACTCGCTATAG-1	Basal	ATAC_G4	ATAC_Evo_G9	RNA_G12	1476355S1-10XSC3_TGTTACTAGCGCCTTG
2001594S5#GCTTTCGGTGATCAGG-1	TPCS	ATAC_G4	ATAC_Evo_G7		2002634S1-10XSC3_ACTGCAACAGCTATAC
2001594S5#ATTACTCGTGTCCAGC-1	Basal	ATAC_G4	ATAC_Evo_G8		2001594S5P5_AGGCCACGTCGAGTTT
2001594S5#ATGTACGAGAAAGGGT-1	Basal	ATAC_G4	ATAC_Evo_G10		2001594S5P5_AGGCCACGTCGAGTTT
2001594S5#ATATTCCGTTGGCTAT-1	Basal	ATAC_G13	ATAC_Evo_G8	RNA_G12	1476355S1-10XSC3_CTAACCCAGCGACAGT
2001594S5#GCCATAACATGCTATG-1	TPCS	ATAC_G4	ATAC_Evo_G7		2001594S5P5_AACCATGAGCTCTCGA
2001594S5#AGTGCGCTCCAGCACG-1	TPCS	ATAC_G4	ATAC_Evo_G6		2001594S5P5_AGGCCACGTCGAGTTT
2001594S5#ATCCTCGGTACTTGAC-1	Basal	ATAC_G4	ATAC_Evo_G8		2001594S5P5_TCATTTGAGTCTCGAC
2001594S5#TATGTTCAGTTATGAG-1	TPCS	ATAC_G4	ATAC_Evo_G6	RNA_G12	1476355S1-10XSC3_TTCCGTGGTCGGTACC
2001594S5#GCCCGAACAGTGGTCC-1	Basal	ATAC_G4	ATAC_Evo_G10		SRR12603782_GACTACAAGAGCCTAG
2001594S5#CAACCAACACCGAATT-1	Basal	ATAC_G4	ATAC_Evo_G8		2001594S5P5_AGGCCACGTCGAGTTT
2001594S5#TTCATTGGTTCCCAAA-1	Basal	ATAC_G4	ATAC_Evo_G9	RNA_G12	1476355S1-10XSC3_TGTTACTAGCGCCTTG
2001594S5#AACGAGGAGGCTCAGA-1	Basal	ATAC_G9	ATAC_Evo_G9	RNA_G12	1476355S1-10XSC3_TTCCGTGGTCGGTACC
2001594S5#TGCACCTTCCAGAGAG-1	TPCS	ATAC_G4	ATAC_Evo_G5		2001594S5P5_TCATTTGAGTCTCGAC
2001594S5#CCAGATAGTGCGTTTA-1	TPCS	ATAC_G4	ATAC_Evo_G7		2004464S1-10X5_AGTAGTCGTTCCACGG
2001594S5#CTTAATCAGCCATTCA-1	TPCS	ATAC_G4	ATAC_Evo_G7		2004464S1-10X5_AGTAGTCGTTCCACGG
2001594S5#ATGTCGAAGTTCAGGG-1	TPCS	ATAC_G4	ATAC_Evo_G5		2001594S5P5_TCATTTGAGTCTCGAC
2001594S5#CAGTGTATCGACTCGG-1	Basal	ATAC_G4	ATAC_Evo_G8		2001594S5P5_TCATTTGAGTCTCGAC
2001594S5#GCACGCATCTGTAGAC-1	Basal	ATAC_G9	ATAC_Evo_G8	RNA_G12	1476355S1-10XSC3_AGTCATGAGAAGCTGC
2001594S5#CGAGTTAAGGGTAATT-1	Basal	ATAC_G4	ATAC_Evo_G10		2001594S5P5_TCATTTGAGTCTCGAC
2001594S5#ACAAAGACATTAGCCA-1	TPCS	ATAC_G3	ATAC_Evo_G6		2001594S5P5_AGGCCACGTCGAGTTT
2001594S5#CCATACCGTGATCAGG-1	Basal	ATAC_G4	ATAC_Evo_G11	RNA_G12	1476355S1-10XSC3_TTCCGTGGTCGGTACC
2001594S5#GCAACCGTCTCTGACC-1	TPCS	ATAC_G4	ATAC_Evo_G7		2002634S1-10XSC3_TGTTGAGAGCCGTTGC
2001594S5#GTCACTCAGGCAATTA-1	TPCS	ATAC_G4	ATAC_Evo_G5		2001594S5P5_AGGCCACGTCGAGTTT
2001594S5#TGTAGCACACACACCG-1	Basal	ATAC_G4	ATAC_Evo_G8	RNA_G12	1476355S1-10XSC3_CTAACCCAGCGACAGT
2001594S5#GTGCCAGAGCTAGCAG-1	TPCS	ATAC_G4	ATAC_Evo_G7		2001594S5P5_AGGCCACGTCGAGTTT
2001594S5#GCTCCTAAGAGAGTTT-1	Basal	ATAC_G4	ATAC_Evo_G8	RNA_G12	1476355S1-10XSC3_CTAACCCAGCGACAGT
2001594S5#CACTAAGCACGTTAGT-1	Basal	ATAC_G4	ATAC_Evo_G10		2001594S5P5_TCATTTGAGTCTCGAC
2001594S5#AGTTACGAGTTTGGAA-1	TPCS	ATAC_G4	ATAC_Evo_G5		2001594S5P5_AGGCCACGTCGAGTTT
2001594S5#CTAGCGGCAAGATGCG-1	TPCS	ATAC_G4	ATAC_Evo_G7		2002634S1-10XSC3_ACTGCAACAGCTATAC
2001594S5#TCACAAGCAATGTGCT-1	Basal	ATAC_G4	ATAC_Evo_G10		2001594S5P5_AACCATGAGCTCTCGA
2001594S5#GTGGCGTCAGTTCGGC-1	TPCS	ATAC_G4	ATAC_Evo_G6		2001594S5P5_AACCATGAGCTCTCGA
2001594S5#AGCCTGGGTCTGCACG-1	TPCS	ATAC_G4	ATAC_Evo_G6	RNA_G12	1476355S1-10XSC3_TGTTACTAGCGCCTTG
2001594S5#GCGATCGTCCATTGTT-1	TPCS	ATAC_G4	ATAC_Evo_G6		2001594S5P5_AACCATGAGCTCTCGA
2001594S5#CGAGTTATCCGTCAAA-1	TPCS	ATAC_G3	ATAC_Evo_G7	RNA_G12	1476355S1-10XSC3_CTAACCCAGCGACAGT
2001594S5#AAATGCCAGGGAGTTC-1	Basal	ATAC_G4	ATAC_Evo_G8		2001594S5P5_AACCATGAGCTCTCGA
2001594S5#AGCTGATTCGATAGGG-1	TPCS	ATAC_G4	ATAC_Evo_G6	RNA_G12	1476355S1-10XSC3_CTAACCCAGCGACAGT
2001594S5#GGCGTTGGTTATCGAC-1	TPCS	ATAC_G4	ATAC_Evo_G7		2001594S5P5_AACCATGAGCTCTCGA
2001594S5#GGGAACACAGATTAAG-1	Basal	ATAC_G4	ATAC_Evo_G8		2001594S5P5_AACCATGAGCTCTCGA
2001594S5#TGCTATTAGGGAGTTC-1	TPCS	ATAC_G4	ATAC_Evo_G6	RNA_G12	1476355S1-10XSC3_CTAACCCAGCGACAGT
2001594S5#GAGGCTCTCCTTGACC-1	Basal	ATAC_G4	ATAC_Evo_G9	RNA_G12	1476355S1-10XSC3_TTCCGTGGTCGGTACC
2001594S5#TAGCTTTAGCAATGTA-1	TPCS	ATAC_G4	ATAC_Evo_G7	RNA_G12	1476355S1-10XSC3_CTAACCCAGCGACAGT
2001594S5#TTTGAGGCAAACGACG-1	TPCS	ATAC_G4	ATAC_Evo_G7	RNA_G12	1476355S1-10XSC3_CTAACCCAGCGACAGT
2001594S5#TGATTTCGTCAATACC-1	TPCS	ATAC_G4	ATAC_Evo_G7		1476355S2-10XSC3_AACAAGAAGAATCGCG
2001594S5#GGTGTCGTCCCGATTC-1	TPCS	ATAC_G4	ATAC_Evo_G7	RNA_G12	1476355S1-10XSC3_CTAACCCAGCGACAGT
2001594S5#GCGCCAAAGACACGGT-1	Basal	ATAC_G3	ATAC_Evo_G11	RNA_G12	1476355S1-10XSC3_CTAACCCAGCGACAGT
2001594S5#ATTGTCTGTGCAAAGC-1	Basal	ATAC_G4	ATAC_Evo_G8	RNA_G12	1476355S1-10XSC3_CTAACCCAGCGACAGT
2001594S5#TAGGTGTTCGCTATTT-1	Basal	ATAC_G4	ATAC_Evo_G8		2001594S5P5_AGGCCACGTCGAGTTT
2001594S5#TATTGCTCAAGGAACC-1	TPCS	ATAC_G4	ATAC_Evo_G6	RNA_G12	1476355S1-10XSC3_TTCCGTGGTCGGTACC
2001594S5#ACCGAATCACACACAT-1	Basal	ATAC_G4	ATAC_Evo_G9	RNA_G12	1476355S1-10XSC3_CTAACCCAGCGACAGT
2001594S5#AGACAAAGTATTTGCG-1	TPCS	ATAC_G4	ATAC_Evo_G7	RNA_G12	1476355S1-10XSC3_GCGGAAATCCATTTAC
2001594S5#TTAGGTGGTTGGAGGT-1	Basal	ATAC_G9	ATAC_Evo_G10	RNA_G12	1476355S1-10XSC3_GCGGAAATCCATTTAC
2001594S5#ATTACTCGTACTAGAA-1	Basal	ATAC_G4	ATAC_Evo_G10		2001594S5P5_AACCATGAGCTCTCGA
2001594S5#CCACAGGCACAGTTAC-1	Basal	ATAC_G4	ATAC_Evo_G8	RNA_G12	1476355S1-10XSC3_TTCCGTGGTCGGTACC
2001594S5#CCTGGGAGTCGAGGTA-1	Basal	ATAC_G5	ATAC_Evo_G8		2004464S1-10XSC3_GCTTGGGAGCAAGTCG
2001594S5#GTCACAATCCCAATAG-1	Basal	ATAC_G4	ATAC_Evo_G8	RNA_G12	1476355S1-10XSC3_AGTCATGAGAAGCTGC
2001594S5#TTGTCTAGTAAGTGCG-1	TPCS	ATAC_G4	ATAC_Evo_G6	RNA_G12	1476355S1-10XSC3_TTCCGTGGTCGGTACC
2001594S5#GGGTCTGAGTGGTGTG-1	TPCS	ATAC_G4	ATAC_Evo_G6		2001594S5P5_AACCATGAGCTCTCGA
2001594S5#CTTTGCGCACTTTGGA-1	Basal	ATAC_G4	ATAC_Evo_G8	RNA_G12	1476355S1-10XSC3_GTGTTCCAGTAAGCAT
2001594S5#CACAACAGTGAATGTA-1	Basal	ATAC_G3	ATAC_Evo_G9	RNA_G12	1476355S1-10XSC3_CTAACCCAGCGACAGT
2001594S5#TAACAGCGTTTCCGGG-1	TPCS	ATAC_G13	ATAC_Evo_G7	RNA_G12	1476355S1-10XSC3_CTAACCCAGCGACAGT
2001594S5#TTCGGTCTCCGTCAAA-1	Basal	ATAC_G3	ATAC_Evo_G11		2001594S5P5_AACCATGAGCTCTCGA
2001594S5#ACTATTCGTGCCCTAG-1	TPCS	ATAC_G4	ATAC_Evo_G5	RNA_G12	1476355S1-10XSC3_TTCCGTGGTCGGTACC
2001594S5#TAGCATGAGTCTGGGA-1	Basal	ATAC_G4	ATAC_Evo_G8		2001594S5P5_AGGCCACGTCGAGTTT
2001594S5#AGCCAGCGTTGGCTAT-1	Basal	ATAC_G4	ATAC_Evo_G8		2002634S1-10XSC3_ACTGCAACAGCTATAC
2001594S5#GAGAACGTCTCTGAGA-1	Basal	ATAC_G4	ATAC_Evo_G14		2001594S5P5_AACCATGAGCTCTCGA
2001594S5#GTTATTCAGCATACCT-1	Basal	ATAC_G4	ATAC_Evo_G8		2004464S1-10XSC3_GCTTGGGAGCAAGTCG
2001594S5#AGGCGAAGTAACGGAC-1	Basal	ATAC_G2	ATAC_Evo_G11		2001594S5P5_AACCATGAGCTCTCGA
2001594S5#AGTTACGAGGGCGAAG-1	Basal	ATAC_G4	ATAC_Evo_G8	RNA_G12	1476355S1-10XSC3_CTAACCCAGCGACAGT
2001594S5#CAGCCTTGTACCAAGG-1	Basal	ATAC_G4	ATAC_Evo_G10		2001594S5P5_AACCATGAGCTCTCGA
2001594S5#GAAAGTATCGCCTTAC-1	Basal	ATAC_G13	ATAC_Evo_G8	RNA_G12	1476355S1-10XSC3_CTAACCCAGCGACAGT
2001594S5#TACTGCCAGGATTGCG-1	TPCS	ATAC_G10	ATAC_Evo_G6	RNA_G12	1476355S1-10XSC3_TGTTACTAGCGCCTTG
2001594S5#TGTACAGTCTTGCGCT-1	Normal	ATAC_G25	ATAC_Evo_G1		2005676S4-10XSC3_TATCCTATCAAGCCGC
2001594S5#GTAATCGCATGGCCCA-1	Basal	ATAC_G4	ATAC_Evo_G8		2001594S5P5_AACCATGAGCTCTCGA
2001594S5#TCTATTGTCTCCACTG-1	Basal	ATAC_G4	ATAC_Evo_G9	RNA_G12	1476355S1-10XSC3_TTCCGTGGTCGGTACC
2001594S5#CACAACAAGGGCATTG-1	Basal	ATAC_G4	ATAC_Evo_G8	RNA_G12	1476355S1-10XSC3_TCACGGGTCCGTTTCG
2001594S5#AATGCCAGTCAGAAAT-1	Basal	ATAC_G4	ATAC_Evo_G10		2001594S5P5_TCATTTGAGTCTCGAC
2001594S5#GCGTAGCCAGTGCGAA-1	TPCS	ATAC_G4	ATAC_Evo_G6		2001594S5P5_AGGCCACGTCGAGTTT
2001594S5#TAGGAGGGTCACATTG-1	Basal	ATAC_G4	ATAC_Evo_G8		2001594S5P5_AACCATGAGCTCTCGA
2001594S5#TTGCTTACAGAATGCG-1	Basal	ATAC_G4	ATAC_Evo_G8		2001594S5P5_AGGCCACGTCGAGTTT
2001594S5#TACGGATGTAGGGTCA-1	TPCS	ATAC_G4	ATAC_Evo_G7	RNA_G12	1476355S1-10XSC3_TCACGGGTCCGTTTCG
2001594S5#GATGGCCGTATCTCAG-1	TPCS	ATAC_G4	ATAC_Evo_G6		2001594S5P5_AGGCCACGTCGAGTTT
2001594S5#TCTCTGGCAAGTGGCA-1	Basal	ATAC_G9	ATAC_Evo_G8	RNA_G12	1476355S1-10XSC3_CTAACCCAGCGACAGT
2001594S5#GAAACAATCACTTACT-1	Basal	ATAC_G4	ATAC_Evo_G8	RNA_G12	1476355S1-10XSC3_CTAACCCAGCGACAGT
2001594S5#AATACGCAGTTGAATG-1	TPCS	ATAC_G3	ATAC_Evo_G6		2001594S5P5_TCATTTGAGTCTCGAC
2001594S5#ATGTCTTGTGTCTACA-1	TPCS	ATAC_G4	ATAC_Evo_G6	RNA_G12	1476355S1-10XSC3_CTAACCCAGCGACAGT
2001594S5#GAAGTCTCACGCGCAT-1	TPCS	ATAC_G4	ATAC_Evo_G5		2004464S1-10X5_AGTAGTCGTTCCACGG
2001594S5#TTCATCAAGTGAATAC-1	TPCS	ATAC_G13	ATAC_Evo_G6		2001594S5P5_AGGCCACGTCGAGTTT
2001594S5#CCCTCTCGTATGTTCG-1	TPCS	ATAC_G13	ATAC_Evo_G6	RNA_G12	1476355S1-10XSC3_CTAACCCAGCGACAGT
2001594S5#GAACGTTGTCAGGTGA-1	TPCS	ATAC_G4	ATAC_Evo_G7		2001594S5P5_TCATTTGAGTCTCGAC
2001594S5#GGCACGTGTGGAGTGT-1	TPCS	ATAC_G4	ATAC_Evo_G6		2001594S5P5_TCATTTGAGTCTCGAC
2001594S5#GGTCATATCGAGTGTT-1	Basal	ATAC_G4	ATAC_Evo_G9		2004464S1-10XSC3_GCTTGGGAGCAAGTCG
2001594S5#GGAACTTGTTTGACCA-1	TPCS	ATAC_G4	ATAC_Evo_G7	RNA_G12	1476355S1-10XSC3_TTCCGTGGTCGGTACC
2001594S5#AACGTACAGTGCTCGC-1	TPCS	ATAC_G4	ATAC_Evo_G7		2001594S5P5_TCATTTGAGTCTCGAC
2001594S5#AAAGGATTCCAAGTCA-1	TPCS	ATAC_G4	ATAC_Evo_G7		2001594S5P5_AGGCCACGTCGAGTTT
2001594S5#CTTGCTGTCCAAACCA-1	Basal	ATAC_G4	ATAC_Evo_G9		2002634S1-10XSC3_TGTTGAGAGCCGTTGC
2001594S5#TCAAGCATCGAGAACG-1	Basal	ATAC_G4	ATAC_Evo_G8		2001594S5P5_AACCATGAGCTCTCGA
2001594S5#CCTTAATTCCTGACCT-1	TPCS	ATAC_G4	ATAC_Evo_G7	RNA_G12	1476355S1-10XSC3_TTCCGTGGTCGGTACC
2001594S5#GCAGCCATCCAAACCA-1	Basal	ATAC_G4	ATAC_Evo_G11	RNA_G12	1476355S1-10XSC3_GCGGAAATCCATTTAC
2001594S5#CATAACGCAATAGTGA-1	Basal	ATAC_G4	ATAC_Evo_G8		2004464S1-10XSC3_GCTTGGGAGCAAGTCG
2001594S5#GTCGTAACAACTACTG-1	TPCS	ATAC_G4	ATAC_Evo_G6		2001594S5P5_AGGCCACGTCGAGTTT
2001594S5#GGTTGCGTCATCGCAA-1	Basal	ATAC_G13	ATAC_Evo_G10		2001594S5P5_TCATTTGAGTCTCGAC
2001594S5#TACATGGGTATCCTTT-1	Basal	ATAC_G4	ATAC_Evo_G8		2002634S1-10XSC3_ACTGCAACAGCTATAC
2001594S5#TTCTAACGTGGAGTGT-1	TPCS	ATAC_G4	ATAC_Evo_G7	RNA_G12	1476355S1-10XSC3_CTAACCCAGCGACAGT
2001594S5#ACAAACCTCTATAGGC-1	Basal	ATAC_G4	ATAC_Evo_G8		2001594S5P5_AACCATGAGCTCTCGA
2001594S5#CATTCATGTAGAGAGA-1	TPCS	ATAC_G4	ATAC_Evo_G6		2001594S5P5_AGGCCACGTCGAGTTT
2001594S5#CGATGATCATCCTCGT-1	TPCS	ATAC_G4	ATAC_Evo_G6		2001594S5P5_TCATTTGAGTCTCGAC
2001594S5#TCCATCGCAACTCCCT-1	Basal	ATAC_G4	ATAC_Evo_G14		2001594S5P5_TCATTTGAGTCTCGAC
2001594S5#ACCCAAACACCTGAAT-1	TPCS	ATAC_G4	ATAC_Evo_G6		2001594S5P5_AGGCCACGTCGAGTTT
2001594S5#GCGTAGCTCGCCAGAC-1	TPCS	ATAC_G4	ATAC_Evo_G6		2002634S1-10XSC3_TGTTGAGAGCCGTTGC
2001594S5#TAGCGGCTCACAAGCT-1	Basal	ATAC_G4	ATAC_Evo_G9		SRR12603782_GACTACAAGAGCCTAG
2001594S5#TTGCACCTCCTAGAGT-1	TPCS	ATAC_G13	ATAC_Evo_G5		2001594S5P5_AGGCCACGTCGAGTTT
2001594S5#GGAGAACTCGGCAATT-1	TPCS	ATAC_G4	ATAC_Evo_G5		2001594S5P5_AGGCCACGTCGAGTTT
2001594S5#ACATGGTTCCAATAGC-1	TPCS	ATAC_G4	ATAC_Evo_G6	RNA_G12	1476355S1-10XSC3_TCACGGGTCCGTTTCG
2001594S5#AGCTGTACACCGTTGG-1	Basal	ATAC_G4	ATAC_Evo_G10	RNA_G12	1476355S1-10XSC3_TCACGGGTCCGTTTCG
2001594S5#TCTCTGGAGGTAGGAA-1	TPCS	ATAC_G5	ATAC_Evo_G7		2001594S5P5_AGGCCACGTCGAGTTT
2001594S5#TGGCCTTCAAGTAATG-1	TPCS	ATAC_G4	ATAC_Evo_G7		2004464S1-10X5_AGTAGTCGTTCCACGG
2001594S5#AGTTACGGTATTCACG-1	Basal	ATAC_G4	ATAC_Evo_G8		2001594S5P5_TCATTTGAGTCTCGAC
2001594S5#CTGAATGAGAAGACTT-1	Basal	ATAC_G4	ATAC_Evo_G10	RNA_G12	1476355S1-10XSC3_CTAACCCAGCGACAGT
2001594S5#GAACCGCGTGCACTTA-1	Basal	ATAC_G4	ATAC_Evo_G8	RNA_G12	1476355S1-10XSC3_TGTTACTAGCGCCTTG
2001594S5#TGCATGATCCTCTCTT-1	Basal	ATAC_G4	ATAC_Evo_G11	RNA_G12	1476355S1-10XSC3_TTCCGTGGTCGGTACC
2001594S5#TAATTCCGTCATGAGG-1	Basal	ATAC_G4	ATAC_Evo_G8		2004464S1-10X5_AGTAGTCGTTCCACGG
2001594S5#GCTTGCTCAACTACTG-1	Basal	ATAC_G4	ATAC_Evo_G8	RNA_G12	1476355S1-10XSC3_CTAACCCAGCGACAGT
2001594S5#TAGCCGGCACCAAGGA-1	TPCS	ATAC_G4	ATAC_Evo_G7		2001594S5P5_AGGCCACGTCGAGTTT
2001594S5#GTGCACGTCTGATCCC-1	TPCS	ATAC_G4	ATAC_Evo_G6		SRR12603782_GACTACAAGAGCCTAG
2001594S5#CAAAGCTGTAGGTGAC-1	Basal	ATAC_G4	ATAC_Evo_G8		2001594S5P5_AGGCCACGTCGAGTTT
2001594S5#GAGGATGGTATCTAGC-1	TPCS	ATAC_G9	ATAC_Evo_G6	RNA_G12	1476355S1-10XSC3_TGTTACTAGCGCCTTG
2001594S5#GGCACGTTCCGAATTG-1	Basal	ATAC_G4	ATAC_Evo_G8		2002634S1-10XSC3_TGTTGAGAGCCGTTGC
2001594S5#CTCTAGCGTTTCCACC-1	Basal	ATAC_G4	ATAC_Evo_G10	RNA_G12	1476355S1-10XSC3_TCACGGGTCCGTTTCG
2001594S5#GGACACCCAAAGAGAG-1	TPCS	ATAC_G4	ATAC_Evo_G7		2001594S5P5_AACCATGAGCTCTCGA
2001594S5#TAGCTTTAGTAACACA-1	Basal	ATAC_G13	ATAC_Evo_G11		2001594S5P5_AGGCCACGTCGAGTTT
2001594S5#CTGTATTGTCTCAAAC-1	TPCS	ATAC_G4	ATAC_Evo_G6	RNA_G12	1476355S1-10XSC3_TCACGGGTCCGTTTCG
2001594S5#GCCAGACAGAAATTCG-1	Basal	ATAC_G4	ATAC_Evo_G10		2001594S5P5_TCATTTGAGTCTCGAC
2001594S5#TAAGCCAGTAATGCAA-1	Basal	ATAC_G9	ATAC_Evo_G10		2001594S5P5_AGGCCACGTCGAGTTT
2001594S5#CCAGATATCCCATAGA-1	Basal	ATAC_G4	ATAC_Evo_G8	RNA_G12	1476355S1-10XSC3_TGTTACTAGCGCCTTG
2001594S5#TTCGCGTGTAGGTAAT-1	TPCS	ATAC_G4	ATAC_Evo_G6		2001594S5P5_AACCATGAGCTCTCGA
2001594S5#GAAGAGCAGTAGGAAG-1	Basal	ATAC_G4	ATAC_Evo_G8	RNA_G12	1476355S1-10XSC3_CTAACCCAGCGACAGT
2001594S5#AAATGCCGTATGTCCA-1	Basal	ATAC_G4	ATAC_Evo_G8	RNA_G12	1476355S1-10XSC3_TTCCGTGGTCGGTACC
2001594S5#AGGCGTCGTTCTGAGT-1	TPCS	ATAC_G4	ATAC_Evo_G7	RNA_G12	1476355S1-10XSC3_TCACGGGTCCGTTTCG
2001594S5#GCACGGTGTTTGTGAC-1	Basal	ATAC_G4	ATAC_Evo_G8		2001594S5P5_TCATTTGAGTCTCGAC
2001594S5#CCCTCTCGTTAGGAGC-1	TPCS	ATAC_G4	ATAC_Evo_G5	RNA_G12	1476355S1-10XSC3_TTCCGTGGTCGGTACC
2001594S5#AATGTCGGTTACTTTC-1	TPCS	ATAC_G4	ATAC_Evo_G7		2002634S1-10XSC3_ACTGCAACAGCTATAC
2001594S5#AGATAGAAGTTCAAGA-1	Basal	ATAC_G4	ATAC_Evo_G8		2001594S5P5_AGGCCACGTCGAGTTT
2001594S5#AGCCGCACATTACACG-1	TPCS	ATAC_G4	ATAC_Evo_G6	RNA_G12	1476355S1-10XSC3_TTCCGTGGTCGGTACC
2001594S5#GGTGTCGCAGCGTCGT-1	TPCS	ATAC_G4	ATAC_Evo_G6		2001594S5P5_TCATTTGAGTCTCGAC
2001594S5#ATATTCCAGCGTATCT-1	TPCS	ATAC_G4	ATAC_Evo_G6		2001594S5P5_TCATTTGAGTCTCGAC
2001594S5#GACCGACTCGATAGCT-1	TPCS	ATAC_G4	ATAC_Evo_G6		2001594S5P5_AGGCCACGTCGAGTTT
2001594S5#ACCATCCCATTAAGGA-1	TPCS	ATAC_G4	ATAC_Evo_G6	RNA_G12	1476355S1-10XSC3_TGTTACTAGCGCCTTG
2001594S5#GCTCACTCAATTCTCT-1	TPCS	ATAC_G4	ATAC_Evo_G7	RNA_G12	1476355S1-10XSC3_GTGTTCCAGTAAGCAT
2001594S5#CGTAAACGTTCGGGAA-1	Basal	ATAC_G13	ATAC_Evo_G8		2001594S5P5_AGGCCACGTCGAGTTT
2001594S5#CGCAATAAGGCAAGGG-1	TPCS	ATAC_G4	ATAC_Evo_G5	RNA_G12	1476355S1-10XSC3_TCTCCGACAGACACAG
2001594S5#TATCTGTTCCTCCCAA-1	TPCS	ATAC_G4	ATAC_Evo_G6		2001594S5P5_TCATTTGAGTCTCGAC
2001594S5#TGCTCACAGCGATACG-1	TPCS	ATAC_G4	ATAC_Evo_G6	RNA_G12	1476355S1-10XSC3_GCGGAAATCCATTTAC
2001594S5#CATGCCTCAGAGTCGA-1	Basal	ATAC_G4	ATAC_Evo_G10		2001594S5P5_AGGCCACGTCGAGTTT
2001594S5#GTTGGTAAGATCTAAG-1	TPCS	ATAC_G4	ATAC_Evo_G6		2001594S5P5_AACCATGAGCTCTCGA
2001594S5#CCTTAATGTGCACATT-1	Basal	ATAC_G3	ATAC_Evo_G9	RNA_G12	1476355S1-10XSC3_CTAACCCAGCGACAGT
2001594S5#AATGGAATCAGCACGC-1	TPCS	ATAC_G4	ATAC_Evo_G6		2001594S5P5_AACCATGAGCTCTCGA
2001594S5#TTCATCACACTCCCAT-1	Normal	ATAC_G4	ATAC_Evo_G4		2001594S5P5_CATCAAGAGCTCCACA
2001594S5#ATATTCCAGTTTGGAA-1	TPCS	ATAC_G4	ATAC_Evo_G7		2001594S5P5_AACCATGAGCTCTCGA
2001594S5#ACAAAGACACACATTG-1	Normal	ATAC_G24	ATAC_Evo_G1		2005676S4-10XSC3_TACATTCGTCCGAAAG
2001594S5#GAAAGTAGTCCCGTGA-1	Basal	ATAC_G4	ATAC_Evo_G8		2002634S1-10XSC3_GCCGATGTCAATCTCT
2001594S5#TATGTTCGTTCCATCC-1	Basal	ATAC_G4	ATAC_Evo_G8		2004464S1-10XSC3_GCTTGGGAGCAAGTCG
2001594S5#GTGTGATCATCGGCCA-1	Basal	ATAC_G4	ATAC_Evo_G9		SRR12603782_GACTACAAGAGCCTAG
2001594S5#ATTTGTCCATCCCAAA-1	Normal	ATAC_G13	ATAC_Evo_G4		2004288S1-10XSC3_AACCTTTGTCATCCGG
2001594S5#TCAGTTTGTGCTTCCT-1	TPCS	ATAC_G4	ATAC_Evo_G7		2001594S5P5_AACCATGAGCTCTCGA
2001594S5#AGGCCTGTCCTCCTGA-1	TPCS	ATAC_G4	ATAC_Evo_G7	RNA_G12	1476355S1-10XSC3_TGTTACTAGCGCCTTG
2001594S5#ACTTCCGCAACTCGTA-1	Basal	ATAC_G4	ATAC_Evo_G8	RNA_G12	1476355S1-10XSC3_CTAACCCAGCGACAGT
2001594S5#GGAGGATTCGCTCGGA-1	TPCS	ATAC_G4	ATAC_Evo_G5	RNA_G12	1476355S1-10XSC3_GTCCTCATCCCATTCG
2001594S5#TGGGTGCGTGCCGGTT-1	TPCS	ATAC_G4	ATAC_Evo_G7	RNA_G12	1476355S1-10XSC3_TCTCCGACAGACACAG
2001594S5#ATTACTCAGTAGTGTA-1	TPCS	ATAC_G4	ATAC_Evo_G5	RNA_G12	1476355S1-10XSC3_TCACGGGTCCGTTTCG
2001594S5#GTAATCGCATCTCACC-1	Basal	ATAC_G4	ATAC_Evo_G8	RNA_G12	1476355S1-10XSC3_GTGTTCCAGTAAGCAT
2001594S5#CAACGGCCATCAGCTA-1	Basal	ATAC_G4	ATAC_Evo_G11	RNA_G12	1476355S1-10XSC3_TGTTACTAGCGCCTTG
2001594S5#CCAGATACAACGTCCG-1	TPCS	ATAC_G4	ATAC_Evo_G7		2001594S5P5_TCATTTGAGTCTCGAC
2001594S5#CTAACTTGTCTGATTG-1	Basal	ATAC_G4	ATAC_Evo_G8		2001594S5P5_AGGCCACGTCGAGTTT
2001594S5#CCATACCCACTGTAAC-1	TPCS	ATAC_G4	ATAC_Evo_G7		2001594S5P5_TCATTTGAGTCTCGAC
2001594S5#AATGGAAGTTTCCGGG-1	Basal	ATAC_G4	ATAC_Evo_G8		2001594S5P5_TCATTTGAGTCTCGAC
2001594S5#CCAGATAGTCTGCGCA-1	TPCS	ATAC_G4	ATAC_Evo_G6	RNA_G12	1476355S1-10XSC3_CTAACCCAGCGACAGT
2001594S5#AAGGTTCGTGAGCTAG-1	Basal	ATAC_G4	ATAC_Evo_G8	RNA_G12	1476355S1-10XSC3_CTAACCCAGCGACAGT
2001594S5#TAGCGGCCAACGTCGC-1	TPCS	ATAC_G4	ATAC_Evo_G6	RNA_G12	1476355S1-10XSC3_GCGGAAATCCATTTAC
2001594S5#GTCCATCCAAGTCTGT-1	TPCS	ATAC_G4	ATAC_Evo_G7		2001594S5P5_TCATTTGAGTCTCGAC
2001594S5#AGATTCGAGAATCAGT-1	TPCS	ATAC_G4	ATAC_Evo_G5		2004464S1-10XSC3_TTGTGGACAGAAGTGC
2001594S5#TAGTCCCCACGTTGTA-1	Basal	ATAC_G4	ATAC_Evo_G8		2001594S5P5_AACCATGAGCTCTCGA
2001594S5#CCGCATTTCAACGTGT-1	Basal	ATAC_G8	ATAC_Evo_G10		2001594S5P5_AGGCCACGTCGAGTTT
2001594S5#TGTGACAAGCTACGTT-1	Basal	ATAC_G4	ATAC_Evo_G8	RNA_G5	2005588S8-10XSC3_GTGCACGTCTTGATTC
2001594S5#AGTCAACGTATCCTTT-1	Basal	ATAC_G4	ATAC_Evo_G10	RNA_G12	1476355S1-10XSC3_TTCCGTGGTCGGTACC
2001594S5#TTGCAGATCGATAGCT-1	Basal	ATAC_G3	ATAC_Evo_G9		2001594S5P5_AGGCCACGTCGAGTTT
2001594S5#AGGCGTCCATTGCACA-1	Basal	ATAC_G4	ATAC_Evo_G11		2001594S5P5_AGGCCACGTCGAGTTT
2001594S5#TTGACGAGTAAACCCT-1	TPCS	ATAC_G4	ATAC_Evo_G6		1476355S1-10X5_CCGGTAGGTGTTGAGG
2001594S5#CCCGTTAAGGCCTAAG-1	Basal	ATAC_G4	ATAC_Evo_G10		1476355S1-10X5_CCGGTAGGTGTTGAGG
2001594S5#AAAGATGTCCGTTAGA-1	TPCS	ATAC_G4	ATAC_Evo_G6		2001594S5P5_AGGCCACGTCGAGTTT
2001594S5#CCGTAGGAGTTCAGGG-1	TPCS	ATAC_G6	ATAC_Evo_G6	RNA_G12	1476355S1-10XSC3_GCGGAAATCCATTTAC
2001594S5#GCGGGTTAGGAAACTT-1	Basal	ATAC_G4	ATAC_Evo_G10	RNA_G12	1476355S1-10XSC3_GTGTTCCAGTAAGCAT
2001594S5#GATGGCCTCATCGCCT-1	Basal	ATAC_G4	ATAC_Evo_G9		2001594S5P5_TCATTTGAGTCTCGAC
2001594S5#ATTTGTCAGGCAATTA-1	TPCS	ATAC_G4	ATAC_Evo_G6		SRR12603782_GACTACAAGAGCCTAG
2001594S5#CCGTGAGAGAAGCCTG-1	TPCS	ATAC_G4	ATAC_Evo_G6		2001594S5P5_AGGCCACGTCGAGTTT
2001594S5#GTGTCAACATTGAACC-1	TPCS	ATAC_G4	ATAC_Evo_G7		2001594S5P5_AACCATGAGCTCTCGA
2001594S5#AACCTGATCAGGCGCT-1	Basal	ATAC_G4	ATAC_Evo_G8		SRR12603782_GACTACAAGAGCCTAG
2001594S5#ATCCAGATCTATAGGC-1	Basal	ATAC_G3	ATAC_Evo_G11	RNA_G12	1476355S1-10XSC3_CTAACCCAGCGACAGT
2001594S5#TTTGGTTTCGTGGCGT-1	TPCS	ATAC_G4	ATAC_Evo_G6		SRR12603782_GACTACAAGAGCCTAG
2001594S5#AGCCCGAAGTAGAAGG-1	TPCS	ATAC_G4	ATAC_Evo_G7		SRR12603782_GACTACAAGAGCCTAG
2001594S5#TACGCAAAGGCGTCCT-1	Basal	ATAC_G4	ATAC_Evo_G8		2004464S1-10XSC3_GCTTGGGAGCAAGTCG
2001594S5#GGAATCTAGACCCATT-1	Basal	ATAC_G13	ATAC_Evo_G8	RNA_G12	1476355S1-10XSC3_CTAACCCAGCGACAGT
2001594S5#GCCAGACTCACAACAC-1	TPCS	ATAC_G4	ATAC_Evo_G6		2001594S5P5_AACCATGAGCTCTCGA
2001594S5#GGTAGGATCCCGGGTA-1	TPCS	ATAC_G4	ATAC_Evo_G5	RNA_G12	1476355S1-10XSC3_TGTTACTAGCGCCTTG
2001594S5#TAGACTGTCAGAGTGG-1	TPCS	ATAC_G4	ATAC_Evo_G6		2001594S5P5_TCATTTGAGTCTCGAC
2001594S5#GAGACTTTCTCAGATG-1	TPCS	ATAC_G4	ATAC_Evo_G6	RNA_G12	1476355S1-10XSC3_GCGGAAATCCATTTAC
2001594S5#ACAATCGAGTACCCAT-1	TPCS	ATAC_G3	ATAC_Evo_G6	RNA_G12	1476355S1-10XSC3_TGTTACTAGCGCCTTG
2001594S5#ATTCGTTCATTGTTCT-1	Basal	ATAC_G4	ATAC_Evo_G14	RNA_G12	1476355S1-10XSC3_CTAACCCAGCGACAGT
2001594S5#CTCGCTAAGAAACGCC-1	Basal	ATAC_G4	ATAC_Evo_G9	RNA_G12	1476355S1-10XSC3_TGTTACTAGCGCCTTG
2001594S5#GCTGTTCTCTCTCAAT-1	Basal	ATAC_G13	ATAC_Evo_G10	RNA_G12	1476355S1-10XSC3_TGTTACTAGCGCCTTG
2001594S5#GTTATGGTCGCTCTAC-1	TPCS	ATAC_G4	ATAC_Evo_G7	RNA_G12	1476355S1-10XSC3_TCACGGGTCCGTTTCG
2001594S5#CAAAGCTCATGGAGGT-1	TPCS	ATAC_G4	ATAC_Evo_G6		2001594S5P5_AGGCCACGTCGAGTTT
2001594S5#CTCGCTAAGGTAGGCT-1	Basal	ATAC_G4	ATAC_Evo_G10		1476355S1-10X5_CCGGTAGGTGTTGAGG
2001594S5#ACCGCAGTCACTCGGG-1	TPCS	ATAC_G9	ATAC_Evo_G5		1476355S1-10X5_CCGGTAGGTGTTGAGG
2001594S5#CTGTATTGTACGGAGT-1	TPCS	ATAC_G4	ATAC_Evo_G6		2001594S5P5_TCATTTGAGTCTCGAC
2001594S5#TGCATGAGTCATCGTA-1	TPCS	ATAC_G2	ATAC_Evo_G6		2001594S5P5_TCATTTGAGTCTCGAC
2001594S5#CTGTTCGAGATTACGA-1	Basal	ATAC_G9	ATAC_Evo_G9	RNA_G12	1476355S1-10XSC3_GCGGAAATCCATTTAC
2001594S5#TAAGTGCGTGCAGACA-1	Basal	ATAC_G9	ATAC_Evo_G9	RNA_G12	1476355S1-10XSC3_GCGGAAATCCATTTAC
2001594S5#CCTGGGAGTTACGAAA-1	TPCS	ATAC_G4	ATAC_Evo_G7		2001594S5P5_AACCATGAGCTCTCGA
2001594S5#GGGTGTCTCTATGAGC-1	TPCS	ATAC_G4	ATAC_Evo_G7	RNA_G12	1476355S1-10XSC3_AGTCATGAGAAGCTGC
2001594S5#TTTGAGGGTGCAACAG-1	TPCS	ATAC_G2	ATAC_Evo_G5		2001594S5P5_AGGCCACGTCGAGTTT
2001594S5#ACAAGCTCATGATCGT-1	Basal	ATAC_G4	ATAC_Evo_G14		2001594S5P5_AGGCCACGTCGAGTTT
2001594S5#CAGGGCTAGTAGTGTA-1	TPCS	ATAC_G4	ATAC_Evo_G6		2001594S5P5_AACCATGAGCTCTCGA
2001594S5#TCCAGAACACGCTCAG-1	Basal	ATAC_G4	ATAC_Evo_G11	RNA_G12	1476355S1-10XSC3_GTGTTCCAGTAAGCAT
2001594S5#CTCTCAGTCGTGATAC-1	Basal	ATAC_G3	ATAC_Evo_G8		2001594S5P5_AACCATGAGCTCTCGA
2001594S5#AGTGCGCAGTTGTCCA-1	Basal	ATAC_G4	ATAC_Evo_G10		2001594S5P5_AGGCCACGTCGAGTTT
2001594S5#TGGCGCAGTTCCATCC-1	Basal	ATAC_G3	ATAC_Evo_G9		2001594S5P5_AGGCCACGTCGAGTTT
2001594S5#ATCCTCGTCACAACAC-1	Basal	ATAC_G4	ATAC_Evo_G14		2002634S1-10XSC3_ACTGCAACAGCTATAC
2001594S5#GTCACCTGTACATGGG-1	Basal	ATAC_G4	ATAC_Evo_G8		2001594S5P5_TCATTTGAGTCTCGAC
2001594S5#TAAGTGCCAGAGAGAA-1	TPCS	ATAC_G4	ATAC_Evo_G6		2001594S5P5_AGGCCACGTCGAGTTT
2001594S5#GACTAGTAGCTCGGCT-1	TPCS	ATAC_G4	ATAC_Evo_G6		2001594S5P5_AACCATGAGCTCTCGA
2001594S5#CCTGGGAAGTGATCTC-1	TPCS	ATAC_G9	ATAC_Evo_G6	RNA_G12	1476355S1-10XSC3_GTGTTCCAGTAAGCAT
2001594S5#CGCACAGTCCTCAAGA-1	TPCS	ATAC_G4	ATAC_Evo_G7		2004464S1-10X5_AGTAGTCGTTCCACGG
2001594S5#AAAGGATGTACAACGG-1	TPCS	ATAC_G4	ATAC_Evo_G6		2004464S1-10X5_AGTAGTCGTTCCACGG
2001594S5#CCTGCTATCCCACTAC-1	TPCS	ATAC_G4	ATAC_Evo_G6		2001594S5P5_AGGCCACGTCGAGTTT
2001594S5#GTGCTGGGTCAACGGA-1	Basal	ATAC_G4	ATAC_Evo_G11		2001594S5P5_AACCATGAGCTCTCGA
2001594S5#GTCCATCCAGTATCTG-1	Basal	ATAC_G4	ATAC_Evo_G8		SRR12603782_GACTACAAGAGCCTAG
2001594S5#GCGCATGGTCGCTAGC-1	TPCS	ATAC_G4	ATAC_Evo_G7		2002634S1-10XSC3_ACTGCAACAGCTATAC
2001594S5#AACTGGTGTGGCCTCA-1	Basal	ATAC_G4	ATAC_Evo_G11	RNA_G12	1476355S1-10XSC3_TGTTACTAGCGCCTTG
2001594S5#GGTGCTGAGTGAGCAC-1	Basal	ATAC_G4	ATAC_Evo_G8		2001594S5P5_AGGCCACGTCGAGTTT
2001594S5#GATTAGCCACGTTACA-1	Basal	ATAC_G4	ATAC_Evo_G10		2001594S5P5_AACCATGAGCTCTCGA
2001594S5#GCTTAAGCACTCGCAG-1	TPCS	ATAC_G13	ATAC_Evo_G6		2001594S5P5_AACCATGAGCTCTCGA
2001594S5#CAACCAAAGTATGCTC-1	TPCS	ATAC_G4	ATAC_Evo_G6		2004464S1-10X5_AGTAGTCGTTCCACGG
2001594S5#GGGAACATCTTAAGCG-1	Basal	ATAC_G4	ATAC_Evo_G9	RNA_G12	1476355S1-10XSC3_CTAACCCAGCGACAGT
2001594S5#CCCTAGTCAATGCACT-1	Basal	ATAC_G4	ATAC_Evo_G8	RNA_G12	1476355S1-10XSC3_GTCCTCATCCCATTCG
2001594S5#TTGTTCAAGTAACTCC-1	TPCS	ATAC_G4	ATAC_Evo_G7		1476355S2-10XSC3_AACAAGAAGAATCGCG
2001594S5#TTGCAGAGTATGTCCA-1	TPCS	ATAC_G4	ATAC_Evo_G7	RNA_G12	1476355S1-10XSC3_TTCCGTGGTCGGTACC
2001594S5#CCTTGCATCTTACTCA-1	TPCS	ATAC_G4	ATAC_Evo_G6		2001594S5P5_AGGCCACGTCGAGTTT
2001594S5#ACTCGGGCACTGCTCT-1	TPCS	ATAC_G4	ATAC_Evo_G7		2001594S5P5_AACCATGAGCTCTCGA
2001594S5#ACAGCGCGTATTGTGC-1	Basal	ATAC_G9	ATAC_Evo_G8	RNA_G12	1476355S1-10XSC3_CTAACCCAGCGACAGT
2001594S5#TTGCGAAGTAGCAGGT-1	Basal	ATAC_G4	ATAC_Evo_G10		2001594S5P5_TCATTTGAGTCTCGAC
2001594S5#TAGCATGCAACGTACT-1	Basal	ATAC_G4	ATAC_Evo_G9		2001594S5P5_AGGCCACGTCGAGTTT
2001594S5#TTGCTATCAGATTAAG-1	Basal	ATAC_G4	ATAC_Evo_G8		2001594S5P5_TCATTTGAGTCTCGAC
2001594S5#GCCTACTAGAGAGGTA-1	Basal	ATAC_G4	ATAC_Evo_G11		2001594S5P5_AGGCCACGTCGAGTTT
2001594S5#GCCTAGGGTGTTGGTT-1	TPCS	ATAC_G4	ATAC_Evo_G5		2001594S5P5_AGGCCACGTCGAGTTT
2001594S5#TCGGGACTCCGCTATC-1	Basal	ATAC_G4	ATAC_Evo_G8		2001594S5P5_AGGCCACGTCGAGTTT
2001594S5#CTACTTACATCCATAG-1	TPCS	ATAC_G3	ATAC_Evo_G6		2001594S5P5_AACCATGAGCTCTCGA
2001594S5#GTCACTCAGTTGCTTG-1	Basal	ATAC_G4	ATAC_Evo_G11		2001594S5P5_AGGCCACGTCGAGTTT
2001594S5#GAACTTGGTCCGTAGC-1	TPCS	ATAC_G4	ATAC_Evo_G6	RNA_G12	1476355S1-10XSC3_GCGGAAATCCATTTAC
2001594S5#ACAAGCTAGCTACGTT-1	Basal	ATAC_G4	ATAC_Evo_G8		2001594S5P5_TCATTTGAGTCTCGAC
2001594S5#CTAACTTTCCATTGAG-1	TPCS	ATAC_G4	ATAC_Evo_G6		2001594S5P5_TCATTTGAGTCTCGAC
2001594S5#GGATAGGTCCCGAAGC-1	TPCS	ATAC_G4	ATAC_Evo_G7		2004464S1-10XSC3_GCTTGGGAGCAAGTCG
2001594S5#GGATAGGTCCGATGCG-1	Normal	ATAC_G4	ATAC_Evo_G1		2001594S5P5_CATCAAGAGCTCCACA
2001594S5#ATTACTCCAACGCAAG-1	Basal	ATAC_G4	ATAC_Evo_G8		SRR12603782_GACTACAAGAGCCTAG
2001594S5#TCCGACTAGGCAAGGG-1	TPCS	ATAC_G4	ATAC_Evo_G7		2001594S5P5_AGGCCACGTCGAGTTT
2001594S5#TGCTATTAGATCGAGC-1	TPCS	ATAC_G4	ATAC_Evo_G6		2001594S5P5_AACCATGAGCTCTCGA
2001594S5#ACTACCCGTGATGCTT-1	TPCS	ATAC_G4	ATAC_Evo_G7		2001594S5P5_AGGCCACGTCGAGTTT
2001594S5#CAGCTAATCCAGGTAT-1	TPCS	ATAC_G4	ATAC_Evo_G5		2002634S1-10XSC3_ACTGCAACAGCTATAC
2001594S5#CTAACTTTCCCATAGA-1	Basal	ATAC_G4	ATAC_Evo_G9	RNA_G12	1476355S1-10XSC3_CTAACCCAGCGACAGT
2001594S5#ACTCGGGTCGTCAACA-1	TPCS	ATAC_G4	ATAC_Evo_G5		2001594S5P5_AGGCCACGTCGAGTTT
2001594S5#AAATGAGAGATGTTCC-1	TPCS	ATAC_G4	ATAC_Evo_G5	RNA_G12	1476355S1-10XSC3_GTGTTCCAGTAAGCAT
2001594S5#TACCTCGAGAAATCTG-1	TPCS	ATAC_G2	ATAC_Evo_G7	RNA_G12	1476355S1-10XSC3_CTAACCCAGCGACAGT
2001594S5#TGGCCTTCACGTACAT-1	Basal	ATAC_G4	ATAC_Evo_G8		2001594S5P5_AACCATGAGCTCTCGA
2001594S5#GACCGACAGTAGACCG-1	Basal	ATAC_G4	ATAC_Evo_G8		2001594S5P5_AACCATGAGCTCTCGA
2001594S5#AGATAGAAGTCGTACT-1	TPCS	ATAC_G4	ATAC_Evo_G6		2001594S5P5_AGGCCACGTCGAGTTT
2001594S5#GACCAATCAGAATGCG-1	TPCS	ATAC_G4	ATAC_Evo_G6		2001594S5P5_AACCATGAGCTCTCGA
2001594S5#GTTGGGCAGAGCGAAA-1	TPCS	ATAC_G4	ATAC_Evo_G7		2001594S5P5_AACCATGAGCTCTCGA
2001594S5#AGCGATTGTCTTAGCA-1	TPCS	ATAC_G8	ATAC_Evo_G6	RNA_G12	1476355S1-10XSC3_TGTTACTAGCGCCTTG
2001594S5#CACGTTCGTCACATTG-1	Basal	ATAC_G4	ATAC_Evo_G11		2001594S5P5_AGGCCACGTCGAGTTT
2001594S5#GTGCCAGAGAGTAAGG-1	TPCS	ATAC_G4	ATAC_Evo_G7		2001594S5P5_AGGCCACGTCGAGTTT
2001594S5#GAATCTGTCGCTAGTA-1	TPCS	ATAC_G4	ATAC_Evo_G7	RNA_G12	1476355S1-10XSC3_TCACGGGTCCGTTTCG
2001594S5#GAGCATTTCAAACCAC-1	Basal	ATAC_G4	ATAC_Evo_G10		2001594S5P5_AACCATGAGCTCTCGA
2001594S5#TTCTAACGTTTGCGAT-1	TPCS	ATAC_G1	ATAC_Evo_G7		2001594S5P5_AGGCCACGTCGAGTTT
2001594S5#TAGGAGGTCTTAATCC-1	Basal	ATAC_G5	ATAC_Evo_G11	RNA_G12	1476355S1-10XSC3_GTCCTCATCCCATTCG
2001594S5#GGAGGATGTTCTTAGG-1	TPCS	ATAC_G13	ATAC_Evo_G5		2002634S1-10XSC3_TGTTGAGAGCCGTTGC
2001594S5#GGAACTTCAAGGCTTT-1	TPCS	ATAC_G4	ATAC_Evo_G6		2001594S5P5_AACCATGAGCTCTCGA
2001594S5#TTGAGCAGTTGCAGCC-1	Basal	ATAC_G9	ATAC_Evo_G10		2004464S1-10X5_AGTAGTCGTTCCACGG
2001594S5#GATGATCAGTTCAACC-1	Basal	ATAC_G8	ATAC_Evo_G14		1476355S1-10X5_GACACGCTCCACTCTA
2001594S5#AAAGATGTCGATAGGG-1	TPCS	ATAC_G4	ATAC_Evo_G7		2002634S1-10XSC3_ACTGCAACAGCTATAC
2001594S5#CAGGGCTGTACCTATG-1	Basal	ATAC_G4	ATAC_Evo_G10		2001594S5P5_AACCATGAGCTCTCGA
2001594S5#GTTACGAGTACTATGC-1	TPCS	ATAC_G4	ATAC_Evo_G6	RNA_G12	1476355S1-10XSC3_TAAGCGTGTGTGACCC
2001594S5#TGGACATTCGGGTCCA-1	TPCS	ATAC_G5	ATAC_Evo_G6		2004464S1-10XSC3_TGGGCTGAGATCCAAA
2001594S5#TAAGTGCTCACAAGCT-1	TPCS	ATAC_G4	ATAC_Evo_G6	RNA_G12	1476355S1-10XSC3_GCGGAAATCCATTTAC
2001594S5#AGATTCGGTGATAGAT-1	TPCS	ATAC_G4	ATAC_Evo_G7	RNA_G12	1476355S1-10XSC3_TTCCGTGGTCGGTACC
2001594S5#TACGCAATCGACCCGA-1	TPCS	ATAC_G5	ATAC_Evo_G7		2001594S5P5_TCATTTGAGTCTCGAC
2001594S5#TGAGTCACATTTCACT-1	TPCS	ATAC_G3	ATAC_Evo_G5		2001594S5P5_AGGCCACGTCGAGTTT
2001594S5#GGAGAACTCTCTTAAC-1	TPCS	ATAC_G2	ATAC_Evo_G6		2001594S5P5_AGGCCACGTCGAGTTT
2001594S5#GGAGTAGGTCAACAGG-1	TPCS	ATAC_G4	ATAC_Evo_G6	RNA_G12	1476355S1-10XSC3_TCACGGGTCCGTTTCG
2001594S5#CTGAATGGTTACACTG-1	Basal	ATAC_G13	ATAC_Evo_G8		2001594S5P5_AGGCCACGTCGAGTTT
2001594S5#TTAGCGAGTGGTTCTA-1	Basal	ATAC_G4	ATAC_Evo_G10		2001594S5P5_AGGCCACGTCGAGTTT
2001594S5#AACTGTGAGTACCACT-1	TPCS	ATAC_G4	ATAC_Evo_G7		2002634S1-10XSC3_ACTGCAACAGCTATAC
2001594S5#GTTACGATCGGGCTCA-1	Basal	ATAC_G4	ATAC_Evo_G10		2001594S5P5_AACCATGAGCTCTCGA
2001594S5#TGTGGCGTCGTCTAGA-1	TPCS	ATAC_G4	ATAC_Evo_G7		2001594S5P5_AACCATGAGCTCTCGA
2001594S5#GCCTACTCAGAGAGAA-1	TPCS	ATAC_G4	ATAC_Evo_G7	RNA_G12	1476355S1-10XSC3_TTCCGTGGTCGGTACC
2001594S5#TGTAGCATCTCTGACC-1	TPCS	ATAC_G4	ATAC_Evo_G7		SRR12603782_GACTACAAGAGCCTAG
2001594S5#TGGCGCACAACGTAGG-1	Basal	ATAC_G4	ATAC_Evo_G8	RNA_G12	1476355S1-10XSC3_CTAACCCAGCGACAGT
2001594S5#CAATCCCTCCTTACGC-1	Basal	ATAC_G3	ATAC_Evo_G9		2001594S5P5_AACCATGAGCTCTCGA
2001594S5#CTCTCAGTCCAGAATC-1	Basal	ATAC_G13	ATAC_Evo_G8	RNA_G12	1476355S1-10XSC3_CTAACCCAGCGACAGT
2001594S5#CAGTATGAGAGGAACA-1	TPCS	ATAC_G4	ATAC_Evo_G7		2001594S5P5_AGGCCACGTCGAGTTT
2001594S5#TTAGCTTGTATATGGA-1	TPCS	ATAC_G4	ATAC_Evo_G7		2001594S5P5_AGGCCACGTCGAGTTT
2001594S5#TGGGTGCCACAGATGG-1	TPCS	ATAC_G4	ATAC_Evo_G7		2001594S5P5_AACCATGAGCTCTCGA
2001594S5#GCGGTGTAGAACTAAC-1	TPCS	ATAC_G3	ATAC_Evo_G6		2001594S5P5_AGGCCACGTCGAGTTT
2001594S5#CTCAGCTCACCACCAG-1	Basal	ATAC_G4	ATAC_Evo_G8		2001594S5P5_AGGCCACGTCGAGTTT
2001594S5#GCGCCAAGTTCTACGA-1	Basal	ATAC_G4	ATAC_Evo_G8	RNA_G12	1476355S1-10XSC3_GCGGAAATCCATTTAC
2001594S5#AAACTCGTCAGTACAC-1	Basal	ATAC_G4	ATAC_Evo_G8		2001594S5P5_AGGCCACGTCGAGTTT
2001594S5#ATTGTGGGTCAGTGTT-1	TPCS	ATAC_G3	ATAC_Evo_G5	RNA_G12	1476355S1-10XSC3_CTAACCCAGCGACAGT
2001594S5#ACATGGTAGACTAGCG-1	TPCS	ATAC_G5	ATAC_Evo_G7		2001594S5P5_AACCATGAGCTCTCGA
2001594S5#ACATGGTGTCACAGTT-1	TPCS	ATAC_G4	ATAC_Evo_G5		2001594S5P5_AACCATGAGCTCTCGA
2001594S5#GCAACCGTCTCTGCAC-1	TPCS	ATAC_G4	ATAC_Evo_G6		2001594S5P5_AGGCCACGTCGAGTTT
2001594S5#CCTGCTACAGAACTTC-1	TPCS	ATAC_G9	ATAC_Evo_G5	RNA_G12	1476355S1-10XSC3_TTCCGTGGTCGGTACC
2001594S5#CCTATTACATGTCCCT-1	Basal	ATAC_G4	ATAC_Evo_G10		2001594S5P5_AGGCCACGTCGAGTTT
2001594S5#TCCATCGCAATAGCGG-1	Basal	ATAC_G4	ATAC_Evo_G10	RNA_G12	1476355S1-10XSC3_AGTCATGAGAAGCTGC
2001594S5#ACTACGAGTGTGTGCC-1	Basal	ATAC_G9	ATAC_Evo_G10	RNA_G12	1476355S1-10XSC3_TGTTACTAGCGCCTTG
2001594S5#GGCGTTGAGTCGCCTG-1	Basal	ATAC_G4	ATAC_Evo_G9		2001594S5P5_AGGCCACGTCGAGTTT
2001594S5#CACTAAGGTCTGGGAA-1	Basal	ATAC_G4	ATAC_Evo_G8	RNA_G12	1476355S1-10XSC3_TCACGGGTCCGTTTCG
2001594S5#ACAAGCTCAGTAAGAT-1	TPCS	ATAC_G4	ATAC_Evo_G7		1476355S2-10XSC3_AACAAGAAGAATCGCG
2001594S5#GAATCTGAGGCAGTGT-1	TPCS	ATAC_G4	ATAC_Evo_G6		2002634S1-10XSC3_GCCGATGTCAATCTCT
2001594S5#GTAGTACGTCACAGTT-1	TPCS	ATAC_G4	ATAC_Evo_G7	RNA_G12	1476355S1-10XSC3_TAAGCGTGTGTGACCC
2001594S5#GGTAGGAGTAGTCCAT-1	TPCS	ATAC_G4	ATAC_Evo_G7	RNA_G12	1476355S1-10XSC3_CTAACCCAGCGACAGT
2001594S5#TTACGTTAGCTGAGGT-1	TPCS	ATAC_G4	ATAC_Evo_G7		2001594S5P5_AACCATGAGCTCTCGA
2001594S5#TGTACAGAGCCAGAAC-1	Basal	ATAC_G4	ATAC_Evo_G10	RNA_G12	1476355S1-10XSC3_TTCCGTGGTCGGTACC
2001594S5#ATGTTTCGTCAGAAGC-1	Basal	ATAC_G4	ATAC_Evo_G8		2001594S5P5_AACCATGAGCTCTCGA
2001594S5#TTGCGGGTCGCATAAC-1	Basal	ATAC_G4	ATAC_Evo_G8	RNA_G12	1476355S1-10XSC3_CTAACCCAGCGACAGT
2001594S5#TGTACGACACACACCG-1	Basal	ATAC_G4	ATAC_Evo_G8	RNA_G12	1476355S1-10XSC3_TGTTACTAGCGCCTTG
2001594S5#AGGCGAATCCAGGCCA-1	TPCS	ATAC_G9	ATAC_Evo_G7	RNA_G12	1476355S1-10XSC3_TTCCGTGGTCGGTACC
2001594S5#CACTGAATCTCCTTGG-1	Basal	ATAC_G4	ATAC_Evo_G9		2001594S5P5_TCATTTGAGTCTCGAC
2001594S5#GAGAACGTCCGTTTCG-1	TPCS	ATAC_G4	ATAC_Evo_G6		2001594S5P5_AGGCCACGTCGAGTTT
2001594S5#GATGATCGTTGGGAAC-1	TPCS	ATAC_G4	ATAC_Evo_G6	RNA_G12	1476355S1-10XSC3_TCACGGGTCCGTTTCG
2001594S5#CTTAATCGTTATAGAG-1	Basal	ATAC_G4	ATAC_Evo_G8		2001594S5P5_AACCATGAGCTCTCGA
2001594S5#GGATGAGTCGGCTATA-1	TPCS	ATAC_G4	ATAC_Evo_G7		2001594S5P5_AACCATGAGCTCTCGA
2001594S5#ACATGCATCTATATCC-1	TPCS	ATAC_G4	ATAC_Evo_G6	RNA_G12	1476355S1-10XSC3_TTCCGTGGTCGGTACC
2001594S5#AACCAACCAAGATTAG-1	Basal	ATAC_G3	ATAC_Evo_G9		2001594S5P5_AGGCCACGTCGAGTTT
2001594S5#GGGAACAGTCAGCAAG-1	TPCS	ATAC_G4	ATAC_Evo_G7	RNA_G12	1476355S1-10XSC3_CTAACCCAGCGACAGT
2001594S5#GCGATTAAGCCGCAAA-1	Basal	ATAC_G4	ATAC_Evo_G10		2001594S5P5_AACCATGAGCTCTCGA
2001594S5#GCTGAGCTCAATTGGC-1	TPCS	ATAC_G4	ATAC_Evo_G6	RNA_G12	1476355S1-10XSC3_CTAACCCAGCGACAGT
2001594S5#TAAGTGCAGGAGGCGA-1	Basal	ATAC_G4	ATAC_Evo_G10		2001594S5P5_TCATTTGAGTCTCGAC
2001594S5#GTAGTACCAACTACTG-1	TPCS	ATAC_G4	ATAC_Evo_G6		SRR12603782_GACTACAAGAGCCTAG
2001594S5#TGACAACCACTACACA-1	TPCS	ATAC_G4	ATAC_Evo_G5		2001594S5P5_AGGCCACGTCGAGTTT
2001594S5#CCACGTTTCTTCTCTC-1	Basal	ATAC_G4	ATAC_Evo_G8	RNA_G12	1476355S1-10XSC3_TTCCGTGGTCGGTACC
2001594S5#TGGGTGCTCAGATACC-1	TPCS	ATAC_G4	ATAC_Evo_G7	RNA_G12	1476355S1-10XSC3_CTAACCCAGCGACAGT
2001594S5#CACAACATCATTCTTG-1	TPCS	ATAC_G4	ATAC_Evo_G7		2001594S5P5_AGGCCACGTCGAGTTT
2001594S5#TTGTTCAAGCATGTGG-1	Basal	ATAC_G4	ATAC_Evo_G10		SRR12603782_GACTACAAGAGCCTAG
2001594S5#GTTATTCTCTCTGCAC-1	Basal	ATAC_G4	ATAC_Evo_G10		2001594S5P5_TCATTTGAGTCTCGAC
2001594S5#ACAGGCCTCATTCGGA-1	TPCS	ATAC_G9	ATAC_Evo_G6	RNA_G12	1476355S1-10XSC3_TGTTACTAGCGCCTTG
2001594S5#TAAACCGGTTCTGAGT-1	TPCS	ATAC_G4	ATAC_Evo_G5		2001594S5P5_AGGCCACGTCGAGTTT
2001594S5#TAAGTGCGTAGGTCTT-1	Basal	ATAC_G4	ATAC_Evo_G10	RNA_G12	1476355S1-10XSC3_TCACGGGTCCGTTTCG
2001594S5#AGCCAGCCATAAAGTG-1	TPCS	ATAC_G4	ATAC_Evo_G6	RNA_G12	1476355S1-10XSC3_GTGTTCCAGTAAGCAT
2001594S5#AGATAGATCATTCGGA-1	TPCS	ATAC_G4	ATAC_Evo_G5	RNA_G12	1476355S1-10XSC3_AGTCATGAGAAGCTGC
2001594S5#GAAGTCTCACGAACGA-1	Luminal	ATAC_G4	ATAC_Evo_G15		2001594S5P5_AGGCCACGTCGAGTTT
2001594S5#CAATCCCAGTACAGAT-1	TPCS	ATAC_G4	ATAC_Evo_G5		2001594S5P5_AACCATGAGCTCTCGA
2001594S5#ATCCAGAAGTCTGCTA-1	Basal	ATAC_G4	ATAC_Evo_G12		2001594S5P5_AACCATGAGCTCTCGA
2001594S5#CTCTCAGCAATGATGA-1	Basal	ATAC_G4	ATAC_Evo_G9		2002634S1-10XSC3_TGTTGAGAGCCGTTGC
2001594S5#TGTGTCCCAGCAAACG-1	TPCS	ATAC_G4	ATAC_Evo_G5	RNA_G12	1476355S1-10XSC3_TCACGGGTCCGTTTCG
2001594S5#GCAGCTGGTTCCATCC-1	Basal	ATAC_G2	ATAC_Evo_G8	RNA_G12	1476355S1-10XSC3_TTCCGTGGTCGGTACC
2001594S5#TACCCTGTCCAGAGAG-1	TPCS	ATAC_G4	ATAC_Evo_G7	RNA_G12	1476355S1-10XSC3_TGTTACTAGCGCCTTG
2001594S5#GTAATCGTCCCTACGT-1	TPCS	ATAC_G4	ATAC_Evo_G7		2001594S5P5_AACCATGAGCTCTCGA
2001594S5#AGATTCGTCAGGAATA-1	TPCS	ATAC_G4	ATAC_Evo_G5	RNA_G12	1476355S1-10XSC3_TCACGGGTCCGTTTCG
2001594S5#CTCAGAAAGAAATTCG-1	TPCS	ATAC_G4	ATAC_Evo_G7		2004464S1-10X5_AGTAGTCGTTCCACGG
2001594S5#GCCCGAACATAGCAGG-1	TPCS	ATAC_G4	ATAC_Evo_G7	RNA_G12	1476355S1-10XSC3_CTAACCCAGCGACAGT
2001594S5#TAACAGCGTTACACTG-1	Basal	ATAC_G4	ATAC_Evo_G10	RNA_G12	1476355S1-10XSC3_GCGGAAATCCATTTAC
2001594S5#TCGTTCGCAGTTACAC-1	TPCS	ATAC_G4	ATAC_Evo_G6		2001594S5P5_AGGCCACGTCGAGTTT
2001594S5#GGAGTAGTCTCCACTG-1	Basal	ATAC_G4	ATAC_Evo_G8	RNA_G12	1476355S1-10XSC3_TCACGGGTCCGTTTCG
2001594S5#CGCTATCGTTAACCGT-1	TPCS	ATAC_G4	ATAC_Evo_G7		2002634S1-10XSC3_ACTGCAACAGCTATAC
2001594S5#ACCCAAACAAGGACCA-1	TPCS	ATAC_G4	ATAC_Evo_G5	RNA_G12	1476355S1-10XSC3_AGTCATGAGAAGCTGC
2001594S5#CTCACCATCACACGTA-1	TPCS	ATAC_G4	ATAC_Evo_G6		2001594S5P5_AGGCCACGTCGAGTTT
2001594S5#TTAACGGGTGGAAGCT-1	Basal	ATAC_G3	ATAC_Evo_G9		2001594S5P5_AACCATGAGCTCTCGA
2001594S5#TTACCCGGTACGGAGT-1	TPCS	ATAC_G4	ATAC_Evo_G7		2001594S5P5_AGGCCACGTCGAGTTT
2001594S5#TTCGGTCAGGCGTCCT-1	Basal	ATAC_G3	ATAC_Evo_G8	RNA_G12	1476355S1-10XSC3_GTCCTCATCCCATTCG
2001594S5#CTCGCTAGTGATAACA-1	TPCS	ATAC_G9	ATAC_Evo_G6	RNA_G12	1476355S1-10XSC3_TGTTACTAGCGCCTTG
2001594S5#GGAGTAGGTCTGCGCA-1	TPCS	ATAC_G4	ATAC_Evo_G7	RNA_G12	1476355S1-10XSC3_CTAACCCAGCGACAGT
2001594S5#CCACAGGCATCGGCTG-1	TPCS	ATAC_G4	ATAC_Evo_G5		2001594S5P5_AACCATGAGCTCTCGA
2001594S5#CTGAATGTCGGGAAAC-1	TPCS	ATAC_G4	ATAC_Evo_G5	RNA_G5	2005588S8-10XSC3_GTGCACGTCTTGATTC
2001594S5#TCGAGCGTCAACTTGG-1	Basal	ATAC_G4	ATAC_Evo_G10		2001594S5P5_AACCATGAGCTCTCGA
2001594S5#AATACGCAGTGTCACT-1	TPCS	ATAC_G4	ATAC_Evo_G6		2001594S5P5_AGGCCACGTCGAGTTT
2001594S5#TTGCTATTCGGTAGGA-1	TPCS	ATAC_G4	ATAC_Evo_G6	RNA_G12	1476355S1-10XSC3_CTAACCCAGCGACAGT
2001594S5#GGAGAACAGAGCACTG-1	Basal	ATAC_G9	ATAC_Evo_G10		2001594S5P5_AACCATGAGCTCTCGA
2001594S5#CAGGATTGTTTCCACC-1	Basal	ATAC_G4	ATAC_Evo_G11	RNA_G12	1476355S1-10XSC3_GTCCTCATCCCATTCG
2001594S5#CCCTAACCATTTAGGC-1	Basal	ATAC_G4	ATAC_Evo_G10		2001594S5P5_AACCATGAGCTCTCGA
2001594S5#GTCGTAATCGCATAAC-1	TPCS	ATAC_G4	ATAC_Evo_G5	RNA_G12	1476355S1-10XSC3_GTCCTCATCCCATTCG
2001594S5#TAACTTCAGGACTTTC-1	Basal	ATAC_G4	ATAC_Evo_G10	RNA_G12	1476355S1-10XSC3_TTCCGTGGTCGGTACC
2001594S5#AGGCGAAAGTGATATG-1	Basal	ATAC_G9	ATAC_Evo_G8	RNA_G12	1476355S1-10XSC3_TCACGGGTCCGTTTCG
2001594S5#TTCGGTCTCTGATCCC-1	Basal	ATAC_G4	ATAC_Evo_G8	RNA_G12	1476355S1-10XSC3_CTAACCCAGCGACAGT
2001594S5#CACAGATCAGCAAACG-1	Basal	ATAC_G4	ATAC_Evo_G8		2001594S5P5_AACCATGAGCTCTCGA
2001594S5#AAGGTTCGTTTCGATG-1	Basal	ATAC_G4	ATAC_Evo_G8		2001594S5P5_AGGCCACGTCGAGTTT
2001594S5#AGCTGGCCAGATTTGC-1	TPCS	ATAC_G4	ATAC_Evo_G6		1476355S1-10X5_CCGGTAGGTGTTGAGG
2001594S5#ATAGTCGCAAGTCTGT-1	TPCS	ATAC_G4	ATAC_Evo_G7	RNA_G12	1476355S1-10XSC3_TCACGGGTCCGTTTCG
2001594S5#AGATTCGCACCTGGTG-1	Basal	ATAC_G4	ATAC_Evo_G8	RNA_G5	2005588S8-10XSC3_GTGCACGTCTTGATTC
2001594S5#TCACAAGGTGGAAGCT-1	Basal	ATAC_G4	ATAC_Evo_G8	RNA_G12	1476355S1-10XSC3_TCACGGGTCCGTTTCG
2001594S5#TGGCCTTTCTGGTACA-1	TPCS	ATAC_G4	ATAC_Evo_G6		2001594S5P5_AACCATGAGCTCTCGA
2001594S5#TCGTTCGGTTGCTTGA-1	TPCS	ATAC_G4	ATAC_Evo_G7	RNA_G12	1476355S1-10XSC3_TCACGGGTCCGTTTCG
2001594S5#AAACTGCGTTAGAGAT-1	TPCS	ATAC_G4	ATAC_Evo_G6	RNA_G12	1476355S1-10XSC3_CTAACCCAGCGACAGT
2001594S5#GTGTCCTAGGAGAACA-1	TPCS	ATAC_G4	ATAC_Evo_G7	RNA_G12	1476355S1-10XSC3_TTCCGTGGTCGGTACC
2001594S5#TCACCACGTCCACCAG-1	Basal	ATAC_G4	ATAC_Evo_G9	RNA_G12	1476355S1-10XSC3_TCACGGGTCCGTTTCG
2001594S5#GAAAGTACAGGTAGCA-1	Basal	ATAC_G4	ATAC_Evo_G11		2001594S5P5_AGGCCACGTCGAGTTT
2001594S5#GTGATCACAGTGGTCC-1	TPCS	ATAC_G4	ATAC_Evo_G5	RNA_G12	1476355S1-10XSC3_TGTTACTAGCGCCTTG
2001594S5#GTAGACTAGAGGTACC-1	Basal	ATAC_G4	ATAC_Evo_G8		SRR12603782_GACTACAAGAGCCTAG
2001594S5#GCTTAAGAGTATACCC-1	TPCS	ATAC_G4	ATAC_Evo_G7	RNA_G12	1476355S1-10XSC3_GCGGAAATCCATTTAC
2001594S5#AACATCGGTTCAGAAA-1	TPCS	ATAC_G4	ATAC_Evo_G6		1476355S2-10XSC3_AACAAGAAGAATCGCG
2001594S5#GCGATCGCACAGTTCA-1	TPCS	ATAC_G3	ATAC_Evo_G6		2001594S5P5_AGGCCACGTCGAGTTT
2001594S5#CCTATTAGTCGTCGCA-1	Basal	ATAC_G4	ATAC_Evo_G11	RNA_G12	1476355S1-10XSC3_TCACGGGTCCGTTTCG
2001594S5#TTACCCGCATTGAACC-1	TPCS	ATAC_G4	ATAC_Evo_G6		2001594S5P5_AGGCCACGTCGAGTTT
2001594S5#TGGGTTATCGTTACAG-1	Basal	ATAC_G4	ATAC_Evo_G8		2001594S5P5_AACCATGAGCTCTCGA
2001594S5#GCCTAGGAGCACGTAG-1	Basal	ATAC_G9	ATAC_Evo_G10		SRR12603782_GACTACAAGAGCCTAG
2001594S5#AGCTATGCACCTGAAT-1	TPCS	ATAC_G4	ATAC_Evo_G6		2001594S5P5_AACCATGAGCTCTCGA
2001594S5#CACAGATGTGTAGGAC-1	Basal	ATAC_G3	ATAC_Evo_G10	RNA_G12	1476355S1-10XSC3_CTAACCCAGCGACAGT
2001594S5#GCTGTTCGTCTCTAAG-1	TPCS	ATAC_G4	ATAC_Evo_G6	RNA_G12	1476355S1-10XSC3_TTCCGTGGTCGGTACC
2001594S5#ATTTGTCAGCTTCAAC-1	Basal	ATAC_G4	ATAC_Evo_G9		2001594S5P5_AACCATGAGCTCTCGA
2001594S5#CCGCATTTCCAGTACA-1	Basal	ATAC_G4	ATAC_Evo_G14	RNA_G12	1476355S1-10XSC3_CTAACCCAGCGACAGT
2001594S5#TACGGATTCTGGCTAA-1	TPCS	ATAC_G4	ATAC_Evo_G5	RNA_G12	1476355S1-10XSC3_GTCCTCATCCCATTCG
2001594S5#CTCTAGCTCTGGACAT-1	Basal	ATAC_G3	ATAC_Evo_G8	RNA_G12	1476355S1-10XSC3_CTAACCCAGCGACAGT
2001594S5#TGCACCTAGAGTCCGA-1	TPCS	ATAC_G4	ATAC_Evo_G5	RNA_G12	1476355S1-10XSC3_TGTTACTAGCGCCTTG
2001594S5#CCTGGGATCTCTGCGT-1	TPCS	ATAC_G4	ATAC_Evo_G7		2001594S5P5_TCATTTGAGTCTCGAC
2001594S5#AACTGTGCACTTGCGG-1	TPCS	ATAC_G4	ATAC_Evo_G6	RNA_G12	1476355S1-10XSC3_CTAACCCAGCGACAGT
2001594S5#CGCGCAAGTTTGCCCT-1	Basal	ATAC_G3	ATAC_Evo_G10	RNA_G12	1476355S1-10XSC3_CTAACCCAGCGACAGT
2001594S5#TCAAGACCACCAAGGA-1	Basal	ATAC_G4	ATAC_Evo_G10	RNA_G12	1476355S1-10XSC3_TTCCGTGGTCGGTACC
2001594S5#TGCTTTAGTGAGTAAT-1	TPCS	ATAC_G4	ATAC_Evo_G5	RNA_G12	1476355S1-10XSC3_TTCCGTGGTCGGTACC
2001594S5#GCTCACTCAGATAAGT-1	Basal	ATAC_G4	ATAC_Evo_G8		2001594S5P5_AACCATGAGCTCTCGA
2001594S5#AAATGCCAGCGATACG-1	Basal	ATAC_G4	ATAC_Evo_G8	RNA_G12	1476355S1-10XSC3_TCACGGGTCCGTTTCG
2001594S5#CCAGATATCAGGATCT-1	Basal	ATAC_G4	ATAC_Evo_G9	RNA_G12	1476355S1-10XSC3_TGTTACTAGCGCCTTG
2001594S5#AGATTCGGTCTCGGGT-1	Basal	ATAC_G4	ATAC_Evo_G14	RNA_G12	1476355S1-10XSC3_TTCCGTGGTCGGTACC
2001594S5#CTCAGCTTCTATCCTA-1	Basal	ATAC_G13	ATAC_Evo_G8		2001594S5P5_AGGCCACGTCGAGTTT
2001594S5#GGTGAAGGTATCAGCT-1	Basal	ATAC_G5	ATAC_Evo_G14	RNA_G12	1476355S1-10XSC3_TCTCCGACAGACACAG
2001594S5#TTGCACCTCTCCAACC-1	Basal	ATAC_G4	ATAC_Evo_G11		2002634S1-10XSC3_ACTGCAACAGCTATAC
2001594S5#AACGAGGTCGCAACTA-1	TPCS	ATAC_G4	ATAC_Evo_G6		2001594S5P5_TCATTTGAGTCTCGAC
2001594S5#TTCGCGTCATTACTCT-1	Basal	ATAC_G4	ATAC_Evo_G11		2001594S5P5_AGGCCACGTCGAGTTT
2001594S5#CTTAATCCATGGCCCA-1	Basal	ATAC_G4	ATAC_Evo_G9	RNA_G12	1476355S1-10XSC3_GTCCTCATCCCATTCG
2001594S5#AACTGGTGTAACATAG-1	TPCS	ATAC_G4	ATAC_Evo_G6		2001594S5P5_AGGCCACGTCGAGTTT
2001594S5#CCTGGGAGTAACGGAC-1	TPCS	ATAC_G13	ATAC_Evo_G5		2001594S5P5_AGGCCACGTCGAGTTT
2001594S5#GTAGTACAGTTCCCGG-1	Basal	ATAC_G4	ATAC_Evo_G8		2002634S1-10XSC3_TGTTGAGAGCCGTTGC
2001594S5#CGTGGCAAGGTGAACC-1	Basal	ATAC_G13	ATAC_Evo_G8	RNA_G12	1476355S1-10XSC3_TCACGGGTCCGTTTCG
2001594S5#GCCTAGGAGAATACTG-1	TPCS	ATAC_G4	ATAC_Evo_G6		2001594S5P5_AACCATGAGCTCTCGA
2001594S5#GCTTGCTTCTGACTTT-1	Basal	ATAC_G13	ATAC_Evo_G8	RNA_G12	1476355S1-10XSC3_CTAACCCAGCGACAGT
2001594S5#TTCATCACATCGCTAA-1	Basal	ATAC_G4	ATAC_Evo_G11	RNA_G12	1476355S1-10XSC3_GCGGAAATCCATTTAC
2001594S5#TAGGTGTTCTCTATCA-1	TPCS	ATAC_G4	ATAC_Evo_G7		2001594S5P5_AGGCCACGTCGAGTTT
2001594S5#ATCCTGCGTGATGCGA-1	Basal	ATAC_G4	ATAC_Evo_G8		2001594S5P5_AGGCCACGTCGAGTTT
2001594S5#GACTAACGTCAAATCC-1	Basal	ATAC_G4	ATAC_Evo_G8		2001594S5P5_TCATTTGAGTCTCGAC
2001594S5#TCGATTTGTAAACCCT-1	TPCS	ATAC_G4	ATAC_Evo_G6	RNA_G12	1476355S1-10XSC3_TTCCGTGGTCGGTACC
2001594S5#TCGTTCGGTAGCGGTA-1	Basal	ATAC_G4	ATAC_Evo_G9		2001594S5P5_TCATTTGAGTCTCGAC
2001594S5#ATAGGCTAGGTACATA-1	Basal	ATAC_G4	ATAC_Evo_G11	RNA_G12	1476355S1-10XSC3_CTAACCCAGCGACAGT
2001594S5#AGTCAACGTGTCCCAG-1	TPCS	ATAC_G4	ATAC_Evo_G6	RNA_G12	1476355S1-10XSC3_TTCCGTGGTCGGTACC
2001594S5#ATATTCCCACTTTGGA-1	TPCS	ATAC_G4	ATAC_Evo_G5	RNA_G12	1476355S1-10XSC3_GTGTTCCAGTAAGCAT
2001594S5#ACTGTCCTCGGAAAGC-1	TPCS	ATAC_G4	ATAC_Evo_G6		2001594S5P5_TCATTTGAGTCTCGAC
2001594S5#GCTCGAGGTGGACTGA-1	Basal	ATAC_G4	ATAC_Evo_G8		2001594S5P5_AGGCCACGTCGAGTTT
2001594S5#ATAGTCGCAGTTAAAG-1	TPCS	ATAC_G4	ATAC_Evo_G6		2001594S5P5_AGGCCACGTCGAGTTT
2001594S5#CAAGCTACAGGTTATC-1	Basal	ATAC_G9	ATAC_Evo_G8	RNA_G12	1476355S1-10XSC3_GTGTTCCAGTAAGCAT
2001594S5#GCAAAGGCACAGTTCA-1	TPCS	ATAC_G2	ATAC_Evo_G6		2001594S5P5_AACCATGAGCTCTCGA
2001594S5#GAACCTACACGCTCAG-1	TPCS	ATAC_G4	ATAC_Evo_G6		2001594S5P5_AACCATGAGCTCTCGA
2001594S5#ATAGGCTCATCCATAG-1	Basal	ATAC_G4	ATAC_Evo_G11	RNA_G12	1476355S1-10XSC3_GCGGAAATCCATTTAC
2001594S5#AGCCCGAAGCATACCT-1	TPCS	ATAC_G4	ATAC_Evo_G6	RNA_G12	1476355S1-10XSC3_CTAACCCAGCGACAGT
2001594S5#AAATGCCGTATCTCAG-1	TPCS	ATAC_G4	ATAC_Evo_G7		2001594S5P5_AACCATGAGCTCTCGA
2001594S5#CTAGGATCATTGTTCT-1	TPCS	ATAC_G4	ATAC_Evo_G6	RNA_G12	1476355S1-10XSC3_CTAACCCAGCGACAGT
2001594S5#GATTGACAGCACACCC-1	Basal	ATAC_G4	ATAC_Evo_G8		2001594S5P5_AGGCCACGTCGAGTTT
2001594S5#TGATCAGTCCACTAGA-1	TPCS	ATAC_G3	ATAC_Evo_G6	RNA_G12	1476355S1-10XSC3_TGTTACTAGCGCCTTG
2001594S5#GCAGATTGTGGACAGT-1	Basal	ATAC_G4	ATAC_Evo_G10		2001594S5P5_AGGCCACGTCGAGTTT
2001594S5#AACTGGTCAGGCAAGT-1	TPCS	ATAC_G4	ATAC_Evo_G6		2001594S5P5_TCATTTGAGTCTCGAC
2001594S5#CGAGTTAGTTTGCCAA-1	TPCS	ATAC_G4	ATAC_Evo_G7		2001594S5P5_AGGCCACGTCGAGTTT
2001594S5#TACTGCCCATGCTATG-1	Basal	ATAC_G4	ATAC_Evo_G10	RNA_G12	1476355S1-10XSC3_TTCCGTGGTCGGTACC
2001594S5#CTAGGATAGACTAATG-1	Basal	ATAC_G4	ATAC_Evo_G11		2001594S5P5_AACCATGAGCTCTCGA
2001594S5#GTAGGAGAGGAAGAAC-1	TPCS	ATAC_G4	ATAC_Evo_G5		2001594S5P5_TCATTTGAGTCTCGAC
2001594S5#TGACAACAGGGTATCG-1	Basal	ATAC_G13	ATAC_Evo_G8	RNA_G12	1476355S1-10XSC3_CTAACCCAGCGACAGT
2001594S5#CCCTCTCAGGTCCTCG-1	TPCS	ATAC_G4	ATAC_Evo_G7		SRR12603782_GACTACAAGAGCCTAG
2001594S5#TGTACGATCGGCTATA-1	Basal	ATAC_G4	ATAC_Evo_G8		2001594S5P5_TCATTTGAGTCTCGAC
2001594S5#TTGCAGAAGAGTCCGA-1	TPCS	ATAC_G4	ATAC_Evo_G6		2001594S5P5_AGGCCACGTCGAGTTT
2001594S5#AAAGATGTCGTTCTAT-1	TPCS	ATAC_G4	ATAC_Evo_G5		2001594S5P5_AACCATGAGCTCTCGA
2001594S5#GGTGTCGGTTAGGCTT-1	Basal	ATAC_G4	ATAC_Evo_G11	RNA_G12	1476355S1-10XSC3_CTAACCCAGCGACAGT
2001594S5#TATGTGGCACAATAAG-1	TPCS	ATAC_G4	ATAC_Evo_G6	RNA_G12	1476355S1-10XSC3_GTCCTCATCCCATTCG
2001594S5#TTCAACTAGAATGCTA-1	TPCS	ATAC_G3	ATAC_Evo_G6	RNA_G12	1476355S1-10XSC3_GTCCTCATCCCATTCG
2001594S5#TCAGTCCAGGCCTCGT-1	TPCS	ATAC_G4	ATAC_Evo_G6		2001594S5P5_AACCATGAGCTCTCGA
2001594S5#GGGTCTGTCTGGGCGT-1	Basal	ATAC_G4	ATAC_Evo_G10	RNA_G12	1476355S1-10XSC3_GTGTTCCAGTAAGCAT
2001594S5#GAGGCTCCATCAACTG-1	TPCS	ATAC_G4	ATAC_Evo_G7		1476355S2-10XSC3_AACAAGAAGAATCGCG
2001594S5#ATCCCTGAGTAGTGTA-1	Basal	ATAC_G4	ATAC_Evo_G8		2001594S5P5_AGGCCACGTCGAGTTT
2001594S5#GGAATCTTCGTTTGAG-1	TPCS	ATAC_G4	ATAC_Evo_G5		2001594S5P5_AGGCCACGTCGAGTTT
2001594S5#ATGGATCGTCAAACAA-1	TPCS	ATAC_G4	ATAC_Evo_G5	RNA_G12	1476355S1-10XSC3_CTAACCCAGCGACAGT
2001594S5#ACCCAAAGTGAGGTCA-1	TPCS	ATAC_G4	ATAC_Evo_G6	RNA_G12	1476355S1-10XSC3_CTAACCCAGCGACAGT
2001594S5#CTAGGATTCGCTTCAC-1	Basal	ATAC_G4	ATAC_Evo_G10	RNA_G12	1476355S1-10XSC3_CTAACCCAGCGACAGT
2001594S5#ACAAAGACAAGCAATA-1	TPCS	ATAC_G4	ATAC_Evo_G6		2001594S5P5_AACCATGAGCTCTCGA
2001594S5#ACAGCGCAGAAATGGG-1	Basal	ATAC_G4	ATAC_Evo_G9	RNA_G12	1476355S1-10XSC3_TGTTACTAGCGCCTTG
2001594S5#TTAGGTGTCCCTATTA-1	Basal	ATAC_G4	ATAC_Evo_G8		2002634S1-10XSC3_GCCGATGTCAATCTCT
2001594S5#GGATAGGGTTCCCGGA-1	Basal	ATAC_G13	ATAC_Evo_G9		2001594S5P5_AGGCCACGTCGAGTTT
2001594S5#CATTCCGAGCTGAATA-1	Basal	ATAC_G4	ATAC_Evo_G8		2001594S5P5_AGGCCACGTCGAGTTT
2001594S5#GATGATCAGTCGTGAG-1	TPCS	ATAC_G3	ATAC_Evo_G7		2002634S1-10XSC3_GCCGATGTCAATCTCT
2001594S5#TGTACAGAGTACCACT-1	Basal	ATAC_G3	ATAC_Evo_G12		2002634S1-10XSC3_GCAACCGTCTGAGTCA
2001594S5#AAACTCGGTAGTCCAT-1	TPCS	ATAC_G4	ATAC_Evo_G6	RNA_G12	1476355S1-10XSC3_CTAACCCAGCGACAGT
2001594S5#CTTCTAAAGGCATGCA-1	TPCS	ATAC_G9	ATAC_Evo_G6	RNA_G12	1476355S1-10XSC3_TGTTACTAGCGCCTTG
2001594S5#CCTTGCAGTGTAGGAC-1	TPCS	ATAC_G4	ATAC_Evo_G7		2001594S5P5_AGGCCACGTCGAGTTT
2001594S5#TATTGCTTCGCTTCAC-1	Basal	ATAC_G4	ATAC_Evo_G8	RNA_G12	1476355S1-10XSC3_TTCCGTGGTCGGTACC
2001594S5#GATGGCCAGGATTTGA-1	TPCS	ATAC_G4	ATAC_Evo_G7		2001594S5P5_AGGCCACGTCGAGTTT
2001594S5#CTCTAGCTCGGGATCC-1	TPCS	ATAC_G4	ATAC_Evo_G6	RNA_G5	2005588S8-10XSC3_GTGCACGTCTTGATTC
2001594S5#CTCACCATCAGTGGTT-1	Basal	ATAC_G4	ATAC_Evo_G8	RNA_G12	1476355S1-10XSC3_GTGTTCCAGTAAGCAT
2001594S5#ATGGATCGTGACCAGA-1	TPCS	ATAC_G4	ATAC_Evo_G7		2001594S5P5_AACCATGAGCTCTCGA
2001594S5#GTGATCATCTTACCTA-1	Basal	ATAC_G4	ATAC_Evo_G8		2002634S1-10XSC3_TGTTGAGAGCCGTTGC
2001594S5#ACAGAAAGTGCAAGAC-1	Basal	ATAC_G4	ATAC_Evo_G8		2001594S5P5_TCATTTGAGTCTCGAC
2001594S5#GCGGGTTCATCACAGT-1	Basal	ATAC_G4	ATAC_Evo_G8		2001594S5P5_AGGCCACGTCGAGTTT
2001594S5#GTCGTAAAGTAATCAG-1	TPCS	ATAC_G4	ATAC_Evo_G5		2001594S5P5_AGGCCACGTCGAGTTT
2001594S5#CAGCTAACATGCACTA-1	Basal	ATAC_G4	ATAC_Evo_G8		2001594S5P5_TCATTTGAGTCTCGAC
2001594S5#GAGGTCCTCTTATCAC-1	TPCS	ATAC_G4	ATAC_Evo_G5	RNA_G12	1476355S1-10XSC3_CTAACCCAGCGACAGT
2001594S5#ATGTCTTAGAATGCTA-1	Basal	ATAC_G4	ATAC_Evo_G10	RNA_G12	1476355S1-10XSC3_TGTTACTAGCGCCTTG
2001594S5#GCTCGAGAGTACTCTG-1	TPCS	ATAC_G4	ATAC_Evo_G6		2001594S5P5_AACCATGAGCTCTCGA
2001594S5#GCCAGCAGTAGCCATT-1	Basal	ATAC_G4	ATAC_Evo_G8		SRR12603782_GACTACAAGAGCCTAG
2001594S5#CTTGAAGTCGAGGTCC-1	Basal	ATAC_G4	ATAC_Evo_G12		2001594S5P5_AGGCCACGTCGAGTTT
2001594S5#CCTTGCAAGTAACATG-1	Basal	ATAC_G3	ATAC_Evo_G9	RNA_G12	1476355S1-10XSC3_TCTCCGACAGACACAG
2001594S5#GGTTGCGCAACTCGTA-1	TPCS	ATAC_G4	ATAC_Evo_G5	RNA_G12	1476355S1-10XSC3_TAAGCGTGTGTGACCC
2001594S5#TAGCACAAGGTCGGTA-1	Basal	ATAC_G4	ATAC_Evo_G10		2001594S5P5_AGGCCACGTCGAGTTT
2001594S5#TCTAGTTTCCGAATTG-1	TPCS	ATAC_G13	ATAC_Evo_G5		2002634S1-10XSC3_GCCGATGTCAATCTCT
2001594S5#GTTACGACATTTCACT-1	TPCS	ATAC_G4	ATAC_Evo_G6	RNA_G12	1476355S1-10XSC3_TCTCCGACAGACACAG
2001594S5#AGTTTGGCAAAGGAAG-1	TPCS	ATAC_G4	ATAC_Evo_G6	RNA_G12	1476355S1-10XSC3_CTAACCCAGCGACAGT
2001594S5#GCTGAGCAGGATTTGA-1	Basal	ATAC_G4	ATAC_Evo_G8		2001594S5P5_AGGCCACGTCGAGTTT
2001594S5#TTGCGAAAGGGATCCA-1	TPCS	ATAC_G4	ATAC_Evo_G6		2004464S1-10X5_AGTAGTCGTTCCACGG
2001594S5#TTATGTCGTGCGCATC-1	Basal	ATAC_G13	ATAC_Evo_G8		2001594S5P5_TCATTTGAGTCTCGAC
2001594S5#TGCATTTCAAGGAGGG-1	TPCS	ATAC_G4	ATAC_Evo_G5		2001594S5P5_AGGCCACGTCGAGTTT
2001594S5#AAGATAGTCCTAAAGC-1	Basal	ATAC_G4	ATAC_Evo_G10	RNA_G12	1476355S1-10XSC3_GTGTTCCAGTAAGCAT
2001594S5#TCACAGAAGGTTTCTG-1	TPCS	ATAC_G4	ATAC_Evo_G6		2001594S5P5_AACCATGAGCTCTCGA
2001594S5#CTTTGCGTCGCAACTA-1	TPCS	ATAC_G4	ATAC_Evo_G5		2004464S1-10XSC3_TTGTGGACAGAAGTGC
2001594S5#TGCTATTAGGACTAGC-1	Basal	ATAC_G13	ATAC_Evo_G8		2001594S5P5_AGGCCACGTCGAGTTT
2001594S5#GAACGTTCAATGGCTT-1	TPCS	ATAC_G4	ATAC_Evo_G5		2001594S5P5_AACCATGAGCTCTCGA
2001594S5#GATGGCCGTTAGGAAT-1	Basal	ATAC_G4	ATAC_Evo_G9	RNA_G12	1476355S1-10XSC3_GCGGAAATCCATTTAC
2001594S5#ATCCTCGTCGGAGTTT-1	Basal	ATAC_G4	ATAC_Evo_G8		2002634S1-10XSC3_ACTGCAACAGCTATAC
2001594S5#GGCGTTGGTGTGACCC-1	Basal	ATAC_G4	ATAC_Evo_G11		2001594S5P5_TCATTTGAGTCTCGAC
2001594S5#TTTGGTTCATCAGAAA-1	Basal	ATAC_G4	ATAC_Evo_G8	RNA_G12	1476355S1-10XSC3_GCGGAAATCCATTTAC
2001594S5#ACTATTCTCCGCCTAT-1	TPCS	ATAC_G4	ATAC_Evo_G7		2001594S5P5_TCATTTGAGTCTCGAC
2001594S5#GATTGACGTCGATAGG-1	Basal	ATAC_G4	ATAC_Evo_G9		2001594S5P5_AACCATGAGCTCTCGA
2001594S5#GGGAACAAGTCGGGAT-1	TPCS	ATAC_G4	ATAC_Evo_G7	RNA_G12	1476355S1-10XSC3_AGTCATGAGAAGCTGC
2001594S5#GGCATTATCACAGGGA-1	TPCS	ATAC_G4	ATAC_Evo_G7		2004464S1-10X5_AGTAGTCGTTCCACGG
2001594S5#TTGTTGTAGGTCGGTA-1	TPCS	ATAC_G3	ATAC_Evo_G7		2001594S5P5_AACCATGAGCTCTCGA
2001594S5#ATGTCTTAGCGTTAGG-1	TPCS	ATAC_G4	ATAC_Evo_G7		1476355S2-10XSC3_AACAAGAAGAATCGCG
2001594S5#GGGTGTCTCCCTATTA-1	Basal	ATAC_G4	ATAC_Evo_G8		2001594S5P5_AACCATGAGCTCTCGA
2001594S5#ACCGAATGTAATGTAG-1	TPCS	ATAC_G4	ATAC_Evo_G7	RNA_G12	1476355S1-10XSC3_GCGGAAATCCATTTAC
2001594S5#GAGGCTCTCGATCGCG-1	Basal	ATAC_G4	ATAC_Evo_G10	RNA_G12	1476355S1-10XSC3_TCACGGGTCCGTTTCG
2001594S5#GTGGCGTCATTGAACC-1	TPCS	ATAC_G4	ATAC_Evo_G7		2001594S5P5_AACCATGAGCTCTCGA
2001594S5#CCAGAATTCGCACCTT-1	TPCS	ATAC_G13	ATAC_Evo_G6	RNA_G12	1476355S1-10XSC3_GTCCTCATCCCATTCG
2001594S5#TAGCTTTCAGCAATGG-1	TPCS	ATAC_G4	ATAC_Evo_G7		2001594S5P5_AGGCCACGTCGAGTTT
2001594S5#GGATAGGGTTCCCAAA-1	Basal	ATAC_G10	ATAC_Evo_G8	RNA_G12	1476355S1-10XSC3_CTAACCCAGCGACAGT
2001594S5#CGTACAACACACACAT-1	TPCS	ATAC_G4	ATAC_Evo_G6	RNA_G12	1476355S1-10XSC3_TTCCGTGGTCGGTACC
2001594S5#ATCCCTGAGGCCTCGT-1	TPCS	ATAC_G5	ATAC_Evo_G6		2001594S5P5_AGGCCACGTCGAGTTT
2001594S5#TGGAAGGGTTAGGAAT-1	TPCS	ATAC_G3	ATAC_Evo_G7	RNA_G12	1476355S1-10XSC3_CTAACCCAGCGACAGT
2001594S5#CTCTACGCATTGTGAC-1	Basal	ATAC_G4	ATAC_Evo_G8	RNA_G12	1476355S1-10XSC3_TCACGGGTCCGTTTCG
2001594S5#AACTGGTAGCTCCGGT-1	Basal	ATAC_G4	ATAC_Evo_G9	RNA_G12	1476355S1-10XSC3_GCGGAAATCCATTTAC
2001594S5#TTGACGAAGAAGGGCG-1	Basal	ATAC_G4	ATAC_Evo_G11		SRR12603782_GACTACAAGAGCCTAG
2001594S5#GATCGTATCTCTGCGT-1	Basal	ATAC_G4	ATAC_Evo_G8		2001594S5P5_TCATTTGAGTCTCGAC
2001594S5#GACCTTCGTGCAAGAC-1	Basal	ATAC_G4	ATAC_Evo_G11		2001594S5P5_TCATTTGAGTCTCGAC
2001594S5#TAGCCCTAGGCTTAAA-1	TPCS	ATAC_G4	ATAC_Evo_G6	RNA_G12	1476355S1-10XSC3_TTCCGTGGTCGGTACC
2001594S5#CTTGAAGAGACTTGAA-1	Basal	ATAC_G4	ATAC_Evo_G9		2001594S5P5_TCATTTGAGTCTCGAC
2001594S5#GACTAACTCGCATACA-1	TPCS	ATAC_G3	ATAC_Evo_G6	RNA_G12	1476355S1-10XSC3_TGTTACTAGCGCCTTG
2001594S5#TGCCTGTTCAGATACC-1	Basal	ATAC_G4	ATAC_Evo_G10	RNA_G12	1476355S1-10XSC3_TCACGGGTCCGTTTCG
2001594S5#AACAAAGAGATGCGCA-1	Basal	ATAC_G4	ATAC_Evo_G10	RNA_G12	1476355S1-10XSC3_CTAACCCAGCGACAGT
2001594S5#GAAGTCTGTCAGCTTA-1	TPCS	ATAC_G4	ATAC_Evo_G5	RNA_G12	1476355S1-10XSC3_CTAACCCAGCGACAGT
2001594S5#GCTGCGAAGTAATGTG-1	Basal	ATAC_G4	ATAC_Evo_G8		2001594S5P5_TCATTTGAGTCTCGAC
2001594S5#TAACAGCCATGCGTTA-1	Basal	ATAC_G9	ATAC_Evo_G8	RNA_G12	1476355S1-10XSC3_GCGGAAATCCATTTAC
2001594S5#TCCAGAACAGTAAGAT-1	Basal	ATAC_G4	ATAC_Evo_G8		2001594S5P5_AGGCCACGTCGAGTTT
2001594S5#ATTACCTTCACACGTA-1	Basal	ATAC_G3	ATAC_Evo_G11	RNA_G12	1476355S1-10XSC3_GTCCTCATCCCATTCG
2001594S5#ATTGTCTGTATATGGA-1	Basal	ATAC_G3	ATAC_Evo_G8	RNA_G12	1476355S1-10XSC3_TGTTACTAGCGCCTTG
2001594S5#CCTATTATCCGAGGAA-1	TPCS	ATAC_G4	ATAC_Evo_G6	RNA_G12	1476355S1-10XSC3_TTCCGTGGTCGGTACC
2001594S5#CTCAGCTGTATTCTTC-1	Basal	ATAC_G4	ATAC_Evo_G9	RNA_G12	1476355S1-10XSC3_TTCCGTGGTCGGTACC
2001594S5#GAGCATTGTGTGTGTT-1	TPCS	ATAC_G4	ATAC_Evo_G7	RNA_G12	1476355S1-10XSC3_AGTCATGAGAAGCTGC
2001594S5#GGGTCTGTCCTAAGTG-1	Basal	ATAC_G4	ATAC_Evo_G8		2001594S5P5_AGGCCACGTCGAGTTT
2001594S5#CTTGAAGTCACGATTG-1	Basal	ATAC_G4	ATAC_Evo_G8	RNA_G12	1476355S1-10XSC3_TCACGGGTCCGTTTCG
2001594S5#GATTGACTCCGCTATC-1	TPCS	ATAC_G2	ATAC_Evo_G5	RNA_G12	1476355S1-10XSC3_TCACGGGTCCGTTTCG
2001594S5#ATCCCTGCAGCGTACC-1	Basal	ATAC_G4	ATAC_Evo_G8	RNA_G12	1476355S1-10XSC3_CTAACCCAGCGACAGT
2001594S5#TTCAACTTCACAAGCT-1	TPCS	ATAC_G4	ATAC_Evo_G7		2001594S5P5_AGGCCACGTCGAGTTT
2001594S5#AACCGATGTCACCCGA-1	TPCS	ATAC_G4	ATAC_Evo_G6		2001594S5P5_AACCATGAGCTCTCGA
2001594S5#ACAAGCTTCAGCACTA-1	Basal	ATAC_G4	ATAC_Evo_G11	RNA_G12	1476355S1-10XSC3_TGTTACTAGCGCCTTG
2001594S5#AGCGATTTCAAACCAC-1	TPCS	ATAC_G4	ATAC_Evo_G5	RNA_G12	1476355S1-10XSC3_TGTTACTAGCGCCTTG
2001594S5#ACCCAAAAGTTGACAA-1	TPCS	ATAC_G4	ATAC_Evo_G7		2001594S5P5_AACCATGAGCTCTCGA
2001594S5#CTCGCTAGTTACCACA-1	TPCS	ATAC_G4	ATAC_Evo_G6		2001594S5P5_TCATTTGAGTCTCGAC
2001594S5#CATTGGATCTCTGCAC-1	Basal	ATAC_G4	ATAC_Evo_G10		2001594S5P5_AGGCCACGTCGAGTTT
2001594S5#GGACACCGTTAGAGAT-1	Basal	ATAC_G4	ATAC_Evo_G10	RNA_G12	1476355S1-10XSC3_TGTTACTAGCGCCTTG
2001594S5#AATGGAAAGTCAGCCC-1	Basal	ATAC_G4	ATAC_Evo_G9	RNA_G12	1476355S1-10XSC3_CTAACCCAGCGACAGT
2001594S5#TTCATCACACAAGGGT-1	TPCS	ATAC_G3	ATAC_Evo_G6		2001594S5P5_AACCATGAGCTCTCGA
2001594S5#CGGACCAGTGATAAGT-1	Basal	ATAC_G4	ATAC_Evo_G8		SRR12603782_GACTACAAGAGCCTAG
2001594S5#GCCAGCAGTAGTATCC-1	Basal	ATAC_G4	ATAC_Evo_G8		2001594S5P5_AACCATGAGCTCTCGA
2001594S5#GAGCATTAGATTAGAC-1	Basal	ATAC_G4	ATAC_Evo_G10		2001594S5P5_AGGCCACGTCGAGTTT
2001594S5#GCTGTTCAGGAAACTT-1	Basal	ATAC_G4	ATAC_Evo_G10		2001594S5P5_AGGCCACGTCGAGTTT
2001594S5#CACAGATAGGATGTCG-1	Basal	ATAC_G4	ATAC_Evo_G8		2001594S5P5_AGGCCACGTCGAGTTT
2001594S5#CTTGCCAGTGGAAAGA-1	Basal	ATAC_G4	ATAC_Evo_G8		2001594S5P5_AACCATGAGCTCTCGA
2001594S5#TAACAGCCAAGCGACA-1	TPCS	ATAC_G4	ATAC_Evo_G6		2001594S5P5_AACCATGAGCTCTCGA
2001594S5#CTCTAGCCAGTGGTCC-1	TPCS	ATAC_G4	ATAC_Evo_G7		1476355S2-10XSC3_AACAAGAAGAATCGCG
2001594S5#CCTTGGTCAGTTAAAG-1	Basal	ATAC_G4	ATAC_Evo_G8		2004464S1-10X5_AGTAGTCGTTCCACGG
2001594S5#TTAACGGTCGTGAACT-1	Normal	ATAC_G4	ATAC_Evo_G4		2001594S5P5_CATCAAGAGCTCCACA
2001594S5#ACTGCAATCGCTCGGA-1	Basal	ATAC_G4	ATAC_Evo_G10		2001594S5P5_AGGCCACGTCGAGTTT
2001594S5#GGCGTTGGTATCATGC-1	TPCS	ATAC_G4	ATAC_Evo_G6		2004464S1-10X5_AGTAGTCGTTCCACGG
2001594S5#GGAGAACAGAGAACCC-1	TPCS	ATAC_G4	ATAC_Evo_G7	RNA_G12	1476355S1-10XSC3_AGTCATGAGAAGCTGC
2001594S5#TACTGCCTCGAGAACG-1	TPCS	ATAC_G4	ATAC_Evo_G7		2004464S1-10X5_AGTAGTCGTTCCACGG
2001594S5#CCCTGATTCCCGAAGC-1	TPCS	ATAC_G4	ATAC_Evo_G5		SRR12603782_GACTACAAGAGCCTAG
2001594S5#TTCGGTCTCAGGAATA-1	Basal	ATAC_G4	ATAC_Evo_G11	RNA_G12	1476355S1-10XSC3_CTAACCCAGCGACAGT
2001594S5#GACCTTCTCCTATCCG-1	TPCS	ATAC_G4	ATAC_Evo_G7		2001594S5P5_AGGCCACGTCGAGTTT
2001594S5#TGCATGAAGTGGACGT-1	TPCS	ATAC_G4	ATAC_Evo_G7		2001594S5P5_AACCATGAGCTCTCGA
2001594S5#ACCATCCGTCTGGTCG-1	Basal	ATAC_G4	ATAC_Evo_G14		2001594S5P5_AGGCCACGTCGAGTTT
2001594S5#TATCTGTCAAGCACTT-1	Basal	ATAC_G4	ATAC_Evo_G14	RNA_G12	1476355S1-10XSC3_TAAGCGTGTGTGACCC
2001594S5#AAATGCCTCCGCCTAT-1	Basal	ATAC_G4	ATAC_Evo_G10	RNA_G12	1476355S1-10XSC3_TCACGGGTCCGTTTCG
2001594S5#CCCTAACCATTGATGC-1	Basal	ATAC_G9	ATAC_Evo_G8	RNA_G12	1476355S1-10XSC3_TCACGGGTCCGTTTCG
2001594S5#AGTGCGCAGCAGGACT-1	Basal	ATAC_G4	ATAC_Evo_G8		2001594S5P5_TCATTTGAGTCTCGAC
2001594S5#TCTCAGCCATTTGTTC-1	Basal	ATAC_G3	ATAC_Evo_G10		2002634S1-10XSC3_TGTTGAGAGCCGTTGC
2001594S5#GAAGTCTGTGGTACTT-1	TPCS	ATAC_G4	ATAC_Evo_G6		2001594S5P5_AGGCCACGTCGAGTTT
2001594S5#CACCTGTTCGCTAGTA-1	Basal	ATAC_G4	ATAC_Evo_G10	RNA_G12	1476355S1-10XSC3_TTCCGTGGTCGGTACC
2001594S5#CGCGCAAAGAAGAGTG-1	TPCS	ATAC_G4	ATAC_Evo_G7		2001594S5P5_AACCATGAGCTCTCGA
2001594S5#CCACGTTCAAGCGTCC-1	TPCS	ATAC_G4	ATAC_Evo_G5	RNA_G12	1476355S1-10XSC3_GTCCTCATCCCATTCG
2001594S5#TCGTTCGCAAGCAACG-1	TPCS	ATAC_G4	ATAC_Evo_G7		2001594S5P5_AGGCCACGTCGAGTTT
2001594S5#TCGGGACGTAACTCCA-1	Basal	ATAC_G4	ATAC_Evo_G8	RNA_G12	1476355S1-10XSC3_GTGTTCCAGTAAGCAT
2001594S5#TAGCTTTAGGCTTTAC-1	Basal	ATAC_G5	ATAC_Evo_G8	RNA_G12	1476355S1-10XSC3_TTCCGTGGTCGGTACC
2001594S5#CCACGTTCATCAACTG-1	Basal	ATAC_G3	ATAC_Evo_G8		2001594S5P5_AGGCCACGTCGAGTTT
2001594S5#TTGCCCACAAAGAGAG-1	Basal	ATAC_G4	ATAC_Evo_G8	RNA_G12	1476355S1-10XSC3_TTCCGTGGTCGGTACC
2001594S5#CGGACCAGTTCGGGAA-1	TPCS	ATAC_G3	ATAC_Evo_G6		2001594S5P5_AACCATGAGCTCTCGA
2001594S5#GGTGCTGGTGTCCTTC-1	Basal	ATAC_G4	ATAC_Evo_G9		2001594S5P5_AGGCCACGTCGAGTTT
2001594S5#AAATGAGTCACTCCCA-1	TPCS	ATAC_G1	ATAC_Evo_G5		2001594S5P5_AGGCCACGTCGAGTTT
2001594S5#ACTTTCAGTGAGCTAG-1	Basal	ATAC_G3	ATAC_Evo_G10		2001594S5P5_AGGCCACGTCGAGTTT
2001594S5#GGTCATAGTTCTTAGG-1	TPCS	ATAC_G4	ATAC_Evo_G6		1476355S1-10X5_CCGGTAGGTGTTGAGG
2001594S5#ACCTGCTAGGACTTTC-1	Basal	ATAC_G4	ATAC_Evo_G8	RNA_G12	1476355S1-10XSC3_CTAACCCAGCGACAGT
2001594S5#AGTGCGCCAAGGAACC-1	Basal	ATAC_G9	ATAC_Evo_G9	RNA_G12	1476355S1-10XSC3_GTGTTCCAGTAAGCAT
2001594S5#GGGTCTGTCCCGAAGC-1	Basal	ATAC_G10	ATAC_Evo_G8	RNA_G12	1476355S1-10XSC3_TGTTACTAGCGCCTTG
2001594S5#GCATGATAGATAGGTT-1	Basal	ATAC_G4	ATAC_Evo_G8		2001594S5P5_AACCATGAGCTCTCGA
2001594S5#TTAACGGGTTTCAGCA-1	TPCS	ATAC_G4	ATAC_Evo_G6		2001594S5P5_AGGCCACGTCGAGTTT
2001594S5#CAGCTAAGTATCCTTT-1	Basal	ATAC_G13	ATAC_Evo_G8		2001594S5P5_AGGCCACGTCGAGTTT
2001594S5#ACCTGCTTCGCAAACT-1	TPCS	ATAC_G4	ATAC_Evo_G6	RNA_G12	1476355S1-10XSC3_GTGTTCCAGTAAGCAT
2001594S5#AGTGTACCAAGATTAG-1	Basal	ATAC_G4	ATAC_Evo_G8		2001594S5P5_AGGCCACGTCGAGTTT
2001594S5#CCTGCTAAGCTTACCA-1	TPCS	ATAC_G4	ATAC_Evo_G6		1476355S1-10X5_TTGCGTCAGACTACGA
2001594S5#ATGTCGAGTGTCCAGC-1	Basal	ATAC_G4	ATAC_Evo_G10		2001594S5P5_AACCATGAGCTCTCGA
2001594S5#CTCGCTATCGGTGATT-1	TPCS	ATAC_G4	ATAC_Evo_G7		2001594S5P5_AACCATGAGCTCTCGA
2001594S5#TAGGAGGCACAGTAGG-1	TPCS	ATAC_G4	ATAC_Evo_G6		2002634S1-10XSC3_ACTGCAACAGCTATAC
2001594S5#CCACGTTCACCCTTAC-1	TPCS	ATAC_G13	ATAC_Evo_G6		2001594S5P5_AGGCCACGTCGAGTTT
2001594S5#ACTAGGTGTCGCTAGC-1	Basal	ATAC_G4	ATAC_Evo_G10		2004464S1-10XSC3_GCTTGGGAGCAAGTCG
2001594S5#ACTACCCAGATATGAC-1	TPCS	ATAC_G9	ATAC_Evo_G7	RNA_G12	1476355S1-10XSC3_CTAACCCAGCGACAGT
2001594S5#ATGTCGAAGCCCATTA-1	TPCS	ATAC_G4	ATAC_Evo_G6		2001594S5P5_AACCATGAGCTCTCGA
2001594S5#TTTGGTTCAAGCAATA-1	TPCS	ATAC_G4	ATAC_Evo_G6	RNA_G12	1476355S1-10XSC3_TGTTACTAGCGCCTTG
2001594S5#AACAGTCTCAATTGGC-1	Basal	ATAC_G13	ATAC_Evo_G9		2001594S5P5_AGGCCACGTCGAGTTT
2001594S5#ACTGTCCGTATCTCAG-1	Basal	ATAC_G4	ATAC_Evo_G8		2001594S5P5_AGGCCACGTCGAGTTT
2001594S5#GGTACCGTCGGGAAAC-1	TPCS	ATAC_G4	ATAC_Evo_G7	RNA_G12	1476355S1-10XSC3_AGTCATGAGAAGCTGC
2001594S5#GAGCATTTCATCGCTC-1	Basal	ATAC_G13	ATAC_Evo_G14		2001594S5P5_TCATTTGAGTCTCGAC
2001594S5#TGATGCAAGGATTGCG-1	TPCS	ATAC_G4	ATAC_Evo_G7	RNA_G12	1476355S1-10XSC3_CTAACCCAGCGACAGT
2001594S5#AAACTCGGTGGCCTTG-1	TPCS	ATAC_G5	ATAC_Evo_G7		SRR12603782_GACTACAAGAGCCTAG
2001594S5#TTCTAACAGTGAAACT-1	TPCS	ATAC_G4	ATAC_Evo_G7		2001594S5P5_AGGCCACGTCGAGTTT
2001594S5#TAAACCGTCGACTCGG-1	TPCS	ATAC_G3	ATAC_Evo_G6	RNA_G12	1476355S1-10XSC3_GTCCTCATCCCATTCG
2001594S5#TAGTCCCAGATCGATA-1	Basal	ATAC_G5	ATAC_Evo_G9		2001594S5P5_AGGCCACGTCGAGTTT
2001594S5#AATGGCTAGCTCCATA-1	TPCS	ATAC_G4	ATAC_Evo_G7	RNA_G12	1476355S1-10XSC3_TTCCGTGGTCGGTACC
2001594S5#AGCCTGGTCAGAATGA-1	TPCS	ATAC_G4	ATAC_Evo_G6	RNA_G12	1476355S1-10XSC3_TGTTACTAGCGCCTTG
2001594S5#CGCACAGTCAGGTCTA-1	TPCS	ATAC_G4	ATAC_Evo_G5		2001594S5P5_AACCATGAGCTCTCGA
2001594S5#AATACGCGTCTGAGCC-1	TPCS	ATAC_G4	ATAC_Evo_G7		2001594S5P5_AACCATGAGCTCTCGA
2001594S5#CCATACCTCATTCATC-1	TPCS	ATAC_G3	ATAC_Evo_G6	RNA_G12	1476355S1-10XSC3_CTAACCCAGCGACAGT
2001594S5#TGCTTTATCCGTGCGA-1	Basal	ATAC_G4	ATAC_Evo_G9		2001594S5P5_AACCATGAGCTCTCGA
2001594S5#TACTGCCCAGTGCGAA-1	TPCS	ATAC_G4	ATAC_Evo_G6	RNA_G12	1476355S1-10XSC3_TTCCGTGGTCGGTACC
[truncated: 105,382 more rows]
