# Supplementary material for: Integrative Single Cell Atlas Revealed Intratumoral Heterogeneity Generation from an Adaptive Epigenetic Cell State in Human Bladder Urothelial Carcinoma
Source: Adv Sci (Weinh). 2024 Apr 6;11(24):2308438. doi: 10.1002/advs.202308438 (PMC11200000; doi:10.1002/advs.202308438)
Supplement: Supplementary file 2 — Supporting Information [file ADVS-11-2308438-s001.zip › Supplementary dataset 10. Glossary of abbreviations..xlsx]

## Sheet: Glossary of Acronym in Paper
Acronym in text	Full name
BLCA	Bladder cancer
Bsc	Urothelium basal stem cell
BsP	Urothelium basal stem/progenitor cell
ChrAcc	Chromatin accessibility
ClockDML	Clock-like differentially methylated loci
CNV	Copy number variation
DCD	donated after cardiac death
DEGs	Differentially expressed genes
DMRs	Differentially methylated regions
DNAm	DNA methylation
EMT	Epithelial-to-mesenchymal transition
FPCS	Fast-proliferating cancer cell subpopulations
GSEA	Gene Set Enrichment Analysis
hyperDMR	DNA hypermethylated differentially methylated region
hypoDMR	DNA hypomethylated differentially methylated region
ICI	Immunocheckpoint inhibitor
ITH	Intratumor heterogeneity
MIBC	Muscle-invasive bladder cancer
NK	Natural killer
NMF	Non-negative matrix factorization
NMIBC	non-muscle-invasive bladder cancer
OHBBN	N-butyl-N-4-hydroxybutyl nitrosamine
OS	Overall survival
sc	Single-cell
scATAC-seq	Single-cell assay for transposase-accessible chromatin sequencing
scRNA-seq	Single-cell RNA sequencing
scTCR-seq	Single-cell T cell receptor sequencing
SNV	Short nucleotide variation
TCGA	The Cancer Genome Atlas
Teff	Effector CD8 T cells
TF	Transcription factors
TFBS	Transcription factor binding sites
Th	CD4 T helper cell
TILs	Tumor-infiltrating lymphocytes
TPCS	TM4SF1-positive cancer subpopulation
tr	Tumor-reactive
Treg	Regulatory T cell
UMAP	Uniform manifold approximation and projection

## Sheet: Glossary of Genes in Paper
Gene Symbol	Species	Full name	Short description
ASCL2	Human	achaete-scute family bHLH transcription factor 2	This gene is a member of the basic helix-loop-helix (BHLH) family of transcription factors. It activates transcription by binding to the E box (5'-CANNTG-3'). Dimerization with other BHLH proteins is required for efficient DNA binding. Involved in the determination of the neuronal precursors in the peripheral nervous system and the central nervous system. Its expression can be regulated by Notch …
BMP2	Human	bone morphogenetic protein 2	This gene encodes a secreted ligand of the TGF-beta (transforming growth factor-beta) superfamily of proteins. Ligands of this family bind various TGF-beta receptors leading to recruitment and activation of SMAD family transcription factors that regulate gene expression.
BMP4	Human	bone morphogenetic protein 4	This gene encodes a secreted ligand of the TGF-beta (transforming growth factor-beta) superfamily of proteins. Ligands of this family bind various TGF-beta receptors leading to recruitment and activation of SMAD family transcription factors that regulate gene expression.
CD44	Human	CD44 molecule	The protein encoded by this gene is a cell-surface glycoprotein involved in cell-cell interactions, cell adhesion and migration. It is a receptor for hyaluronic acid (HA) and can also interact with other ligands, such as osteopontin, collagens, and matrix metalloproteinases (MMPs). This protein participates in a wide variety of cellular functions including lymphocyte activation, recirculation and…
CD49f/ITGA6	Human	integrin subunit alpha 6	The gene encodes a member of the integrin alpha chain family of proteins. Integrins are heterodimeric integral membrane proteins composed of an alpha chain and a beta chain that function in cell surface adhesion and signaling. It is a marker for cancer stem cell.
Cldn4	Mouse	claudin 4	This gene encodes a member of the claudin family. Claudins are integral membrane proteins and components of tight junction strands. Tight junction strands serve as a physical barrier to prevent solutes and water from passing freely through the paracellular space between epithelial or endothelial cell sheets, and also play critical roles in maintaining cell polarity and signal transductions.
CXCR6	Human	C-X-C motif chemokine receptor 6	The protein encoded by this gene is a G protein-coupled receptor with seven transmembrane domains that belongs to the CXC chemokine receptor family. This gene, which maps to the chemokine receptor gene cluster, is expressed in several T lymphocyte subsets and bone marrow stromal cells. The encoded protein and its exclusive ligand, chemokine ligand 16 (CCL16), are part of a signalling pathway that…
Dcn	Mouse	decorin	This gene encodes a member of the small leucine-rich proteoglycan (SLRP) family of proteins. The encoded preproprotein is proteolytically processed to generate a mature protein product, which is secreted into the extracellular space to regulate collagen fibril assembly. Homozygous knockout mice for this gene exhibit enhanced tumorigenesis in a liver cancer model, and defects in collagen fibrils, …
DLL1	Human	delta like canonical Notch ligand 1	DLL1 is a human homolog of the Notch Delta ligand and is a member of the delta/serrate/jagged family. It plays a role in mediating cell fate decisions during hematopoiesis. It may play a role in cell-to-cell communication.
ENTPD1/CD39	Human	ectonucleoside triphosphate diphosphohydrolase 1	The protein encoded by this gene is a plasma membrane protein that hydrolyzes extracellular ATP and ADP to AMP. Inhibition of this protein's activity may confer anticancer benefits. Several transcript variants encoding different isoforms have been found for this gene. ENTPD1-deficient (CD39-/-) mice demonstrated an impairment in Treg suppressive functions. ENTPD1 positive conventional CD4 T cells…
FGFR	Human	fibroblast growth factor receptor	Short nucleotide variation or amplification of FGFR are common mutation in NMIBC.
Foxa1	Mouse	forkhead box A1	Enables DNA-binding transcription factor activity; RNA polymerase II cis-regulatory region sequence-specific DNA binding activity; and chromatin binding activity. Involved in chromatin remodeling. Expression of this gene is required for normal urothelial development and/or maintenance of umbrella cell in urothelium.
Gadd45b	Mouse	growth arrest and DNA-damage-inducible 45 beta	Acts upstream of or within negative regulation of protein kinase activity; positive regulation of MAPK cascade; and regulation of cell cycle.
GATA3	Human	GATA binding protein 3	This gene encodes a protein which belongs to the GATA family of transcription factors. High expression of GATA3 expression is relavent with noninvasive urothelial carcinomas with favorable tumor features.
GDF5	Human	growth differentiation factor 5	This gene encodes a secreted ligand of the TGF-beta (transforming growth factor-beta) superfamily of proteins. Ligands of this family bind various TGF-beta receptors leading to recruitment and activation of SMAD family transcription factors that regulate gene expression
GPX4	Human	glutathione peroxidase 4	The protein encoded by this gene belongs to the glutathione peroxidase family, members of which catalyze the reduction of hydrogen peroxide, organic hydroperoxides and lipid hydroperoxides, and thereby protect cells against oxidative damage.
H2AZ1	Human	H2A.Z variant histone 1	H2A.Z is a H2A‐type histone variant essential for many aspects of cell biology, ranging from gene expression to genome stability. H2A.Z evolved into two paralogues, H2A.Z.1 and H2A.Z.2, that differ by only three amino acids. They play important role in cell division process.
H2AZ2	Human	H2A.Z variant histone 2	H2A.Z is a H2A‐type histone variant essential for many aspects of cell biology, ranging from gene expression to genome stability. H2A.Z evolved into two paralogues, H2A.Z.1 and H2A.Z.2, that differ by only three amino acids. They play important role in cell division process.
HBEGF	Human	heparin binding EGF like growth factor	Enables growth factor activity and heparin binding activity. Involved in several processes, including epidermal growth factor receptor signaling pathway; positive regulation of protein kinase B signaling; and positive regulation of wound healing. Located in cell surface and extracellular space.
HES1	Human	hes family bHLH transcription factor 1	This protein belongs to the basic helix-loop-helix family of transcription factors. It is a transcriptional repressor of genes that require a bHLH protein for their transcription. It is one of Notch signaling effector.
HES4	Human	hes family bHLH transcription factor 4	This protein belongs to the basic helix-loop-helix family of transcription factors. It is a transcriptional repressor of genes that require a bHLH protein for their transcription. It is one of Notch signaling effector.
HOXA3	Human	homeobox A3	In vertebrates, the genes encoding the class of transcription factors called homeobox genes are found in clusters named A, B, C, and D on four separate chromosomes. Expression of these proteins is spatially and temporally regulated during embryonic development. This gene is part of the A cluster on chromosome 7 and encodes a DNA-binding transcription factor which may regulate gene expression, mor…
HOXA5	Human	homeobox A5	In vertebrates, the genes encoding the class of transcription factors called homeobox genes are found in clusters named A, B, C, and D on four separate chromosomes. Expression of these proteins is spatially and temporally regulated during embryonic development. This gene is part of the A cluster on chromosome 7 and encodes a DNA-binding transcription factor which may regulate gene expression, mor…
IFNG	Human	interferon gamma	This gene encodes a soluble cytokine that is a member of the type II interferon class. The encoded protein plays a key role in activation of cellular immunity and subsequently, stimulation of antitumor immune-response.
Il33	Mouse	interleukin 33	Enables cytokine activity and interleukin-33 receptor binding activity. Involved in several processes, including interleukin-33-mediated signaling pathway; microglial cell activation involved in immune response; and regulation of gene expression. Acts upstream of or within several processes, including negative regulation of macrophage proliferation; positive regulation of cellular defense respons…
ITGAE/CD103	Human	integrin subunit alpha E	Integrins are heterodimeric integral membrane proteins composed of an alpha chain and a beta chain. This gene encodes an I-domain-containing alpha integrin that undergoes post-translational cleavage in the extracellular domain, yielding disulfide-linked heavy and light chains. In combination with the beta 7 integrin, this protein forms the E-cadherin binding integrin known as the human mucosal ly…
JAG1	Human	jagged canonical Notch ligand 1	The jagged 1 protein encoded by JAG1 is the human homolog of the Drosophilia jagged protein. Human jagged 1 is the ligand for the receptor notch 1, the latter is involved in signaling processes.
KLRG1	Human	killer cell lectin like receptor G1	The protein encoded by this gene belongs to the killer cell lectin-like receptor (KLR) family. KLRG1 is one of characterization markers for effector CD8 T cell.
KRT14	Human	keratin 14	This gene encodes a member of the keratin family, the most diverse group of intermediate filaments. This gene product, a type I keratin, is usually found as a heterotetramer with two keratin 5 molecules, a type II keratin. Together they form the cytoskeleton of epithelial cells.
KRT6A	Human	keratin 6A	The protein encoded by this gene is a member of the keratin gene family. The type II cytokeratins consist of basic or neutral proteins which are arranged in pairs of heterotypic keratin chains coexpressed during differentiation of simple and stratified epithelial tissues. As many as six of this type II cytokeratin (KRT6) have been identified; the multiplicity of the genes is attributed to success…
KRT6B	Human	keratin 6B	The protein encoded by this gene is a member of the keratin gene family. The type II cytokeratins consist of basic or neutral proteins which are arranged in pairs of heterotypic keratin chains coexpressed during differentiation of simple and stratified epithelial tissues. As many as six of this type II cytokeratin (KRT6) have been identified; the multiplicity of the genes is attributed to success…
KRT7	Human	keratin 7	The protein encoded by this gene is a member of the keratin gene family. The type II cytokeratins consist of basic or neutral proteins which are arranged in pairs of heterotypic keratin chains coexpressed during differentiation of simple and stratified epithelial tissues.
MEF2C	Human	myocyte enhancer factor 2C	This locus encodes a member of the MADS box transcription enhancer factor 2 (MEF2) family of proteins, which play a role in myogenesis. The encoded protein, MEF2 polypeptide C, has both trans-activating and DNA binding activities.
MKI67	Human	marker of proliferation Ki-67	Enables protein C-terminus binding activity. Involved in regulation of chromosome segregation and regulation of mitotic nuclear division.
NFIB	Human	nuclear factor I B	Enables DNA-binding transcription activator activity, RNA polymerase II-specific; RNA polymerase II cis-regulatory region sequence-specific DNA binding activity; and transcription regulator inhibitor activity. Involved in brain development; negative regulation of DNA binding activity; and regulation of transcription by RNA polymerase II.
NOTCH1	Human	notch receptor 1	This gene encodes a member of the NOTCH family of proteins. Members of this Type I transmembrane protein family share structural characteristics including an extracellular domain consisting of multiple epidermal growth factor-like (EGF) repeats, and an intracellular domain consisting of multiple different domain types.
NOTCH3	Human	notch receptor 3	This gene encodes the third discovered human homologue of the Drosophilia melanogaster type I membrane protein notch.
PCNA	Human	proliferating cell nuclear antigen	The protein encoded by this gene is found in the nucleus and is a cofactor of DNA polymerase delta. The encoded protein acts as a homotrimer and helps increase the processivity of leading strand synthesis during DNA replication.
PCSK5	Human	proprotein convertase subtilisin/kexin type 5	This gene encodes a member of the subtilisin-like proprotein convertase family, which includes proteases that process protein and peptide precursors trafficking through regulated or constitutive branches of the secretory pathway.
Peg3	Mouse	paternally expressed 3	Human PEG3 protein belongs to the Kruppel C2H2-type zinc finger protein family. PEG3 may play a role in cell proliferation and p53-mediated apoptosis. PEG3 has also shown tumor suppressor activity and tumorigenesis in glioma and ovarian cells. Alternative splicing of this PEG3 gene results in multiple transcript variants encoding distinct isoforms.
PI3	Human	peptidase inhibitor 3	This gene encodes an elastase-specific inhibitor that functions as an antimicrobial peptide against Gram-positive and Gram-negative bacteria, and fungal pathogens. Diseases associated with PI3 include Pustular Psoriasis and Erysipelas. Among its related pathways are Keratinization and Innate Immune System.
Pigr	Mouse	polymeric immunoglobulin receptor	Predicted to enable epidermal growth factor receptor binding activity and polymeric immunoglobulin receptor activity. Predicted to be involved in several processes, including cell surface receptor signaling pathway; detection of chemical stimulus involved in sensory perception of bitter taste; and immunoglobulin transcytosis in epithelial cells mediated by polymeric immunoglobulin receptor.
PRF1	Human	perforin 1	This gene encodes a protein with structural similarities to complement component C9 that is important in immunity. This protein forms membrane pores that allow the release of granzymes and subsequent cytolysis of target cells. PRF1 and NKG7 are markers for terminally differentiated effector CD8 T cells (TEMRA).
PRKCZ	Human	protein kinase C zeta	Protein kinase C (PKC) zeta is a member of the PKC family of serine/threonine kinases which are involved in a variety of cellular processes such as proliferation, differentiation and secretion. Unlike the classical PKC isoenzymes which are calcium-dependent, PKC zeta exhibits a kinase activity which is independent of calcium and diacylglycerol but not of phosphatidylserine.
SGK1	Human	serum/glucocorticoid regulated kinase 1	This gene encodes a serine/threonine protein kinase that plays an important role in cellular stress response. This kinase activates certain potassium, sodium, and chloride channels, suggesting an involvement in the regulation of processes such as cell survival, neuronal excitability, and renal sodium excretion.
SMAD4	Human	SMAD family member 4	This gene encodes a member of the Smad family of signal transduction proteins. Smad proteins are phosphorylated and activated by transmembrane serine-threonine receptor kinases in response to transforming growth factor (TGF)-beta signaling. The product of this gene forms homomeric complexes and heteromeric complexes with other activated Smad proteins, which then accumulate in the nucleus and regu…
Smad5	Mouse	SMAD family member 5	Enables DNA-binding transcription repressor activity, RNA polymerase II-specific and RNA polymerase II cis-regulatory region sequence-specific DNA binding activity. Involved in SMAD protein signal transduction; cellular response to BMP stimulus; and regulation of transcription by RNA polymerase II. Acts upstream of or within several processes, including animal organ development; osteoblast fate c…
SNAI1	Human	snail family transcriptional repressor 1	A transcription factor that mediates the epithelial-mesenchymal transition (EMT) in many cancers.
Snai2	Mouse	snail family zinc finger 2	Enables DNA-binding transcription repressor activity, RNA polymerase II-specific and chromatin binding activity. Involved in several processes, including desmosome disassembly; mesenchyme development; and sensory perception of sound. Acts upstream of or within several processes, including animal organ morphogenesis; negative regulation of cell adhesion involved in substrate-bound cell migration; …
TERT	Human	telomerase reverse transcriptase	This gene encodes the catalytic subunit of the telomerase complex which is upregulated in the majority of cancers and is essential for telomere maintenance and overcoming senescence. Mutations in TERT promoters are the most prevalent (about 70%) alternation in NMIBC.
TM4SF1	Human	transmembrane 4 L six family member 1	The protein encoded by this gene is a member of the transmembrane 4 superfamily, also known as the tetraspanin family. Most of these members are cell-surface proteins that are characterized by the presence of four hydrophobic domains. The proteins mediate signal transduction events that play a role in the regulation of cell development, activation, growth and motility. It has been reported to pro…
TOP2A	Human	DNA topoisomerase II alpha	This gene encodes a DNA topoisomerase, an enzyme that controls and alters the topologic states of DNA during transcription. Expression of TOP2A peaks at G2M phase and decreases when mitosis is completed.
UPK2	Human	uroplakin 2	This gene encodes one of the proteins of the highly conserved urothelium-specific integral membrane proteins of the asymmetric unit membrane which forms urothelium apical plaques in mammals. The asymmetric unit membrane is believed to strengthen the urothelium by preventing cell rupture during bladder distention.
UPK3A	Human	uroplakin 3A	This gene encodes a member of the uroplakin family, a group of transmembrane proteins that form complexes on the apical surface of the bladder epithelium.
UPK3B	Human	uroplakin 3B	This gene encodes a member of the uroplakin family, a group of transmembrane proteins that form complexes on the apical surface of the bladder epithelium.
XCL1	Human	X-C motif chemokine ligand 1	This antimicrobial gene encodes a member of the chemokine superfamily. Chemokines function in inflammatory and immunological responses influencing the migration of CD4 T and CD8 T cells.
XCL2	Human	X-C motif chemokine ligand 2	This antimicrobial gene encodes a member of the chemokine superfamily. Chemokines function in inflammatory and immunological responses influencing the migration of CD4 T and CD8 T cells.
YWHAZ	Human	tyrosine 3-monooxygenase/tryptophan 5-monooxygenase activation protein zeta	This gene product belongs to the 14-3-3 family of proteins which mediate signal transduction by binding to phosphoserine-containing proteins.
ZEB1	Human	zinc finger E-box binding homeobox 1	This gene encodes a zinc finger transcription factor. It is an essential transcriptional factor in the epithelial-mesenchymal transition (EMT) process.
ZEB2	Human	zinc finger E-box binding homeobox 2	The protein encoded by this gene is a member of the Zfh1 family of 2-handed zinc finger/homeodomain proteins. It is located in the nucleus and functions as a DNA-binding transcriptional repressor that interacts with activated SMADs. It is an essential transcriptional factor in the epithelial-mesenchymal transition (EMT) process.
